# Supplementary material for: Functional inversion of circadian regulator REV-ERBα leads to tumorigenic gene reprogramming
Source: Proc Natl Acad Sci U S A. 2024 Oct 9;121(42):e2411321121. doi: 10.1073/pnas.2411321121 (PMC11494309; doi:10.1073/pnas.2411321121)
Supplement: Supplementary file 2 — Dataset S01 (XLSX) [file pnas.2411321121.sd01.xlsx]

## Sheet: C4-2B cell
Term	Count	PValue	Genes
hsa04110:Cell cycle	105	5.26388e-14	RB1, BUB1B, SMC3, CDC14B, CDC20, MTBP, CCND2, CCND1, PPP2R1B, PPP2R1A, MYC, CHEK2, CDC27, EP300, SKP1, ANAPC7, DDX11, ESCO2, KNL1, CDC25C, CDC25A, CDC25B, MAU2, CCNE2, CCNE1, ANAPC4, TP53, ANAPC2, ANAPC15, PRKDC, CDCA5, CUL1, PDS5B, PKMYT1, PDS5A, ANAPC11, ORC5, ORC4, CCNB2, CCNB1, RAD21, SMAD2, ZBTB17, CDT1, CREBBP, TGFB2, SMAD4, SMAD3, PLK1, MAD2L1BP, CDC7, CDC6, GADD45G, STAG1, STAG2, CDK6, CD…
hsa04390:Hippo signaling pathway	97	4.42114e-10	PATJ, WWC1, SERPINE1, ACTB, ACTG1, SOX2, PPP1CC, CCND2, CCND1, PPP2R1B, PPP2R1A, MYC, CCN2, FBXW11, WNT5A, TPTEP2-CSNK1E, SCRIB, CSNK1E, PARD3, AJUBA, LLGL1, LLGL2, TCF7, PRKCZ, STK3, WNT6, DVL1, DVL2, TP53BP2, DVL3, WNT3, FZD1, SMAD2, WNT10B, WWTR1, FZD3, TGFB2, SMAD4, SMAD3, FZD4, FZD7, FZD9, FZD8, BMP7, BMP6, SMAD7, MOB1A, DLG1, DLG5, ID2, ID1, NF2, BMPR1B, TP73, YWHAE, GSK3B, BMPR2, YWHAB, LI…
hsa04071:Sphingolipid signaling pathway	77	5.31561e-09	TRADD, PIK3CD, PIK3CB, SMPD2, PPP2R1B, PPP2R1A, PPP2R5E, ADORA3, SMPD1, BDKRB2, RAC2, AKT1, RAC3, RAC1, HRAS, CTSD, MAP3K5, CERS5, ABCC1, FCER1G, CERS6, PDPK1, SPHK1, PRKCE, PPP2R5A, PPP2R5D, PRKCA, PPP2R5C, GAB2, PLCB3, RAF1, MS4A2, PLCB1, TP53, CERS1, OPRD1, ASAH1, ASAH2, ROCK1, ROCK2, PIK3R3, PIK3R2, SGMS2, PIK3R1, PLD1, PRKCZ, GNAI1, GNAI2, PLD2, PPP2CA, GNA13, PPP2CB, MAPK9, NRAS, MAPK8, PPP…
hsa04350:TGF-beta signaling pathway	67	2.43351e-07	BMPR2, NRROS, TFRC, ZFYVE9, HFE, LRRC32, PPP2R1B, PPP2R1A, SIN3A, MYC, EP300, AMH, PITX2, SKP1, LEFTY1, TGIF2, FST, NOG, TGFBR1, RGMA, TGFBR2, GREM2, NCOR1, ZFYVE16, RBL1, TFDP1, TFR2, NBL1, HDAC2, ROCK1, CUL1, CHRD, THBS1, LTBP1, THSD4, PPP2CA, PPP2CB, MAPK1, E2F4, E2F5, SMAD2, TGFB2, CREBBP, SMAD4, SMAD3, SMURF2, BMP8A, SMAD9, INHBB, INHBA, SMAD6, BMP7, ACVR2B, SMAD5, BMP6, SMAD7, SKI, TF, RPS6…
hsa05225:Hepatocellular carcinoma	95	3.14794e-07	RB1, GSK3B, SMARCB1, ARAF, PIK3CD, KEAP1, PIK3CB, ACTB, ACTG1, FRAT1, FRAT2, CCND1, MYC, DPF1, DPF3, AKT1, ARID2, HRAS, APC2, PBRM1, SMARCC1, SMARCC2, WNT5A, ACTL6A, WNT9B, GAB1, AXIN1, PRKCA, WNT9A, ARID1A, ARID1B, TGFBR1, TGFBR2, DDB2, RAF1, SOS1, MET, TP53, SMARCD1, SHC2, SMARCD2, SHC3, TERC, TCF7, PIK3R3, PIK3R2, PIK3R1, EGFR, WNT6, NRAS, WNT11, TERT, DVL1, DVL2, E2F1, PLCG2, DVL3, E2F2, MAPK…
hsa05226:Gastric cancer	85	8.67406e-07	RB1, GSK3B, ARAF, PIK3CD, PIK3CB, FGF2, FRAT1, SHH, FGF8, FRAT2, CCND1, MYC, AKT1, HRAS, APC2, WNT5A, WNT9B, GAB1, AXIN1, WNT9A, TGFBR1, TGFBR2, DDB2, CCNE2, CCNE1, RARB, RAF1, SOS1, MET, TP53, SHC2, SHC3, ABCB1, TERC, TCF7, PIK3R3, PIK3R2, PIK3R1, EGFR, WNT6, NRAS, WNT11, RXRA, TERT, DVL1, DVL2, E2F1, CTNNA1, DVL3, E2F2, MAPK1, E2F3, FGF23, RXRG, WNT3, FGF22, FZD1, SMAD2, TCF7L2, WNT10B, TGFB2, …
hsa05200:Pathways in cancer	249	1.16894e-06	RB1, SPI1, HHIP, ARAF, KEAP1, CRKL, FRAT1, EDNRA, RPS6KA5, FRAT2, MYC, AKT1, IL12A, PRKACB, SKP1, IL15RA, DAPK1, DAPK2, DAPK3, FLT3LG, PRKCA, RUNX1, BCR, ADCY9, IL23A, TP53, CTBP2, TERC, CTBP1, LPAR1, PIK3R3, PIK3R2, KLK3, PIK3R1, TERT, PLCG2, FADD, STAT5A, FZD1, JAG2, GSTM4, STAT5B, WNT10B, FZD3, CREBBP, JUP, FZD4, FZD7, FZD9, FN1, IGF2, FZD8, GNG12, PTK2, GADD45G, GRB2, CALM1, RET, BRCA2, GLI3,…
hsa03013:Nucleocytoplasmic transport	65	1.72839e-06	AHCTF1, IPO11, NUP107, NXT1, NUP188, CSE1L, EIF4A3, PHAX, CASC3, IPO7, IPO5, GLE1, PNN, IPO8, IPO9, XPO1, XPO4, XPO6, SUMO3, SUMO2, KPNA6, KPNA4, KPNA5, TNPO1, KPNA2, TNPO2, KPNA3, TNPO3, NDC1, NUP214, UPF1, NUP210, THOC1, THOC2, RANGAP1, SENP2, THOC5, THOC6, NUP93, POM121L2, NUP210L, EEF1A2, NUP54, NUP98, NUP58, KPNB1, POM121, NUP205, SEH1L, RBM8A, NMD3, AAAS, NUP160, NXF1, NUP85, NUP88, RAE1, R…
hsa04144:Endocytosis	129	2.05741e-06	WASHC4, SH3GL3, TFRC, ZFYVE9, WIPF2, WIPF3, ARPC5L, CBLC, CBLB, KIF5C, KIF5B, KIF5A, VPS35, SH3GL2, AP2M1, SH3GL1, SH3GLB1, SH3GLB2, USP8, IST1, HLA-A, ACAP2, RAB31, ZFYVE16, BIN1, HGS, PARD3, RAB35, CHMP4C, TSG101, RAB5C, AGAP2, NEDD4L, AGAP1, VPS26A, PLD1, PRKCZ, PLD2, GRK1, SNX4, ACTR3C, GRK2, SNX2, CLTCL1, GRK6, PIP5K1A, RAB11FIP2, RAB11FIP3, RAB11FIP4, SNX5, RAB11FIP5, SMAD2, HSPA8, SMAD3, I…
hsa05224:Breast cancer	82	4.59481e-06	RB1, GSK3B, FLT4, ARAF, PIK3CD, BRCA1, PIK3CB, BRCA2, FGF2, FRAT1, FGF8, FRAT2, HEY1, CCND1, MYC, AKT1, HRAS, APC2, NCOA1, NCOA3, WNT5A, WNT9B, AXIN1, FOS, WNT9A, DDB2, PGR, RAF1, SOS1, TP53, NOTCH3, SHC2, SHC3, NOTCH4, TCF7, PIK3R3, PIK3R2, PIK3R1, EGFR, DLL3, WNT6, NRAS, WNT11, DVL1, DVL2, E2F1, DVL3, E2F2, MAPK1, E2F3, HES1, FGF23, WNT3, HES5, FGF22, FZD1, JAG2, TCF7L2, WNT10B, FZD3, TCF7L1, F…
hsa01522:Endocrine resistance	59	5.54672e-06	RB1, ARAF, PIK3CD, PIK3CB, CCND1, CYP2D6, GPER1, AKT1, PRKACB, HRAS, NCOA3, MMP2, FOS, NCOR1, ADCY9, RAF1, SOS1, TP53, HBEGF, NOTCH3, SHC2, SHC3, SRC, NOTCH4, PIK3R3, ADCY3, PIK3R2, PIK3R1, ADCY1, ADCY7, EGFR, DLL3, ADCY5, MAPK9, NRAS, MAPK8, E2F1, E2F2, MAPK1, E2F3, JAG2, CDKN2C, BIK, MAPK14, ESR1, MAPK12, MTOR, PTK2, MAPK13, MAPK11, RPS6KB1, SP1, CDK4, CARM1, RPS6KB2, BCL2, GNAS, MDM2, GRB2
hsa05165:Human papillomavirus infection	161	9.61417e-06	RB1, PATJ, MAML1, TNC, UBE3A, RBPJ, COMP, CCND2, TBK1, CCND1, PPP2R1B, PPP2R1A, CREB3L1, AKT1, EP300, PRKACB, MAGI1, PDGFRB, HES6, WNT5A, TSC2, TSC1, SCRIB, HLA-A, CCNE2, CCNE1, MFNG, PARD3, COL4A3, RAF1, ATP6V0D1, ATP6V0D2, TP53, LLGL1, IFNAR1, LLGL2, NOTCH3, NOTCH4, TCF7, PXN, PIK3R3, PIK3R2, PIK3R1, PRKCZ, FOXO1, WNT6, TERT, DVL1, DVL2, EIF4EBP1, DVL3, ATP6V0A4, FADD, WNT3, FZD1, WNT10B, FZD3,…
hsa05132:Salmonella infection	125	1.7044e-05	CYFIP1, CSE1L, FHOD1, ARPC5L, ACTB, ACTG1, TXN2, TUBB8, TUBB6, KIF5C, MYC, KIF5B, KIF5A, AKT1, KPNA4, KPNA3, SKP1, DYNC2H1, MAP2K4, VPS33A, DYNC1LI1, DYNC1LI2, MYL7, ELMO1, RAF1, PFN1, ARL8A, ARL8B, RAB5C, ARHGEF26, TCF7, KLC1, ACTR3C, KLC3, PODXL, NLRP3, RIPK1, SNX9, FADD, MAP2K7, VPS16, GSDMD, MLKL, M6PR, TNFRSF10A, ARPC4, NFKB1, ARPC2, BCL2, PLEKHM2, CYCS, TAB2, DYNLRB2, TAB1, ACBD3, HSP90AB1,…
hsa03030:DNA replication	27	1.71887e-05	RNASEH2C, FEN1, RNASEH2A, PCNA, MCM7, PRIM1, POLD3, RNASEH1, POLD1, POLD2, POLE, RFC5, RFC3, RFC2, RPA1, RPA2, POLE4, POLA1, POLA2, RPA3, POLE2, MCM3, MCM4, MCM5, MCM6, SSBP1, MCM2
hsa05220:Chronic myeloid leukemia	47	2.28472e-05	RB1, SHC2, HDAC2, SHC3, CTBP2, CTBP1, ARAF, PIK3CD, PIK3R3, PIK3R2, PIK3CB, PIK3R1, CBL, CRKL, IKBKB, NRAS, MECOM, CCND1, MYC, E2F1, E2F2, AKT1, MAPK1, E2F3, IKBKG, HRAS, STAT5A, STAT5B, TGFB2, SMAD4, SMAD3, GAB2, TGFBR1, NFKB1, TGFBR2, RUNX1, GADD45G, DDB2, BCR, CDK6, CDK4, MDM2, GRB2, RAF1, SOS1, TP53, CRK
hsa04151:PI3K-Akt signaling pathway	168	8.80402e-05	CSF3R, CSF1, EPO, IRS1, TNC, FGF2, COMP, TCL1B, STK11, CCND2, FGF8, CCND1, PPP2R1B, PPP2R1A, MYC, CREB3L1, MYB, AKT1, NRTN, IL6R, MAGI1, PDGFRB, IL4R, F2R, FLT3LG, TSC2, TSC1, PRKCA, PGF, CCNE2, CCNE1, CDC37, COL4A3, DDIT4, RAF1, TP53, IFNAR1, ATF4, CSF1R, LPAR1, PIK3R3, PIK3R2, PIK3R1, PIK3R6, PIK3R5, BCL2L11, CD19, PDGFC, EIF4EBP1, PCK1, FGF23, FGF22, PCK2, NGFR, INSR, FN1, IGF2, GNG12, PTK2, N…
hsa05100:Bacterial invasion of epithelial cells	46	9.36244e-05	SHC2, SHC3, ARHGEF26, SRC, ARPC1B, PXN, ARPC1A, CLTC, ARPC5L, CLTB, PIK3CD, SEPTIN12, PIK3R3, CLTA, PIK3R2, PIK3CB, PIK3R1, CBL, SEPTIN11, ACTB, ACTG1, CRKL, ACTR3C, CLTCL1, CTNNA1, RAC1, WASF2, RHOG, FN1, GAB1, SEPTIN3, ARPC4, SEPTIN9, PTK2, SEPTIN8, DNM2, MAD2L2, CTTN, ARPC2, ELMO1, CTNNB1, ELMO3, DOCK1, MET, CRK, VCL
hsa05017:Spinocerebellar ataxia	76	9.6287e-05	RYR1, GTF2B, ATP2A3, PIK3CD, ATP2A2, RORA, ATP2A1, VLDLR, PIK3CB, RBPJ, PSMD8, PSMD7, KAT5, PSMD4, OPA1, PSMD2, RB1CC1, PSMD3, AKT1, MAP3K5, TBP, KCND3, PRKCA, WIPI2, PDYN, ATXN2L, AFG3L2, PSMA3, PLCB3, MYOD1, PPIF, VDAC3, ULK2, VDAC2, PIK3C3, ULK1, VDAC1, PLCB1, BECN1, PSMD12, BEAN1, PSMD13, PIK3R4, PIK3R3, ITPR2, PIK3R2, ITPR3, PIK3R1, AMBRA1, SLC1A6, PSMA7, PSMB7, MAPK9, ATXN2, PSMB4, GRIN2A, …
hsa04919:Thyroid hormone signaling pathway	66	0.000110056	GSK3B, THRB, THRA, ATP2A3, PIK3CD, ATP2A2, ATP2A1, PIK3CB, MED16, ACTB, ACTG1, MED14, CCND1, SIN3A, MYC, AKT1, EP300, PLCE1, PRKACB, HRAS, NCOA1, NCOA2, PDPK1, NCOA3, DIO3, TSC2, PRKCA, ATP1B3, ATP1B2, MED27, KAT2B, PLCB3, KAT2A, MED24, NCOR1, TBC1D4, RAF1, PLCB1, TP53, NOTCH3, HDAC2, SRC, NOTCH4, PIK3R3, ATP1A3, PIK3R2, PIK3R1, FOXO1, MED12L, SLC9A1, NRAS, RXRA, MED30, PLCG2, MAPK1, RXRG, CREBBP…
hsa05210:Colorectal cancer	50	0.000113019	GSK3B, ARAF, PIK3CD, PIK3CB, CCND1, MYC, RAC2, AKT1, RAC3, RAC1, HRAS, APPL1, APC2, AXIN1, FOS, TGFBR1, TGFBR2, DDB2, MSH6, MSH3, BIRC5, RAF1, SOS1, TP53, RALA, TCF7, PIK3R3, PIK3R2, PIK3R1, EGFR, MAPK9, NRAS, MAPK8, BCL2L11, MAPK1, SMAD2, TCF7L2, TGFB2, TCF7L1, SMAD4, SMAD3, MTOR, GADD45G, RPS6KB1, APC, RPS6KB2, BCL2, CYCS, CTNNB1, GRB2
hsa05215:Prostate cancer	55	0.000120336	RB1, GSK3B, HSP90AB1, ARAF, PIK3CD, PLAT, PIK3CB, IKBKB, CCND1, CREB3L1, AKT1, EP300, IKBKG, HRAS, NKX3-1, PDGFRB, HSP90AA1, PDPK1, IL1R2, ETV5, ZEB1, CREB1, SPINT1, CCNE2, CCNE1, ERG, RAF1, SOS1, TP53, ATF4, CREB5, TCF7, PIK3R3, TMPRSS2, PIK3R2, KLK3, PIK3R1, FOXO1, EGFR, NRAS, PDGFC, E2F1, E2F2, MAPK1, E2F3, TCF7L2, CREBBP, TCF7L1, MTOR, NFKB1, BCL2, MDM2, CTNNB1, GRB2, FGFR2
hsa04120:Ubiquitin mediated proteolysis	75	0.000139599	DET1, UBE3C, UBE2D3, CBLC, KEAP1, UBE3A, CBLB, BRCA1, PRPF19, UBE2L3, CDC20, HERC4, HERC3, UBE2Q1, HERC1, UBE2Q2, CDC27, FBXO4, ELOB, SKP1, PIAS3, FBXW8, ANAPC7, FBXW11, UBE2E3, UBE2E1, UBE2QL1, UBE4B, DDB2, CDC34, ANAPC4, NHLRC1, BIRC6, BIRC7, ANAPC2, CUL7, ANAPC15, CUL5, UBA6, CUL3, CUL2, CUL1, NEDD4L, RNF7, KLHL13, UBE2J2, CBL, RHOBTB1, ANAPC11, SOCS3, FZR1, COP1, UBB, UBE2H, UBE2I, PPIL2, MAP…
hsa04218:Cellular senescence	81	0.000153605	RB1, LIN54, SERPINE1, PIK3CD, PIK3CB, ETS1, PPP1CC, PPP3CB, CCND2, CCND1, MYC, CHEK2, CAPN2, AKT1, MYBL2, HRAS, FBXW11, IGFBP3, HUS1, TSC2, TSC1, HLA-A, SIRT1, TGFBR1, CDC25A, TGFBR2, RBL2, CCNA1, RBL1, CCNE2, CCNE1, VDAC3, VDAC2, VDAC1, RAF1, SQSTM1, TP53, PIK3R3, ITPR2, CACNA1D, PIK3R2, ITPR3, PIK3R1, LIN9, FOXO1, ZFP36L1, CCNB2, NRAS, CCNB1, RBBP4, EIF4EBP1, E2F1, E2F2, MAPK1, TRPM7, E2F3, E2F…
hsa05205:Proteoglycans in cancer	102	0.000169569	ARAF, IHH, FGF2, ACTB, ACTG1, PPP1CC, CCND1, MYC, AKT1, PLCE1, PRKACB, WNT5A, ANK2, FRS2, PRKCA, ANK1, TIAM1, SMO, RAF1, TP53, DDX5, SDC2, PXN, PIK3R3, TWIST1, ITPR2, ITPR3, PIK3R2, IQGAP1, PIK3R1, SLC9A1, WNT6, PLCG2, WNT3, FZD1, SMAD2, WNT10B, FZD3, TGFB2, FZD4, PTCH1, FZD7, RDX, FN1, FZD9, IGF2, FZD8, ESR1, PTK2, COL1A2, MDM2, SDC1, GRB2, HPSE, ITGB5, PIK3CD, PIK3CB, SHH, TIMP3, RAC1, HRAS, VA…
hsa04360:Axon guidance	92	0.000182184	EPHB6, SEMA5A, SEMA5B, GSK3B, NRP1, BMPR2, PIK3CD, PIK3CB, PPP3CB, SHH, RGS3, DPYSL5, DPYSL2, BOC, CFL1, RAC2, NCK2, RAC3, PLXNC1, RAC1, EPHB2, HRAS, EPHB4, EPHB3, SEMA6B, EPHA4, SEMA6A, UNC5A, UNC5B, PDPK1, EPHA8, TRPC1, WNT5A, PRKCA, RHOD, RGMA, ENAH, SMO, RASA1, PARD3, RAF1, MET, NGEF, EPHA3, SEMA7A, ROCK1, ROCK2, SEMA3D, SRC, SEMA3G, PIK3R3, PIK3R2, SEMA3F, PIK3R1, PRKCZ, GNAI1, NTN3, GNAI2, …
hsa03460:Fanconi anemia pathway	34	0.000250159	WDR48, FAAP24, BRCA1, BRCA2, SLX4, REV3L, USP1, POLI, PMS2, HES1, ATRIP, FAAP100, TOP3B, FANCI, RMI2, FANCM, CENPX, RMI1, TOP3A, RPA1, FANCA, RPA2, FANCC, FANCE, FANCG, FANCF, RAD51, RAD51C, FANCD2, ERCC4, UBE2T, RPA3, TELO2, FAN1
hsa04530:Tight junction	86	0.000293263	PATJ, ARPC1B, ARPC1A, ARPC5L, F11R, YBX3, ACTB, ACTG1, EPB41L4B, TUBA1C, STK11, PPP2R1B, CCND1, PPP2R1A, CLDN23, RAC1, SYNPO, BVES, PRKACB, CGNL1, RAB8A, RAB8B, MAP3K5, MAGI1, PRKCE, ARHGEF18, SCRIB, ACTN4, RUNX1, CLDN11, TIAM1, CLDN5, CLDN15, CTTN, CLDN14, PARD3, CLDN7, CLDN18, MYH9, RAPGEF2, ARHGEF2, LLGL1, LLGL2, PRKAA2, PCNA, ROCK1, ROCK2, SRC, NEDD4L, CACNA1D, ARHGAP17, PRKCZ, PPP2CA, PPP2CB…
hsa04068:FoxO signaling pathway	69	0.000297184	IRS1, SETD7, FBXO25, ARAF, PIK3CD, IRS2, PIK3CB, IKBKB, STK11, CCND2, CCND1, AKT1, EP300, HOMER3, RAG2, HRAS, RAG1, USP7, PDPK1, PRMT1, TPTEP2-CSNK1E, CSNK1E, SIRT1, TGFBR1, TGFBR2, RBL2, CAT, SGK3, RAF1, SGK1, SOS1, SGK2, PRKAA2, FOXG1, AGAP2, FOXO6, PIK3R3, PIK3R2, PIK3R1, FOXO1, EGFR, CCNB2, MAPK9, NRAS, MAPK8, CCNB1, BCL2L11, MAPK1, PCK1, PCK2, PLK4, TGFB2, CREBBP, SMAD4, SMAD3, HOMER2, BNIP3…
hsa05166:Human T-cell leukemia virus 1 infection	108	0.000321722	RB1, SPI1, CRTC1, TRRAP, BUB1B, ETS1, ETS2, ICAM1, ELK4, CDC20, CCND2, KAT5, CCND1, MYC, CREB3L1, CHEK2, CDC27, AKT1, EP300, PRKACB, MAP2K4, IL15RA, MSX2, ANAPC7, IL1R1, IL1R2, HLA-A, ADCY9, CCNE2, CCNE1, VDAC3, VDAC2, ANAPC4, VDAC1, TLN2, TP53, ANAPC2, ATF4, ANAPC15, PIK3R3, PIK3R2, PIK3R1, ANAPC11, CCNB2, TERT, STAT5A, SMAD2, STAT5B, FDPS, CREBBP, TGFB2, EGR2, SMAD4, SMAD3, NFATC3, NFATC2, NFAT…
hsa05212:Pancreatic cancer	44	0.000359527	RB1, RALA, ARAF, PIK3CD, PIK3R3, PIK3R2, PIK3CB, PIK3R1, PLD1, BRCA2, EGFR, PLD2, IKBKB, MAPK9, MAPK8, CCND1, E2F1, RAC2, E2F2, AKT1, MAPK1, RAC3, E2F3, IKBKG, RAC1, SMAD2, TGFB2, RALBP1, SMAD4, SMAD3, STAT3, TGFBR1, MTOR, NFKB1, TGFBR2, GADD45G, DDB2, RAD51, CDK6, RPS6KB1, CDK4, RPS6KB2, RAF1, TP53
hsa04934:Cushing syndrome	79	0.000397671	RB1, SCARB1, GSK3B, ASH2L, CCND1, CREB3L1, WDR5, PDE8A, PRKACB, MEN1, APC2, USP8, WNT5A, WNT9B, AIP, AXIN1, WNT9A, PLCB3, CREB1, ADCY9, CCNE2, CCNE1, ORAI1, PLCB1, ATF4, CREB5, KMT2A, TCF7, ADCY3, ITPR2, CACNA1D, ITPR3, ADCY1, ADCY7, EGFR, CACNA1H, GNAI1, CRHR1, CACNA1G, GNAI2, ADCY5, RAP1B, WNT6, CACNA1I, PDE11A, WNT11, RBBP5, CYP11A1, GNA11, DVL1, DVL2, E2F1, DVL3, E2F2, MAPK1, E2F3, WNT3, FZD1…
hsa04310:Wnt signaling pathway	87	0.000439983	INVS, GSK3B, CCAR2, PPP3CB, FRAT1, FRAT2, CCND2, CCND1, MYC, RUVBL1, RAC2, CCN4, EP300, RAC3, RAC1, PRKACB, RSPO4, SKP1, APC2, TLE3, TLE1, FBXW11, SERPINF1, CSNK2A3, TPTEP2-CSNK1E, WNT5A, CSNK2A2, WNT9B, AXIN1, PRKCA, CSNK1E, WNT9A, SENP2, SIRT1, SFRP1, PLCB3, DAAM2, TBL1XR1, ROR1, PLCB1, TP53, PPARD, CTBP2, ROCK2, CTBP1, TCF7, CUL1, APCDD1, PRICKLE4, NKD1, NKD2, WNT6, MAPK9, MAPK8, ZNRF3, WNT11,…
hsa04722:Neurotrophin signaling pathway	63	0.000474521	YWHAE, GSK3B, PRDM4, IRS1, PIK3CD, PIK3CB, CRKL, IKBKB, RPS6KA3, RPS6KA5, ARHGDIA, RPS6KA2, AKT1, RAC1, HRAS, MAP3K5, PDPK1, PRKCD, MATK, GAB1, FRS2, RAPGEF1, RAF1, SOS1, TP53, CRK, ATF4, SHC2, SHC3, PSEN2, PIK3R3, PIK3R2, PIK3R1, RAP1B, MAPK9, NRAS, MAPK8, IRAK2, NTF3, PLCG2, MAPK1, MAP2K7, SH2B3, MAP2K5, SH2B2, SH2B1, NTRK1, NTRK2, NGFR, MAP3K3, MAP3K1, SORT1, MAPK14, MAPK12, NFKB1, MAPK13, MAP…
hsa03018:RNA degradation	45	0.000492094	BTG3, ZCCHC7, BTG1, DIS3L, PARN, ENO1, TENT4A, ENO2, TENT4B, EDC3, EDC4, EXOSC7, EXOSC6, EXOSC10, EXOSC4, DHX36, EXOSC8, NUDT16, EXOSC3, DCPS, EXOSC2, EXOSC1, HSPA9, PABPC5, LSM1, CNOT10, LSM5, LSM4, PATL1, LSM3, PAN2, LSM8, CNOT6, PFKL, LSM7, CNOT7, CNOT1, CNOT2, XRN2, CNOT3, CNOT8, CNOT9, PFKP, DCP2, MPHOSPH6
hsa04010:MAPK signaling pathway	140	0.000496676	CSF1, ARAF, FGF2, CRKL, RPS6KA4, ELK4, RPS6KA3, RPS6KA5, FGF8, MYC, RPS6KA2, STMN1, AKT1, NRTN, MAP3K9, MAP3K6, PRKACB, MAP3K4, MAP3K5, PDGFRB, MAP2K4, DAXX, IL1R1, CACNA2D1, CACNA2D3, FLT3LG, CACNA2D2, PRKCA, CACNA2D4, MAPK8IP2, MAPK8IP3, PGF, MAPK8IP1, CDC25B, CACNB1, CACNB3, CACNB4, MAPKAPK3, DDIT3, RAF1, TP53, ATF4, CSF1R, CACNA1D, CACNA1H, STK3, CACNA1G, RAP1B, CACNA1I, PDGFC, MAP3K20, MAP3K…
hsa04928:Parathyroid hormone synthesis, secretion and action	57	0.000559664	ARAF, ARRB1, MMP25, MMP24, CREB3L1, PDE4A, PRKACB, MEF2A, SLC34A2, SLC34A1, PDE4C, PRKCA, FOS, RUNX2, PLCB3, MMP14, CREB1, ADCY9, MMP16, MMP15, MMP17, RAF1, PLCB1, HBEGF, ATF4, CREB5, ADCY3, ITPR2, ITPR3, GATA3, ADCY1, PLD1, ADCY7, EGFR, GNAI1, PTHLH, GNAI2, PLD2, ADCY5, GNA13, CYP27B1, RXRA, BGLAP, GNA11, GNA12, MAPK1, FGF23, RXRG, KL, CYP24A1, MAFB, SP1, NACA, GNAQ, TRPV5, BCL2, GNAS
hsa03083:Polycomb repressive complex	47	0.000613316	L3MBTL3, HDAC2, L3MBTL2, USP16, UBE2D3, FOXK2, FOXK1, BMI1, RNF2, AURKB, DCAF7, YY1, RBBP4, WDR5, FBRSL1, EP300, RBBP7, JARID2, YAF2, FBRS, SKP1, CBX7, USP7, PCGF6, CBX6, CREBBP, PHC2, AUTS2, KDM2B, RING1, SFMBT1, CBX3, EED, TEX10, MGA, SFMBT2, CBX2, PCGF3, EPOP, PHC3, HCFC1, ASXL1, TFDP1, L3MBTL4, BAP1, EZH2, PHF19
hsa04935:Growth hormone synthesis, secretion and action	63	0.000632581	GSK3B, IRS1, PIK3CD, IRS2, PIK3CB, CRKL, GHR, CREB3L1, AKT1, EP300, PRKACB, HRAS, MAP2K4, IGFBP3, PRKCA, FOS, SSTR1, SSTR5, PLCB3, CREB1, ADCY9, RAF1, PLCB1, SOS1, CRK, ATF4, CREB5, SHC2, SHC3, PIK3R3, ADCY3, ITPR2, CACNA1D, PIK3R2, ITPR3, PIK3R1, ADCY1, ADCY7, GNAI1, GNAI2, ADCY5, SOCS3, MAPK9, NRAS, MAPK8, GNA11, PLCG2, MAPK1, STAT5A, STAT5B, CREBBP, MAP3K1, STAT3, MAPK14, MAPK12, MTOR, PTK2, M…
hsa05221:Acute myeloid leukemia	39	0.000729283	CEBPA, CSF1R, SPI1, ITGAM, BCL2A1, TCF7, ARAF, PIK3CD, PIK3R3, PIK3R2, PIK3CB, PIK3R1, IKBKB, NRAS, CCND1, MYC, EIF4EBP1, AKT1, MAPK1, IKBKG, HRAS, STAT5A, TCF7L2, STAT5B, TCF7L1, JUP, STAT3, MTOR, NFKB1, RUNX1, PER2, CCNA1, RPS6KB1, RPS6KB2, RARA, GRB2, RAF1, SOS1, PPARD
hsa05135:Yersinia infection	70	0.000814079	GSK3B, WIPF2, ARPC1B, ARPC1A, WIPF3, ARPC5L, PIK3CD, PIK3CB, ACTB, ACTG1, CRKL, IKBKB, RPS6KA3, TBK1, RPS6KA2, RAC2, AKT1, RAC3, IKBKG, RAC1, VAV3, MAP2K4, RHOG, CD8B2, FOS, VAV1, VAV2, ZAP70, LCK, ELMO1, DOCK1, CRK, SKAP2, ROCK1, ROCK2, SRC, ARHGEF28, PXN, PIK3R3, PIK3R2, PIK3R1, MAPK9, ACTR3C, MAPK8, PIP5K1A, MAPK1, NLRP3, MAP2K7, WASF2, GIT2, LIMK1, FN1, NFATC3, NFATC2, NFATC1, ARPC4, MAPK14, …
hsa04140:Autophagy - animal	82	0.000827022	CALCOCO2, IRS1, WDR41, PIK3CD, IRS2, PIK3CB, HMGB1, STK11, MAP1LC3B, DEPTOR, TBK1, RB1CC1, MLST8, AKT1, SUPT20H, PRKACB, HRAS, CTSD, SNAP29, RAB8A, SH3GLB1, ATG3, RUBCN, PDPK1, DAPK1, ATG9B, DAPK2, VPS33A, PRKCD, DAPK3, ATG9A, TSC2, TSC1, WIPI2, RRAGA, RRAGC, GORASP1, DDIT4, AKT1S1, TAX1BP1, ULK2, PIK3C3, ULK1, SMCR8, BIRC6, RAF1, SQSTM1, OPTN, RAB7A, ATG4D, BECN1, PRKAA2, STX17, WDR45B, PIK3R4, …
hsa04261:Adrenergic signaling in cardiomyocytes	77	0.000974503	ATP2A3, ATP2A2, ATP2A1, PPP1CC, RPS6KA5, PPP2R1B, PPP2R1A, PPP2R5E, CREB3L1, AKT1, SCN5A, BVES, PRKACB, SCN1B, TPM4, TPM3, CACNA2D1, TPM1, CACNA2D3, PPP2R5A, CACNA2D2, PPP2R5D, PRKCA, ATP1B3, CACNA2D4, PPP2R5C, ATP1B2, CACNB1, CACNB3, PLCB3, CACNB4, CREB1, ADCY9, MYL3, PLCB1, RAPGEF3, RAPGEF4, ATF4, CREB5, POPDC2, POPDC3, CREM, ATP1A3, ADCY3, CACNA1D, ADRB1, ADCY1, ADCY7, PIK3R6, GNAI1, SLC9A1, G…
hsa00020:Glycerophospholipid metabolism	42	0.000239375	LYPLA2/PLD1/DGKD/PGS1/LPCAT2/CHKB/CDS2/LPIN2/TAFAZZIN/DGKH/PLA2G15/CDIPT/PLA2G4C/GPD2/GPAM/LYPLA1/LPGAT1/PLA2G12A/MBOAT7/GPCPD1/PLD2/PNPLA7/LPIN1/DGKB/GPAT3/PLPP2/DGKQ/DGKZ/GPD1L/LPCAT1/GPAT4/PLA2G2F/AGPAT3/PLPP3/CDS1/PLD4/JMJD7-PLA2G4B/AGPAT2/MBOAT1/PLAAT3/PCYT2/PISD
hsa05230:Central carbon metabolism in cancer	40	0.00100057	RET, GLS2, PIK3CD, PIK3R3, PIK3R2, PDHB, PIK3CB, SLC1A5, PIK3R1, HK2, EGFR, HK1, GLS, NRAS, LDHA, MYC, AKT1, MAPK1, HRAS, SLC16A3, PDGFRB, NTRK1, PDHA1, IDH1, PGAM1, IDH2, PGAM2, SIRT6, GCK, MTOR, SLC7A5, PFKL, PKM, SCO2, RAF1, MET, FGFR3, TP53, FGFR2, PFKP
hsa04931:Insulin resistance	57	0.0010147	PYGB, GSK3B, IRS1, PIK3CD, PYGM, IRS2, PIK3CB, PYGL, PTPRF, IKBKB, RPS6KA3, PPP1CC, RPS6KA2, CREB3L1, AKT1, CPT1A, PDPK1, PRKCE, PRKCD, CPT1B, CREB1, TBC1D4, PPP1R3B, PPP1R3D, TRIB3, PPARA, SLC27A3, SLC27A2, CREB5, PRKAA2, PIK3R3, PIK3R2, PIK3R1, ACACB, PRKCZ, FOXO1, PTPA, SOCS3, MAPK9, MAPK8, PCK1, PPARGC1A, PPARGC1B, PCK2, PTPN1, NOS3, INSR, GFPT2, STAT3, OGA, NR1H3, MTOR, NFKB1, PPP1CA, MLXIPL…
hsa04666:Fc gamma R-mediated phagocytosis	52	0.00111745	ARPC1B, ARPC1A, ARPC5L, PIK3CD, PIK3CB, CRKL, CFL1, RAC2, AKT1, RAC1, VAV3, SYK, SPHK1, PRKCE, PRKCD, PRKCA, GAB2, VAV1, VAV2, DNM2, HCK, BIN1, JMJD7-PLA2G4B, RAF1, PLPP3, DOCK1, PLPP2, CRK, PIK3R3, PIK3R2, ASAP1, ASAP2, PIK3R1, PLD1, PLD2, ACTR3C, SCIN, INPP5D, PLCG2, PIP5K1A, MAPK1, WASF2, WASF3, VASP, MYO10, LIMK1, ARPC4, MARCKS, FCGR2A, RPS6KB1, ARPC2, RPS6KB2
hsa04210:Apoptosis	69	0.00113589	HRK, TRADD, CTSZ, PIK3CD, CTSW, PIK3CB, CTSV, ACTB, LMNB2, LMNB1, ACTG1, IKBKB, TP53AIP1, TUBA1C, CASP7, CTSO, CAPN2, CASP2, AKT1, IKBKG, SPTAN1, HRAS, CTSD, CTSC, MAP3K5, DFFB, DFFA, DAXX, ENDOG, PARP1, PDPK1, PARP2, TRAF1, FOS, DDIT3, IL3RA, BIRC5, RAF1, TP53, ATF4, BCL2A1, PIK3R3, ITPR2, CSF2RB, PIK3R2, ITPR3, PIK3R1, MAPK9, NRAS, MAPK8, BCL2L11, TUBA3C, LMNA, MAPK1, RIPK1, FADD, BID, NTRK1, D…
hsa04550:Signaling pathways regulating pluripotency of stem cells	72	0.00114304	GSK3B, BMPR2, RIF1, PIK3CD, PIK3CB, BMI1, FGF2, SOX2, MYC, AKT1, JARID2, HRAS, APC2, LEFTY1, WNT5A, WNT9B, AXIN1, WNT9A, RAF1, IL6ST, TCF7, PIK3R3, PIK3R2, PIK3R1, WNT6, NRAS, WNT11, DVL1, DVL2, DVL3, MAPK1, WNT3, FZD1, SMAD2, WNT10B, PCGF6, FZD3, ZFHX3, SMAD4, SMAD3, SETDB1, FZD4, FZD7, WNT7B, PCGF3, STAT3, FZD9, FZD8, WNT7A, SMAD9, INHBB, INHBA, MAPK14, ACVR2B, SMAD5, TBX3, MAPK12, MAPK13, MAPK…
hsa04520:Adherens junction	50	0.00130534	PTPRM, PTPRJ, PTPRF, ACTB, ACTG1, CDH5, RAC2, EP300, RAC3, RAC1, HEG1, CSNK2A3, CSNK2A2, ACTN4, TGFBR1, TGFBR2, MYL7, PARD3, MET, SSX2IP, VCL, ROCK1, ROCK2, SRC, TCF7, IQGAP1, EGFR, RAP1B, CTNNA1, MAPK1, FYN, WASF2, WASF3, FARP2, PTPN1, TCF7L2, CREBBP, TCF7L1, SMAD4, SMAD3, SMURF2, INSR, ARHGAP29, SORBS1, BAIAP2, PTPRB, FER, SNAI1, CTNNB1, NECTIN1
hsa04728:Dopaminergic synapse	67	0.0013331	GSK3B, GSK3A, ARRB1, COMT, PPP1CC, PPP3CB, GNGT2, PPP2R1B, PPP2R1A, PPP2R5E, KIF5C, KIF5B, CREB3L1, KIF5A, AKT1, PRKACB, SLC18A2, PPP2R5A, PPP2R5D, PRKCA, PPP2R5C, FOS, PLCB3, CREB1, PLCB1, CLOCK, ATF4, CREB5, DDC, MAOA, ITPR2, CACNA1D, ITPR3, GNAI1, GNAI2, ADCY5, PPP2CA, PPP2CB, MAPK9, GRIN2A, MAPK8, GNG2, GNG4, PPP2R3C, DRD4, KCNJ9, PPP2R3B, MAPK14, GNG12, MAPK12, MAPK13, PPP1CA, MAPK11, GNAL, …
hsa04510:Focal adhesion	97	0.00139635	TNC, ACTB, MYLK, ACTG1, CRKL, MYLK4, COMP, PPP1CC, CCND2, CCND1, CAPN2, AKT1, PDGFRB, PRKCA, ACTN4, PGF, MYL7, COL4A3, TLN2, RAF1, VCL, SHC2, SHC3, PXN, PIK3R3, PIK3R2, PIK3R1, RAP1B, PDGFC, PIP5K1A, VASP, FN1, PARVA, PARVB, PTK2, DIAPH1, COL1A2, ITGA11, BCL2, COL9A3, GRB2, GSK3B, ITGB5, LAMC3, ITGB4, FLT4, RASGRF1, PIK3CD, LAMC2, LAMC1, PIK3CB, ARHGAP5, RAC2, ITGB8, RAC3, ITGB7, RAC1, HRAS, VAV3…
hsa04340:Hedgehog signaling pathway	33	0.00158245	GSK3B, DHH, CUL3, HHIP, CUL1, IHH, ARRB1, GLI3, GLI2, SHH, GRK2, CCND2, CCND1, KIF3A, BOC, SPOP, PRKACB, CDON, SMURF2, CSNK1A1, FBXW11, PTCH1, TPTEP2-CSNK1E, IQCE, CSNK1E, KIF7, EVC, SMO, GPR161, BCL2, SPOPL, GAS1, CSNK1G2
hsa04611:Platelet activation	63	0.00183747	PIK3CD, PIK3CB, ACTB, MYLK, MYLK4, ACTG1, PPP1CC, AKT1, PRKACB, GUCY1A2, GUCY1A1, FCER1G, PPP1R12A, SYK, GP1BB, F2R, GP1BA, APBB1IP, PLCB3, ADCY9, JMJD7-PLA2G4B, ORAI1, TLN2, PLCB1, ROCK1, ROCK2, SRC, PIK3R3, ADCY3, ITPR2, PIK3R2, ITPR3, PIK3R1, ADCY1, PRKCZ, ADCY7, PIK3R6, GNAI1, GNAI2, PIK3R5, ADCY5, RAP1B, GNA13, TBXA2R, P2RY1, PLCG2, MAPK1, FYN, VASP, NOS3, MAPK14, MAPK12, MAPK13, PPP1CA, MAP…
hsa05217:Basal cell carcinoma	36	0.00190835	GSK3B, HHIP, TCF7, GLI3, GLI2, WNT6, SHH, WNT11, DVL1, DVL2, DVL3, WNT3, FZD1, APC2, TCF7L2, WNT10B, FZD3, TCF7L1, FZD4, FZD7, PTCH1, WNT7B, WNT5A, FZD9, AXIN1, WNT9B, FZD8, WNT7A, WNT9A, KIF7, GADD45G, DDB2, APC, SMO, CTNNB1, TP53
hsa04926:Relaxin signaling pathway	65	0.00200247	PIK3CD, ARRB1, PIK3CB, GNGT2, CREB3L1, AKT1, PRKACB, HRAS, MAP2K4, EDN1, MMP2, PRKCA, FOS, TGFBR1, TGFBR2, PLCB3, CREB1, ADCY9, COL4A3, RAF1, PLCB1, SOS1, ATF4, CREB5, SHC2, SHC3, SRC, PIK3R3, ADCY3, PIK3R2, PIK3R1, ADCY1, PRKCZ, ADCY7, EGFR, GNAI1, GNAI2, ADCY5, MAPK9, NRAS, GNA15, MAPK8, GNG2, GNG4, MAPK1, MAP2K7, SMAD2, NOS2, NOS3, VEGFB, MAPK14, GNG12, MAPK12, NFKB1, MAPK13, MAPK11, COL3A1, C…
hsa05161:Hepatitis B	79	0.00204344	RB1, DDX3X, YWHAB, ARAF, PIK3CD, PIK3CB, IKBKB, TBK1, YWHAQ, MYC, CREB3L1, AKT1, EP300, IKBKG, IKBKE, HRAS, MAP2K4, ATP6AP1, PRKCA, TYK2, FOS, YWHAZ, TGFBR1, TGFBR2, DDB2, CCNA1, CREB1, CCNE2, CCNE1, TRAF3, IRF7, VDAC3, BIRC5, RAF1, SOS1, TP53, TLR2, ATF4, CREB5, IFNAR1, PCNA, SRC, PIK3R3, PIK3R2, PIK3R1, MAPK9, NRAS, MAPK8, E2F1, E2F2, MAPK1, E2F3, STAT6, FADD, MAP2K7, BID, STAT5A, STAT5B, TGFB2…
hsa04015:Rap1 signaling pathway	99	0.00212226	CSF1, FGF2, ACTB, ACTG1, CRKL, FGF8, AKT1, PLCE1, MAGI1, PDGFRB, MAGI3, F2R, PRKCA, PGF, TIAM1, ADCY9, PARD3, PRKD2, TLN2, RAF1, PFN1, CSF1R, LPAR1, PIK3R3, PIK3R2, PIK3R1, PRKCZ, RAP1GAP, RAP1B, GRIN2A, PDGFC, FGF23, FGF22, VASP, NGFR, INSR, EFNA2, GNAQ, FGF19, ID1, FGF18, GNAS, CALM1, FGFR4, FGFR3, FGFR2, DOCK4, ITGAM, FLT4, PIK3CD, PIK3CB, ITGAL, SIPA1L1, RAC2, RAC3, RAC1, HRAS, VAV3, ARAP3, V…
hsa03410:Base excision repair	27	0.00223264	FEN1, PCNA, MPG, PNKP, OGG1, HMGB1, UNG, POLD3, POLB, NTHL1, TDG, POLD1, POLD2, POLE, MUTYH, POLG, RFC5, RFC3, PARP1, RFC2, PARP2, XRCC1, LIG3, APTX, POLE4, TDP1, POLE2
hsa04910:Insulin signaling pathway	68	0.00252315	PYGB, GSK3B, IRS1, ARAF, PIK3CD, PYGM, IRS2, CBLB, PIK3CB, PYGL, HK2, PTPRF, HK1, CRKL, IKBKB, PPP1CC, FLOT2, AKT1, PRKACB, HRAS, PDPK1, EXOC7, TSC2, TSC1, PHKA2, PPP1R3F, PPP1R3B, PRKAR1A, PPP1R3D, RAPGEF1, RAF1, SOS1, CRK, SHC2, PRKAA2, SHC3, PIK3R3, PIK3R2, PIK3R1, CBL, ACACB, PRKCZ, FOXO1, SOCS3, MAPK9, NRAS, MAPK8, INPP5A, PRKAR2B, EIF4EBP1, MAPK1, PCK1, PPARGC1A, EIF4E, SH2B2, PCK2, PTPN1, …
hsa04933:AGE-RAGE signaling pathway in diabetic complications	52	0.00264545	SERPINE1, PIK3CD, PIK3CB, ICAM1, THBD, CCND1, AKT1, PLCE1, RAC1, HRAS, EDN1, PRKCE, MMP2, PRKCD, PRKCA, TGFBR1, TGFBR2, PLCB3, COL4A3, PLCB1, PIK3R3, PIK3R2, PIK3R1, PRKCZ, FOXO1, MAPK9, NRAS, MAPK8, PLCG2, MAPK1, SMAD2, STAT5A, STAT5B, TGFB2, SMAD4, SMAD3, NOS3, STAT3, FN1, VEGFB, NFATC1, MAPK14, MAPK12, NFKB1, MAPK13, DIAPH1, MAPK11, COL3A1, COL1A2, CDK4, BCL2, PLCD1
hsa04660:T cell receptor signaling pathway	61	0.00276258	GSK3B, ITK, PIK3CD, CBLB, PIK3CB, IKBKB, PPP3CB, PPP2R1B, PPP2R1A, PPP2R5E, GRAP2, NCK2, AKT1, IKBKG, HRAS, VAV3, PDPK1, CD8B2, PPP2R5A, PPP2R5D, PPP2R5C, FOS, VAV1, VAV2, ZAP70, LCK, RAF1, SOS1, PIK3R3, PIK3R2, PIK3R1, PPP2CA, PPP2CB, MAPK9, NRAS, MAPK8, PPP2R3C, MAPK1, FYN, MAP2K7, PAK2, PAK4, NFATC3, NFATC2, NFATC1, PPP2R3B, MAPK14, MAPK12, NFKB1, MAPK13, MAPK11, DLG1, PPP2R2C, PPP2R2B, CDK4, …
hsa04152:AMPK signaling pathway	61	0.00276258	IRS1, PIK3CD, IRS2, PIK3CB, ELAVL1, STK11, EEF2K, PPP2R1B, CCND1, PPP2R1A, PPP2R5E, HNF4A, CREB3L1, LEPR, AKT1, MLYCD, RAB8A, CPT1A, PDPK1, PPP2R5A, TSC2, PPP2R5D, TSC1, PPP2R5C, CPT1B, SIRT1, CCNA1, CREB1, AKT1S1, ULK1, PPARG, CREB5, PRKAA2, PFKFB3, PIK3R3, PIK3R2, PIK3R1, HMGCR, ACACB, FOXO1, PPP2CA, PPP2CB, PPP2R3C, EIF4EBP1, PCK1, PPARGC1A, PCK2, INSR, SCD5, PPP2R3B, MTOR, RAB11B, PFKL, PPP2R…
hsa05231:Choline metabolism in cancer	51	0.00286734	DGKD, SLC44A1, DGKB, PIK3CD, PIK3CB, RAC2, AKT1, RAC3, RAC1, HRAS, PDGFRB, LYPLA1, PDPK1, TSC2, PRKCA, TSC1, FOS, GPCPD1, DGKZ, DGKQ, JMJD7-PLA2G4B, RAF1, PLPP3, SOS1, PLPP2, DGKH, SLC22A4, SLC22A3, SLC22A1, PIK3R3, PIK3R2, PIK3R1, PLD1, EGFR, PLD2, MAPK9, NRAS, MAPK8, PDGFC, EIF4EBP1, PIP5K1A, MAPK1, WASF2, WASF3, CHKB, MTOR, RPS6KB1, SP1, RHEB, RPS6KB2, GRB2
hsa04810:Regulation of actin cytoskeleton	106	0.0030514	CHRM3, CYFIP1, CHRM4, ARAF, ARPC5L, FGF2, ACTB, MYLK, ACTG1, CRKL, MYLK4, PPP1CC, FGF8, CFL1, PIP4K2A, AKT1, PIP4K2B, PIP4K2C, PDGFRB, F2R, ACTN4, TIAM1, MYL7, SPATA13, RAF1, PFN1, VCL, PXN, LPAR1, PIK3R3, PIK3R2, IQGAP1, PIK3R1, IQGAP3, SLC9A1, ACTR3C, C5, SCIN, PDGFC, PIP5K1A, MYH11, MYH10, FGF23, FGF22, RDX, FN1, ARPC4, GNG12, PTK2, SSH1, DIAPH1, RGCC, CXCL12, ARPC2, FGF19, ITGA11, FGF18, FGFR…
hsa03082:ATP-dependent chromatin remodeling	59	0.0032463	SMARCB1, TRRAP, RSF1, CHD3, ACTB, ACTG1, YY1, ING3, KAT5, BCL7A, DPF1, RUVBL1, DPF3, EPC1, EPC2, ARID2, NFRKB, SS18, PBRM1, SMARCC1, SMARCC2, ACTR5, ACTL6A, ACTR8, BAZ1A, BAZ1B, ARID1A, ARID1B, MORF4L1, INO80C, SMARCD1, SMARCD2, HDAC2, INO80E, BICRA, TFPT, CHRAC1, RBBP4, EP400, BRD9, RBBP7, DMAP1, MTA2, MTA3, BPTF, SMARCE1, MBD3, PHF10, BICRAL, SS18L1, MCRS1, INO80, SMARCA1, SMARCA2, GATAD2B, GAT…
hsa04072:Phospholipase D signaling pathway	72	0.00355044	DGKD, DGKB, PIK3CD, PIK3CB, GRM3, GRM2, GRM4, GRM6, AKT1, HRAS, PDGFRB, FCER1G, AVPR1B, SYK, SPHK1, F2R, GAB1, TSC2, PRKCA, TSC1, AVPR1A, GAB2, DGKZ, DNM2, PLCB3, ADCY9, DGKQ, JMJD7-PLA2G4B, RAF1, MS4A2, PLPP3, PLCB1, SOS1, PLPP2, RAPGEF3, RAPGEF4, DGKH, PTGFR, RALA, SHC2, SHC3, LPAR1, PIK3R3, ADCY3, PIK3R2, PIK3R1, ADCY1, PLD1, AGPAT2, ADCY7, PIK3R6, EGFR, AGPAT3, PLD2, PIK3R5, ADCY5, GNA13, CYT…
hsa00310:Lysine degradation	35	0.00415397	GCDH, SUV39H2, SETD2, COLGALT2, ECHS1, KMT2A, SETD7, DOT1L, EHMT1, PLOD3, PRDM2, PLOD1, ACAT2, ACAT1, HYKK, MECOM, ALDH1B1, NSD1, PRDM16, NSD2, SMYD2, KMT5B, KMT5A, SMYD3, COLGALT1, SETDB1, AADAT, SETD1B, SETD1A, PIPOX, SETMAR, ASH1L, ALDH3A2, EHHADH, EZH2
hsa03250:Viral life cycle - HIV-1	35	0.00415397	SMARCB1, TSG101, ELL, VPS4B, VPS4A, SUPT4H1, PSIP1, MLLT1, MLLT3, SAMHD1, AFF4, BICD1, BICD2, XPO1, EP300, NELFB, NELFCD, TNPO3, NELFE, RANBP2, CREBBP, CPSF7, PDCD6IP, APOBEC3G, MAP1S, MX2, MX1, CDK9, KAT2B, KAT2A, HGS, MAP1B, CHMP6, PPIA, APOBEC3B
hsa04150:mTOR signaling pathway	75	0.00423523	PRR5, GSK3B, IRS1, PIK3CD, PIK3CB, IKBKB, RPS6KA3, FLCN, STK11, DEPTOR, RPS6KA2, MLST8, AKT1, RNF152, HRAS, PDPK1, WNT5A, WNT9B, TSC2, PRKCA, TSC1, WNT9A, TTI1, SLC7A5, RRAGA, CLIP1, RRAGC, DDIT4, AKT1S1, ATP6V1B2, ULK2, ULK1, RAF1, SGK1, SOS1, TELO2, SEH1L, PRKAA2, MAPKAP1, NPRL3, PIK3R3, PRR5L, PIK3R2, SLC3A2, PIK3R1, WDR24, WNT6, NRAS, WNT11, DVL1, EIF4EBP1, DVL2, DVL3, MAPK1, RICTOR, FNIP2, E…
hsa04664:Fc epsilon RI signaling pathway	37	0.00492083	PIK3CD, PIK3R3, PIK3R2, PIK3CB, PIK3R1, MAPK9, NRAS, MAPK8, INPP5D, PLCG2, RAC2, AKT1, MAPK1, RAC3, FYN, RAC1, MAP2K7, HRAS, VAV3, MAP2K4, FCER1G, SYK, PDPK1, IL13, PRKCA, GAB2, MAPK14, MAPK12, VAV1, MAPK13, VAV2, MAPK11, JMJD7-PLA2G4B, GRB2, RAF1, MS4A2, SOS1
hsa04814:Motor proteins	90	0.00500051	KIF14, ACTB, DNALI1, ACTG1, TUBB8, TUBA1C, TUBB6, ACTR1A, ACTR1B, KIF19, KIF5C, KIF5B, KIF5A, MYO18B, KIF13A, KIF1C, KIF1B, KIF21B, KIF1A, DYNC2H1, DNAI2, TPM4, TPM3, TUBB, TPM1, MYO7B, KIF25, KIF24, KIF23, MYO7A, DYNLL1, TUBG1, KIF7, ACTA1, DYNC1LI1, DYNC1LI2, MYL7, TUBB2A, KIF2A, KIF16B, TNNT1, KIFC1, MYL3, TNNT3, MYH9, KIF2C, KIFC3, KIF20B, DCTN6, DCTN5, DYNC1I2, DCTN1, DCTN4, DCTN3, TUBD1, KL…
hsa04930:Type II diabetes mellitus	27	0.00518127	IRS1, PIK3CD, PIK3R3, CACNA1D, IRS2, PIK3R2, PIK3CB, PIK3R1, PRKCZ, HK2, CACNA1G, HK1, IKBKB, MAPK9, SOCS3, MAPK8, MAPK1, KCNJ11, ABCC8, PRKCE, INSR, PRKCD, PDX1, MAFA, GCK, MTOR, PKM
hsa05131:Shigellosis	112	0.00521674	UBE2D3, ARPC5L, ACTB, ACTG1, CRKL, RPS6KA5, TBK1, CAPNS1, CAPN2, AKT1, PLCE1, SKP1, CAST, IL1R1, FBXW11, PRKCE, PRKCD, ACTN4, RRAGA, MYL7, RRAGC, ELMO1, UBE2V2, VDAC1, RBCK1, TLN2, PFN1, SQSTM1, TP53, VCL, PXN, CUL1, PIK3R4, FOXO6, PIK3R3, ITPR2, ITPR3, PIK3R2, PIK3R1, FOXO1, ACTR3C, SHARPIN, UBB, PLCG2, NLRP3, RIPK1, CBX3, ARPC4, PTK2, NFKB1, DIAPH1, ARPC2, ATG16L1, BCL2, MDM2, CYCS, TAB2, TAB1,…
hsa04211:Longevity regulating pathway	46	0.00562859	PRKAA2, IRS1, EHMT1, ADCY3, PIK3CD, PIK3R3, IRS2, PIK3R2, ADCY1, PIK3CB, PIK3R1, ADCY7, FOXO1, ADCY5, STK11, NRAS, SESN3, ATG101, RB1CC1, CREB3L1, EIF4EBP1, AKT1, HRAS, PPARGC1A, EIF4E, PRKACB, APPL1, KL, INSR, TSC2, TSC1, SIRT1, MTOR, NFKB1, CREB1, ADCY9, RPS6KB1, RHEB, CAT, AKT1S1, RPS6KB2, ULK1, PPARG, TP53, ATF4, CREB5
hsa04070:Phosphatidylinositol signaling system	49	0.00731678	DGKD, DGKB, PIK3CD, PIK3CB, PIK3C2A, PIP4P2, PIP4K2A, PLCE1, PIP4K2B, PIP4K2C, SACM1L, IPMK, ITPK1, PRKCA, DGKZ, ITPKB, ITPKC, INPP4B, PLCB3, DGKQ, ITPKA, PIK3C3, PLCB1, DGKH, IPPK, CDS1, MTMR1, MTMR2, PIK3R3, ITPR2, PIK3R2, ITPR3, PIK3R1, MTMR6, INPP5B, INPP5A, INPP5F, INPP5D, INPP5E, PLCG2, PIP5K1A, CDIPT, IP6K3, SYNJ2, PI4KA, PI4KB, CALM1, PLCD1, CDS2
hsa04914:Progesterone-mediated oocyte maturation	51	0.00789091	HSP90AB1, ARAF, PIK3CD, PIK3CB, RPS6KA3, RPS6KA2, CDC27, AKT1, PRKACB, HSP90AA1, ANAPC7, CDC25C, CDC25A, CDC25B, CCNA1, ADCY9, ANAPC4, PGR, RAF1, ANAPC2, ANAPC15, PIK3R3, ADCY3, PIK3R2, PIK3R1, ADCY1, PKMYT1, ADCY7, GNAI1, ANAPC11, GNAI2, ADCY5, CCNB2, MAPK9, FZR1, MAPK8, CCNB1, MAPK1, BUB1, PLK1, SPDYE4, MAPK14, MAPK12, MAPK13, MAD2L2, MAPK11, CDC16, SPDYA, CDK1, CPEB3, CPEB2
hsa05223:Non-small cell lung cancer	38	0.00824715	RET, RB1, ARAF, PIK3CD, PIK3R3, PIK3R2, PIK3CB, PIK3R1, EGFR, NRAS, RXRA, CCND1, KIF5C, KIF5B, KIF5A, E2F1, PLCG2, E2F2, AKT1, MAPK1, E2F3, HRAS, RXRG, STAT5A, STAT5B, PDPK1, STAT3, PRKCA, GADD45G, DDB2, CDK6, CDK4, RARB, GRB2, RAF1, SOS1, MET, TP53
hsa04114:Oocyte meiosis	63	0.00887978	YWHAE, YWHAB, SMC3, CDC20, RPS6KA3, PPP1CC, PPP3CB, SLK, PPP2R1B, YWHAQ, PPP2R1A, PPP2R5E, RPS6KA2, CDC27, PRKACB, SKP1, YWHAH, ANAPC7, FBXW11, PPP2R5A, PPP2R5D, PPP2R5C, SMC1A, CDC25C, YWHAZ, SMC1B, ADCY9, CCNE2, ESPL1, CCNE1, ANAPC4, PGR, ANAPC2, ANAPC15, CUL1, ADCY3, ITPR2, ITPR3, ADCY1, PKMYT1, ADCY7, ANAPC11, ADCY5, PPP2CA, PPP2CB, CCNB2, CCNB1, MAPK1, BUB1, PLK1, SPDYE4, MAPK14, MAPK12, MAP…
hsa05219:Bladder cancer	24	0.00941729	RB1, DAPK1, SRC, DAPK2, MMP2, DAPK3, ARAF, THBS1, EGFR, NRAS, RPS6KA5, CCND1, CDK4, MYC, MDM2, E2F1, E2F2, MAPK1, E2F3, RAF1, HRAS, FGFR3, TP53, HBEGF
hsa05163:Human cytomegalovirus infection	101	0.0112185	RB1, CRKL, TBK1, CCND1, MYC, CREB3L1, AKT1, PRKACB, IL6R, IL1R1, TAP2, TSC2, TSC1, PRKCA, HLA-A, ADCY9, RAF1, TP53, ATF4, PXN, PIK3R3, ITPR2, ITPR3, PIK3R2, PIK3R1, EIF4EBP1, RIPK1, FADD, NFATC3, NFATC2, NFATC1, GNG12, PTK2, NFKB1, CXCL12, CDK6, SP1, RHEB, CDK4, GNAQ, GNB2, GNB1, MDM2, GNB4, GNAS, CYCS, GNB3, GRB2, GNB5, CALM1, GSK3B, TRADD, PIK3CD, PIK3CB, IKBKB, PPP3CB, GNGT2, RAC2, RAC3, IKBKG…
hsa04330:Notch signaling pathway	33	0.0124599	NOTCH3, HDAC2, CTBP2, MAML1, CTBP1, NOTCH4, PSEN2, DTX1, NRARP, RFNG, DTX3, DTX4, RBPJ, DLL3, LFNG, HEY1, ATXN1L, DVL1, DVL2, DVL3, EP300, HES1, HES5, JAG2, TLE3, CREBBP, TLE1, NCOR2, HEYL, KAT2B, ADAM17, KAT2A, MFNG
hsa04137:Mitophagy - animal	37	0.0153899	BECN1, CALCOCO2, SRC, AMBRA1, MAPK9, RHOT2, NRAS, MAP1LC3B, MAPK8, TBK1, RHOT1, UBB, E2F1, MFN1, MFN2, USP30, HRAS, USP8, BNIP3L, ATG9B, BNIP3, CSNK2A3, ATG9A, CSNK2A2, TFE3, TFEB, PINK1, SP1, NBR1, TAX1BP1, ULK1, PGAM5, SQSTM1, TP53, OPTN, RAB7A, ATF4
hsa03430:Mismatch repair	15	0.0166022	RFC5, RFC3, PCNA, RFC2, RPA1, RPA2, MSH6, POLD3, EXO1, MSH3, RPA3, POLD1, POLD2, PMS2, SSBP1
hsa04917:Prolactin signaling pathway	36	0.0167385	GSK3B, SHC2, SHC3, SRC, PIK3CD, PIK3R3, PIK3R2, PIK3CB, PIK3R1, MAPK9, SOCS3, NRAS, MAPK8, CCND2, CCND1, AKT1, MAPK1, SOCS6, HRAS, SOCS7, STAT5A, STAT5B, STAT3, FOS, MAPK14, ESR1, GCK, MAPK12, NFKB1, MAPK13, MAPK11, TH, ELF5, GRB2, RAF1, SOS1
hsa04916:Melanogenesis	49	0.0180253	GSK3B, CREB3L1, EP300, PRKACB, HRAS, EDN1, WNT5A, WNT9B, PRKCA, WNT9A, PLCB3, CREB1, ADCY9, RAF1, PLCB1, TYRP1, TCF7, ADCY3, ADCY1, ADCY7, GNAI1, GNAI2, ADCY5, WNT6, NRAS, WNT11, DVL1, DVL2, DVL3, MAPK1, WNT3, FZD1, TCF7L2, WNT10B, FZD3, CREBBP, TCF7L1, FZD4, FZD7, WNT7B, FZD9, FZD8, WNT7A, KITLG, MC1R, GNAQ, GNAS, CTNNB1, CALM1
hsa04370:VEGF signaling pathway	31	0.0195623	SHC2, SRC, SH2D2A, PXN, PIK3CD, HSPB1, PIK3R3, PIK3R2, PIK3CB, PIK3R1, PPP3CB, NRAS, PLCG2, RAC2, AKT1, MAPK1, RAC3, RAC1, HRAS, NOS3, SPHK1, NFATC2, PRKCA, MAPK14, MAPK12, PTK2, MAPK13, MAPK11, MAPKAPK3, JMJD7-PLA2G4B, RAF1
hsa00562:Inositol phosphate metabolism	37	0.0197823	IPPK, MTMR1, MTMR2, ISYNA1, PIK3CD, PIK3CB, PIK3C2A, MTMR6, INPP5B, INPP5A, INPP5F, INPP5D, PIP5KL1, INPP5E, PLCG2, INPP5J, PIP5K1A, PIP4K2A, PLCE1, PIP4K2B, PIP4K2C, CDIPT, MIOX, SACM1L, IPMK, ITPK1, SYNJ2, ITPKB, ITPKC, INPP4B, PLCB3, ITPKA, PI4KA, PIK3C3, PI4KB, PLCB1, PLCD1
hsa05222:Small cell lung cancer	45	0.0202038	RB1, LAMA5, LAMC3, LAMA1, LAMA4, LAMA3, PIK3CD, PIK3R3, LAMC2, PIK3R2, LAMC1, PIK3CB, PIK3R1, IKBKB, RXRA, CCND1, MYC, E2F1, E2F2, AKT1, E2F3, IKBKG, RXRG, ZBTB17, NOS2, FN1, LAMB1, TRAF1, PTK2, NFKB1, GADD45G, DDB2, CDK6, CCNE2, CCNE1, TRAF3, CDK4, COL4A3, TRAF5, CKS2, BCL2, RARB, CYCS, BIRC7, TP53
hsa04012:ErbB signaling pathway	42	0.0207806	GSK3B, SHC2, SHC3, SRC, ARAF, PIK3CD, PIK3R3, CBLB, PIK3R2, PIK3CB, PIK3R1, CBL, EGFR, CRKL, MAPK9, NRAS, MAPK8, MYC, PLCG2, NCK2, EIF4EBP1, AKT1, MAPK1, ABL2, MAP2K7, HRAS, PAK2, PAK4, STAT5A, MAP2K4, STAT5B, GAB1, PRKCA, MTOR, PTK2, RPS6KB1, RPS6KB2, GRB2, RAF1, SOS1, CRK, HBEGF
hsa05202:Transcriptional misregulation in cancer	86	0.0235428	ATF1, SPI1, ITGAM, PLAT, BMI1, HOXA11, HOXA10, ELK4, LYL1, HOXA9, HHEX, CCND2, SIX4, SIN3A, MYC, ITGB7, KDM6A, MEN1, SS18, IGFBP3, IL1R2, LMO2, TFE3, ETV1, TRAF1, PAX5, MLF1, ETV5, RUNX2, TGFBR2, RUNX1, DDB2, ETV7, CCNA1, NCOR1, ZEB1, MAF, SPINT1, EWSR1, DDIT3, RARA, PPARG, ERG, MET, TP53, CEBPA, CSF1R, DDX5, HDAC2, KMT2A, BCL2A1, PRCC, DOT1L, TMPRSS2, MLLT1, MLLT3, FOXO1, RXRA, NSD2, RXRG, ELANE…
hsa04371:Apelin signaling pathway	64	0.0246374	RYR1, SERPINE1, PLAT, MYLK, MYLK4, MAP1LC3B, GNGT2, CCND1, AKT1, CCN2, PRKACB, HRAS, MEF2A, MEF2B, SPHK1, PRKCE, TGFBR1, PLCB3, ADCY9, MYL3, PIK3C3, PLIN1, RAF1, PLCB1, HDAC4, BECN1, NOTCH3, PRKAA2, PIK3R4, ADCY3, ITPR2, ITPR3, NRF1, ADCY1, ADCY7, PIK3R6, GNAI1, SLC9A1, GNAI2, PIK3R5, ADCY5, GNA13, NRAS, GNG2, GNG4, MAPK1, PPARGC1A, SMAD2, SMAD4, SMAD3, NOS2, NOS3, GNG12, MTOR, KLF2, RPS6KB1, GNA…
hsa04022:cGMP-PKG signaling pathway	75	0.0283453	IRS1, ATP2A3, ATP2A2, IRS2, ATP2A1, MYLK, MYLK4, NPPB, PPP1CC, PPP3CB, EDNRA, ADORA3, CREB3L1, BDKRB2, AKT1, GTF2I, MEF2A, GUCY1A2, GUCY1A1, MEF2B, PPP1R12A, PRKCE, ATP1B3, ATP1B2, ADRA2C, ADRA2B, PLCB3, CREB1, ADCY9, KCNMA1, PPIF, VDAC3, VDAC2, VDAC1, RAF1, PLCB1, ATF4, CREB5, OPRD1, ROCK1, ROCK2, SRF, ATP1A3, ADCY3, ITPR2, CACNA1D, ADRB1, ITPR3, ADCY1, ADCY7, PIK3R6, GNAI1, GNAI2, PIK3R5, ADCY5…
hsa05014:Amyotrophic lateral sclerosis	153	0.0291515	NUP107, NDUFA11, NUP188, NDUFA12, COX6A2, ACTB, ACTG1, TUBB8, PSMD8, GLE1, TUBB6, PSMD7, TBK1, PSMD4, KIF5C, PSMD2, KIF5B, PSMD3, KIF5A, MAP3K5, NUP214, DAXX, NUP210, ANXA11, ATXN2L, NUP93, NUP210L, DDIT3, ULK2, MATR3, ULK1, VDAC1, NUP98, UQCRC2, PFN1, SQSTM1, TP53, OPTN, ATF4, PSMD12, NUP205, POM121, VCP, SEH1L, NDUFB10, PSMD13, PIK3R4, ITPR3, KLC1, COX7A1, NUP160, GRIN2A, ATXN2, KLC3, ATG101, N…
hsa05160:Hepatitis C	71	0.0324022	RB1, YWHAE, SCARB1, GSK3B, CD81, YWHAB, TRADD, ARAF, PIK3CD, PIK3CB, IKBKB, TBK1, PPP2R1B, CCND1, YWHAQ, PPP2R1A, MYC, CLDN23, AKT1, IKBKG, IKBKE, HRAS, YWHAH, TYK2, YWHAZ, CLDN11, CLDN5, CLDN15, CLDN14, TRAF3, CLDN7, IRF7, CLDN18, RAF1, PPARA, SOS1, TP53, IFNAR1, RNASEL, PIK3R3, PIK3R2, PIK3R1, EGFR, PPP2CA, PPP2CB, SOCS3, NRAS, RXRA, E2F1, E2F2, MAPK1, RIPK1, E2F3, FADD, BID, MX2, STAT3, MX1, N…
hsa04392:Hippo signaling pathway - multiple species	17	0.0341739	YAP1, TEAD4, WWTR1, WWC1, TPTEP2-CSNK1E, CSNK1E, LIMD1, WTIP, STK3, MOB1A, RASSF2, LATS2, NF2, FAT4, AJUBA, TEAD1, TEAD2
hsa05142:Chagas disease	48	0.0350781	SERPINE1, PIK3CD, PIK3R3, PIK3R2, ADCY1, PIK3CB, PIK3R1, GNAI1, GNAI2, PPP2CA, IKBKB, PPP2CB, GNA14, MAPK9, GNA15, MAPK8, PPP2R1B, PPP2R1A, GNA11, BDKRB2, AKT1, MAPK1, IL12A, FADD, IKBKG, SMAD2, MAP2K4, TGFB2, ACE, NOS2, CFLAR, FOS, MAPK14, TGFBR1, MAPK12, NFKB1, TGFBR2, MAPK13, MAPK11, PLCB3, GNAL, PPP2R2C, PPP2R2B, GNAQ, PPP2R2D, GNAS, PLCB1, TLR2
hsa05167:Kaposi sarcoma-associated herpesvirus infection	85	0.0376595	RB1, GSK3B, TRADD, PIK3CD, PIK3CB, FGF2, CXCL2, ICAM1, IKBKB, PREX1, PPP3CB, MAP1LC3B, TBK1, GNGT2, CCND1, MYC, AKT1, EP300, IKBKG, RAC1, IKBKE, HRAS, MAP2K4, ATG3, SYK, TYK2, HLA-A, FOS, HCK, CREB1, TRAF3, IRF7, PIK3C3, RAF1, IL6ST, TP53, IFNAR1, BECN1, SRC, TCF7, PIK3R3, ITPR2, PIK3R2, ITPR3, PIK3R1, PIK3R6, PIK3R5, MAPK9, NRAS, MAPK8, GNG2, UBB, GNG4, E2F1, PLCG2, E2F2, MAPK1, E2F3, FADD, MAP2…
hsa04929:GnRH secretion	32	0.0383826	PIK3CD, PIK3R3, ITPR2, CACNA1D, ARRB1, PIK3R2, ITPR3, PIK3CB, PIK3R1, CACNA1H, CACNA1G, CACNA1I, NRAS, GNA11, GPER1, KISS1R, KCNN1, AKT1, MAPK1, KCNN2, HRAS, GABBR2, KCNJ11, KCNJ9, TRPC1, PRKCA, PLCB3, GNAQ, GNRH2, PLCB1, RAF1, HCN2
hsa04912:GnRH signaling pathway	44	0.0400061	SRC, ADCY3, ITPR2, CACNA1D, ITPR3, ADCY1, PLD1, ADCY7, EGFR, PLD2, ADCY5, MAPK9, NRAS, MAPK8, GNA11, MAPK1, MAP2K7, HRAS, PRKACB, MAP3K4, MAP2K4, MAP3K3, MAP3K1, MMP2, PRKCD, PRKCA, MAPK14, MAPK12, MAPK13, MAPK11, PLCB3, MMP14, ADCY9, GNAQ, JMJD7-PLA2G4B, GNAS, GNRH2, GRB2, PLCB1, RAF1, CALM1, SOS1, ATF4, HBEGF
hsa04670:Leukocyte transendothelial migration	53	0.0402854	ITK, ITGAM, NCF4, PIK3CD, PIK3CB, ARHGAP5, F11R, ITGAL, ACTB, ICAM1, ACTG1, CDH5, CLDN23, RAC2, RAC1, VAV3, MMP2, RHOH, PRKCA, ACTN4, VAV1, VAV2, CLDN11, CLDN5, MYL7, CLDN15, CLDN14, CLDN7, CLDN18, RAPGEF3, VCL, RAPGEF4, ROCK1, ROCK2, PXN, PIK3R3, PIK3R2, THY1, PIK3R1, GNAI1, GNAI2, RAP1B, CTNNA1, PLCG2, JAM3, VASP, MAPK14, MAPK12, PTK2, MAPK13, MAPK11, CXCL12, CTNNB1
hsa04725:Cholinergic synapse	52	0.0434466	CHRM3, CHRM4, PIK3CD, PIK3CB, GNGT2, CREB3L1, AKT1, PRKACB, HRAS, CHRNB4, PRKCA, FOS, PLCB3, CREB1, ADCY9, KCNQ2, KCNQ4, KCNQ5, PLCB1, ATF4, CREB5, PIK3R3, ADCY3, ITPR2, CACNA1D, PIK3R2, ITPR3, PIK3R1, ADCY1, ADCY7, PIK3R6, GNAI1, GNAI2, PIK3R5, ADCY5, NRAS, GNG2, GNG4, GNA11, MAPK1, FYN, KCNJ4, KCNJ12, KCNJ18, GNG12, GNAQ, GNB2, GNB1, GNB4, BCL2, GNB3, GNB5
hsa01521:EGFR tyrosine kinase inhibitor resistance	38	0.0441667	GSK3B, SHC2, SHC3, SRC, ARAF, PIK3CD, PIK3R3, PIK3R2, PIK3CB, PIK3R1, FGF2, EGFR, NRAS, BCL2L11, PDGFC, PLCG2, EIF4EBP1, AKT1, MAPK1, HRAS, IL6R, EIF4E, PDGFRB, STAT3, GAB1, PRKCA, MTOR, RPS6KB1, AXL, RPS6KB2, BCL2, GRB2, RAF1, GAS6, SOS1, MET, FGFR3, FGFR2
hsa04961:Endocrine and other factor-regulated calcium reabsorption	27	0.0466411	KLK1, CLTC, CLTB, ATP1A3, CLTA, AP2A1, KLK2, AP2A2, CLTCL1, BDKRB2, PRKACB, AP2M1, KL, ATP2B3, PRKCA, ATP1B3, ATP1B2, AP2B1, ESR1, RAB11A, DNM2, PLCB3, ADCY9, GNAQ, TRPV5, GNAS, PLCB1
hsa03050:Proteasome	24	0.0470942	PSMD12, PSMD13, ADRM1, POMP, PSMB8, PSMA7, PSMD8, PSMB7, PSMC5, PSMA3, PSMB4, PSMD7, PSMC3, PSMD4, PSMB2, PSMC4, PSMB3, PSMC1, PSMD2, PSMC2, PSMD3, PSMB1, PSME1, PSMF1
hsa05213:Endometrial cancer	29	0.0497057	GSK3B, TCF7, ARAF, PIK3CD, PIK3R3, PIK3R2, PIK3CB, PIK3R1, EGFR, NRAS, CCND1, MYC, CTNNA1, AKT1, MAPK1, HRAS, APC2, TCF7L2, TCF7L1, PDPK1, AXIN1, GADD45G, DDB2, APC, CTNNB1, GRB2, RAF1, SOS1, TP53
hsa05022:Pathways of neurodegeneration - multiple diseases	194	0.0507824	ARAF, UBE2L3, PSMD8, FRAT1, PSMD7, FRAT2, TBK1, PSMD4, PSMD2, PSMD3, DAXX, CSNK2A3, TPTEP2-CSNK1E, CSNK2A2, PRKCA, CSNK1E, PDYN, DDIT3, VDAC3, VDAC2, ULK2, ULK1, VDAC1, UQCRC2, OPTN, ATF4, PIK3R4, UBE2J2, GRIN2A, FADD, SPTBN2, FZD1, WNT10B, TRAP1, FZD3, DNAH17, FZD4, FZD7, FZD9, FZD8, CALM1, ATG2B, RYR1, HIP1, WDR41, TUBA1C, MAP1LC3B, ACTR1A, PPP3CB, ACTR1B, NEFL, RAC1, HRAS, RAB8A, APC2, COX8A, …

## Sheet: Hepa1-6 cells
Category		Count	%	PValue	Genes	List Total	Pop Hits	Pop Total	Fold Enrichment	Bonferroni	Benjamini	FDR
KEGG_PATHWAY	Endocytosis	82	2.29371	1.69617e-07	WASHC4, ARF3, ARF4, ARF1, TFRC, WIPF2, CLTA, CBLC, CBLB, WASL, RAB22A, IGF1R, EEA1, CAPZB, CHMP1B, PSD4, KIF5A, LDLRAP1, AP2M1, GIT1, SH3GLB1, USP8, ACTR2, IST1, VPS37D, VPS37B, ARAP1, RNF41, DNM3, RAB31, PARD3, RAB35, CHMP4C, CHMP3, CHMP4B, STAMBP, ARF5, RAB5B, TSG101, RAB5C, SRC, NEDD4L, AGAP1, VPS26A, ASAP1, SNX3, CDC42, SNX4, PARD6B, SNX2, GRK5, GRK6, MVB12B, AP2S1, PIP5K1A, PIP5K1B, PIP5K1C,…	1639	250	8662	1.73346	5.83466e-05	5.83483e-05	4.95282e-05	-6.77053
KEGG_PATHWAY	Ubiquitin mediated proteolysis	53	1.48252	4.53413e-07	UBE2D3, UBE2D1, CBLC, UBE2L6, CBLB, PRPF19, UBE2Z, CDC20, HERC3, CDC27, FBXO4, PIAS4, FBXW8, FBXW11, UBE4A, PIAS1, DDB2, CDC34, UBE2R2, ANAPC4, BIRC6, BIRC2, BIRC3, CUL7, ANAPC16, CUL3, CUL2, CUL1, NEDD4L, KLHL13, RHOBTB1, UBE2J1, RHOBTB2, SOCS1, UBB, UBC, UBR5, UBE2F, UBE2I, PPIL2, SMURF2, HUWE1, WWP1, UBE2G1, WWP2, UBE2W, UBOX5, UBE2N, MDM2, ERCC8, UBE2O, SAE1, UBE2K	1639	142	8662	1.97254	0.000155962	7.7987e-05	6.61983e-05	-6.34351
KEGG_PATHWAY	MAPK signaling pathway	76	2.12587	8.53413e-06	AREG, IGF1R, ELK4, PPP3CA, RPS6KA5, DUSP10, MYC, RAC1, PRKACB, MAP3K7, PDGFRB, PRKCG, MAP2K4, DAXX, DUSP3, DUSP1, PLA2G4E, IL1R1, RRAS2, PLA2G4A, PRKCA, CACNA2D4, FOS, IRAK4, DUSP9, CACNB1, PPM1B, CACNB4, MAPKAPK3, DDIT3, RAPGEF2, SOS1, MET, CRK, EPHA2, ATF4, CSF1R, MAX, PDGFB, STK4, NLK, EFNA4, RELA, RAP1B, CDC42, MAPK9, PPP3R1, MAPK8, RAP1A, GNA12, MAPK1, FLNB, FLNC, MAP2K7, FGF22, MAP4K4, MAP2…	1639	301	8662	1.3344	0.835904	0.0475959	0.0404012	-5.06884
KEGG_PATHWAY	Apoptosis - multiple species	18	0.503497	1.45701e-05	BECN1, APAF1, HTRA2, BBC3, MAPK9, CASP7, MAPK8, CASP8, BCL2, PMAIP1, BIRC6, BAK1, FADD, BID, BIRC2, BIRC3, BCL2L1, BOK	1639	32	8662	2.97277	0.00499963	0.00167071	0.00141816	-4.83654
KEGG_PATHWAY	Pathways in cancer	139	3.88811	2.1348e-05	RB1, ITGA2B, ETS1, IGF1R, CCND3, RASSF1, RPS6KA5, FRAT2, MYC, RASSF5, EP300, PRKACB, PDGFRB, PRKCG, WNT5B, TPM3, DAPK2, F2R, MITF, PRKCA, SMO, IL23A, COL4A4, COL4A3, IL6ST, IFNAR1, CSF1R, NOTCH1, MAX, CUL2, CUL1, PDGFB, PIK3R3, LPAR2, LPAR3, STK4, FOXO1, DVL1, HMOX1, PMAIP1, FADD, FGF22, STAT5A, ZBTB17, TGFB2, SMAD4, JAG1, SMAD3, GADD45B, ZBTB16, FZD8, GNG12, BMP4, NFKBIA, BMP2, CDK6, SP1, CDK4, …	1639	531	8662	1.38344	0.00731688	0.00171842	0.00145866	-4.67064
KEGG_PATHWAY	Hippo signaling pathway	52	1.45455	2.99724e-05	YWHAE, GSK3B, YWHAB, WWC1, SERPINE1, PPP2R2A, LIMD1, AREG, BBC3, CCND3, RASSF1, YWHAQ, MYC, CCN2, TEAD2, YWHAG, TEAD3, TEAD4, WNT5B, FBXW11, WNT9B, AXIN1, CSNK1E, AXIN2, YWHAZ, LATS2, PARD3, AJUBA, BIRC2, BIRC3, YAP1, CRB2, WNT8B, PPP2CA, PPP2CB, PARD6B, DVL1, CTNNA1, WWTR1, SMAD1, TGFB2, SMAD4, SMAD3, FZD8, PPP1CA, SMAD7, BMP4, MOB1B, MOB1A, BMP2, APC, DLG4	1639	157	8662	1.75042	0.0102577	0.00171842	0.00145866	-4.52328
KEGG_PATHWAY	Cell cycle	52	1.45455	3.29724e-05	CDKN1C, RB1, YWHAE, GSK3B, CDKN1A, MCM7, YWHAB, CDC14A, CDC20, CCND3, YWHAQ, MYC, CHEK1, CDC27, EP300, YWHAG, ESCO1, ATRX, PPP2R5D, PPP2R5C, KNL1, YWHAZ, RBL2, TFDP2, MCM3, MCM4, ANAPC4, ANAPC16, CUL1, TTK, PDS5B, PPP2CA, PPP2CB, ORC6, ORC2, BUB3, E2F5, CDKN2D, ZBTB17, TGFB2, SMAD4, SMAD3, GADD45B, CDC7, TICRR, WEE1, CDK7, CDK6, CDK4, CDK2, MDM2, TRIP13	1639	157	8662	1.75042	0.0102577	0.00171842	0.00145866	-4.48185
KEGG_PATHWAY	Hepatitis B	53	1.48252	3.61797e-05	RB1, CDKN1A, DDX3X, YWHAB, PIK3CB, CASP8, CREB3L3, YWHAQ, MYC, EP300, MAP3K7, PRKCG, MAP2K4, ATP6AP1, APAF1, PRKCA, FOS, IRAK4, TICAM1, YWHAZ, TIRAP, DDB2, CREB1, IRF3, TRAF3, IRF7, SOS1, ATF4, IFNAR1, SRC, PIK3R3, RELA, MAPK9, MAPK8, MAPK1, FADD, MAP2K7, BID, MAP2K6, STAT5A, TGFB2, EGR2, SMAD4, SMAD3, STAT3, NFATC2, NFATC1, NFKBIA, CDK2, BCL2, GRB2, TAB2, MYD88	1639	162	8662	1.72902	0.0123689	0.00177797	0.00150921	-4.44154
KEGG_PATHWAY	NF-kappa B signaling pathway	38	1.06294	4.20523e-05	EDA, TNFAIP3, CXCL1, BCL10, CXCL3, CXCL2, RELA, TNFSF13B, ICAM1, PLAU, TRIM25, RIPK1, MAP3K7, PIAS4, LYN, CARD10, UBE2I, GADD45B, PARP1, IL1R1, CFLAR, TRAF1, IRAK4, TICAM1, TIRAP, NFKBIA, CYLD, TRAF3, LTA, BCL2, TAB2, LTB, MAP3K14, MYD88, BIRC2, LAT, BIRC3, BCL2L1	1639	104	8662	1.93103	0.0143622	0.00180825	0.00153491	-4.37621
KEGG_PATHWAY	TNF signaling pathway	40	1.11888	7.17423e-05	TNFAIP3, PIK3R3, CXCL1, PIK3CB, CXCL3, CXCL2, RELA, CXCL5, CX3CL1, ICAM1, MAPK9, CASP7, MAPK8, BAG4, CASP8, RPS6KA5, CREB3L3, MAPK1, RIPK1, FADD, MAP2K7, MAP3K7, MAP2K6, MAP2K4, EDN1, JAG1, RIPK3, CFLAR, TRAF1, FOS, NFKBIA, CYLD, CREB1, TRAF3, LTA, TAB2, MAP3K14, BIRC2, BIRC3, ATF4	1639	114	8662	1.85436	0.0243782	0.00274215	0.00232764	-4.14422
KEGG_PATHWAY	Regulation of actin cytoskeleton	68	1.9021	8.1623e-05	ITGB1, CYFIP1, NCKAP1, CHRM3, ITGB3, ITGA2B, WASL, PIK3CB, MYLK3, MYLK, BDKRB1, PIP4K2B, ITGAV, PIP4K2C, ITGB6, RAC1, GIT1, PDGFRB, ACTR2, ACTN1, ITGA2, ITGA1, F2R, RRAS2, ACTN4, F2, ENAH, TIAM1, ARHGEF1, ITGA5, EZR, ARHGEF7, PPP1R12B, SOS1, DOCK1, CRK, ROCK2, SRC, PXN, PDGFB, PIK3R3, LPAR2, IQGAP2, IQGAP3, CDC42, FGD3, GNA12, PIP5K1A, MAPK1, PAK6, PIP5K1B, PIP5K1C, WASF1, MYH10, WASF2, FGF22, GS…	1639	229	8662	1.56932	0.0276889	0.00280783	0.00238339	-4.08819
KEGG_PATHWAY	Nucleocytoplasmic transport	38	1.06294	0.000105298	POM121, AHCTF1, SEH1L, NUP188, CSE1L, EIF4A3, NMD3, IPO7, IPO4, GLE1, IPO8, IPO9, XPO4, SUMO1, SUMO3, MAGOH, SUMO2, NUP43, RAE1, TNPO2, KPNA3, RANBP2, NUP214, NDC1, UBE2I, NUP133, NUP210, THOC1, UPF3A, NUP153, SRRM1, THOC6, DDX39B, TMEM33, NUP50, RNPS1, RAN, NUP37	1639	108	8662	1.85951	0.0355761	0.00326455	0.00277107	-3.97758
KEGG_PATHWAY	Rap1 signaling pathway	51	1.42657	0.00011288	ITGB1, ITGB3, ITGA2B, PIK3CB, SIPA1L3, IGF1R, RASSF5, PLCE1, RAC1, MAGI1, PDGFRB, PRKCG, F2R, PRKCA, ENAH, APBB1IP, TIAM1, ADORA2A, PARD3, RAPGEF2, MET, CRK, EPHA2, CSF1R, RALA, RGS14, SRC, PDGFB, PIK3R3, LPAR2, LPAR3, EFNA4, ADCY7, RAP1GAP, ADCY5, RAP1B, CDC42, PARD6B, RAP1A, P2RY1, MAPK1, FGF22, MAP2K6, ANGPT2, EFNA2, FGFR4, CALM2, FGFR3, LAT, FGFR2, FGFR1	1639	210	8662	1.28348	1	0.189505	0.160859	-3.94738
KEGG_PATHWAY	Adherens junction	34	0.951049	0.00011388	ROCK2, SRC, PTPRJ, WASL, NLK, IGF1R, RAP1B, CDC42, RAP1A, PDCD10, CTNNA1, MAPK1, EP300, RAC1, WASF1, MAP3K7, WASF2, WASF3, PTPN1, SMAD4, SMAD3, SMURF2, HEG1, ACTN1, ARHGAP29, LMO7, ACTN4, SORBS1, PTPRB, PARD3, NECTIN4, MET, SSX2IP, FGFR1	1639	93	8662	1.93212	0.0384193	0.00326455	0.00277107	-3.94355
KEGG_PATHWAY	Yersinia infection	45	1.25874	0.00013846	ITGB1, GSK3B, ROCK2, SRC, ARHGEF28, WIPF2, PXN, PIK3R3, WASL, PIK3CB, RELA, CDC42, MAPK9, MAPK8, PIP5K1A, MAPK1, PIP5K1B, PIP5K1C, RAC1, MAP2K7, MAP3K7, WASF2, MAP2K6, MAP2K4, ACTR2, NFATC2, NFATC1, ARPC5, FOS, IRAK4, TICAM1, NFKBIA, CD4, IRF3, ELMO1, ELMO2, TAB2, ARHGEF1, ITGA5, ARHGEF7, DOCK1, CRK, MYD88, LAT, SKAP2	1639	137	8662	1.73593	0.0465168	0.00366386	0.00311002	-3.85868
KEGG_PATHWAY	PI3K-Akt signaling pathway	81	2.26573	0.000189817	ITGB1, YWHAE, GSK3B, CDKN1A, CSF3, CRTC2, YWHAB, ITGB3, ITGA2B, PTEN, PPP2R2A, PIK3CB, AREG, IGF1R, CCND3, STK11, CREB3L3, YWHAQ, MYC, ITGAV, ITGB6, RAC1, YWHAG, MAGI1, PDGFRB, HSP90AA1, ITGA2, ITGA1, F2R, PPP2R5D, PRKCA, TSC1, PPP2R5C, YWHAZ, PRLR, RBL2, CREB1, COL4A4, COL6A2, COL4A3, COL6A6, ITGA5, EIF4E2, SOS1, MET, EPHA2, ATF4, IFNAR1, CSF1R, PRKAA1, TNXB, PDGFB, PIK3R3, LPAR2, LPAR3, EFNA4, …	1639	359	8662	1.19242	1	0.229658	0.194942	-3.72166
KEGG_PATHWAY	Small cell lung cancer	33	0.923077	0.000219817	RB1, ITGB1, CDKN1A, MAX, ITGA2B, PTEN, PIK3R3, PIK3CB, RELA, RXRB, RXRA, MYC, ITGAV, BAK1, ZBTB17, GADD45B, APAF1, ITGA2, TRAF1, DDB2, NFKBIA, CDK6, TRAF4, TRAF3, CDK4, COL4A4, COL4A3, CDK2, BCL2, RARB, BIRC2, BIRC3, BCL2L1	1639	92	8662	1.89568	0.0728365	0.00540122	0.00458476	-3.65794
KEGG_PATHWAY	Autophagy - animal	51	1.42657	0.000252876	CALCOCO2, PTEN, PIK3CB, HMGB1, IGF1R, STK11, MAP1LC3B, LAMP1, EPG5, PRKACB, MAP3K7, SH3GLB1, ATG3, GABARAPL2, DAPK2, RRAS2, TSC1, WIPI2, ATG14, ATG13, RAB33B, VAMP8, RRAGA, RRAGC, GORASP2, RRAGD, TAX1BP1, ATG4B, ULK2, PIK3C3, SMCR8, BIRC6, ATG4D, BECN1, PRKAA1, WDR45B, PIK3R3, PPP2CA, PPP2CB, MAPK9, MAPK8, UBB, ATG101, UBC, MAPK1, NRBF2, CFLAR, EIF2S1, VMP1, BCL2, BCL2L1	1639	165	8662	1.63352	0.0833231	0.00579928	0.00492265	-3.59709
KEGG_PATHWAY	Shigellosis	70	1.95804	0.000295385	ITGB1, GSK3B, GSK3A, ARF1, CALCOCO2, UBE2D3, UBE2D1, ILK, WASL, PIK3CB, HK2, MAP1LC3B, RPS6KA5, PLCE1, RAC1, MAP3K7, ACTR2, FNBP1, IL1R1, FBXW11, PRKCE, ACTN1, ACTN4, WIPI2, ATG14, RRAGA, IRF3, CTTN, RRAGC, RRAGD, ELMO1, ELMO2, PIK3C3, VDAC1, UBE2V1, ITGA5, DOCK1, CRK, PPID, BECN1, ROCK2, SRC, PXN, CUL1, PIK3R3, ITPR2, U2AF1, BCL10, FOXO1, RELA, CDC42, MAPK9, MAPK8, UBB, UBC, MAPK1, RIPK1, WASF1,…	1639	247	8662	1.49775	0.0966338	0.00635077	0.00539077	-3.52961
KEGG_PATHWAY	AMPK signaling pathway	32	0.895105	0.000349364	PFKFB2, CRTC2, PRKAA1, CAB39, CAB39L, PRKAG2, PIK3R3, PPP2R2A, PIK3CB, ADIPOR1, ELAVL1, ACACB, FOXO1, IGF1R, PPP2CA, PPP2CB, STK11, EEF2K, CREB3L3, MAP3K7, RAB2A, STRADB, TSC1, PPP2R5D, PPP2R5C, SIRT1, RAB10, TBC1D1, PFKL, CREB1, RAB14, PPARG	1639	121	8662	1.39767	0.999999	0.183613	0.155858	-3.45672
KEGG_PATHWAY	Protein processing in endoplasmic reticulum	51	1.42657	0.000549364	UBE2D3, NGLY1, UBE2D1, SEC61A1, MAN1A2, SEC61G, UBXN8, SEC61B, UBXN4, HSP90AA1, SSR3, YOD1, RAD23B, DNAJC1, SELENOS, DDIT3, CANX, ATF6, ATF4, PPP1R15A, VCP, CUL1, HSPBP1, UBE2J1, DNAJB1, MAPK9, ERLEC1, GANAB, MAPK8, HSPH1, OS9, UBQLN1, BAK1, MAP2K7, UBQLN4, UBQLN2, SEC31A, HSPA8, HSPA5, WFS1, EDEM1, UBE2G1, EIF2S1, DNAJA1, DNAJC10, DNAJA2, BCL2, P4HB, SEC24C, MBTPS2, NFE2L2	1639	170	8662	1.58548	0.172241	0.0111165	0.00943614	-3.26014
KEGG_PATHWAY	Epithelial cell signaling in Helicobacter pylori infection	26	0.727273	0.000665286	SRC, CXCL1, F11R, CXCL3, CXCL2, RELA, CDC42, MAPK9, MAPK8, ATP6V0A2, ATP6V1H, RAC1, ATP6V1C1, GIT1, JAM2, ATP6V0A1, LYN, MAP2K4, ATP6V0B, ATP6AP1, NFKBIA, ADAM17, MET, ATP6V0D2, MAP3K14, HBEGF	1639	70	8662	1.96297	0.204619	0.0126213	0.0107134	-3.17699
KEGG_PATHWAY	p53 signaling pathway	27	0.755245	0.000697105	CDKN1A, CD82, EI24, GORAB, SERPINE1, PTEN, PPM1D, BBC3, CCND3, CASP8, ZMAT3, PERP, SESN1, CHEK1, PMAIP1, BID, GADD45B, APAF1, DDB2, CDK6, RRM2B, CDK4, CCNG1, CDK2, BCL2, MDM2, BCL2L1	1639	74	8662	1.92829	0.213284	0.0126213	0.0107134	-3.1567
KEGG_PATHWAY	Spinocerebellar ataxia	44	1.23077	0.00079374	BECN1, PSMD12, PSMD11, PIK3R3, ITPR2, RORA, ATP2A1, PIK3CB, RBPJ, MAPK9, PSMB7, MAPK8, ATXN2, PSMB4, PSMD4, PSMB2, ATG101, PSMB3, PSMD2, ATXN1L, NRBF2, PRKCG, NOP56, TBP, TRPC3, TWNK, PRKCA, WIPI2, ATG14, GRIN2C, ATG13, PUM2, ATXN2L, SEM1, PSMA5, PSMA6, DAB1, SP1, PPIF, ULK2, PIK3C3, VDAC1, ATXN10, MCU	1639	143	8662	1.62613	0.239025	0.0126545	0.0107416	-3.10032
KEGG_PATHWAY	Kaposi sarcoma-associated herpesvirus infection	56	1.56643	0.000799779	RB1, GSK3B, CDKN1A, CXCL1, PIK3CB, CXCL3, CXCL2, ICAM1, PPP3CA, MAP1LC3B, ZFP36, CASP8, MYC, EP300, RAC1, MAP2K4, ATG3, FOS, TICAM1, ATG14, CREB1, IRF3, TRAF3, IRF7, PIK3C3, IL6ST, IFNAR1, BECN1, SRC, PDGFB, PIK3R3, ITPR2, RELA, MAPK9, PPP3R1, MAPK8, UBB, GNG4, UBC, MAPK1, BAK1, FADD, MAP2K7, BID, MAP2K6, LYN, ANGPT2, STAT3, NFATC2, NFATC1, GNG12, NFKBIA, RCAN1, CDK6, CDK4, CALM2	1639	194	8662	1.52555	0.240606	0.0126545	0.0107416	-3.09703
KEGG_PATHWAY	Focal adhesion	58	1.62238	0.000838255	ITGB1, GSK3B, ITGB3, ITGA2B, PTEN, ILK, PIK3CB, MYLK3, IGF1R, MYLK, CCND3, ITGAV, ITGB6, RAC1, PDGFRB, PRKCG, ACTN1, ITGA2, ITGA1, EMP1, PRKCA, ACTN4, COL4A4, COL6A2, COL4A3, COL6A6, ITGA5, PPP1R12B, SOS1, DOCK1, MET, CRK, BIRC2, BIRC3, TNXB, ROCK2, SRC, PXN, PDGFB, PIK3R3, RAP1B, CDC42, MAPK9, MAPK8, RAP1A, PIP5K1A, MAPK1, PAK6, FLNB, PIP5K1B, FLNC, PIP5K1C, CAV2, PPP1CA, DIAPH1, BCL2, GRB2, COL…	1639	203	8662	1.50998	0.250599	0.0126545	0.0107416	-3.07662
KEGG_PATHWAY	Cellular senescence	47	1.31469	0.000846085	RB1, CDKN1A, LIN37, SERPINE1, PTEN, PIK3R3, ITPR2, GATA4, PIK3CB, LIN9, ETS1, FOXO1, RELA, ZFP36L1, PPP3CA, CCND3, PPP3R1, MYC, RASSF5, CHEK1, MAPK1, MYBL2, NBN, E2F5, MAP2K6, TGFB2, SMAD3, GADD45B, FBXW11, RRAS2, NFATC2, TSC1, NFATC1, HIPK1, SIRT1, HIPK3, PPP1CA, RBL2, CDK6, CDK4, CDK2, MDM2, VDAC1, CALM2, PPID, MCU, RAD9A	1639	156	8662	1.59225	0.252616	0.0126545	0.0107416	-3.07259
KEGG_PATHWAY	Wnt signaling pathway	51	1.42657	0.000978667	GSK3B, CHD8, PPP3CA, CCND3, FRAT2, MYC, RUVBL1, EP300, RAC1, PRKACB, MAP3K7, TLE4, PRKCG, WNT5B, FBXW11, SERPINF1, WNT9B, AXIN1, PRKCA, CACYBP, CSNK1E, AXIN2, SIRT1, DAAM1, DAAM2, PPARD, ROCK2, CUL1, PRICKLE2, WNT8B, NLK, PRICKLE4, LRP6, MAPK9, PPP3R1, MAPK8, WIF1, DVL1, TBL1X, SMAD4, SMAD3, RYK, FZD8, NFATC2, NFATC1, MCC, VANGL1, FOSL1, VANGL2, APC, LGR4	1639	174	8662	1.54903	0.285967	0.0140276	0.0119071	-3.00937
KEGG_PATHWAY	Hippo signaling pathway - multiple species	14	0.391608	0.0012357	YAP1, TEAD4, WWTR1, WWC1, CSNK1E, LIMD1, MOB1B, MOB1A, RASSF1, LATS2, FAT4, AJUBA, TEAD2, TEAD3	1639	29	8662	2.55135	0.346455	0.0167533	0.0142208	-2.90809
KEGG_PATHWAY	Lipid and atherosclerosis	60	1.67832	0.00126624	GSK3B, CXCL1, PIK3CB, CXCL3, CXCL2, ICAM1, PPP3CA, CASP7, CASP8, RAC1, MAP3K7, MAP2K4, HSP90AA1, APAF1, PRKCA, FOS, IRAK4, TICAM1, TIRAP, IRF3, TRAF3, DDIT3, IRF7, ARHGEF1, PPARG, ATF6, ABCG1, ATF4, ROCK2, SRC, PIK3R3, RELA, RAP1B, CDC42, RXRB, MAPK9, PPP3R1, MAPK8, RAP1A, RXRA, MAPK1, MAP2K7, BID, MAP2K6, LYN, HSPA8, POU2F1, HSPA5, STAT3, NFATC2, NFATC1, EIF2S1, MIB1, NFKBIA, BCL2, TAB2, CALM2, …	1639	215	8662	1.47486	0.353293	0.0167533	0.0142208	-2.89749
KEGG_PATHWAY	Thyroid hormone signaling pathway	37	1.03497	0.00249843	PFKFB2, GSK3B, NOTCH1, SRC, ITGB3, SLC2A1, ATP1A3, PIK3R3, GATA4, ATP1A2, ATP2A1, ATP1A1, PIK3CB, MED16, FOXO1, MED17, RXRB, RXRA, MYC, MAPK1, EP300, PLCE1, ITGAV, PRKACB, PRKCG, NCOA2, PRKCA, ATP1B3, ATP1B2, ATP1B1, BMP4, RCAN1, PFKL, NCOR1, FXYD2, MDM2, PLCD1	1639	121	8662	1.61605	0.577065	0.0316347	0.0268527	-2.60233
KEGG_PATHWAY	ATP-dependent chromatin remodeling	36	1.00699	0.00257491	INO80C, SMARCD2, INO80D, SRCAP, BAZ2A, RSF1, BICRA, YY1, ING3, ZNHIT1, VPS72, RUVBL2, RUVBL1, DPF2, EP400, EPC1, RBBP7, MTA2, ARID2, NFRKB, MBD3, ACTL6B, MCRS1, ACTL6A, MBD2, INO80, BAZ1A, BAZ1B, ARID1A, SMARCA2, ARID1B, UCHL5, SMARCA4, GATAD2A, MORF4L1, CDK2AP1	1639	117	8662	1.62613	0.588074	0.0316347	0.0268527	-2.58924
KEGG_PATHWAY	Human T-cell leukemia virus 1 infection	60	1.67832	0.00284655	RB1, CDKN1A, CRTC2, CRTC3, PTEN, SLC2A1, PIK3CB, ETS1, ETS2, ICAM1, ELK4, CDC20, PPP3CA, CCND3, ZFP36, CREB3L3, MYC, CHEK1, CDC27, EP300, PRKACB, MAP2K4, TBP, IL1R1, FOS, CREB1, CANX, LTA, ANAPC4, VDAC1, ATF4, ANAPC16, PIK3R3, ADCY7, RELA, ADCY5, MAPK9, PPP3R1, MAPK8, MAPK1, BUB3, STAT5A, RANBP1, FDPS, MAP3K3, TGFB2, EGR2, SMAD4, SMAD3, NFYB, NFATC2, NFATC1, NFKBIA, FOSL1, CD4, CDK4, CDK2, MAP3K1…	1639	222	8662	1.42836	0.624918	0.0334165	0.0283651	-2.54568
KEGG_PATHWAY	Phosphatidylinositol signaling system	31	0.867133	0.00291423	IPPK, DGKE, DGKD, PTEN, PIK3R3, ITPR2, PIK3CB, MTMR6, PIK3C2B, PIP4P2, IMPA1, PIP5K1A, PLCE1, PIP5K1B, PIP4K2B, PIP4K2C, PIP5K1C, IP6K1, IP6K3, PRKCG, IPMK, PRKCA, SYNJ2, INPP4A, INPP4B, SYNJ1, PI4KA, PIK3C3, CALM2, PLCD1, CDS2	1639	97	8662	1.689	0.633574	0.0334165	0.0283651	-2.53548
KEGG_PATHWAY	Bacterial invasion of epithelial cells	26	0.727273	0.00307758	ITGB1, ARHGEF26, SRC, PXN, ILK, PIK3R3, CLTA, WASL, PIK3CB, CDC42, CTNNA1, RAC1, WASF1, WASF2, ACTR2, CAV2, GAB1, ARPC5, DNM3, CTTN, ELMO1, ELMO2, ITGA5, DOCK1, MET, CRK	1639	77	8662	1.78452	0.653655	0.0341512	0.0289888	-2.51179
KEGG_PATHWAY	Choline metabolism in cancer	31	0.867133	0.00345697	DGKE, DGKD, PDGFB, PIK3R3, PIK3CB, MAPK9, MAPK8, PIP5K1A, MAPK1, PIP5K1B, PIP5K1C, RAC1, WASF1, WASF2, WASF3, PRKCG, PDGFRB, LYPLA1, PCYT1A, CHKA, PLA2G4E, PLA2G4A, PRKCA, TSC1, FOS, SP1, GRB2, PLPP3, SOS1, PLPP2, PLPP1	1639	98	8662	1.67176	0.696161	0.0368195	0.0312538	-2.4613
KEGG_PATHWAY	IL-17 signaling pathway	30	0.839161	0.00353211	GSK3B, CSF3, SRSF1, TNFAIP3, CXCL1, CXCL3, ELAVL1, CXCL2, RELA, CXCL5, MAPK9, MAPK8, CASP8, MAPK1, FADD, MAPK6, MAP3K7, USP25, HSP90AA1, JUND, FOS, MUC5B, IL17RA, NFKBIA, FOSL1, TRAF4, TRAF3, FOSB, TAB2, IL17D	1639	94	8662	1.68668	0.703941	0.0368195	0.0312538	-2.45197
KEGG_PATHWAY	Hepatocellular carcinoma	47	1.31469	0.00431467	RB1, GSK3B, CDKN1A, SMARCD2, PTEN, PIK3R3, WNT8B, PIK3CB, LRP6, IGF1R, FRAT2, MYC, DVL1, HMOX1, MAPK1, BAK1, ARID2, PRKCG, TGFB2, SMAD4, SMAD3, WNT5B, GADD45B, ACTL6B, GSTO2, GSTO1, TXNRD1, ACTL6A, GAB1, AXIN1, WNT9B, FZD8, PRKCA, AXIN2, ARID1A, SMARCA2, ARID1B, SMARCA4, DDB2, CDK6, APC, CDK4, GRB2, SOS1, MET, BCL2L1, NFE2L2	1639	168	8662	1.47852	0.774054	0.0436543	0.0370554	-2.36505
KEGG_PATHWAY	Viral carcinogenesis	55	1.53846	0.00458174	RB1, YWHAE, CDKN1A, DDX3X, YWHAB, PIK3CB, RBPJ, CDC20, CCND3, CASP8, CREB3L3, YWHAQ, CHEK1, EP300, RAC1, PRKACB, YWHAG, TBP, ACTN1, TRAF1, ACTN4, YWHAZ, RBL2, PKM, CREB1, IRF3, TRAF3, IRF7, IL6ST, ATP6V0D2, ATF4, SRC, PXN, UBR4, PIK3R3, RELA, CDC42, MAPK1, PMAIP1, BAK1, LYN, STAT5A, RANBP1, EGR2, GSN, STAT3, GTF2H1, GTF2H2, NFKBIA, HNRNPK, CDK6, CDK4, CDK2, MDM2, GRB2	1639	204	8662	1.42486	0.793971	0.045032	0.0382248	-2.33897
KEGG_PATHWAY	Aldosterone-regulated sodium reabsorption	15	0.41958	0.00548245	PRKCG, PIK3R3, ATP1A3, NEDD4L, ATP1B3, PRKCA, ATP1A2, ATP1B2, PIK3CB, ATP1A1, ATP1B1, NR3C2, HSD11B2, FXYD2, MAPK1	1639	37	8662	2.14254	0.849102	0.0475959	0.0404012	-2.26103
KEGG_PATHWAY	Tight junction	47	1.31469	0.00548308	ITGB1, PRKAA1, ROCK2, SRC, PRKAG2, NEDD4L, GATA4, ARHGAP17, PPP2R2A, F11R, YBX3, CLDN1, PPP2CA, CDC42, PPP2CB, MAPK9, TUBA1C, PARD6B, STK11, MAPK8, RAP1A, MARVELD3, WHAMM, RAC1, SYNPO, MAP2K7, MYH10, PRKACB, JAM2, MAGI1, ACTR2, PRKCE, ACTN1, ARHGEF18, ACTN4, ARPC5, CGN, TJAP1, TIAM1, CLDN3, CTTN, CDK4, PARD3, RAPGEF2, AMOTL2, EZR, TJP2	1639	170	8662	1.46113	0.849135	0.0475959	0.0404012	-2.26098
KEGG_PATHWAY	Osteoclast differentiation	39	1.09091	0.00549408	CSF1R, ITGB3, PIK3R3, ITPR2, ATP2A1, PIK3CB, RELA, PPP3CA, MAPK9, PPP3R1, MAPK8, SOCS1, SIRPA, MAPK1, RAC1, MAP2K7, MAP3K7, MAP2K6, TGFB2, JUND, IL1R1, IFNGR2, NFATC2, NFATC1, MITF, FOS, TMEM64, FOSL2, NFKBIA, FOSL1, CYLD, CREB1, CAMK4, FOSB, GRB2, TAB2, PPARG, MAP3K14, IFNAR1	1639	135	8662	1.52676	0.849708	0.0475959	0.0404012	-2.26011
KEGG_PATHWAY	Non-small cell lung cancer	24	0.671329	0.00553441	RB1, PRKCG, STAT5A, CDKN1A, GADD45B, STAT3, PIK3R3, PRKCA, PIK3CB, STK4, DDB2, RXRB, RASSF1, RXRA, CDK6, CDK4, RASSF5, KIF5A, MAPK1, RARB, GRB2, BAK1, SOS1, MET	1639	72	8662	1.76164	0.85179	0.0475959	0.0404012	-2.25693
KEGG_PATHWAY	Fc gamma R-mediated phagocytosis	30	0.839161	0.00580336	PIK3R3, ASAP1, PIK3CB, PLA2G6, CDC42, PIP5K1A, MAPK1, PIP5K1B, PIP5K1C, RAC1, WASF1, WASF2, WASF3, PRKCG, LYN, ACTR2, GSN, SPHK2, PLA2G4E, PRKCE, PLA2G4A, PRKCA, ARPC5, MARCKS, PLPP3, DOCK1, PLPP2, CRK, LAT, PLPP1	1639	97	8662	1.63451	0.864958	0.0485959	0.04125	-2.23632
KEGG_PATHWAY	Transcriptional misregulation in cancer	52	1.45455	0.00596808	CDKN1A, LDB1, JMJD1C, PLAT, MPO, IGF1R, HOXA10, ELK4, SIX4, PLAU, MYC, MITF, TRAF1, ETV4, ETV5, RUNX2, ETV6, DDB2, NCOR1, DDIT3, RARA, BMP2K, PPARG, MET, BIRC2, BIRC3, CEBPA, CSF1R, DDX5, KMT2A, MAX, PRCC, DOT1L, FOXO1, RELA, RXRB, RXRA, BAK1, ZBTB17, SMAD1, TAF15, GADD45B, ZBTB16, HMGA2, KLF3, PBX1, MEIS1, SP1, WT1, MDM2, CDK14, BCL2L1	1639	193	8662	1.42392	0.87244	0.0485959	0.04125	-2.22417
KEGG_PATHWAY	Pathogenic Escherichia coli infection	53	1.48252	0.00630831	ITGB1, CYFIP1, NCKAP1, ARF1, WIPF2, WASL, CLDN1, TUBA1C, CASP7, CASP8, RAC1, MAP3K7, NCK1, ACTR2, IL1R1, F2R, FOS, IRAK4, F2, TIRAP, CLDN3, CTTN, ARHGEF1, TMBIM6, EZR, GAPDH, ROCK2, SRC, LPAR2, RELA, CDC42, MAPK9, MAPK8, MYO6, GNA12, MAPK1, RIPK1, BAK1, FADD, WASF1, MYH10, WASF2, WASF3, MYO5A, ARPC5, NFKBIA, MYO1B, MYO1C, ABI1, TAB2, SEC24C, MYD88, MYO1G	1639	198	8662	1.41465	0.886611	0.0485959	0.04125	-2.20009
KEGG_PATHWAY	Parathyroid hormone synthesis, secretion and action	32	0.895105	0.00633396	CDKN1A, ITPR2, GATA3, ADCY7, LRP6, ADCY5, RXRB, CYP27B1, MMP24, RXRA, CREB3L3, GNA12, MAPK1, MEF2D, PRKACB, PRKCG, MEF2A, KL, JUND, PRKCA, FOS, RUNX2, NR4A2, MAFB, CREB1, SP1, MMP15, BCL2, ARHGEF1, ATF4, FGFR1, HBEGF	1639	106	8662	1.59545	0.887614	0.0485959	0.04125	-2.19832
KEGG_PATHWAY	Hepatitis C	44	1.23077	0.00635702	RB1, YWHAE, GSK3B, SCARB1, CDKN1A, CD81, YWHAB, PIK3R3, PPP2R2A, PIK3CB, CLDN1, RELA, PPP2CA, PPP2CB, CASP8, RXRA, YWHAQ, MYC, MAPK1, RIPK1, BAK1, FADD, BID, YWHAG, APAF1, STAT3, CFLAR, TICAM1, EIF2S1, YWHAZ, PIAS1, NFKBIA, CLDN3, CDK6, IRF3, TRAF3, CDK4, OAS3, CDK2, IRF7, GRB2, EIF3E, SOS1, IFNAR1	1639	158	8662	1.47175	0.888507	0.0485959	0.04125	-2.19675
KEGG_PATHWAY	Circadian rhythm	14	0.391608	0.00663401	PRKAA1, FBXW11, CUL1, PRKAG2, RORA, NR1D2, NR1D1, CSNK1E, CREB1, DBP, NFIL3, CRY1, FBXL3, CLOCK	1639	34	8662	2.17615	0.898703	0.0496108	0.0421115	-2.17822
KEGG_PATHWAY	Salmonella infection	64	1.79021	0.007012	CYFIP1, NCKAP1, ARF1, CSE1L, GCC2, WASL, PIK3CB, PIK3C2B, TUBA1C, ACTR1A, CASP7, CASP8, MYC, KIF5A, RAC1, MAP3K7, KPNA3, MAP2K4, ACTR2, HSP90AA1, RIPK3, FOS, IRAK4, DYNLL2, TIRAP, ELMO1, ELMO2, PIK3C3, GAPDH, BIRC2, BIRC3, DYNC1I2, RALA, RAB5B, RAB5C, ARHGEF26, ROCK2, DCTN3, RELA, CDC42, MAPK9, MAPK8, KLC3, PODXL, MYO6, MAPK1, FLNB, RIPK1, SNX9, FLNC, BAK1, FADD, MAP2K7, WASF3, MAP2K6, GSDMD, ARP…	1639	249	8662	1.35838	0.911134	0.0513219	0.0435639	-2.15416
KEGG_PATHWAY	Colorectal cancer	27	0.755245	0.00744152	GSK3B, CDKN1A, RALA, PIK3R3, PIK3CB, AREG, BBC3, MAPK9, MAPK8, MYC, MAPK1, PMAIP1, BAK1, RAC1, APPL1, TGFB2, SMAD4, SMAD3, GADD45B, AXIN1, FOS, AXIN2, DDB2, APC, BCL2, GRB2, SOS1	1639	86	8662	1.65922	0.923423	0.0533309	0.0452693	-2.12834
KEGG_PATHWAY	Central carbon metabolism in cancer	23	0.643357	0.00812095	PDGFRB, TIGAR, GLS2, PGAM1, PTEN, SLC2A1, SLC2A2, PIK3R3, PDHB, PIK3CB, HK2, SIRT3, LDHA, PFKL, PKM, SCO2, MYC, MAPK1, SLC16A3, MET, FGFR3, FGFR2, FGFR1	1639	70	8662	1.73648	0.939494	0.0570124	0.0483942	-2.09039
KEGG_PATHWAY	mTOR signaling pathway	43	1.2028	0.00846584	PRR5, GSK3B, PRKAA1, SEH1L, CAB39, CAB39L, PTEN, PIK3R3, WNT8B, SLC3A2, PIK3CB, LRP6, IGF1R, STK11, DVL1, GRB10, ATP6V1H, MAPK1, FNIP2, RNF152, EIF4E, ATP6V1C1, PRKCG, WNT5B, STRADB, WNT9B, FZD8, PRKCA, TSC1, TTI1, RRAGA, RRAGC, CASTOR2, RRAGD, TBC1D7, ULK2, GRB2, LPIN1, DEPDC5, LAMTOR4, EIF4E2, SOS1, LAMTOR5	1639	156	8662	1.45674	0.946316	0.058245	0.0494405	-2.07233
KEGG_PATHWAY	Human papillomavirus infection	81	2.26573	0.0091035	RB1, ITGB1, GSK3B, CDKN1A, MAML1, ITGB3, ITGA2B, PTEN, PPP2R2A, PIK3CB, RBPJ, LFNG, CCND3, CASP8, CREB3L3, EP300, ITGAV, ITGB6, PRKACB, MAGI1, PDGFRB, ATP6V0B, TBP, WNT5B, ATP6AP1, ITGA2, ITGA1, WNT9B, AXIN1, PPP2R5D, TSC1, PPP2R5C, AXIN2, TICAM1, RBL2, PKM, CREB1, IRF3, TRAF3, COL4A4, COL6A2, PARD3, COL4A3, COL6A6, ITGA5, SOS1, ATP6V0D2, IFNAR1, PTGER4, TNXB, NOTCH1, PXN, UBR4, PIK3R3, WNT8B, FO…	1639	331	8662	1.29329	0.956974	0.0606367	0.0514707	-2.04079
KEGG_PATHWAY	Fluid shear stress and atherosclerosis	39	1.09091	0.00916602	PRKAA1, SRC, ITGB3, SDC2, ITGA2B, PDGFB, PIK3R3, PLAT, PIK3CB, RELA, ICAM1, MAPK9, MAPK8, SUMO1, SUMO3, SUMO2, HMOX1, ITGAV, RAC1, MAP2K7, MAP3K7, MAP2K6, PIAS4, MEF2A, MAP2K4, EDN1, HSP90AA1, GSTO2, CAV2, IL1R1, GSTO1, DUSP1, FOS, BMP4, BCL2, PECAM1, SDC1, CALM2, NFE2L2	1639	139	8662	1.48282	0.957898	0.0606367	0.0514707	-2.03782
KEGG_PATHWAY	HIF-1 signaling pathway	32	0.895105	0.00976154	CDKN1A, TFRC, CUL2, SERPINE1, SLC2A1, PIK3R3, ENO1, PDHB, PIK3CB, ENO2, RELA, HK2, IGF1R, LDHA, NPPA, PGK1, HMOX1, MAPK1, EP300, EIF4E, PRKCG, EGLN1, EDN1, ANGPT2, IFNGR2, STAT3, PRKCA, PFKL, BCL2, ALDOA, EIF4E2, GAPDH	1639	109	8662	1.55154	0.965764	0.0633579	0.0537805	-2.01048
KEGG_PATHWAY	FoxO signaling pathway	37	1.03497	0.0101006	CDKN1A, PRKAA1, FOXG1, SETD7, PTEN, PRKAG2, PIK3R3, PIK3CB, STK4, NLK, FOXO1, IGF1R, MAPK9, STK11, MAPK8, S1PR1, MAPK1, EP300, S1PR4, CDKN2D, PLK4, GABARAPL2, PLK3, TGFB2, SMAD4, SMAD3, GADD45B, PLK2, STAT3, CSNK1E, FBXO32, SIRT1, RBL2, CDK2, MDM2, GRB2, SOS1	1639	131	8662	1.49269	0.969569	0.0643447	0.0546182	-1.99565
KEGG_PATHWAY	Glycine, serine and threonine metabolism	15	0.41958	0.0118959	DMGDH, MAOA, SHMT2, GLDC, SHMT1, PGAM1, GCSH, GATM, SRR, DAO, CBS, PSAT1, CTH, PHGDH, PSPH	1639	40	8662	1.98185	0.983702	0.0733291	0.0622445	-1.9246
KEGG_PATHWAY	Longevity regulating pathway	27	0.755245	0.0119373	PRKAA1, EHMT1, PRKAG2, PIK3R3, PIK3CB, ADIPOR1, ADCY7, FOXO1, RELA, IGF1R, ADCY5, STK11, CREB3L3, ATG101, SESN1, EIF4E, PRKACB, APPL1, KL, TSC1, ATG13, SIRT1, CREB1, CAMK4, PPARG, EIF4E2, ATF4	1639	89	8662	1.60329	0.983935	0.0733291	0.0622445	-1.92309
KEGG_PATHWAY	Mitophagy - animal	30	0.839161	0.0140222	BECN1, USP15, RAB5B, VCP, RAB5C, CALCOCO2, CITED2, SRC, RELA, RABGEF1, MAPK9, BCL2L13, MAP1LC3B, MAPK8, UBB, UBC, ARIH1, USP8, GABARAPL2, SMURF2, HUWE1, CCZ1, RRAS2, MITF, EIF2S1, SP1, TAX1BP1, RAB5A, ATF4, BCL2L1	1639	103	8662	1.5393	0.992232	0.0833833	0.0707788	-1.85319
KEGG_PATHWAY	Renal cell carcinoma	22	0.615385	0.0140588	EGLN1, CDKN1A, TGFB2, CUL2, PRCC, PDGFB, SLC2A1, GAB1, PIK3R3, PIK3CB, ETS1, CDC42, RAP1B, RAP1A, EP300, MAPK1, PAK6, GRB2, RAC1, SOS1, MET, CRK	1639	69	8662	1.68505	0.992331	0.0833833	0.0707788	-1.85205
KEGG_PATHWAY	RNA degradation	24	0.671329	0.0180913	ZCCHC7, BTG2, PNPT1, BTG1, ENO1, ENO2, LSM5, TOB2, TENT4B, TOB1, PATL1, EDC3, CNOT4, LSM8, PFKL, LSM6, PAN3, XRN1, CNOT2, DHX36, CNOT3, EXOSC3, DCP1B, MPHOSPH6	1639	79	8662	1.60555	0.998127	0.105482	0.0895368	-1.74253
KEGG_PATHWAY	Vibrio cholerae infection	17	0.475524	0.0185897	SLC12A2, ATP6V0B, ARF1, ATP6AP1, KDELR1, PRKCA, SEC61A1, KCNQ1, SEC61G, ATP6V0A2, ATP6V1H, SEC61B, ATP6V0D2, PRKACB, ATP6V1C1, TJP2, ATP6V0A1	1639	50	8662	1.79688	0.998427	0.106581	0.0904698	-1.73073
KEGG_PATHWAY	Proteoglycans in cancer	52	1.45455	0.019486	ITGB1, CDKN1A, ITGB3, PIK3CB, IGF1R, PLAU, MYC, PLCE1, ITGAV, RAC1, PRKACB, PRKCG, WNT5B, ITGA2, WNT9B, GAB1, RRAS2, PRKCA, ANK1, TIAM1, SMO, CTTN, ARHGEF1, ITGA5, EZR, PPP1R12B, SOS1, MET, HBEGF, DDX5, ROCK2, SRC, SDC2, PXN, PIK3R3, WNT8B, ITPR2, CDC42, DROSHA, MAPK1, FLNB, FLNC, TGFB2, CAV2, STAT3, FZD8, PPP1CA, MDM2, SDC1, GRB2, HPSE, FGFR1	1639	205	8662	1.34057	0.998852	0.109888	0.0932772	-1.71028
KEGG_PATHWAY	Prostate cancer	28	0.783217	0.0201093	RB1, GSK3B, CDKN1A, PTEN, PDGFB, PIK3R3, PLAT, PIK3CB, FOXO1, RELA, IGF1R, CREB3L3, PLAU, MAPK1, EP300, PDGFRB, HSP90AA1, ETV5, NFKBIA, CREB1, CDK2, BCL2, MDM2, GRB2, SOS1, FGFR2, ATF4, FGFR1	1639	97	8662	1.52555	0.999077	0.111574	0.0947082	-1.6966
KEGG_PATHWAY	Lysine degradation	20	0.559441	0.0208346	KMT2E, SETD2, COLGALT2, KMT2A, SETDB1, PHYKPL, AADAT, KMT2C, SETD1A, SETD7, DOT1L, EHMT1, DLST, ASH1L, CAMKMT, NSD3, KMT5B, KMT5A, SMYD3, EZH2	1639	63	8662	1.67776	0.999285	0.113763	0.0965667	-1.68122
KEGG_PATHWAY	Pancreatic cancer	23	0.643357	0.0218697	RB1, CDKN1A, TGFB2, RALA, SMAD4, SMAD3, GADD45B, STAT3, PIK3R3, PIK3CB, BRCA2, RELA, DDB2, CDC42, MAPK9, MAPK8, RAD51, CDK6, CDK4, MAPK1, BAK1, RAC1, BCL2L1	1639	76	8662	1.59939	0.999503	0.117549	0.0997804	-1.66016
KEGG_PATHWAY	Efferocytosis	41	1.14685	0.0224087	PTGER4, RAB5B, RAB5C, ITGB3, SLC2A1, ATP2A1, PLA2G6, LIPA, CX3CL1, CASP7, RXRA, BSG, VPS8, S1PR1, SIRPA, MAPK1, UQCRFS1, ITGAV, RAC1, SLC16A1, SPHK2, DNMT3A, NFATC2, ATP11B, NFATC1, ANO5, SIRT1, PBX1, ADAM17, CREB1, RAB14, ELMO1, PECAM1, PPARG, RAB17, MFGE8, DOCK1, RAB5A, CRK, XKR6, PPARD	1639	156	8662	1.38899	0.999589	0.118594	0.100667	-1.64958
KEGG_PATHWAY	Autophagy - other	12	0.335664	0.0280431	PPP2CA, GABARAPL2, BECN1, ATG3, PPP2CB, ATG101, ATG4B, ULK2, PIK3C3, WIPI2, ATG13, ATG4D	1639	32	8662	1.98185	0.999944	0.146164	0.124069	-1.55217
KEGG_PATHWAY	Apoptosis	36	1.00699	0.0295916	HTRA2, PIK3R3, ITPR2, PIK3CB, RELA, LMNB2, BBC3, MAPK9, TUBA1C, CASP7, MAPK8, CASP8, MAPK1, PMAIP1, RIPK1, BAK1, FADD, CTSF, BID, SPTAN1, DAXX, GADD45B, PARP1, APAF1, CFLAR, TRAF1, FOS, EIF2S1, NFKBIA, DDIT3, BCL2, MAP3K14, BIRC2, BIRC3, ATF4, BCL2L1	1639	136	8662	1.39895	0.999967	0.151933	0.128966	-1.52883
KEGG_PATHWAY	Prolactin signaling pathway	21	0.587413	0.031962	STAT5A, GSK3B, CISH, SRC, STAT3, SLC2A2, PIK3R3, PIK3CB, FOS, PRLR, RELA, CYP17A1, MAPK9, MAPK8, SOCS1, MAPK1, GRB2, SOCS6, SOS1, SOCS7, SOCS5	1639	70	8662	1.58548	0.999986	0.159596	0.135471	-1.49537
KEGG_PATHWAY	Endocrine and other factor-regulated calcium reabsorption	17	0.475524	0.0320119	PRKCG, KL, CLTA, ATP1A3, ATP1B3, PRKCA, ATP2B2, ATP1A2, ATP1B2, ATP1A1, ATP1B1, RAB11A, DNM3, FXYD2, AP2S1, PRKACB, AP2M1	1639	53	8662	1.69517	0.999986	0.159596	0.135471	-1.49469
KEGG_PATHWAY	Amyotrophic lateral sclerosis	84	2.34965	0.0328962	NUP188, COX4I1, GLE1, PPP3CA, TUBA1C, ACTR1A, MAP1LC3B, PSMD4, PSMD2, KIF5A, ANXA7, UQCRFS1, RAC1, NEFH, NDC1, NUP214, DAXX, NUP210, APAF1, NUP133, NRG1, NDUFC1, WIPI2, COX6B2, ATG14, ATG13, ATXN2L, PSMA5, PSMA6, NUP50, DDIT3, SRSF3, ULK2, PIK3C3, MATR3, SMCR8, VDAC1, UQCRC2, ATF6, ATF4, BECN1, POM121, PSMD12, VCP, SEH1L, DNAH2, PSMD11, NDUFB6, DCTN3, NDUFA4L2, PSMB7, PPP3R1, ATXN2, PSMB4, KLC3, …	1639	364	8662	1.2196	0.99999	0.161661	0.137224	-1.48285
KEGG_PATHWAY	EGFR tyrosine kinase inhibitor resistance	23	0.643357	0.0334373	PDGFRB, PRKCG, GSK3B, SRC, STAT3, PTEN, PDGFB, GAB1, PIK3R3, PRKCA, NRG1, PIK3CB, IGF1R, BCL2, MAPK1, GRB2, EIF4E2, SOS1, MET, FGFR3, EIF4E, FGFR2, BCL2L1	1639	79	8662	1.53865	0.999992	0.162006	0.137517	-1.47577
KEGG_PATHWAY	Homologous recombination	14	0.391608	0.0345469	BARD1, ABRAXAS1, XRCC2, BRCA2, RAD54B, RAD52, SEM1, POLD3, RAD51D, RAD51, RAD51C, EME1, NBN, SSBP1	1639	41	8662	1.80461	0.999994	0.165057	0.140107	-1.46159
KEGG_PATHWAY	Glioma	22	0.615385	0.0351146	RB1, PDGFRB, PRKCG, CDKN1A, GADD45B, PTEN, PDGFB, PIK3R3, PRKCA, PIK3CB, DDB2, IGF1R, CDK6, CDK4, CAMK4, MDM2, MAPK1, GRB2, BAK1, CAMK1, SOS1, CALM2	1639	75	8662	1.55025	0.999995	0.165471	0.140458	-1.45451
KEGG_PATHWAY	Polycomb repressive complex	24	0.671329	0.0362404	CBX8, SUZ12, L3MBTL3, PHC2, MBD6, PHC1, KDM2B, PCGF5, MAX, TEX10, SFMBT2, UBE2D3, UBE2D1, PHC3, DCAF7, YY1, RYBP, LCOR, EP300, RBBP7, JARID2, FBRS, BAP1, EZH2	1639	84	8662	1.50998	0.999997	0.168469	0.143003	-1.44081
KEGG_PATHWAY	Chronic myeloid leukemia	22	0.615385	0.0401717	RB1, STAT5A, CDKN1A, TGFB2, SMAD4, SMAD3, GADD45B, PIK3R3, PIK3CB, RELA, DDB2, NFKBIA, CDK6, CDK4, MYC, MDM2, MAPK1, GRB2, BAK1, SOS1, CRK, BCL2L1	1639	76	8662	1.52985	0.999999	0.183613	0.155858	-1.39608
KEGG_PATHWAY	ErbB signaling pathway	24	0.671329	0.0410995	PRKCG, STAT5A, MAP2K4, GSK3B, CDKN1A, SRC, GAB1, PIK3R3, CBLB, PRKCA, NRG1, PIK3CB, AREG, MAPK9, MAPK8, MYC, MAPK1, PAK6, GRB2, MAP2K7, SOS1, CRK, HBEGF, NCK1	1639	85	8662	1.49222	0.999999	0.183613	0.155858	-1.38616
KEGG_PATHWAY	Antifolate resistance	11	0.307692	0.0435199	DHFR, ABCC4, ABCC1, ATIC, SHMT2, SHMT1, MTHFR, ALOX12, RELA, SLC19A1, ABCG2	1639	30	8662	1.93781	1	0.189505	0.160859	-1.36131
KEGG_PATHWAY	Inositol phosphate metabolism	21	0.587413	0.0482423	IPPK, TPI1, IPMK, PTEN, SYNJ2, PIK3CB, MTMR6, PIK3C2B, INPP4A, INPP4B, SYNJ1, IMPA1, PI4KA, PIP5K1A, PLCE1, PIK3C3, PIP5K1B, PIP4K2B, PIP5K1C, PIP4K2C, PLCD1	1639	73	8662	1.52032	1	0.205016	0.174025	-1.31657
KEGG_PATHWAY	Epstein-Barr virus infection	49	1.37063	0.048274	RB1, CDKN1A, TNFAIP3, PIK3CB, RBPJ, ICAM1, CCND3, CASP8, PSMD4, MYC, PSMD2, RAC1, MAP3K7, MAP2K4, ENTPD1, APAF1, IRAK4, DDB2, IRF3, TRAF3, OAS3, IRF7, IFNAR1, PSMD12, PSMD11, PIK3R3, RELA, MAPK9, MAPK8, RIPK1, HES1, BAK1, FADD, MAP2K7, BID, MAP2K6, LYN, GADD45B, STAT3, SEM1, NFKBIA, CDK6, CDK4, CDK2, BCL2, MDM2, TAB2, MAP3K14, MYD88	1639	202	8662	1.28199	1	0.205016	0.174025	-1.31629
KEGG_PATHWAY	AGE-RAGE signaling pathway in diabetic complications	27	0.755245	0.0492327	SERPINE1, PIK3R3, PIK3CB, FOXO1, RELA, ICAM1, CDC42, MAPK9, MAPK8, MAPK1, PLCE1, RAC1, STAT5A, TGFB2, EDN1, SMAD4, SMAD3, PRKCE, STAT3, PRKCA, NFATC1, DIAPH1, CDK4, COL4A4, COL4A3, BCL2, PLCD1	1639	100	8662	1.42693	1	0.206537	0.175316	-1.30775
KEGG_PATHWAY	Cysteine and methionine metabolism	16	0.447552	0.0539063	AHCYL1, AHCY, MDH2, AMD1, DNMT3A, MAT2B, LACC1, LDHA, GCLC, MAT2A, CBS, PSAT1, CTH, DNMT3B, PHGDH, GCLM	1639	52	8662	1.62613	1	0.223419	0.189646	-1.26836
KEGG_PATHWAY	Measles	35	0.979021	0.0557134	GSK3B, TNFAIP3, PIK3R3, CBLB, PIK3CB, RELA, BBC3, MAPK9, CCND3, MAPK8, CASP8, BAK1, FADD, BID, MAP3K7, STAT5A, HSPA8, APAF1, STAT3, FOS, IRAK4, EIF2S1, NFKBIA, CDK6, IRF3, TRAF3, CDK4, OAS3, CDK2, IRF7, BCL2, TAB2, MYD88, BCL2L1, IFNAR1	1639	138	8662	1.34038	1	0.22816	0.19367	-1.25404
KEGG_PATHWAY	Signaling pathways regulating pluripotency of stem cells	36	1.00699	0.0574145	GSK3B, PIK3R3, WNT8B, PIK3CB, IGF1R, ACVR1C, MYC, DVL1, SMARCAD1, MAPK1, OTX1, JARID2, SKIL, SMAD1, SMAD4, SMAD3, WNT5B, SETDB1, PCGF5, STAT3, AXIN1, WNT9B, FZD8, AXIN2, SMAD5, DUSP9, BMP4, REST, MEIS1, APC, GRB2, FGFR4, IL6ST, FGFR3, FGFR2, FGFR1	1639	143	8662	1.33047	1	0.229658	0.194942	-1.24098
KEGG_PATHWAY	mRNA surveillance pathway	26	0.727273	0.0581064	RNMT, EIF4A3, PPP2R2A, MSI1, SMG7, GSPT1, PPP2CA, GLE1, PPP2CB, FIP1L1, PCF11, MAGOH, CSTF1, CPSF4, CPSF7, CPSF6, CPSF3, CPSF2, UPF3A, PPP2R5D, PPP2R5C, SRRM1, PPP1CA, DDX39B, RNPS1, ETF1	1639	97	8662	1.41658	1	0.229754	0.195024	-1.23578
KEGG_PATHWAY	Basal transcription factors	14	0.391608	0.0588329	TAF15, TBP, TAF12, GTF2H1, GTF2H2, GTF2F2, CDK7, ERCC3, TAF8, TAF4B, TAF6, TAF9B, TAF3, GTF2I	1639	44	8662	1.68157	1	0.229983	0.195218	-1.23038
KEGG_PATHWAY	Thyroid hormone synthesis	21	0.587413	0.0619537	PRKCG, HSPA5, ITPR2, ATP1A3, ATP1B3, PRKCA, ATP1A2, ATP1B2, LRP2, ATP1A1, ATP1B1, ADCY7, SLC5A5, ADCY5, ASGR2, CREB1, CREB3L3, FXYD2, CANX, PRKACB, ATF4	1639	75	8662	1.47978	1	0.236801	0.201005	-1.20793
KEGG_PATHWAY	Biosynthesis of amino acids	21	0.587413	0.0619537	TPI1, SHMT2, SHMT1, PGAM1, PYCR1, MAT2B, ENO1, ENO2, RPIA, PFKL, PKM, MAT2A, CBS, PSAT1, CTH, PGK1, ACO1, PHGDH, ALDOA, GAPDH, PSPH	1639	75	8662	1.47978	1	0.236801	0.201005	-1.20793
KEGG_PATHWAY	Sphingolipid signaling pathway	31	0.867133	0.064307	SGMS1, ROCK2, PTEN, PIK3R3, PPP2R2A, SGMS2, PIK3CB, RELA, PPP2CA, PPP2CB, MAPK9, MAPK8, SGPL1, SPTLC1, GNA12, S1PR1, MAPK1, RAC1, BID, S1PR4, PRKCG, ABCC1, SPHK2, PRKCE, PRKCA, PPP2R5D, PPP2R5C, ACER2, BCL2, DEGS1, CERS2	1639	121	8662	1.35399	1	0.240452	0.204105	-1.19174
KEGG_PATHWAY	T cell receptor signaling pathway	31	0.867133	0.064307	GSK3B, PIK3R3, PPP2R2A, CBLB, BCL10, PIK3CB, RELA, PPP2CA, CDC42, PPP2CB, PPP3CA, MAPK9, PPP3R1, MAPK8, MAPK1, PAK6, MAP2K7, MAP3K7, NCK1, NFATC2, PPP2R5D, NFATC1, PPP2R5C, FOS, NFKBIA, CD4, CDK4, GRB2, SOS1, MAP3K14, LAT	1639	121	8662	1.35399	1	0.240452	0.204105	-1.19174
KEGG_PATHWAY	Endometrial cancer	17	0.475524	0.0682705	GSK3B, CDKN1A, GADD45B, PTEN, AXIN1, PIK3R3, ILK, PIK3CB, AXIN2, DDB2, APC, MYC, CTNNA1, MAPK1, GRB2, BAK1, SOS1	1639	58	8662	1.54903	1	0.252527	0.214355	-1.16577
KEGG_PATHWAY	Sphingolipid metabolism	16	0.447552	0.0720795	SGMS1, SPHK2, SGMS2, ACER2, UGCG, SGPL1, SPTLC1, GM2A, DEGS1, B4GALNT1, KDSR, PLPP3, PLPP2, PLPP1, CERS2, ENPP7	1639	54	8662	1.56591	1	0.26378	0.223907	-1.14219
KEGG_PATHWAY	Breast cancer	36	1.00699	0.0800109	RB1, GSK3B, CDKN1A, NOTCH1, PTEN, PIK3R3, WNT8B, PIK3CB, BRCA2, DLL1, LRP6, IGF1R, FRAT2, MYC, DVL1, MAPK1, HES1, BAK1, FGF22, JAG1, WNT5B, GADD45B, AXIN1, WNT9B, FZD8, FOS, AXIN2, DDB2, HEYL, CDK6, APC, SP1, CDK4, GRB2, SOS1, FGFR1	1639	147	8662	1.29427	1	0.289724	0.245928	-1.09685
KEGG_PATHWAY	Neurotrophin signaling pathway	30	0.839161	0.0817219	YWHAE, GSK3B, PRDM4, PIK3R3, PIK3CB, RELA, RAP1B, CDC42, MAPK9, MAPK8, RAP1A, RPS6KA5, ARHGDIA, MAPK1, RAC1, MAP2K7, SH2B3, SH2B2, SH2B1, MAP3K3, GAB1, IRAK4, NFKBIA, CAMK4, BCL2, GRB2, SOS1, CALM2, CRK, ATF4	1639	119	8662	1.33234	1	0.292837	0.248571	-1.08766
KEGG_PATHWAY	Pathways of neurodegeneration - multiple diseases	103	2.88112	0.0846989	CHRM3, UBE2L6, FRAT2, PSMD4, PSMD2, KIF5A, PRKCG, DAXX, WNT5B, PRKCA, CSNK1E, COX6B2, ATG14, ATG13, ATXN2L, DDIT3, PPIF, ULK2, VDAC1, UQCRC2, ATF6, PPID, ATF4, PSMD12, VCP, PSMD11, HTRA2, ITPR2, UBE2J1, PPP3R1, ATXN2, KLC3, UBB, ATG101, DVL1, UBC, NRBF2, FADD, MAP2K7, MAP2K6, DNAH10, DNAH17, HSPA5, FZD8, GRIN2C, EIF2S1, SEM1, DLG4, UQCRQ, CHMP2B, BCL2, CALM2, RAB5A, DNAL1, MCU, BCL2L1, GSK3B, COX…	1639	476	8662	1.14359	1	0.29977	0.254456	-1.07212
KEGG_PATHWAY	D-Amino acid metabolism	4	0.111888	0.0858787	SRR, DAO, GLS2, DGLUCY	1639	6	8662	3.52329	1	0.29977	0.254456	-1.06611
KEGG_PATHWAY	Carbon metabolism	29	0.811189	0.0867708	H6PD, SHMT2, GLDC, SHMT1, DLST, ENO1, PDHB, ENO2, HK2, GCSH, TKFC, ESD, PGK1, HAO1, PHGDH, ME2, MMUT, PSPH, TPI1, MDH2, PGAM1, PGD, RPIA, PFKL, PKM, PSAT1, ACO1, ALDOA, GAPDH	1639	115	8662	1.33272	1	0.29977	0.254456	-1.06163
KEGG_PATHWAY	Human cytomegalovirus infection	52	1.45455	0.0871424	RB1, GSK3B, CDKN1A, ITGB3, PIK3CB, CX3CL1, PPP3CA, CASP8, CREB3L3, MYC, ITGAV, RAC1, PRKACB, PRKCG, IL1R1, PRKCA, TSC1, CREB1, IRF3, ARHGEF1, SOS1, CRK, ATF4, PTGER4, ROCK2, SRC, PXN, PIK3R3, ITPR2, ADCY7, RELA, ADCY5, PPP3R1, GNG4, GNA12, MAPK1, RIPK1, BAK1, FADD, BID, MAP2K6, STAT3, NFATC2, NFATC1, GNG12, NFKBIA, CDK6, SP1, CDK4, MDM2, GRB2, CALM2	1639	225	8662	1.22141	1	0.29977	0.254456	-1.05977
KEGG_PATHWAY	Gastric cancer	36	1.00699	0.0933473	RB1, GSK3B, CDKN1A, PIK3R3, WNT8B, PIK3CB, LRP6, RXRB, FRAT2, RXRA, MYC, DVL1, CTNNA1, MAPK1, BAK1, FGF22, TGFB2, SMAD4, SMAD3, WNT5B, GADD45B, CDX2, GAB1, AXIN1, WNT9B, FZD8, AXIN2, DDB2, APC, CDK2, BCL2, RARB, GRB2, SOS1, MET, FGFR2	1639	149	8662	1.2769	1	0.316631	0.268768	-1.0299
KEGG_PATHWAY	Legionellosis	16	0.447552	0.0938848	HSPA8, ARF1, VCP, APAF1, RAB1B, CXCL1, CXCL3, CXCL2, RELA, CLK1, NFKBIA, BCL2L13, CASP7, CASP8, HSF1, MYD88	1639	56	8662	1.50998	1	0.316631	0.268768	-1.0274
KEGG_PATHWAY	Mineral absorption	17	0.475524	0.0997662	SLC6A19, SLC11A2, CYBRD1, ATP1A3, ATP1B3, ATP2B2, ATP1A2, ATP1B2, ATP1A1, ATP1B1, CLCN2, FXYD2, HMOX1, SLC26A9, TRPM6, STEAP2, HMOX2	1639	61	8662	1.47285	1	0.3332	0.282832	-1.00102
