# Supplementary material for: Functional inversion of circadian regulator REV-ERBα leads to tumorigenic gene reprogramming
Source: Proc Natl Acad Sci U S A. 2024 Oct 9;121(42):e2411321121. doi: 10.1073/pnas.2411321121 (PMC11494309; doi:10.1073/pnas.2411321121)
Supplement: Supplementary file 3 — Dataset S02 (XLSX) [file pnas.2411321121.sd02.xlsx]

## Sheet: Sheet1
ID	Description	GeneRatio	BgRatio	pvalue	p.adjust	qvalue	geneID	Count
hsa04010	MAPK signaling pathway	222/4589	301/8644	5.74e-14	1.94e-11	1.14e-11	JUND/MKNK2/GADD45G/RASA2/DUSP4/EFNA1/HSPA8/VEGFA/PPP3CA/BRAF/DUSP1/IRAK1/INSR/GADD45A/MYC/NRTN/DUSP2/DUSP16/AKT1/CRK/PPP3CC/FLNB/DUSP6/RAF1/MAP4K4/ERBB3/PRKACA/MAPK9/TP53/RPS6KA2/MAP2K7/CACNA2D2/MAPK14/SRF/RASA1/MAP2K3/PAK2/MAP3K1/MAP3K4/IL1R1/PRKCA/DUSP10/ARRB1/MAPT/DDIT3/HSPB1/DUSP8/STMN1/ARRB2/MAP2K5/JUN/RAP1B/TAB1/MAP3K21/SOS2/ELK4/ATF4/PDGFA/PDGFB/RPS6KA4/MAPKAPK5/CSF1/PRKACB/MAP2K2/IGF1R/MA…	222
hsa04360	Axon guidance	141/4589	182/8644	5.39e-12	9.11e-10	5.36e-10	SRC/ENAH/EFNA1/ITGB1/PPP3CA/GSK3B/SSH1/PLXNB1/PIK3R2/PIK3CB/PLXNA3/BMPR1B/PPP3CC/CFL1/ARHGEF12/RAF1/SSH3/BMPR2/RHOD/PIK3CA/RASA1/SEMA3C/EPHB4/PAK2/GNAI1/PRKCA/GNAI2/PLCG1/ROBO3/PDPK1/PRKCZ/SEMA4C/SEMA3G/ROCK2/PTPN11/PIK3R3/EPHB3/NEO1/RYK/SEMA3F/PLXNB2/PLXNA1/SMO/RHOA/SHH/SRGAP1/RAC1/SEMA4B/FZD3/EFNA5/EPHA1/NRP1/ILK/LIMK2/MAPK1/KRAS/MYL5/PTCH1/SSH2/SEMA7A/PAK4/EFNA2/PTK2/LIMK1/LRIG2/CAMK2G/MYL12B/…	141
hsa04390	Hippo signaling pathway	122/4589	157/8644	1.04e-10	1.17e-08	6.91e-09	ACTB/CTNNB1/CSNK1E/PATJ/TP53BP2/CDH1/GSK3B/ACTG1/YWHAG/MYC/YWHAH/PALS1/TCF7L2/BMPR1B/YAP1/YWHAE/DLG5/WNT7B/ID2/LIMD1/SMAD7/DVL3/LLGL2/PPP1CC/CCND1/TEAD3/SMAD2/LATS2/PPP1CA/WNT9A/CTNNA1/PPP2CB/FBXW11/BMPR2/YWHAZ/PPP2CA/APC/PRKCZ/YWHAQ/WWC1/WNT3/FZD1/AJUBA/AXIN1/DLG1/PRKCI/BIRC2/FRMD6/SAV1/CRB1/AXIN2/YWHAB/TEAD1/DLG4/NKD1/DVL1/FZD3/SMAD4/PPP2R2C/TEAD4/DVL2/BIRC5/TEAD2/SMAD3/TGFBR2/BMP7/BMP4/PPP2R1B…	122
hsa04810	Regulation of actin cytoskeleton	168/4589	229/8644	1.47e-10	1.24e-08	7.33e-09	ACTB/SRC/PPP1R12C/BCAR1/ENAH/SLC9A1/ACTR3B/BAIAP2/WASL/ITGB1/BRAF/SSH1/ACTG1/PFN1/ACTN1/PIK3R2/PIK3CB/AKT1/CRK/CFL1/ITGB5/ARHGEF12/PPP1CC/RAF1/PPP1CA/MYH9/ITGAV/SSH3/ARHGEF4/PIK3CA/PAK2/WASF2/DIAPH1/GNA13/APC/VAV2/ARHGEF7/ARPC1B/ROCK2/ARPC5L/GIT1/PIP4K2B/PIP4K2A/ARPC1A/PIK3R3/NCKAP1/ITGA5/VCL/CHRM1/SOS2/PDGFA/SPATA13/PDGFB/LPAR2/PFN3/MYH10/MAP2K2/IQGAP2/RHOA/RRAS2/RAC1/PPP1R12A/ABI2/CRKL/GNA12/AC…	168
hsa04310	Wnt signaling pathway	132/4589	174/8644	3.4e-10	1.86e-08	1.09e-08	TBL1XR1/CTNNB1/BAMBI/CSNK1E/LRP6/CCDC88C/PPP3CA/GSK3B/MYC/FRAT1/CREBBP/CTBP2/CUL1/SIRT1/TCF7L2/PPP3CC/TBL1X/WNT7B/DVL3/SIAH1/CCND1/FRAT2/PRKACA/CCAR2/WNT9A/MAPK9/TP53/FBXW11/SKP1/CTBP1/LRP5/PPARD/PRKCA/DAAM1/APC/CSNK1A1/CSNK2A1/ROCK2/WNT3/FZD1/RBX1/AXIN1/PLCB3/JUN/PSEN1/ZNRF3/RYK/PRKACB/AXIN2/NKD1/CTNNBIP1/RHOA/DVL1/RAC1/FZD3/SMAD4/TLE3/RUVBL1/DVL2/NFATC1/TLE2/INVS/CSNK2A2/SENP2/TLE6/CAMK2G/PLCB4…	132
hsa04015	Rap1 signaling pathway	155/4589	210/8644	3.6e-10	1.86e-08	1.09e-08	ACTB/SRC/CTNNB1/BCAR1/ENAH/CALM1/EFNA1/ITGB1/VEGFA/GNAS/CDH1/BRAF/INSR/ACTG1/PFN1/PIK3R2/RALGDS/PIK3CB/AKT1/CRK/RALA/ADCY6/ADORA2B/RAF1/SIPA1L1/ADCY7/RASSF5/RAPGEF5/MAPK14/PIK3CA/MAP2K3/GNAI1/PRKCA/GNAI2/PLCG1/GNAQ/VAV2/PRKCZ/TLN1/CALML6/PLCB3/RAP1B/PIK3R3/LPAR3/PDGFA/PRKCI/PDGFB/LPAR2/PFN3/CSF1/MAP2K2/IGF1R/RAPGEF1/MAPK13/RHOA/RAC1/CRKL/EFNA5/EVL/MRAS/EGFR/MAPK1/KRAS/MAPK11/FGF9/ADCY9/FGFR2/EFNA…	155
hsa05225	Hepatocellular carcinoma	128/4589	168/8644	3.85e-10	1.86e-08	1.09e-08	KEAP1/ACTB/GADD45G/CTNNB1/ARID1A/E2F3/ARID2/LRP6/ARID1B/BRAF/GSK3B/ACTG1/GADD45A/MYC/SMARCC1/PIK3R2/FRAT1/TERC/TXNRD3/PIK3CB/SMARCD2/AKT1/TCF7L2/SMARCA4/WNT7B/BCL2L1/DVL3/CDKN1A/PBRM1/CCND1/FRAT2/RAF1/SMAD2/WNT9A/NFE2L2/TP53/SHC2/RB1/PIK3CA/LRP5/PRKCA/PLCG1/HMOX1/APC/CSNK1A1/SMARCB1/WNT3/FZD1/SMARCD3/AXIN1/PIK3R3/SMARCC2/CDK4/SOS2/MAP2K2/IGF1R/AXIN2/GADD45B/DVL1/SMARCA2/FZD3/SMAD4/EGFR/GSTM3/DVL2…	128
hsa05226	Gastric cancer	115/4589	149/8644	7.63e-10	3.22e-08	1.9e-08	GADD45G/CTNNB1/E2F3/RXRA/LRP6/CDH1/BRAF/GSK3B/GADD45A/MYC/PIK3R2/FRAT1/TERC/PIK3CB/AKT1/TCF7L2/JUP/WNT7B/DVL3/CDKN1A/CDKN1B/CCND1/FRAT2/RAF1/SMAD2/WNT9A/TP53/CTNNA1/SHC2/RB1/PIK3CA/LRP5/APC/CSNK1A1/WNT3/FZD1/AXIN1/PIK3R3/SOS2/MAP2K2/AXIN2/GADD45B/CDX2/DVL1/SHH/FZD3/SMAD4/MUC2/EGFR/CCNE1/DVL2/MAPK1/KRAS/RPS6KB2/FGF9/FGFR2/RARB/HRAS/MTOR/SMAD3/TGFBR2/MET/CDKN2B/ERBB2/WNT5A/FZD7/WNT2B/WNT11/SHC3/FGF…	115
hsa05205	Proteoglycans in cancer	149/4589	205/8644	4.83e-09	1.82e-07	1.07e-07	ACTB/SDC4/SRC/CTNNB1/PPP1R12C/SLC9A1/TFAP4/ITGB1/ANK3/DDX5/VEGFA/BRAF/ACTG1/EIF4B/MYC/PIK3R2/PIK3CB/AKT1/WNT7B/FLNB/ITGB5/CDKN1A/ARHGEF12/PPP1CC/CCND1/RAF1/SMAD2/ERBB3/CTSL/PRKACA/CTTN/FRS2/PPP1CA/WNT9A/TP53/ITGAV/MAPK14/PIK3CA/PRKCA/PLCG1/VAV2/PDPK1/ROCK2/WNT3/FZD1/PTPN11/CD63/PIK3R3/ITGA5/MDM2/SOS2/PRKACB/CBL/MAP2K2/IGF1R/MAPK13/SMO/RHOA/SHH/RRAS2/RAC1/PPP1R12A/CASP3/FZD3/SDC1/MRAS/EGFR/ITPR2/M…	149
hsa04510	Focal adhesion	147/4589	203/8644	9.29e-09	3.14e-07	1.85e-07	ACTB/SRC/CTNNB1/PPP1R12C/BCAR1/ZYX/ITGB1/VEGFA/BRAF/GSK3B/ACTG1/PARVB/ACTN1/PIK3R2/PIK3CB/LAMC1/AKT1/CRK/CAPN2/FLNB/ITGB5/PPP1CC/CCND1/RAF1/LAMA5/PPP1CA/MAPK9/ITGAV/SHC2/PIK3CA/PAK2/PRKCA/DIAPH1/VAV2/PDPK1/TLN1/ROCK2/JUN/RAP1B/COL6A2/PIK3R3/COL6A1/ITGA5/VCL/SOS2/PDGFA/PDGFB/BIRC2/IGF1R/RAPGEF1/RHOA/PARVA/RAC1/PPP1R12A/CRKL/ACTN4/EGFR/ILK/MAPK1/MYL5/PAK4/MYLK/PTK2/ITGA9/THBS1/LAMC3/ITGA1/MYL12B/HR…	147
hsa04722	Neurotrophin signaling pathway	93/4589	119/8644	1.06e-08	3.25e-07	1.91e-07	NFKBIA/CALM1/RIPK2/BRAF/GSK3B/IRAK1/PIK3R2/ZNF274/PIK3CB/PRDM4/AKT1/CRK/YWHAE/ARHGDIA/PRKCD/RAF1/IRS1/FRS2/SH2B2/MAPK9/TP53/RPS6KA2/MAP2K7/SHC2/MAPK14/PIK3CA/MAP3K1/PSEN2/PLCG1/PDPK1/MAP2K5/CALML6/JUN/PTPN11/RAP1B/PIK3R3/PSEN1/SOS2/ATF4/MAP2K2/RAPGEF1/MAP3K3/MAPK13/RHOA/RAC1/CRKL/MAPK1/KRAS/MAPK11/IKBKB/IRAK4/KIDINS220/RELA/CAMK2G/SORT1/MAP3K5/HRAS/SH2B3/NFKBIB/MAPK7/RPS6KA3/FOXO3/RPS6KA1/SHC3/TP…	93
hsa04071	Sphingolipid signaling pathway	94/4589	121/8644	1.53e-08	4.3e-07	2.53e-07	NSMAF/PIK3R2/PIK3CB/AKT1/SMPD2/ASAH1/SGPP1/RAF1/CERS2/MAPK9/TP53/SPTSSA/PPP2CB/MAPK14/PIK3CA/CERS4/GNAI1/PRKCA/GNAI2/PPP2CA/GNAQ/GNA13/PDPK1/PRKCZ/ROCK2/PPP2R5B/PLCB3/PIK3R3/SGPL1/PPP2R3A/SMPD1/DEGS2/SGMS1/SGMS2/CERS6/MAP2K2/MAPK13/BID/RHOA/RAC1/GNA12/PPP2R2C/ABCC1/PLD2/S1PR3/MAPK1/KRAS/MAPK11/PPP2R5E/RELA/TNFRSF1A/PPP2R5C/SPTLC2/MAP3K5/HRAS/PLCB4/GAB2/PPP2R1B/PPP2R3B/PPP2R3C/RAC3/SPHK1/OPRD1/S1P…	94
hsa05224	Breast cancer	110/4589	147/8644	3.81e-08	9.9e-07	5.83e-07	GADD45G/CTNNB1/HES1/E2F3/LRP6/BRAF/GSK3B/GADD45A/MYC/PIK3R2/FRAT1/PIK3CB/AKT1/TCF7L2/WNT7B/DVL3/CDKN1A/CCND1/FRAT2/RAF1/WNT9A/TP53/SHC2/RB1/PIK3CA/LRP5/NOTCH3/APC/CSNK1A1/WNT3/FZD1/AXIN1/JUN/PIK3R3/CDK4/SOS2/MAP2K2/IGF1R/AXIN2/HES5/GADD45B/DVL1/FZD3/EGFR/JAG2/DVL2/MAPK1/KRAS/RPS6KB2/FGF9/ESR2/HRAS/MTOR/CDK6/SP1/ERBB2/WNT5A/FZD7/WNT2B/WNT11/SHC3/FOS/FGF18/FGF8/FGF22/AKT3/ARAF/PIK3CD/DLL4/SOS1/TCF7…	110
hsa04014	Ras signaling pathway	165/4589	236/8644	6.87e-08	1.66e-06	9.76e-07	RASA2/CALM1/EFNA1/VEGFA/INSR/PIK3R2/RALGDS/PIK3CB/AKT1/RALA/GNB2/BCL2L1/RAF1/PRKACA/MAPK9/RASSF5/RAPGEF5/SHC2/ARF6/PIK3CA/RASA1/PAK2/PRKCA/PLCG1/RAB5B/SHOC2/CALML6/PLAAT3/PTPN11/RAP1B/SYNGAP1/PIK3R3/SOS2/PDGFA/PDGFB/CSF1/PRKACB/MAP2K2/IGF1R/BRAP/RGL1/RHOA/RRAS2/RAC1/PLA2G4F/EFNA5/GNG12/MRAS/EGFR/PLD2/MAPK1/KRAS/IKBKB/EXOC2/FGF9/RGL2/PAK4/PLA2G6/FGFR2/EFNA2/RALB/GRIN1/TBK1/ETS2/PLA2G1B/RELA/HRAS/F…	165
hsa04934	Cushing syndrome	114/4589	155/8644	1.09e-07	2.46e-06	1.45e-06	KMT2A/CTNNB1/E2F3/GNAS/BRAF/GSK3B/TCF7L2/KMT2D/ADCY6/WNT7B/DVL3/CDKN1A/CREB3L4/CDKN1B/CCND1/PRKACA/CDKN2C/WNT9A/ADCY7/ARMC5/RB1/CREB1/GNAI1/GNAI2/NR5A1/GNAQ/APC/WNT3/FZD1/AXIN1/PLCB3/RAP1B/WDR5/CDK4/ATF4/PRKACB/MAP2K2/AXIN2/DVL1/RBBP5/FZD3/PDE8A/EGFR/CCNE1/RASD1/ITPR2/DVL2/MAPK1/NR4A1/AIP/USP8/SCARB1/ADCY9/CACNA1H/CAMK2G/PLCB4/ORAI1/ASH2L/ADCY1/CDK6/SP1/ITPR3/CDKN2B/WNT5A/FZD7/GNA11/CREB3L2/NCEH1…	114
hsa04072	Phospholipase D signaling pathway	109/4589	148/8644	1.84e-07	3.89e-06	2.29e-06	AGPAT3/GNAS/INSR/PIK3R2/RALGDS/PIK3CB/AKT1/RALA/ADCY6/RAF1/ADCY7/ARF1/SHC2/ARF6/PIK3CA/PRKCA/PLCG1/DGKH/GNA13/TSC1/PLCB3/PTPN11/DGKD/PIK3R3/LPAR3/PLPP1/SOS2/PDGFA/PDGFB/LPAR2/RHEB/MAP2K2/RHOA/AGPAT1/RRAS2/CYTH2/GNA12/PLPP3/PLA2G4F/MRAS/EGFR/PLD2/MAPK1/KRAS/DGKE/AGPAT2/CYTH1/PTGFR/ADCY9/RALB/DGKA/HRAS/PLCB4/MTOR/ADCY1/PTK2B/GAB2/DGKZ/JMJD7-PLA2G4B/RRAS/SPHK1/SHC3/AVPR1B/ADCY2/AKT3/DGKG/SPHK2/PDGFC…	109
hsa04144	Endocytosis	172/4589	250/8644	2.12e-07	4.21e-06	2.48e-06	SMURF2/SRC/ACTR3B/HSPA8/WASL/RAB22A/RAB11FIP1/ACAP2/SMURF1/CLTC/RUFY1/VPS37A/IGF2R/ZFYVE9/CAPZA2/WASHC4/AP2A2/SMAD2/ARF5/VPS26B/AP2M1/IST1/ARF1/EHD4/ARF6/AGAP3/EEA1/ARRB1/EPN3/RAB5B/SNX5/TFRC/CHMP4B/VPS45/SPG21/ARFGEF1/ARRB2/RUFY2/AGAP1/PRKCZ/EPN1/CLTA/ARPC1B/ARFGAP3/ARPC5L/GIT1/CHMP1B/SNX32/ARPC1A/CHMP7/CHMP6/MDM2/GRK2/PRKCI/VPS37C/CBL/EPS15/BIN1/SNX3/IGF1R/GRK6/MVB12B/GBF1/TSG101/RHOA/CYTH2/HLA…	172
hsa01522	Endocrine resistance	76/4589	98/8644	4.19e-07	7.87e-06	4.63e-06	SRC/E2F3/GNAS/BRAF/PIK3R2/PIK3CB/AKT1/ADCY6/CDKN1A/CDKN1B/CCND1/RAF1/PRKACA/CDKN2C/MAPK9/TP53/ADCY7/SHC2/NCOR1/MAPK14/RB1/PIK3CA/NOTCH3/BIK/JUN/PIK3R3/CDK4/MDM2/SOS2/PRKACB/MAP2K2/IGF1R/MAPK13/CARM1/EGFR/JAG2/MAPK1/KRAS/MAPK11/RPS6KB2/ADCY9/PTK2/ESR2/HRAS/MTOR/ADCY1/SP1/ERBB2/GPER1/SHC3/FOS/ADCY2/AKT3/ARAF/PIK3CD/DLL4/SOS1/ADCY3/BCL2/MMP9/CDKN2A/MAPK10/DLL3/SHC1/AKT2/MAPK3/CYP2D7/ADCY5/MAPK12/NOT…	76
hsa04928	Parathyroid hormone synthesis, secretion and action	81/4589	106/8644	5.35e-07	9.52e-06	5.6e-06	JUND/MAFB/RXRA/LRP6/NHERF1/GNAS/BRAF/MEF2A/ARHGEF11/ADCY6/CDKN1A/MEF2D/CREB3L4/RAF1/PRKACA/ADCY7/CREB1/LRP5/GNAI1/PRKCA/GNAI2/ARRB1/GNAQ/GNA13/ARRB2/VDR/PLCB3/AKAP13/ATF4/PRKACB/RHOA/MMP15/GNA12/EGFR/PLD2/ITPR2/MAPK1/ADCY9/PLCB4/PTHLH/ADCY1/MMP24/SP1/ITPR3/MMP17/SLC34A3/PDE4A/GNA11/CREB3L2/FOS/NR4A2/ADCY2/ARAF/KL/PLCB1/CREB3L1/ADCY3/BCL2/ATF6B/RUNX2/CASR/GCM2/PDE4D/GATA3/PLD1/TRPV5/FGFR1/MAPK3/AD…	81
hsa04068	FoxO signaling pathway	97/4589	131/8644	5.7e-07	9.63e-06	5.67e-06	GADD45G/PLK2/PCK2/CSNK1E/SOD2/BRAF/BNIP3/HOMER1/INSR/GADD45A/PIK3R2/CREBBP/PIK3CB/HOMER2/SIRT1/AKT1/BCL2L11/CDKN1A/CDKN1B/CCND1/KLF2/RAF1/IRS1/PRKAG2/MAPK9/SETD7/PRMT1/MAPK14/PIK3CA/PRKAA1/PLK3/PDPK1/BCL6/PIK3R3/MDM2/SOS2/MAP2K2/IGF1R/SGK1/GADD45B/CAT/MAPK13/GABARAPL1/IRS2/FOXO6/PRKAB2/SMAD4/EGFR/FBXO32/MAPK1/KRAS/MAPK11/IKBKB/STAT3/RBL2/FBXO25/ATM/HRAS/FOXO1/SMAD3/TGFBR2/CDKN2B/PLK4/PLK1/FOXO3/G…	97
hsa05220	Chronic myeloid leukemia	61/4589	76/8644	6.9e-07	1.11e-05	6.54e-06	NFKBIA/GADD45G/E2F3/BRAF/GADD45A/MYC/PIK3R2/PIK3CB/CTBP2/STAT5B/AKT1/CRK/BCL2L1/CDKN1A/CDKN1B/CCND1/RAF1/TP53/SHC2/RB1/PIK3CA/CTBP1/PTPN11/PIK3R3/CDK4/MDM2/SOS2/BCR/CBL/MAP2K2/GADD45B/CRKL/SMAD4/MAPK1/KRAS/IKBKB/MECOM/HDAC2/RELA/HRAS/SMAD3/TGFBR2/CDK6/GAB2/STAT5A/RUNX1/SHC3/AKT3/ARAF/PIK3CD/SOS1/BAK1/CDKN2A/SHC1/AKT2/MAPK3/TGFBR1/TGFB2/E2F2/PIK3R1/CHUK	61
hsa04151	PI3K-Akt signaling pathway	235/4589	359/8644	8.39e-07	1.29e-05	7.59e-06	DDIT4/PCK2/RXRA/EFNA1/ITGB1/HSP90AA1/MCL1/VEGFA/GSK3B/INSR/EIF4B/YWHAG/MYC/PIK3R2/NRTN/YWHAH/PIK3CB/LAMC1/JAK1/AKT1/YWHAE/BCL2L11/GNB2/BCL2L1/ITGB5/CDKN1A/CREB3L4/CDKN1B/CCND1/RAF1/IRS1/ERBB3/LAMA5/IL6R/MLST8/TP53/ITGAV/PPP2CB/PIK3CA/CREB1/YWHAZ/PRKCA/PPP2CA/PRKAA1/PKN1/PHLPP1/PDPK1/YWHAQ/PPP2R5B/TSC1/JAK2/COL6A2/PIK3R3/COL6A1/PPP2R3A/ITGA5/LPAR3/CDK4/MDM2/CHRM1/SOS2/ATF4/PDGFA/EPOR/PDGFB/LPAR2/R…	235
hsa04550	Signaling pathways regulating pluripotency of stem cells	104/4589	143/8644	9.82e-07	1.44e-05	8.49e-06	SKIL/CTNNB1/GSK3B/MYC/PIK3R2/ZFHX3/PIK3CB/JAK1/AKT1/BMPR1B/WNT7B/ID2/DVL3/RAF1/SMAD2/LIFR/ACVR1B/WNT9A/BMPR2/MAPK14/PIK3CA/SMAD9/APC/TCF3/WNT3/FZD1/AXIN1/JAK2/PIK3R3/IL6ST/MAP2K2/IGF1R/AXIN2/TBX3/PCGF5/MAPK13/DVL1/FZD3/SMAD4/ID4/RIF1/DVL2/MAPK1/KRAS/MAPK11/STAT3/REST/INHBB/FGFR2/HRAS/FGFR3/ACVR1C/SMAD3/ACVR2A/BMP4/WNT5A/PCGF3/BMI1/FZD7/PCGF6/WNT2B/WNT11/AKT3/SETDB1/KLF4/PIK3CD/PAX6/LIF/TCF7/WNT9B…	104
hsa04152	AMPK signaling pathway	90/4589	121/8644	1.04e-06	1.45e-05	8.55e-06	FASN/PCK2/INSR/SREBF1/PIK3R2/PIK3CB/SIRT1/AKT1/EEF2/ELAVL1/CREB3L4/CCND1/IRS1/PRKAG2/CAMKK2/PPP2CB/PIK3CA/CREB1/PPP2CA/PRKAA1/ADIPOR2/PDPK1/PPP2R5B/TSC1/PFKL/PIK3R3/PFKFB3/PPP2R3A/RAB2A/PFKM/CPT1A/RHEB/IGF1R/PFKFB2/EEF2K/PFKP/IRS2/STRADB/PRKAB2/ADIPOR1/PPP2R2C/RPS6KB2/PPP2R5E/STRADA/PPARG/RAB10/PPP2R5C/AKT1S1/RPTOR/FOXO1/MTOR/ACACB/SCD5/PPP2R1B/PPP2R3B/TBC1D1/PPP2R3C/FOXO3/RAB8A/CREB3L2/LEPR/SLC2…	90
hsa05165	Human papillomavirus infection	218/4589	331/8644	1.07e-06	1.45e-05	8.55e-06	CTNNB1/HES6/HES1/PATJ/ITGB1/NHERF1/VEGFA/PKM/GNAS/GSK3B/HES4/PIK3R2/CREBBP/PIK3CB/LAMC1/JAK1/PALS1/AKT1/TCF7L2/LFNG/WNT7B/ITGB5/DVL3/LLGL2/CDKN1A/CREB3L4/CDKN1B/CCND1/RAF1/ATP6V0C/PRKACA/LAMA5/WNT9A/TP53/ITGAV/PPP2CB/RB1/PIK3CA/CREB1/PPP2CA/NOTCH3/MAML3/APC/CSNK1A1/PRKCZ/WNT3/PPP2R5B/FZD1/TSC1/AXIN1/DLG1/COL6A2/PIK3R3/COL6A1/PPP2R3A/ITGA5/CDK4/MDM2/PSEN1/SOS2/PRKCI/TCIRG1/RHEB/PRKACB/IRF1/MAP2K2/…	218
hsa05210	Colorectal cancer	67/4589	86/8644	1.51e-06	1.97e-05	1.16e-05	GADD45G/CTNNB1/BRAF/GSK3B/GADD45A/MYC/PIK3R2/RALGDS/PIK3CB/AKT1/TCF7L2/RALA/BCL2L11/CDKN1A/CCND1/APPL1/RAF1/SMAD2/MAPK9/TP53/PIK3CA/APC/PMAIP1/AXIN1/JUN/PIK3R3/SOS2/MAP2K2/AXIN2/GADD45B/RHOA/RAC1/CASP3/SMAD4/EGFR/MAPK1/KRAS/RPS6KB2/RALB/BIRC5/HRAS/MTOR/SMAD3/TGFBR2/RAC3/FOS/AKT3/ARAF/PIK3CD/SOS1/BCL2/TCF7/BAK1/MAPK10/MSH3/AKT2/CASP9/MAPK3/TGFBR1/TGFB2/TGFA/TCF7L1/PIK3R1/APC2/RAC2/MAPK8/MSH6	67
hsa05166	Human T-cell leukemia virus 1 infection	151/4589	222/8644	3.32e-06	4.16e-05	2.45e-05	NFKBIA/CALR/E2F3/PPP3CA/MYC/PIK3R2/CREBBP/PIK3CB/JAK1/STAT5B/AKT1/PPP3CC/MSX1/ADCY6/BCL2L1/CDKN1A/CREB3L4/CCND1/SMAD2/PRKACA/CRTC3/CDKN2C/TSPO/MAPK9/TP53/ADCY7/SLC25A6/SRF/RB1/PIK3CA/CREB1/VDAC2/MAP3K1/IL1R1/CANX/TLN1/TCF3/KAT2B/JUN/DLG1/IL15RA/PIK3R3/SLC2A1/CDK4/ZFP36/LTBR/ELK4/ATF4/TRRAP/PRKACB/MAP2K2/MAP3K3/ANAPC7/NFYB/HLA-C/MAP3K14/SMAD4/CRTC1/NRP1/CCNE1/KAT5/MAPK1/KRAS/LCK/IKBKB/NFATC1/VAC14…	151
hsa05217	Basal cell carcinoma	51/4589	63/8644	3.57e-06	4.25e-05	2.5e-05	GADD45G/CTNNB1/GSK3B/GADD45A/TCF7L2/WNT7B/DVL3/CDKN1A/WNT9A/TP53/APC/WNT3/FZD1/AXIN1/AXIN2/GADD45B/SMO/DVL1/SHH/FZD3/SUFU/DVL2/PTCH1/BMP4/WNT5A/FZD7/GLI3/WNT2B/WNT11/KIF7/TCF7/WNT9B/BAK1/FZD4/WNT3A/WNT5B/FZD5/GLI1/WNT1/FZD9/BMP2/FZD10/WNT10B/TCF7L1/PTCH2/WNT2/APC2/WNT7A/GLI2/WNT16/WNT4	51
hsa04750	Inflammatory mediator regulation of TRP channels	74/4589	98/8644	3.65e-06	4.25e-05	2.5e-05	SRC/CALM1/GNAS/PIK3R2/PIK3CB/ADCY6/PPP1CC/PRKCD/PRKACA/PPP1CA/MAPK9/ADCY7/MAPK14/PRKCH/PIK3CA/MAP2K3/IL1R1/PRKCA/PLCG1/GNAQ/CALML6/PLCB3/PIK3R3/PRKACB/MAPK13/PLA2G4F/F2RL1/ITPR2/MAPK11/ADCY9/PLA2G6/PTGER4/CAMK2G/PLCB4/ADCY1/ITPR3/JMJD7-PLA2G4B/ADCY2/P2RY2/PIK3CD/PLCB1/CALML4/ADCY3/ASIC2/CAMK2D/CALML3/PLA2G4E/NGF/CALML5/MAPK10/TRPM8/TRPA1/PLA2G4B/HRH1/HTR2A/ADCY5/MAPK12/ASIC3/PLA2G4D/NTRK1/CAMK2B/…	74
hsa04070	Phosphatidylinositol signaling system	73/4589	97/8644	5.25e-06	5.92e-05	3.48e-05	CALM1/INPPL1/PIK3R2/PIK3CB/ITPK1/MTMR6/INPP5F/IMPA2/IP6K3/PIK3C2B/INPP5E/PIK3CA/PIP4P2/PRKCA/PLCG1/PI4KA/DGKH/INPP5A/PLCD3/CALML6/PIP4K2B/ITPKC/PIP4K2A/PLCB3/DGKD/PIK3R3/SACM1L/MTMR1/PI4KB/ITPR2/MTMR4/DGKE/PIK3C2A/CDS1/INPP4A/DGKA/PIP4P1/PLCB4/SYNJ1/IPMK/PIKFYVE/DGKZ/ITPR3/PIP4K2C/ITPKB/IMPA1/PI4K2A/DGKG/PIK3CD/PLCB1/CDS2/CALML4/ITPKA/CALML3/CALML5/IP6K2/INPP4B/PLCD1/IPPK/PIP5K1B/MTMR7/INPP5D/PIK…	73
hsa04931	Insulin resistance	80/4589	108/8644	5.43e-06	5.92e-05	3.48e-05	NFKBIA/MLXIP/PCK2/GSK3B/INSR/SREBF1/PIK3R2/PIK3CB/AKT1/PYGB/CREB3L4/PPP1CC/PRKCD/IRS1/PRKAG2/PPP1CA/PTPRF/MAPK9/RPS6KA2/PTPN1/PIK3CA/CREB1/PTPA/PPARGC1B/SLC27A5/NR1H3/PRKAA1/PDPK1/PRKCZ/PTPN11/PIK3R3/SLC2A1/CPT1A/PPP1R3B/IRS2/PRKAB2/PPP1R3D/IKBKB/STAT3/PYGL/RPS6KB2/MLX/RELA/TNFRSF1A/FOXO1/MTOR/ACACB/OGT/GFPT1/RPS6KA3/SLC27A1/RPS6KA1/CREB3L2/SOCS3/SLC2A4/SLC27A2/AKT3/PIK3CD/CREB3L1/TRIB3/GFPT2/PPA…	80
hsa04910	Insulin signaling pathway	98/4589	137/8644	6.72e-06	7.1e-05	4.18e-05	FASN/MKNK2/CALM1/PCK2/BRAF/SOCS1/GSK3B/INSR/INPPL1/SREBF1/PIK3R2/PIK3CB/AKT1/PYGB/CRK/PPP1CC/RAF1/IRS1/FLOT1/PRKAG2/PRKACA/PPP1CA/SH2B2/PTPRF/MAPK9/PTPN1/SHC2/PIK3CA/PRKAA1/PDPK1/PRKCZ/INPP5A/PRKAR2A/CALML6/TSC1/PIK3R3/SOS2/PRKCI/PPP1R3B/RHEB/PRKACB/CBL/MAP2K2/RAPGEF1/SOCS2/PPP1R3F/PRKAR1A/IRS2/CRKL/PRKAB2/HK1/PPP1R3D/MAPK1/KRAS/IKBKB/PYGL/RPS6KB2/EXOC7/HRAS/RPTOR/FOXO1/MTOR/ACACB/TRIP10/SHC3/SOC…	98
hsa04935	Growth hormone synthesis, secretion and action	87/4589	120/8644	9.24e-06	9.46e-05	5.57e-05	JUNB/BCAR1/GNAS/SOCS1/GSK3B/PIK3R2/CREBBP/PIK3CB/STAT5B/AKT1/CRK/ADCY6/CREB3L4/RAF1/IRS1/PRKACA/MAPK9/ADCY7/SHC2/MAPK14/PIK3CA/CREB1/MAP2K3/MAP3K1/GNAI1/PRKCA/GNAI2/PLCG1/GNAQ/PLCB3/JAK2/PIK3R3/SOS2/ATF4/PRKACB/MAP2K2/MAPK13/SOCS2/IRS2/CRKL/ITPR2/MAPK1/KRAS/MAPK11/STAT3/ADCY9/PTK2/HRAS/PLCB4/MTOR/GHR/ADCY1/STAT5A/ITPR3/GNA11/CREB3L2/SHC3/FOS/SOCS3/ADCY2/AKT3/PIK3CD/PLCB1/CREB3L1/SOS1/ADCY3/GHRHR/…	87
hsa05231	Choline metabolism in cancer	73/4589	98/8644	9.93e-06	9.87e-05	5.81e-05	CHPT1/PCYT1A/SLC44A2/PIK3R2/RALGDS/PIK3CB/AKT1/RAF1/WASF3/MAPK9/PIK3CA/PRKCA/PLCG1/DGKH/WASF2/PDPK1/TSC1/CHKA/JUN/DGKD/PIK3R3/PLPP1/LYPLA1/SOS2/PDGFA/PDGFB/RHEB/MAP2K2/RAC1/PLPP3/PLA2G4F/EGFR/PLD2/MAPK1/KRAS/DGKE/RPS6KB2/DGKA/HRAS/MTOR/SP1/DGKZ/JMJD7-PLA2G4B/SLC22A4/RAC3/FOS/AKT3/DGKG/PDGFC/PIK3CD/PLPP2/SOS1/SLC44A5/PLA2G4E/MAPK10/TSC2/PLA2G4B/PDGFRB/AKT2/PLD1/PIP5K1B/MAPK3/PLA2G4D/SLC44A4/PIK3R1…	73
hsa05214	Glioma	58/4589	75/8644	1.16e-05	0.000110457	6.5e-05	GADD45G/CALM1/E2F3/BRAF/GADD45A/PIK3R2/PIK3CB/AKT1/CDKN1A/CCND1/RAF1/TP53/SHC2/RB1/PIK3CA/PRKCA/PLCG1/CALML6/PIK3R3/CDK4/MDM2/SOS2/PDGFA/PDGFB/MAP2K2/IGF1R/GADD45B/EGFR/MAPK1/KRAS/CAMK2G/HRAS/MTOR/CDK6/CAMK1D/SHC3/AKT3/ARAF/PIK3CD/CALML4/SOS1/CAMK2D/BAK1/CALML3/CDKN2A/CALML5/SHC1/PDGFRB/AKT2/MAPK3/TGFA/E2F2/CAMK2B/PIK3R1/PLCG2/PRKCB/IGF1/CALM3	58
hsa04150	mTOR signaling pathway	109/4589	156/8644	1.21e-05	0.000110457	6.5e-05	DDIT4/LRP6/BRAF/GSK3B/SLC7A5/INSR/EIF4B/PIK3R2/PIK3CB/SESN2/AKT1/WNT7B/DVL3/RAF1/MAPKAP1/IRS1/MLST8/WNT9A/RPS6KA2/RRAGA/SEH1L/PIK3CA/LRP5/PRKCA/PRKAA1/FNIP1/RICTOR/TELO2/LAMTOR1/PDPK1/FNIP2/WNT3/FZD1/TSC1/WDR24/PIK3R3/FLCN/SOS2/SLC38A9/RHEB/MAP2K2/IGF1R/SGK1/RHOA/PRR5/DVL1/DEPDC5/FZD3/STRADB/RRAGC/SLC3A2/DVL2/MAPK1/KRAS/NPRL3/IKBKB/RPS6KB2/STRADA/TNFRSF1A/AKT1S1/HRAS/RPTOR/MTOR/LPIN2/DEPTOR/LAMTO…	109
hsa05223	Non-small cell lung cancer	56/4589	72/8644	1.21e-05	0.000110457	6.5e-05	GADD45G/E2F3/RXRA/BRAF/GADD45A/PIK3R2/PIK3CB/STAT5B/AKT1/CDKN1A/CCND1/RAF1/TP53/RASSF5/RB1/PIK3CA/PRKCA/PLCG1/PDPK1/PIK3R3/CDK4/SOS2/MAP2K2/GADD45B/EGFR/MAPK1/KRAS/STAT3/RET/RARB/HRAS/CDK6/STAT5A/MET/ERBB2/FOXO3/AKT3/ARAF/PIK3CD/SOS1/FHIT/KIF5C/BAK1/CDKN2A/ALK/AKT2/CASP9/MAPK3/TGFA/E2F2/PIK3R1/PLCG2/KIF5A/PRKCB/RXRG/RXRB	56
hsa04211	Longevity regulating pathway	67/4589	89/8644	1.26e-05	0.000111667	6.57e-05	SOD2/INSR/PIK3R2/PIK3CB/SESN2/SIRT1/AKT1/ADCY6/CREB3L4/APPL1/IRS1/PRKAG2/PRKACA/CAMKK2/TP53/ADCY7/PIK3CA/CREB1/RB1CC1/SESN3/PRKAA1/ADIPOR2/TSC1/PIK3R3/ATF4/RHEB/PRKACB/IGF1R/CAT/ATG101/IRS2/PRKAB2/ADIPOR1/SESN1/KRAS/RPS6KB2/ATG13/ADCY9/EHMT2/PPARG/RELA/AKT1S1/HRAS/RPTOR/FOXO1/MTOR/ADCY1/FOXO3/CREB3L2/EHMT1/ADCY2/AKT3/KL/PIK3CD/CREB3L1/ADCY3/STK11/ATF6B/PPARGC1A/TSC2/INS/AKT2/ADCY5/ULK1/PIK3R1/IGF…	67
hsa05215	Prostate cancer	72/4589	97/8644	1.41e-05	0.00012223	7.19e-05	NFKBIA/CTNNB1/NKX3-1/TMPRSS2/E2F3/HSP90AA1/BRAF/GSK3B/PIK3R2/CREBBP/PIK3CB/AKT1/TCF7L2/SPINT1/CDKN1A/CREB3L4/CDKN1B/CCND1/RAF1/TP53/RB1/PIK3CA/CREB1/PDPK1/KLK3/PIK3R3/MDM2/SOS2/ATF4/PDGFA/PDGFB/MAP2K2/IGF1R/EGFR/CCNE1/MAPK1/KRAS/IKBKB/FGFR2/RELA/HRAS/FOXO1/MTOR/HSP90AB1/ZEB1/ERBB2/CREB3L2/AKT3/PDGFC/ARAF/PIK3CD/INSRR/CREB3L1/ETV5/SOS1/BCL2/MMP9/TCF7/PDGFRB/INS/AKT2/CASP9/SRD5A2/FGFR1/MAPK3/TGFA/E…	72
hsa04960	Aldosterone-regulated sodium reabsorption	32/4589	37/8644	1.81e-05	0.000153317	9.02e-05	INSR/PIK3R2/PIK3CB/NR3C2/IRS1/HSD11B2/PIK3CA/PRKCA/PDPK1/ATP1B1/PIK3R3/SGK1/NEDD4L/MAPK1/KRAS/SCNN1G/NHERF2/SCNN1B/SCNN1A/PIK3CD/SFN/INS/FXYD2/ATP1A1/ATP1B2/MAPK3/FXYD4/PIK3R1/PRKCB/IGF1/ATP1A3/ATP1B3	32
hsa04370	VEGF signaling pathway	47/4589	59/8644	1.96e-05	0.000161866	9.53e-05	SRC/VEGFA/PPP3CA/PIK3R2/PIK3CB/AKT1/PPP3CC/RAF1/SHC2/MAPK14/PIK3CA/PRKCA/PLCG1/HSPB1/PIK3R3/MAP2K2/MAPK13/RAC1/PLA2G4F/MAPK1/KRAS/MAPK11/MAPKAPK3/PTK2/HRAS/JMJD7-PLA2G4B/RAC3/PPP3R1/SPHK1/PXN/AKT3/SPHK2/PIK3CD/PLA2G4E/PLA2G4B/NFATC2/AKT2/MAPKAPK2/NOS3/CASP9/MAPK3/MAPK12/PLA2G4D/PIK3R1/PLCG2/RAC2/PRKCB	47
hsa05131	Shigellosis	163/4589	247/8644	2.07e-05	0.000166926	9.83e-05	NFKBIA/SQSTM1/ACTB/SRC/BCAR1/ACTR3B/WASL/ITGB1/CBX3/RIPK2/UBE2D4/H3C10/BNIP3/GSK3B/UBE2D3/ACTG1/PFN1/ACTN1/PIK3R2/PIK3CB/FNBP1/H3-3B/CUL1/STING1/AKT1/FNBP1L/CRK/CAPN2/BCL2L1/H3-3A/PRKCD/SEPTIN7/CTTN/NOD1/MAPK9/TP53/ARF1/RRAGA/WIPI2/FBXW11/ARF6/SKP1/MAPK14/PIK3CA/UBE2N/TECPR1/IL1R1/PLCG1/WASF2/DIAPH1/SEPTIN11/TLN1/RBCK1/ARPC1B/ROCK2/H3C4/TRAF5/PLCD3/ARPC5L/RBX1/ARPC1A/PLCB3/JUN/PIK3R3/ITGA5/TAB1/V…	163
hsa05212	Pancreatic cancer	58/4589	76/8644	2.38e-05	0.000186697	0.00010989	GADD45G/E2F3/VEGFA/BRAF/GADD45A/PIK3R2/RALGDS/PIK3CB/JAK1/AKT1/RALA/BCL2L1/CDKN1A/CCND1/RAF1/SMAD2/MAPK9/TP53/RB1/PIK3CA/PIK3R3/CDK4/GADD45B/RAC1/SMAD4/EGFR/PLD2/MAPK1/KRAS/IKBKB/STAT3/RPS6KB2/RALB/RELA/MTOR/SMAD3/TGFBR2/CDK6/ERBB2/RAC3/AKT3/ARAF/PIK3CD/BAK1/CDKN2A/MAPK10/AKT2/PLD1/CASP9/MAPK3/TGFBR1/TGFB2/TGFA/E2F2/PIK3R1/RAC2/CHUK/MAPK8	58
hsa05202	Transcriptional misregulation in cancer	130/4589	193/8644	3.29e-05	0.00025287	0.00014884	KMT2A/CEBPA/GADD45G/TMPRSS2/RXRA/NFKBIZ/ETV6/DOT1L/ATF1/AFF1/DDX5/H3C10/FUS/GADD45A/MYC/ZBTB16/H3-3B/JMJD1C/JUP/KLF3/BCL2L1/ID2/SPINT1/H3-3A/CDKN1A/CDKN1B/DUSP6/CDK14/CDKN2C/TP53/BMP2K/NCOR1/ASPSCR1/BAIAP3/DDIT3/PBX3/BCL6/HOXA10/TCF3/H3C4/SIX4/MDM2/ELK4/PDGFA/BIRC2/PRCC/IGF1R/GADD45B/FUT8/SIX1/RARA/SIN3A/LDB1/NSD2/MLLT1/ATM/HDAC2/PPARG/PTK2/H3C2/RELA/ITGB7/FOXO1/TFE3/MAX/TGFBR2/SP1/MET/MAF/HHEX/Z…	130
hsa04140	Autophagy - animal	113/4589	165/8644	3.52e-05	0.000264437	0.000155648	DDIT4/HMGB1/SQSTM1/BNIP3/PIK3R2/PIK3CB/AKT1/BIRC6/BCL2L1/TP53INP2/PRKCD/RAF1/IRS1/CTSL/PRKACA/MLST8/CAMKK2/MAPK9/WDR45B/ERN1/PPP2CB/RRAGA/WIPI2/ATG10/CFLAR/CTSB/PIK3CA/RB1CC1/PPP2CA/PRKAA1/ATG16L2/PDPK1/EIF2AK4/ATG2B/TSC1/PIK3R3/DAPK3/ATG4D/NRBF2/RHEB/PRKACB/MAP2K2/IGF1R/GORASP1/MAP1LC3B/ATG101/RRAS2/LAMP1/GABARAPL1/IRS2/RAB7A/ATG7/YKT6/MRAS/RRAGC/BECN1/MAPK1/KRAS/UBA52/VPS18/MTMR4/SH3GLB1/TAX1BP…	113
hsa04270	Vascular smooth muscle contraction	94/4589	134/8644	3.7e-05	0.00027207	0.000160141	PPP1R12C/CALM1/GNAS/BRAF/ARHGEF11/ADCY6/ADORA2B/ARHGEF12/PPP1CC/PRKCD/RAF1/PRKACA/PPP1CA/MYH9/ADCY7/PRKCH/PRKCA/GNAQ/GNA13/ROCK2/EDN2/CALML6/ADM/ADM2/PLCB3/MYH10/PRKACB/MAP2K2/RHOA/CALD1/PPP1R12A/GNA12/PLA2G4F/KCNMA1/ITPR2/MAPK1/MYL6B/MYLK/ADCY9/PLA2G6/PLA2G1B/KCNMB3/PLCB4/ADCY1/ITPR3/JMJD7-PLA2G4B/PPP1R12B/GNA11/MYH14/AVPR1B/ADCY2/ADRA1B/ARAF/PLCB1/ADORA2A/CALML4/ADCY3/GUCY1A2/CALML3/PLA2G4E/ADR…	94
hsa04261	Adrenergic signaling in cardiomyocytes	106/4589	154/8644	4.39e-05	0.000315799	0.00018588	CALM1/SLC9A1/GNAS/AKT1/ADCY6/CREB3L4/PPP1CC/ATP2A2/PRKACA/PPP1CA/ADCY7/PPP2CB/CACNA2D2/MAPK14/CREB1/GNAI1/PRKCA/GNAI2/PPP2CA/GNAQ/ATP1B1/ATP2B1/PPP2R5B/CALML6/PLCB3/PPP2R3A/ATF4/ADRB1/PRKACB/MAPK13/PPP2R2C/TPM4/MAPK1/MAPK11/PPP2R5E/ADCY9/CAMK2G/PPP2R5C/PLCB4/ADCY1/PPP2R1B/PPP2R3B/CACNB1/PPP2R3C/KCNQ1/CACNG4/CREB3L2/SCN4B/ADCY2/AKT3/ADRA1B/PLCB1/CREB3L1/CALML4/ADCY3/BCL2/TNNI3/CAMK2D/ATF6B/MYL3/AT…	106
hsa05100	Bacterial invasion of epithelial cells	58/4589	77/8644	4.66e-05	0.000328206	0.000193182	ACTB/SRC/CTNNB1/BCAR1/ACTR3B/WASL/ITGB1/CDH1/ACTG1/PIK3R2/CLTC/PIK3CB/CRK/CTTN/CD2AP/CTNNA1/SHC2/RHOG/PIK3CA/WASF2/SEPTIN11/CLTA/ARPC1B/ARPC5L/ELMO3/ARPC1A/PIK3R3/ITGA5/VCL/CBL/ARHGEF26/RHOA/RAC1/CRKL/SEPTIN9/ILK/MAD2L2/PTK2/SEPTIN3/MET/ACTR2/ARPC2/SHC3/SEPTIN6/PXN/FN1/PIK3CD/DNM2/GAB1/ELMO1/SHC1/SEPTIN12/CLTCL1/SEPTIN8/CAV1/PIK3R1/DOCK1/ARPC4	58
hsa04020	Calcium signaling pathway	165/4589	253/8644	4.92e-05	0.00033919	0.000199648	CALM1/VEGFA/GNAS/P2RX4/PPP3CA/CHRNA7/PPP3CC/PPIF/ADORA2B/ATP2A2/ERBB3/PRKACA/GRIN2C/ADCY7/SLC25A6/VDAC2/PRKCA/PLCG1/GNAQ/ATP2B1/PLCD3/CALML6/ITPKC/PLCB3/CHRM1/PDGFA/PDGFB/ADRB1/PRKACB/HRC/STIM1/MCOLN2/EGFR/ITPR2/C4orf3/NFATC1/FGF9/RET/MYLK/PTGFR/ADCY9/ORAI3/FGFR2/GRIN1/CACNA1H/ASPH/CAMK2G/FGFR3/PLCB4/ORAI1/ADCY1/PTK2B/HTR5A/GRIN2D/MET/ITPR3/ERBB2/P2RX5/ITPKB/PPP3R1/GDNF/CAMK1D/SPHK1/NFATC4/MCOLN1…	165
hsa04148	Efferocytosis	107/4589	156/8644	5.1e-05	0.000344935	0.000203029	BCAR1/DUSP4/CALR/RXRA/ODC1/TGFBRAP1/BSG/DUSP2/SIRT1/DUSP16/SLC16A1/CRK/XKR6/ITGB5/ATP2A2/ITGAV/MAPK14/PANX1/CREB1/PPARD/NR1H3/RAB5B/ATP11A/DUSP8/ADGRB1/DNMT3A/PTPN11/JAK2/SLC2A1/CPT1A/EPOR/SIRPA/CASP7/ADAM17/MAP2K2/TYRO3/SGK1/MAPK13/RAC1/CASP3/CRKL/RAB7A/XKR8/MAPK1/MERTK/MAPK11/VPS18/NFATC1/UQCRFS1/AXL/PPARG/PLA2G6/PTGER4/PTK2/THBS1/CAMK2G/DUSP5/MFGE8/PTPN6/VPS8/SPHK1/ANO9/NFATC4/PLA2G15/LRP1/ABC…	107
hsa04916	Melanogenesis	73/4589	101/8644	5.68e-05	0.000376637	0.000221689	CTNNB1/CALM1/GNAS/GSK3B/CREBBP/TCF7L2/ADCY6/WNT7B/DVL3/CREB3L4/RAF1/PRKACA/WNT9A/ADCY7/CREB1/GNAI1/PRKCA/GNAI2/GNAQ/WNT3/FZD1/CALML6/PLCB3/PRKACB/MAP2K2/DVL1/FZD3/DVL2/MAPK1/KRAS/ADCY9/CAMK2G/HRAS/PLCB4/ADCY1/WNT5A/FZD7/CREB3L2/MITF/WNT2B/WNT11/ADCY2/PLCB1/CREB3L1/CALML4/ADCY3/CAMK2D/TCF7/WNT9B/CALML3/FZD4/WNT3A/CALML5/WNT5B/FZD5/WNT1/MAPK3/ADCY5/KIT/FZD9/FZD10/WNT10B/TCF7L1/ASIP/WNT2/CAMK2B/WNT7…	73
hsa05135	Yersinia infection	95/4589	137/8644	6.92e-05	0.000449739	0.000264717	NFKBIA/ACTB/SRC/BCAR1/ACTR3B/BAIAP2/WASL/ITGB1/GSK3B/IRAK1/ACTG1/PIK3R2/PIK3CB/AKT1/CRK/ARHGEF12/MAPK9/RPS6KA2/MAP2K7/ARF6/RHOG/MAPK14/PIK3CA/MAP2K3/PLCG1/GNAQ/WASF2/VAV2/ARHGEF7/PKN1/ARPC1B/ROCK2/ARPC5L/ARPC1A/JUN/PIK3R3/ITGA5/TAB1/MAP2K2/MAPK13/RHOA/RAC1/CRKL/MYD88/MAPK1/LCK/MAPK11/IKBKB/NFATC1/IRAK4/PTK2/LIMK1/TBK1/RELA/PTK2B/WIPF2/ACTR2/RAC3/RPS6KA3/ARPC2/VAV3/RPS6KA1/FOS/PXN/GIT2/FN1/AKT3/PI…	95
hsa04611	Platelet activation	87/4589	124/8644	7.08e-05	0.000451461	0.000265731	ACTB/SRC/ITGB1/GNAS/ACTG1/PIK3R2/PIK3CB/AKT1/ADCY6/ARHGEF12/PPP1CC/PRKACA/PPP1CA/ADCY7/MAPK14/PIK3CA/GNAI1/GNAI2/GNAQ/GNA13/PRKCZ/TLN1/ROCK2/PLCB3/RAP1B/PIK3R3/LYN/PRKCI/PRKACB/MAPK13/RHOA/STIM1/PPP1R12A/SNAP23/PLA2G4F/ITPR2/MAPK1/MAPK11/MYLK/ADCY9/MYL12B/PLCB4/ORAI1/ADCY1/ITPR3/JMJD7-PLA2G4B/P2RY1/ADCY2/AKT3/PIK3CD/PLCB1/ADCY3/F2RL3/GUCY1A2/TBXA2R/PLA2G4E/TLN2/F2/PTGS1/PLA2G4B/COL1A1/AKT2/ITGB3/…	87
hsa04666	Fc gamma R-mediated phagocytosis	70/4589	97/8644	8.72e-05	0.00054606	0.000321412	MARCKSL1/ACTR3B/INPPL1/PIK3R2/PIK3CB/AKT1/CRK/CFL1/PRKCD/RAF1/WASF3/ARF6/PIK3CA/PRKCA/PLCG1/WASF2/VAV2/ARPC1B/ARPC5L/ARPC1A/PIK3R3/LYN/PLPP1/BIN1/RAC1/CRKL/PLPP3/PLA2G4F/ASAP1/PLD2/LIMK2/MAPK1/GSN/RPS6KB2/PLA2G6/LIMK1/GAB2/ACTR2/JMJD7-PLA2G4B/ARPC2/SPHK1/VAV3/PAK1/AKT3/SPHK2/PIK3CD/PLPP2/DNM2/PLA2G4E/PLA2G4B/AKT2/PLD1/PIP5K1B/MAPK3/FCGR3A/ASAP2/PLA2G4D/INPP5D/MARCKS/SYK/AMPH/PIK3R1/PLCG2/DOCK1/AR…	70
hsa05218	Melanoma	54/4589	72/8644	0.00010389	0.000638453	0.000375795	GADD45G/E2F3/CDH1/BRAF/GADD45A/PIK3R2/PIK3CB/AKT1/CDKN1A/CCND1/RAF1/TP53/RB1/PIK3CA/PIK3R3/CDK4/MDM2/PDGFA/PDGFB/MAP2K2/IGF1R/GADD45B/EGFR/MAPK1/KRAS/FGF9/HRAS/CDK6/MET/MITF/FGF18/FGF8/FGF22/AKT3/PDGFC/ARAF/PIK3CD/BAK1/FGF3/CDKN2A/FGF19/PDGFRB/AKT2/FGF1/FGF17/FGFR1/MAPK3/E2F2/FGF10/FGF2/PIK3R1/FGF7/FGF20/IGF1	54
hsa04024	cAMP signaling pathway	147/4589	225/8644	0.000109939	0.00066356	0.000390572	NFKBIA/CALM1/SLC9A1/GNAS/BRAF/PIK3R2/CREBBP/PIK3CB/AKT1/ADCY6/CREB3L4/PPP1CC/ATP2A2/RAF1/PRKACA/PPP1CA/GRIN2C/MAPK9/ADCY7/PIK3CA/CREB1/PPP1R1B/GNAI1/GNAI2/VAV2/ATP1B1/ATP2B1/ROCK2/EDN2/CALML6/JUN/RAP1B/PIK3R3/CHRM1/ADRB1/PRKACB/MAP2K2/RHOA/RRAS2/RAC1/PPP1R12A/PLD2/MAPK1/NFATC1/PTCH1/ADCY9/GRIN1/RELA/CAMK2G/ORAI1/ADCY1/SOX9/GRIN2D/VIPR2/RAC3/RRAS/GABBR1/PDE4A/VAV3/CREB3L2/GLI3/PAK1/FOS/ADCY2/AMH/C…	147
hsa04110	Cell cycle	106/4589	157/8644	0.000148888	0.000869352	0.000511702	GADD45G/E2F3/GSK3B/STAG1/GADD45A/YWHAG/MYC/CREBBP/YWHAH/CUL1/YWHAE/CDKN1A/CDKN1B/CCND1/E2F5/SMAD2/MAU2/CDKN2C/TP53/PPP2CB/FZR1/SKP1/RB1/YWHAZ/PPP2CA/YWHAQ/DBF4/PPP2R5B/PKMYT1/MAD2L1BP/RBX1/CDK4/MDM2/YWHAB/GADD45B/ANAPC7/SMAD4/CDT1/PCNA/MAD2L2/CCNE1/STAG2/RBL2/PRKDC/ATM/CDC26/PPP2R5E/CDC14A/MCM5/HDAC2/ATR/BUB3/PPP2R5C/SMC1A/CDKN1C/SMAD3/CDC20/RBL1/CDK6/MCM2/PPP2R1B/ANAPC15/BUB1/CDKN2B/PLK1/WAPL/CC…	106
hsa04022	cGMP-PKG signaling pathway	112/4589	167/8644	0.000149179	0.000869352	0.000511702	GTF2I/CALM1/GTF2IRD1/PPP3CA/INSR/MEF2A/AKT1/PPP3CC/ADCY6/PPIF/MEF2D/CREB3L4/PPP1CC/ATP2A2/RAF1/IRS1/PPP1CA/ADCY7/SLC25A6/SRF/CREB1/VDAC2/GNAI1/GNAI2/GNAQ/GNA13/ATP1B1/ATP2B1/ROCK2/CALML6/PLCB3/ATF4/ADRB1/MAP2K2/RHOA/PPP1R12A/IRS2/GNA12/KCNMA1/ITPR2/MAPK1/NFATC1/MYLK/ADCY9/KCNMB3/PLCB4/ADCY1/ITPR3/PPP3R1/NFATC4/GNA11/CREB3L2/OPRD1/ADCY2/AKT3/ADRA1B/ADRA2A/PLCB1/CREB3L1/VDAC3/CALML4/ADCY3/GUCY1A2/A…	112
hsa01521	EGFR tyrosine kinase inhibitor resistance	58/4589	79/8644	0.000160604	0.000917959	0.000540312	SRC/VEGFA/BRAF/GSK3B/PIK3R2/PIK3CB/JAK1/AKT1/BCL2L11/BCL2L1/RAF1/ERBB3/IL6R/SHC2/PIK3CA/PRKCA/PLCG1/JAK2/PIK3R3/SOS2/PDGFA/PDGFB/MAP2K2/IGF1R/EGFR/MAPK1/KRAS/STAT3/RPS6KB2/AXL/FGFR2/HRAS/FGFR3/MTOR/MET/NF1/ERBB2/FOXO3/SHC3/AKT3/PDGFC/ARAF/PIK3CD/SOS1/BCL2/GAB1/SHC1/GAS6/PDGFRB/AKT2/MAPK3/TGFA/FGF2/NRG1/PIK3R1/PLCG2/PRKCB/IGF1	58
hsa05418	Fluid shear stress and atherosclerosis	95/4589	139/8644	0.000162951	0.000917959	0.000540312	SQSTM1/KEAP1/ACTB/SDC4/SRC/CTNNB1/CALM1/HSP90AA1/VEGFA/DUSP1/ACTG1/MEF2A/PIK3R2/PIK3CB/AKT1/BMPR1B/KLF2/SUMO3/CTSL/SUMO2/MAPK9/NFE2L2/TP53/ITGAV/MAP2K7/BMPR2/MAPK14/PIK3CA/IL1R1/HMOX1/PRKAA1/PRKCZ/MAP2K5/CALML6/TXN/JUN/PIK3R3/PDGFA/PDGFB/MAPK13/RHOA/RAC1/CDH5/SDC1/GSTM3/MAPK11/IKBKB/MGST2/ASS1/GSTO1/PTK2/ARHGEF2/RELA/TNFRSF1A/MAP3K5/ACVR2A/HSP90AB1/BMP4/MAPK7/RAC3/GPC1/FOS/AKT3/SDC2/ICAM1/PIK3CD/…	95
hsa04919	Thyroid hormone signaling pathway	84/4589	121/8644	0.000168685	0.000920597	0.000541865	ACTB/SRC/CTNNB1/SLC9A1/RXRA/NCOA2/GSK3B/ACTG1/MYC/PIK3R2/CREBBP/PIK3CB/AKT1/THRB/CCND1/ATP2A2/RAF1/PRKACA/TP53/ITGAV/NCOR1/PIK3CA/PRKCA/PLCG1/NOTCH3/PDPK1/ATP1B1/PLCD3/PFKL/KAT2B/PLCB3/PIK3R3/THRA/SLC2A1/MED16/MDM2/PFKM/RHEB/PRKACB/MAP2K2/PFKFB2/PFKP/MAPK1/KRAS/SIN3A/MED12L/HDAC2/HRAS/PLCB4/FOXO1/MTOR/BMP4/AKT3/MED14/PIK3CD/PLCB1/ATP2A1/MED30/TSC2/AKT2/PLCD1/FXYD2/ITGB3/ATP1A1/ATP2A3/ATP1B2/CASP9…	84
hsa04921	Oxytocin signaling pathway	104/4589	154/8644	0.000168867	0.000920597	0.000541865	ACTB/SRC/PPP1R12C/CALM1/GNAS/PPP3CA/ACTG1/PPP3CC/EEF2/ADCY6/CDKN1A/PPP1CC/CCND1/RAF1/PRKAG2/PRKACA/PPP1CA/CAMKK2/ADCY7/CACNA2D2/GNAI1/PRKCA/GNAI2/PRKAA1/GNAQ/ROCK2/MAP2K5/CALML6/PLCB3/JUN/TRPM2/PRKACB/MAP2K2/RHOA/PPP1R12A/EEF2K/PLA2G4F/PRKAB2/EGFR/ITPR2/MAPK1/KRAS/MYL6B/NFATC1/MYLK/ADCY9/CAMK2G/HRAS/PLCB4/ADCY1/KCNJ4/ITPR3/CACNB1/JMJD7-PLA2G4B/MAPK7/PPP1R12B/PPP3R1/CAMK1D/KCNJ9/NFATC4/KCNJ12/CACN…	104
hsa04350	TGF-beta signaling pathway	76/4589	108/8644	0.000171635	0.000920837	0.000542006	SKIL/SMURF2/BAMBI/MYC/SMURF1/CREBBP/CUL1/BMPR1B/ID2/SMAD7/ZFYVE9/E2F5/SMAD2/ACVR1B/PPP2CB/BMPR2/SKP1/NCOR1/SMAD6/SMAD9/PPP2CA/TFRC/RGMB/RBX1/NEO1/TGIF2/TFR2/RHOA/SMAD4/ID4/MAPK1/SIN3A/RPS6KB2/INHBB/HDAC2/CHRD/THBS1/SKI/ACVR1C/SMAD3/RBL1/TGFBR2/ACVR2A/ZFYVE16/BMP7/BMP4/SP1/PPP2R1B/CDKN2B/LRRC32/FST/HFE/AMH/BMP8A/TGIF1/GREM2/TF/THSD4/NOG/RGMA/EMP3/ID3/NRROS/GDF6/MAPK3/TGFBR1/BMP2/TGFB2/FBN1/NBL1/NO…	76
hsa04971	Gastric acid secretion	56/4589	76/8644	0.000176621	0.00093278	0.000549036	ACTB/CALM1/SLC9A1/GNAS/ACTG1/ADCY6/SLC4A2/PRKACA/ADCY7/GNAI1/PRKCA/GNAI2/GNAQ/ATP1B1/CALML6/PLCB3/PRKACB/ITPR2/MYLK/ADCY9/CAMK2G/PLCB4/ADCY1/ITPR3/KCNQ1/CA2/ADCY2/PLCB1/CALML4/ADCY3/ATP4A/GAST/CAMK2D/CALML3/SSTR2/CALML5/KCNK10/ATP1A1/ATP1B2/ADCY5/MYLK3/HRH2/CCKBR/MYLK4/CAMK2B/KCNJ10/ATP4B/CFTR/SST/MYLK2/PRKCB/ATP1A3/CALM3/ATP1B3/KCNK2/CHRM3	56
hsa04218	Cellular senescence	105/4589	156/8644	0.000192155	0.000992176	0.000583997	SQSTM1/GADD45G/CALM1/E2F3/HIPK2/PPP3CA/GADD45A/MYC/PIK3R2/PIK3CB/SIRT1/AKT1/CAPN2/PPP3CC/HUS1/CDKN1A/HIPK3/PPP1CC/CCND1/E2F5/RAF1/SMAD2/PPP1CA/TP53/ZFP36L2/RASSF5/FBXW11/SLC25A6/MAPK14/RB1/PIK3CA/VDAC2/MAP2K3/ZFP36L1/CALML6/TSC1/PIK3R3/CDK4/MDM2/RHEB/MAP2K2/CAPN1/LIN9/GADD45B/MAPK13/RRAS2/HLA-C/RAD9A/MRAS/CCNE1/ITPR2/MAPK1/KRAS/MAPK11/NFATC1/RBL2/ATM/ATR/RELA/HRAS/FOXO1/MTOR/MYBL2/SMAD3/RBL1/TGFB…	105
hsa00562	Inositol phosphate metabolism	54/4589	73/8644	0.000193739	0.000992176	0.000583997	INPPL1/PIK3CB/ITPK1/TPI1/MTMR6/INPP5F/IMPA2/PIK3C2B/INPP5E/PIK3CA/PLCG1/PI4KA/INPP5A/PLCD3/PIP4K2B/ITPKC/PIP4K2A/PLCB3/SACM1L/MTMR1/PI4KB/MTMR4/PIK3C2A/INPP4A/PLCB4/SYNJ1/IPMK/ALDH6A1/PIKFYVE/ISYNA1/PLCH2/PLCH1/PIP4K2C/ITPKB/MINPP1/IMPA1/PI4K2A/PIK3CD/PLCB1/INPP5J/ITPKA/INPP4B/PLCD1/IPPK/PIP5K1B/MTMR7/INPP5D/PLCG2/CDIPT/MIOX/PLCE1/PIP5K1C/SYNJ2/PIP5K1A	54
hsa04917	Prolactin signaling pathway	52/4589	70/8644	0.000211897	0.00106898	0.0006292	SRC/SOCS1/GSK3B/PIK3R2/PIK3CB/STAT5B/AKT1/CCND1/TNFRSF11A/RAF1/MAPK9/SHC2/MAPK14/PIK3CA/JAK2/PIK3R3/SOS2/IRF1/MAP2K2/MAPK13/SOCS2/MAPK1/KRAS/MAPK11/GALT/STAT3/SOCS7/ESR2/RELA/HRAS/STAT5A/FOXO3/TH/SHC3/FOS/SOCS3/AKT3/PIK3CD/SOS1/CCND2/MAPK10/SHC1/INS/AKT2/MAPK3/MAPK12/CISH/GCK/PIK3R1/PRL/TNFSF11/MAPK8	52
hsa05221	Acute myeloid leukemia	50/4589	67/8644	0.000230988	0.00114815	0.000675802	CEBPA/BRAF/MYC/PIK3R2/PIK3CB/ZBTB16/STAT5B/AKT1/TCF7L2/JUP/DUSP6/CCND1/RAF1/PIM1/PIK3CA/PPARD/PIK3R3/SOS2/MAP2K2/RARA/MAPK1/KRAS/IKBKB/STAT3/RPS6KB2/RELA/HRAS/MTOR/STAT5A/RUNX1/AKT3/ARAF/PIK3CD/SOS1/ITGAM/TCF7/MPO/PER2/PML/FLT3/AKT2/MAPK3/KIT/CCNA1/TCF7L1/SPI1/PIK3R1/RUNX1T1/CEBPE/CHUK	50
hsa04213	Longevity regulating pathway - multiple species	46/4589	61/8644	0.000271188	0.00130188	0.000766291	HSPA8/SOD2/INSR/PIK3R2/PIK3CB/SIRT1/AKT1/ADCY6/IRS1/PRKAG2/PRKACA/ADCY7/PIK3CA/PRKAA1/PIK3R3/PRKACB/IGF1R/CAT/IRS2/PRKAB2/KRAS/RPS6KB2/SOD1/ADCY9/HDAC2/AKT1S1/HRAS/RPTOR/FOXO1/MTOR/ADCY1/FOXO3/ADCY2/AKT3/PIK3CD/ADCY3/INS/AKT2/FOXA2/ADCY5/HSPA1L/EIF4EBP2/PIK3R1/IGF1/CLPB/PRKAG1	46
hsa04142	Lysosome	90/4589	132/8644	0.000273473	0.00130188	0.000766291	CLTC/AP4M1/LITAF/ASAH1/GGA2/IGF2R/HGSNAT/HYAL2/ATP6V0C/NAGLU/CTSL/SLC11A2/HEXB/CTSB/PSAP/GAA/ARSB/DMXL1/CLTA/GUSB/CD63/ENTPD4/AP1M1/HEXA/NPC1/SMPD1/AGA/TCIRG1/CTSZ/GLB1/ARSA/AP1M2/LAMP1/GBA1/AP3B1/NAGA/ATP6V0B/AP1S1/AP1S3/AP3M2/GGA1/LAPTM4B/SLC17A5/AP3S1/SORT1/AP3M1/M6PR/IDUA/AP4B1/ATP6AP1/DNASE2/AP1S2/HYAL3/WDR7/FUCA1/DMXL2/ABCB9/MCOLN1/PLA2G15/LGMN/CTSC/CTSV/GNS/ATP6V0D1/LAMP3/LAMP2/CLN3/TPP1/N…	90
hsa04728	Dopaminergic synapse	90/4589	132/8644	0.000273473	0.00130188	0.000766291	CALM1/COMT/GNAS/PPP3CA/GSK3B/AKT1/PPP3CC/GNB2/CREB3L4/PPP1CC/PRKACA/PPP1CA/MAPK9/PPP2CB/MAPK14/CREB1/PPP1R1B/GNAI1/CLOCK/PRKCA/GNAI2/PPP2CA/ARRB1/GNAQ/ARRB2/PPP2R5B/CALML6/PLCB3/PPP2R3A/ATF4/PRKACB/MAPK13/GNG12/PPP2R2C/ITPR2/MAPK11/PPP2R5E/CAMK2G/PPP2R5C/PLCB4/GNG13/BMAL1/GNB4/PPP2R1B/PPP2R3B/ITPR3/GNG4/SLC18A2/PPP2R3C/KCNJ9/TH/CREB3L2/GNAL/FOS/AKT3/PLCB1/CREB3L1/CALML4/GNG11/GRIA2/CAMK2D/ATF6B/K…	90
hsa05213	Endometrial cancer	44/4589	58/8644	0.000291676	0.00136926	0.000805947	GADD45G/CTNNB1/CDH1/BRAF/GSK3B/GADD45A/MYC/PIK3R2/PIK3CB/AKT1/TCF7L2/CDKN1A/CCND1/RAF1/TP53/CTNNA1/PIK3CA/APC/PDPK1/AXIN1/PIK3R3/SOS2/MAP2K2/AXIN2/GADD45B/EGFR/ILK/MAPK1/KRAS/HRAS/ERBB2/FOXO3/AKT3/ARAF/PIK3CD/SOS1/TCF7/BAK1/AKT2/CASP9/MAPK3/TCF7L1/PIK3R1/APC2	44
hsa05211	Renal cell carcinoma	51/4589	69/8644	0.000300602	0.00139183	0.000819232	VEGFA/EGLN1/BRAF/ELOB/PIK3R2/CREBBP/PIK3CB/AKT1/CRK/CDKN1A/RAF1/PIK3CA/PAK2/VHL/RBX1/JUN/PTPN11/RAP1B/PIK3R3/ELOC/SLC2A1/FLCN/SOS2/PDGFB/MAP2K2/PRCC/RAPGEF1/RAC1/CRKL/MAPK1/KRAS/PAK4/HRAS/TFE3/MET/CUL2/PAK1/AKT3/ARAF/PIK3CD/SOS1/GAB1/PAK6/AKT2/MAPK3/TGFB2/TGFA/PIK3R1/EPAS1/ARNT2/ETS1	51
hsa04660	T cell receptor signaling pathway	83/4589	121/8644	0.000344178	0.00157205	0.000925314	NFKBIA/PPP3CA/GSK3B/PIK3R2/PIK3CB/AKT1/PPP3CC/RAF1/MAPK9/MAP2K7/PPP2CB/MAPK14/PIK3CA/PAK2/PPP2CA/PLCG1/VAV2/PDPK1/PPP2R5B/JUN/PTPN11/DLG1/PIK3R3/PPP2R3A/CDK4/SOS2/MAP2K2/MAPK13/RHOA/MAP3K8/MAP3K14/PPP2R2C/MAPK1/KRAS/LCK/MAPK11/IKBKB/NFATC1/PAK4/PPP2R5E/RELA/BCL10/PPP2R5C/HRAS/CD247/NFKBIB/PPP2R1B/PPP2R3B/PPP2R3C/PTPN6/PPP3R1/VAV3/PAK1/FOS/AKT3/PIK3CD/CD8A/SOS1/MAPK10/CD8B2/CBLB/NFATC2/PAK6/AKT2/I…	83
hsa04930	Type II diabetes mellitus	36/4589	46/8644	0.000362503	0.00163368	0.000961587	PKM/SOCS1/INSR/PIK3R2/PIK3CB/PRKCD/IRS1/MAPK9/PIK3CA/KCNJ11/PRKCZ/PIK3R3/SOCS2/IRS2/HK1/MAPK1/IKBKB/MTOR/PDX1/SOCS3/SLC2A4/HK2/PIK3CD/CACNA1E/MAPK10/CACNA1B/INS/MAPK3/MAFA/GCK/CACNA1A/PIK3R1/ABCC8/CACNA1G/TNF/MAPK8	36
hsa04530	Tight junction	112/4589	170/8644	0.000434371	0.00193181	0.00113707	ACTB/CLDN4/SRC/ACTR3B/PATJ/ITGB1/NHERF1/ACTG1/ACTN1/CLDN3/TJP1/PALS1/TUBA1C/TJP2/MPDZ/LLGL2/CCND1/MARVELD2/PRKAG2/PRKACA/CTTN/MYH9/CLDN7/MAPK9/MAP2K7/PPP2CB/TJAP1/MAP3K1/PPP2CA/PRKAA1/YBX3/PRKCZ/EPB41L4B/ARPC1B/ROCK2/ARPC5L/TJP3/ARPC1A/JUN/DLG1/TUBA4A/CDK4/MARVELD3/PRKCI/MYH10/PRKACB/RHOA/CLDN23/RAC1/ACTN4/HSPA4/PRKAB2/NEDD4L/PCNA/PPP2R2C/AMOTL2/ARHGEF18/MYL6B/NEDD4/CLDN15/ARHGEF2/MYL12B/MAP3K5/P…	112
hsa05132	Salmonella infection	158/4589	249/8644	0.000512183	0.00224828	0.00132334	DYNLL2/NFKBIA/ACTB/CTNNB1/ACTR3B/WASL/HSP90AA1/RIPK2/IRAK1/TIRAP/ACTG1/PFN1/MYC/RHOB/GAPDH/PIK3CB/AKT1/TCF7L2/PODXL/SNX9/RALA/TUBA1C/TUBB2A/FLNB/ARL8A/RAF1/KPNA4/WASF3/NOD1/PIK3C2B/MAPK9/MAP2K7/ARF1/ARF6/SKP1/RHOG/MAPK14/PIK3CA/TUBB3/MAP2K3/RAB5B/PKN1/FBXO22/ARPC1B/ROCK2/ARPC5L/TXN/ARPC1A/JUN/TUBA4A/NCKAP1/TAB1/TUBB/CASP7/BIRC2/PFN3/ARL8B/ARHGEF26/MAP2K2/DYNLRB1/FADD/MAPK13/RHOA/RAC1/DYNC1LI2/CYT…	158
hsa05230	Central carbon metabolism in cancer	51/4589	70/8644	0.000538704	0.00233438	0.00137402	PKM/SLC7A5/MYC/PIK3R2/PIK3CB/AKT1/GLS/SCO2/RAF1/TP53/PIK3CA/PDHB/PFKL/SIRT3/PIK3R3/SLC2A1/PFKM/MAP2K2/PFKP/EGFR/HK1/SLC16A3/MAPK1/KRAS/RET/PDK1/IDH1/FGFR2/PGAM1/HRAS/FGFR3/MTOR/GLS2/MET/SLC1A5/ERBB2/PDHA1/HK2/AKT3/PIK3CD/FLT3/PDGFRB/AKT2/FGFR1/MAPK3/KIT/NTRK1/GCK/PIK3R1/IDH2/PGAM2	51
hsa04520	Adherens junction	65/4589	93/8644	0.000671326	0.00287226	0.00169061	SMURF2/ACTB/SRC/SNAI1/CTNNB1/BAIAP2/WASL/CDH1/INSR/ACTG1/ACTN1/SMURF1/TJP1/CREBBP/TCF7L2/FER/WASF3/PTPRF/CTNNA1/PTPN1/YES1/NECTIN1/WASF2/CSNK2A1/ROCK2/SSX2IP/RAP1B/VCL/IGF1R/RHOA/RAC1/CDH5/ACTN4/SMAD4/ARHGAP29/EGFR/MAPK1/PDCD10/MYL5/CSNK2A2/IQGAP1/MYL12B/HEG1/SMAD3/TGFBR2/MET/ERBB2/RAC3/PTPN6/SNAI2/PARD3/TCF7/MYL10/FGFR1/MAPK3/TGFBR1/PTPRM/TCF7L1/RADIL/MYL9/PTPRB/RAC2/MYL7/FARP2/CSNK2A3	65
hsa04012	ErbB signaling pathway	60/4589	85/8644	0.000714159	0.00301732	0.001776	SRC/BRAF/GSK3B/MYC/PIK3R2/PIK3CB/STAT5B/AKT1/CRK/CDKN1A/CDKN1B/RAF1/ERBB3/MAPK9/MAP2K7/SHC2/PIK3CA/PAK2/PRKCA/PLCG1/JUN/PIK3R3/SOS2/CBL/MAP2K2/CRKL/EGFR/MAPK1/KRAS/RPS6KB2/PAK4/PTK2/CAMK2G/HRAS/MTOR/STAT5A/ERBB2/PAK1/SHC3/AKT3/ARAF/PIK3CD/SOS1/CAMK2D/GAB1/MAPK10/SHC1/CBLB/PAK6/AKT2/MAPK3/TGFA/NRG1/ERBB4/CAMK2B/PIK3R1/PLCG2/PRKCB/NCK2/MAPK8	60
hsa04137	Mitophagy - animal	71/4589	103/8644	0.000726655	0.00303221	0.00178477	SMURF2/SQSTM1/SRC/CITED2/BNIP3/SMURF1/USP30/NLRX1/OPA1/BCL2L1/ARIH1/SIAH1/PGAM5/BCL2L13/MAPK9/TP53/RHOT2/RABGEF1/RAB5B/MARCHF5/CSNK2A1/MTX3/TOMM20/JUN/ATF4/AMFR/MTX1/MON1A/FKBP8/FIS1/MAP1LC3B/RRAS2/GABARAPL1/RAB7A/MRAS/BECN1/KRAS/UBA52/TAX1BP1/USP8/CSNK2A2/TBK1/RELA/HRAS/TFE3/MFN2/MFN1/SP1/CALCOCO2/ATG9A/RRAS/FOXO3/GABARAPL2/MITF/TFEB/RAB5C/TOMM70/MAP1LC3A/EIF2S1/TOMM40L/ATG9B/MAPK10/TBC1D17/AMBR…	71
hsa04933	AGE-RAGE signaling pathway in diabetic complications	69/4589	100/8644	0.00082298	0.00339229	0.0019967	VEGFA/PIK3R2/PIK3CB/STAT5B/AKT1/CDKN1B/CCND1/PRKCD/SMAD2/PIM1/MAPK9/MAPK14/PIK3CA/PRKCA/PLCG1/DIAPH1/PRKCZ/PLCD3/PLCB3/JUN/JAK2/PIK3R3/CDK4/MAPK13/RAC1/CASP3/SMAD4/MAPK1/KRAS/MAPK11/NFATC1/STAT3/RELA/HRAS/PLCB4/FOXO1/SMAD3/TGFBR2/STAT5A/FN1/AKT3/ICAM1/PIK3CD/PLCB1/VEGFB/BCL2/VEGFC/MAPK10/THBD/COL1A1/AKT2/PLCD1/NOS3/MAPK3/MAPK12/TGFBR1/COL4A1/TGFB2/SERPINE1/AGT/PIK3R1/COL4A3/EGR1/PLCG2/PLCE1/NOX4/…	69
hsa00310	Lysine degradation	46/4589	63/8644	0.00092542	0.00376858	0.00221819	KMT5B/KMT2A/NSD1/DOT1L/KMT2C/ECHS1/PRDM2/KMT2D/EZH2/SETD2/NSD3/ASH1L/KMT2B/SETD7/SMYD2/PHYKPL/SETD1B/ACAT1/SETD1A/SUV39H2/PLOD3/KMT5A/PLOD1/NSD2/MECOM/EHMT2/COLGALT1/SETMAR/ALDH1B1/PRDM7/PRDM16/KMT5C/GCDH/AASS/EHMT1/SETDB1/EHHADH/PLOD2/ACAT2/AADAT/PRDM6/ALDH3A2/ALDH2/PIPOX/PRDM9/SMYD3	46
hsa05235	PD-L1 expression and PD-1 checkpoint pathway in cancer	62/4589	89/8644	0.00101497	0.00408405	0.00240388	NFKBIA/PPP3CA/TIRAP/PIK3R2/PIK3CB/JAK1/AKT1/PPP3CC/IFNGR2/RAF1/MAPK14/PIK3CA/MAP2K3/PLCG1/CSNK2A1/JUN/PTPN11/JAK2/PIK3R3/MAP2K2/MAP3K3/MAPK13/EGFR/MYD88/MAPK1/KRAS/LCK/MAPK11/IKBKB/NFATC1/STAT3/RPS6KB2/CSNK2A2/RELA/HRAS/CD247/MTOR/NFKBIB/PTPN6/PPP3R1/BATF3/FOS/AKT3/PIK3CD/TLR9/ALK/NFATC2/AKT2/MAPK3/MAPK12/PDCD1/PIK3R1/TICAM1/CD4/CD3E/BATF2/TLR2/IFNGR1/BATF/CSNK2A3/CHUK/ZAP70	62
hsa04664	Fc epsilon RI signaling pathway	49/4589	68/8644	0.00104019	0.00413628	0.00243462	PIK3R2/PIK3CB/AKT1/RAF1/MAPK9/ALOX5AP/MAP2K7/MAPK14/PIK3CA/MAP2K3/PRKCA/PLCG1/VAV2/PDPK1/PIK3R3/LYN/SOS2/MAP2K2/MAPK13/RAC1/PLA2G4F/MAPK1/KRAS/MAPK11/HRAS/GAB2/JMJD7-PLA2G4B/RAC3/VAV3/AKT3/PIK3CD/ALOX5/SOS1/PLA2G4E/MAPK10/PLA2G4B/AKT2/IL4/MAPK3/MAPK12/PLA2G4D/INPP5D/SYK/PIK3R1/PLCG2/RAC2/TNF/VAV1/MAPK8	49
hsa00564	Glycerophospholipid metabolism	68/4589	99/8644	0.00108682	0.00427144	0.00251417	CHPT1/PCYT1A/AGPAT3/GPD2/PLD4/MBOAT2/ETNK1/LPGAT1/PTDSS1/DGKH/PLAAT3/CHKA/DGKD/PLPP1/LYPLA1/LPCAT3/AGPAT1/LPCAT1/GPAT4/PLPP3/PLA2G4F/PLD2/PGS1/PLB1/PTDSS2/DGKE/AGPAT2/CDS1/MBOAT7/PLA2G6/PLPP5/PISD/ACHE/DGKA/PEMT/PLA2G1B/PCYT2/LPIN2/DGKZ/JMJD7-PLA2G4B/LPIN3/PLA2G15/GPD1L/PHOSPHO1/MBOAT1/PNPLA6/DGKG/ETNK2/PLPP2/LPIN1/PNPLA7/CDS2/LCLAT1/PLA2G4E/TAFAZZIN/LCAT/PLA2G4B/PLD1/LPCAT2/PLA2G4D/PLA2G3/GPD1/D…	68
hsa04911	Insulin secretion	60/4589	86/8644	0.00114733	0.00445745	0.00262366	TRPM4/GNAS/KCNN2/ADCY6/CREB3L4/PRKACA/VAMP2/ADCY7/CREB1/PRKCA/GNAQ/KCNJ11/ATP1B1/PLCB3/SLC2A1/ATF4/PRKACB/STX1A/KCNMA1/KCNN1/ADCY9/CAMK2G/KCNMB3/PLCB4/RAB3A/ADCY1/PDX1/PCLO/ITPR3/GNA11/CREB3L2/ADCY2/PLCB1/CREB3L1/ADCY3/KCNN3/CAMK2D/ATF6B/SNAP25/CCK/KCNMB4/INS/FXYD2/ATP1A1/ATP1B2/RYR2/ADCY5/RAPGEF4/RIMS2/GCK/ADCYAP1R1/CAMK2B/ABCC8/CACNA1S/KCNU1/PRKCB/GLP1R/ATP1A3/ATP1B3/CHRM3	60
hsa04210	Apoptosis	90/4589	136/8644	0.00124257	0.00477259	0.00280915	NFKBIA/ACTB/SPTAN1/GADD45G/PARP4/MCL1/ACTG1/GADD45A/PIK3R2/PIK3CB/AKT1/CAPN2/BCL2L11/BCL2L1/TUBA1C/RAF1/CTSL/MAPK9/TP53/ERN1/DAB2IP/CFLAR/CTSB/PIK3CA/DDIT3/HRK/PMAIP1/PDPK1/PARP3/JUN/TUBA4A/PIK3R3/PTPN13/ATF4/CASP7/BIRC2/CTSZ/MAP2K2/CAPN1/DFFB/FADD/GADD45B/BID/CASP3/MAP3K14/TNFRSF10A/LMNB1/LMNA/ITPR2/MAPK1/KRAS/LMNB2/IKBKB/ATM/BIRC5/RELA/TNFRSF1A/MAP3K5/HRAS/CASP2/ITPR3/CTSC/APAF1/FOS/CTSV/AKT3/P…	90
hsa05010	Alzheimer disease	233/4589	384/8644	0.0013123	0.00498379	0.00293347	XBP1/CTNNB1/CALM1/CSNK1E/LRP6/SLC39A13/PPP3CA/BRAF/GSK3B/INSR/SLC39A14/CHRNA7/GAPDH/PIK3R2/FRAT1/MME/NDUFC2/PIK3CB/NDUFS7/AKT1/CAPN2/PPP3CC/PPIF/WNT7B/TUBA1C/TUBB2A/DVL3/ATP5F1B/FRAT2/ATP2A2/RAF1/IRS1/PSMA7/PSMD8/CYC1/SLC11A2/WNT9A/GRIN2C/MAPK9/ERN1/MAP2K7/WIPI2/SLC25A6/CDK5R1/SLC39A8/PIK3CA/RB1CC1/TUBB3/VDAC2/LRP5/NDUFB10/PSEN2/MAPT/NAE1/DDIT3/GNAQ/ADRM1/APC/CSNK1A1/COX5A/CSNK2A1/WNT3/FZD1/ATG2B…	233
hsa04912	GnRH signaling pathway	64/4589	93/8644	0.00139736	0.00524786	0.0030889	SRC/CALM1/GNAS/ADCY6/PRKCD/RAF1/PRKACA/MAPK9/ADCY7/MAP2K7/MAPK14/MAP2K3/MAP3K1/MAP3K4/PRKCA/GNAQ/CALML6/PLCB3/JUN/SOS2/ATF4/PRKACB/MAP2K2/MAP3K3/MAPK13/PLA2G4F/EGFR/PLD2/ITPR2/MAPK1/KRAS/MAPK11/ADCY9/CAMK2G/HRAS/PLCB4/ADCY1/PTK2B/ITPR3/JMJD7-PLA2G4B/MAPK7/GNA11/ADCY2/PLCB1/CALML4/SOS1/ADCY3/CAMK2D/CALML3/PLA2G4E/CALML5/MAPK10/PLA2G4B/PLD1/MAPK3/ADCY5/MAPK12/PLA2G4D/CAMK2B/EGR1/CACNA1S/PRKCB/CALM3…	64
hsa04340	Hedgehog signaling pathway	41/4589	56/8644	0.00159443	0.00590133	0.00347353	SMURF2/MGRN1/CSNK1E/GSK3B/SMURF1/CUL1/CCND1/PRKACA/CUL3/FBXW11/ARRB1/CSNK1A1/ARRB2/CSNK1G2/DISP1/GRK2/PRKACB/SMO/SHH/SUFU/PTCH1/SPOPL/CSNK1G3/SPOP/GLI3/GAS1/TPTEP2-CSNK1E/KIF7/CDON/HHAT/BCL2/CCND2/DHH/IHH/LRP2/GLI1/GPR161/CSNK1D/PTCH2/GLI2/BOC	41
hsa04929	GnRH secretion	46/4589	64/8644	0.00160628	0.00590133	0.00347353	PIK3R2/PIK3CB/AKT1/KCNN2/RAF1/PIK3CA/PRKCA/ARRB1/GNAQ/KCNJ11/ARRB2/PLCB3/PIK3R3/MAP2K2/ITPR2/MAPK1/KRAS/KCNN1/ESR2/CACNA1H/HRAS/PLCB4/ITPR3/GABBR1/KCNJ9/HCN3/GNA11/GPER1/AKT3/PIK3CD/PLCB1/KCNN3/HCN2/KCNJ6/CACNA1I/TRPC4/KISS1/AKT2/MAPK3/KISS1R/PIK3R1/CACNA1G/GABBR2/CACNA1S/PRKCB/HCN1	46
hsa04120	Ubiquitin mediated proteolysis	93/4589	142/8644	0.00170926	0.00621216	0.00365649	SMURF2/KEAP1/MGRN1/UBE2S/CUL4A/CUL5/UBE2D4/PIAS2/ELOB/SOCS1/UBE2D3/SMURF1/UBE2Q1/CUL1/UBE2I/UBE2R2/BIRC6/UBE2E3/FBXW8/SIAH1/CDC34/UBE2L3/UBE2G1/UBE2Q2/CUL3/UBR5/UBE2Z/FBXW11/FZR1/SKP1/UBE2J2/UBE2N/MAP3K1/VHL/RNF7/RBX1/UBA3/ELOC/MDM2/BIRC2/SYVN1/CBL/RHOBTB2/UBE3B/ANAPC7/NEDD4L/PIAS3/CUL7/HERC1/UBE2O/NHLRC1/UBA52/FBXO4/DET1/UBE2A/PPIL2/CDC26/NEDD4/TRIM37/CDC20/ITCH/ANAPC15/UBE2J1/SAE1/UBE2C/FBXW7/C…	93
hsa04920	Adipocytokine signaling pathway	49/4589	69/8644	0.00175012	0.00623069	0.0036674	NFKBIA/PCK2/RXRA/AKT1/IRS1/ACSL3/PRKAG2/CAMKK2/MAPK9/PRKAA1/ADIPOR2/PTPN11/JAK2/SLC2A1/ACSL1/CPT1A/IRS2/PRKAB2/ADIPOR1/IKBKB/STAT3/RELA/TNFRSF1A/MTOR/ACACB/NFKBIB/ACSL6/LEPR/SOCS3/SLC2A4/AKT3/ACSBG1/STK11/PPARGC1A/MAPK10/NPY/AKT2/LEP/PPARA/POMC/PCK1/CPT1C/PRKAG1/TNF/CHUK/MAPK8/RXRG/RXRB/CPT1B	49
hsa05022	Pathways of neurodegeneration - multiple diseases	284/4589	476/8644	0.00175123	0.00623069	0.0036674	ATXN2/XBP1/SQSTM1/CTNNB1/CALM1/SPTBN2/CSNK1E/LRP6/PPP3CA/BRAF/FUS/GSK3B/CHRNA7/FRAT1/HAP1/NDUFC2/ATXN1L/NDUFS7/ATXN1/CAPN2/PPP3CC/PPIF/WNT7B/BCL2L1/TUBA1C/TUBB2A/DVL3/ATP5F1B/UBE2L3/FRAT2/ATP2A2/RAF1/PSMA7/UBE2G1/PSMD8/CYC1/WNT9A/GRIN2C/MAPK9/ERN1/MAP2K7/WIPI2/SPG11/SLC25A6/MAPK14/CDK5R1/RB1CC1/TUBB3/VDAC2/UBE2J2/MAP2K3/LRP5/NDUFB10/PRKCA/PSEN2/PLCG1/MAPT/DDIT3/GNAQ/ADRM1/APC/CSNK1A1/COX5A/CSNK2A…	284
hsa03083	Polycomb repressive complex	58/4589	84/8644	0.00203775	0.00717458	0.00422297	CBX4/CBX3/CBX8/UBE2D4/UBE2D3/LCOR/SCMH1/RING1/CREBBP/FOXK2/SFMBT1/EZH2/YY1/PHC2/SKP1/BCOR/MBD6/MGA/KDM2B/RNF2/PHF1/HCFC1/WDR5/KDM2A/AUTS2/PCGF5/PHF19/EPOP/YAF2/CBX7/BAP1/CBX6/HDAC2/E2F6/L3MBTL4/L3MBTL1/RBBP7/MAX/OGT/FBRSL1/L3MBTL3/PCGF3/FBRS/BMI1/PHC1/PCGF6/DCAF7/USP16/EED/AURKB/FOXK1/USP7/SFMBT2/BCORL1/JARID2/TFDP1/CBX2/AEBP2	58
hsa05163	Human cytomegalovirus infection	141/4589	225/8644	0.00207658	0.0072359	0.00425906	NFKBIA/SRC/CTNNB1/BCAR1/CALM1/CALR/E2F3/VEGFA/GNAS/PPP3CA/GSK3B/MYC/PIK3R2/PIK3CB/JAK1/STING1/AKT1/CRK/PPP3CC/ARHGEF11/ADCY6/GNB2/CDKN1A/ARHGEF12/CREB3L4/CCND1/RAF1/PDIA3/PRKACA/IL6R/TP53/ADCY7/ITGAV/MAPK14/RB1/PIK3CA/CREB1/GNAI1/IL1R1/PRKCA/GNAI2/GNAQ/GNA13/ROCK2/TRAF5/CALML6/TSC1/PLCB3/AKAP13/PIK3R3/CDK4/MDM2/SOS2/ATF4/RHEB/PRKACB/MAP2K2/FADD/MAPK13/BID/RHOA/RAC1/HLA-C/CASP3/CRKL/GNA12/GNG12/EG…	141
hsa04625	C-type lectin receptor signaling pathway	70/4589	104/8644	0.00215203	0.00742231	0.00436879	NFKBIA/SRC/CALM1/PPP3CA/PIK3R2/PIK3CB/AKT1/PPP3CC/ARHGEF12/PRKCD/RAF1/MAPK9/MAPK14/PIK3CA/IL17D/PLK3/CALML6/JUN/PTPN11/PIK3R3/MDM2/IRF1/MAPK13/RHOA/RRAS2/MAP3K14/MRAS/ITPR2/MAPK1/KRAS/MAPK11/IKBKB/NFATC1/RELA/BCL10/HRAS/ITPR3/RRAS/PPP3R1/NFATC4/CARD9/PAK1/EGR3/AKT3/STAT2/PIK3CD/CALML4/NFKB2/CALML3/CALML5/MAPK10/CBLB/NFATC2/AKT2/MAPKAPK2/PYCARD/MAPK3/MAPK12/LSP1/EGR2/SYK/KSR1/PIK3R1/PLCG2/BCL3/IKB…	70
hsa03410	Base excision repair	33/4589	44/8644	0.00233715	0.00797934	0.00469666	HMGB1/PARP4/ADPRS/MBD4/POLE4/RFC2/TDP1/PARP3/LIG3/TDG/POLE3/NEIL1/POLG2/PCNA/POLD4/POLE2/NEIL2/POLL/RFC5/RFC3/FEN1/LIG1/POLD3/APTX/SMUG1/POLE/XRCC1/NTHL1/MPG/POLB/POLD1/PNKP/OGG1	33
hsa05017	Spinocerebellar ataxia	93/4589	143/8644	0.00236312	0.00798733	0.00470136	ATXN2/XBP1/AFG3L2/SPTBN2/PIK3R2/ATXN1L/NFYA/PIK3CB/ATXN1/AKT1/OPA1/PPIF/ATP2A2/PSMA7/PSMD8/GRIN2C/MAPK9/PUM2/ERN1/ATXN10/WIPI2/SLC25A6/PIK3CA/RB1CC1/VDAC2/PRKCA/PUM1/GNAQ/ADRM1/KCNC3/ATG2B/PLCB3/ATXN2L/PSMD7/PIK3R3/NRBF2/PSMD2/PSMA1/ATG101/BECN1/KAT5/ITPR2/OMA1/PSMC2/RBPJ/ATG13/PSMA6/RORA/PSMC1/TBPL1/GRIN1/MAP3K5/PLCB4/PSMD4/MTOR/GRIN2D/SP1/PSMD1/ITPR3/PSMD12/PSMD13/PSMC4/RELN/PSMB7/AKT3/PIK3CD/P…	93
hsa04730	Long-term depression	43/4589	60/8644	0.00248188	0.00830569	0.00488874	GNAS/BRAF/RAF1/PPP2CB/GNAI1/PRKCA/GNAI2/PPP2CA/GNAQ/GNA13/PLCB3/LYN/MAP2K2/IGF1R/GNA12/PLA2G4F/ITPR2/MAPK1/KRAS/HRAS/PLCB4/PPP2R1B/ITPR3/JMJD7-PLA2G4B/GNAZ/GNA11/GRID2/CRHR1/ARAF/PLCB1/GRIA2/GUCY1A2/PLA2G4E/PLA2G4B/MAPK3/PRKG1/PLA2G4D/CACNA1A/RYR1/NOS1/PRKCB/IGF1/PRKG2	43
hsa04725	Cholinergic synapse	75/4589	113/8644	0.00272054	0.00901512	0.00530631	CHRNA7/PIK3R2/PIK3CB/AKT1/ADCY6/GNB2/CREB3L4/KCNQ4/PRKACA/ADCY7/PIK3CA/CREB1/GNAI1/PRKCA/GNAI2/GNAQ/PLCB3/JAK2/PIK3R3/CHRM1/ATF4/PRKACB/GNG12/ITPR2/MAPK1/KRAS/ADCY9/ACHE/CAMK2G/KCNQ5/HRAS/CHRNB2/PLCB4/ADCY1/GNG13/KCNJ4/GNB4/ITPR3/GNG4/KCNQ1/KCNJ12/GNA11/CREB3L2/FOS/CHRM4/ADCY2/AKT3/PIK3CD/PLCB1/CREB3L1/CHRNA4/CHRNA6/ADCY3/GNG11/BCL2/KCNQ2/KCNJ18/CAMK2D/GNB3/KCNJ6/CACNA1B/AKT2/PIK3R5/MAPK3/ADCY5/P…	75
hsa04330	Notch signaling pathway	44/4589	62/8644	0.00302691	0.00993298	0.00584657	HES1/NRARP/ATXN1L/CREBBP/CTBP2/ATXN1/LFNG/DVL3/CTBP1/PSEN2/NOTCH3/MAML3/KAT2B/NUMB/PSEN1/ADAM17/HES5/DVL1/TLE3/JAG2/DVL2/MAML1/TLE2/RBPJ/APH1B/HDAC2/NCOR2/TLE6/TLE4/ITCH/DTX4/NUMBL/TLE1/DLL4/MFNG/HEY1/DLL3/DTX2/DTX1/RBPJL/NOTCH1/NOTCH4/RFNG/KAT2A	44
hsa00600	Sphingolipid metabolism	39/4589	54/8644	0.00311497	0.0101237	0.0059588	UGCG/SMPD2/ASAH1/SGPP1/CERS2/HEXB/CERS4/PSAP/SMPD4/SGPL1/HEXA/PLPP1/SMPD1/DEGS2/SGMS1/SGMS2/GLB1/CERS6/ARSA/PLPP3/GBA1/NEU3/KDSR/SPTLC2/ENPP7/SPHK1/ACER2/SPHK2/CERK/PLPP2/UGT8/SMPD3/NEU1/CERS3/NEU4/B4GALT5/ASAH2/PSAPL1/SGPP2	39
hsa04371	Apelin signaling pathway	90/4589	139/8644	0.00334105	0.010755	0.00633041	CALM1/SLC9A1/NRF1/CDH1/MEF2A/AKT1/ADCY6/GNB2/MEF2D/CCND1/KLF2/RAF1/SMAD2/PRKAG2/PRKACA/ADCY7/GNAI1/GNAI2/NOTCH3/PRKAA1/GNAQ/GNA13/CALML6/PLCB3/PRKACB/MAP2K2/MAP1LC3B/RRAS2/PRKAB2/SMAD4/GNG12/MRAS/BECN1/ITPR2/MAPK1/KRAS/RPS6KB2/MYLK/ADCY9/HRAS/PLCB4/MTOR/SMAD3/ADCY1/GNG13/GNB4/ITPR3/GNG4/RRAS/SPHK1/ADCY2/AKT3/SPHK2/PLCB1/CALML4/ADCY3/MAP1LC3A/GNG11/MYL3/PPARGC1A/CALML3/RYR3/MEF2B/PIK3R4/CALML5/GNB…	90
hsa04141	Protein processing in endoplasmic reticulum	108/4589	170/8644	0.00351846	0.011077	0.00651995	XBP1/RAD23B/CALR/P4HB/SIL1/HSPA8/HSP90AA1/HERPUD1/DNAJB1/UBE2D4/RAD23A/UBE2D3/MAN1A2/CUL1/SAR1B/DNAJB2/NSFL1C/CAPN2/ERO1A/PDIA3/UBE2G1/MAPK9/NFE2L2/SEC63/HYOU1/ERN1/MAP2K7/SKP1/SEC61A1/UBE2J2/DNAJB12/UBQLN4/DNAJC3/DDIT3/NGLY1/CANX/BAG1/STT3B/RBX1/LMAN1L/PDIA6/HSPA5/UBXN2A/ATF4/AMFR/SYVN1/SSR3/SSR1/SELENOS/CAPN1/BCAP31/SEC24A/FBXO6/UGGT2/HSPH1/SVIP/TRAM1/DNAJA2/SEL1L/SEC61B/HSPBP1/DNAJC5/EDEM3/RRB…	108
hsa04922	Glucagon signaling pathway	71/4589	107/8644	0.00352083	0.011077	0.00651995	CALM1/PCK2/PKM/GNAS/PPP3CA/CREBBP/SIRT1/AKT1/PYGB/PPP3CC/SIK1/CREB3L4/PPP4R3A/PRKAG2/PRKACA/PRMT1/CREB1/PRKAA1/GNAQ/PDHB/CALML6/PFKL/PLCB3/SLC2A1/PFKM/ATF4/CPT1A/PRKACB/SIK2/PFKP/PRKAB2/ITPR2/PYGL/PPP4C/PGAM1/CAMK2G/PLCB4/FOXO1/ACACB/ITPR3/PPP3R1/CREB3L2/PDHA1/ADCY2/AKT3/PLCB1/CREB3L1/PPP4R3B/CALML4/LOC102724428/GCGR/CAMK2D/PPARGC1A/CALML3/CALML5/AKT2/GCK/PPARA/CAMK2B/PYGM/PCK1/PPP4R3C/PHKG1/CPT1…	71
hsa04926	Relaxin signaling pathway	84/4589	129/8644	0.00356273	0.011077	0.00651995	NFKBIA/SRC/VEGFA/GNAS/PIK3R2/PIK3CB/AKT1/ADCY6/GNB2/CREB3L4/RAF1/SMAD2/PRKACA/MAPK9/ADCY7/MAP2K7/SHC2/MAPK14/PIK3CA/CREB1/GNAI1/PRKCA/GNAI2/ARRB1/ARRB2/PRKCZ/PLCB3/JUN/PIK3R3/SOS2/ATF4/PRKACB/MAP2K2/MAPK13/GNG12/EGFR/MAPK1/KRAS/MAPK11/ADCY9/RELA/HRAS/PLCB4/ADCY1/GNG13/TGFBR2/GNB4/GNG4/CREB3L2/SHC3/FOS/ADCY2/AKT3/PIK3CD/PLCB1/CREB3L1/SOS1/VEGFB/ADCY3/GNG11/VEGFC/MMP9/ATF6B/MAPK10/GNB3/SHC1/COL1A1/…	84
hsa04713	Circadian entrainment	65/4589	97/8644	0.0035953	0.011077	0.00651995	CALM1/GNAS/ADCY6/GNB2/PRKACA/GRIN2C/ADCY7/CREB1/GNAI1/PRKCA/GNAI2/GNAQ/CALML6/PLCB3/PRKACB/GNG12/RASD1/MAPK1/NOS1AP/ADCY9/GRIN1/PER1/CACNA1H/CAMK2G/PLCB4/PER3/ADCY1/GNG13/GRIN2D/GNB4/ITPR3/GNG4/KCNJ9/FOS/ADCY2/PLCB1/CALML4/ADCY3/GNG11/GRIA2/CAMK2D/GUCY1A2/CALML3/RYR3/CALML5/GNB3/KCNJ6/PER2/CACNA1I/GRIN2A/RYR2/MAPK3/PRKG1/ADCY5/ADCYAP1R1/RYR1/CAMK2B/NOS1/GNB1/MTNR1B/MTNR1A/CACNA1G/PRKCB/CALM3/PRKG2	65
hsa05222	Small cell lung cancer	62/4589	92/8644	0.00360494	0.011077	0.00651995	NFKBIA/GADD45G/TRAF4/E2F3/RXRA/ITGB1/GADD45A/MYC/PIK3R2/PIK3CB/LAMC1/AKT1/BCL2L1/CDKN1A/CDKN1B/CCND1/LAMA5/TP53/ITGAV/RB1/PIK3CA/CKS2/TRAF5/PIK3R3/CDK4/BIRC2/GADD45B/CASP3/CCNE1/IKBKB/PTK2/RARB/LAMC3/RELA/MAX/CDK6/CDKN2B/APAF1/LAMB1/FN1/AKT3/LAMB2/PIK3CD/TRAF1/TRAF3/BCL2/FHIT/BAK1/LAMA3/BIRC7/AKT2/CASP9/COL4A1/E2F2/PIK3R1/NOS2/LAMA4/COL4A3/CHUK/ZBTB17/RXRG/RXRB	62
hsa05170	Human immunodeficiency virus 1 infection	132/4589	212/8644	0.00396395	0.0120704	0.00710467	NFKBIA/CALM1/CALR/CUL4A/CUL5/PPP3CA/ELOB/IRAK1/PIK3R2/PIK3CB/CUL1/STING1/AKT1/CRK/PPP3CC/CFL1/GNB2/BCL2L1/RAF1/PDIA3/MAPK9/MAP2K7/FBXW11/SKP1/MAPK14/PIK3CA/MAP2K3/PAK2/GNAI1/PRKCA/GNAI2/PLCG1/GNAQ/RNF7/TRAF5/CALML6/RBX1/JUN/PIK3R3/ELOC/AP1M1/TAB1/MAP2K2/AP1M2/FADD/MAPK13/BID/RAC1/HLA-C/CASP3/CRKL/GNG12/DCAF1/LIMK2/ITPR2/MYD88/MAPK1/KRAS/AP1S1/AP1S3/MAPK11/IKBKB/NFATC1/RPS6KB2/IRAK4/PAK4/ATM/ATR/P…	132
hsa05216	Thyroid cancer	28/4589	37/8644	0.00400774	0.0120948	0.00711902	GADD45G/CTNNB1/RXRA/CDH1/BRAF/GADD45A/MYC/TCF7L2/CDKN1A/CCND1/CCDC6/TP53/MAP2K2/GADD45B/TFG/MAPK1/KRAS/RET/PPARG/HRAS/NCOA4/TCF7/BAK1/MAPK3/TCF7L1/NTRK1/RXRG/RXRB	28
hsa05161	Hepatitis B	103/4589	162/8644	0.00415667	0.0124332	0.00731821	NFKBIA/SRC/E2F3/BRAF/IRAK1/TIRAP/MYC/PIK3R2/CREBBP/PIK3CB/JAK1/STAT5B/AKT1/CDKN1A/CREB3L4/RAF1/MAPK9/TP53/MAP2K7/MAPK14/RB1/PIK3CA/CREB1/MAP2K3/MAP3K1/YWHAZ/PRKCA/YWHAQ/MAVS/JUN/JAK2/PIK3R3/TAB1/SOS2/ATF4/DDX3X/MAP2K2/YWHAB/FADD/MAPK13/BID/CASP3/SMAD4/PCNA/CCNE1/MYD88/MAPK1/KRAS/MAPK11/TYK2/IKBKB/NFATC1/STAT3/IRAK4/HSPG2/TBK1/BIRC5/RELA/HRAS/SMAD3/PTK2B/TGFBR2/ATP6AP1/IRF7/STAT5A/NFATC4/CREB3L2/A…	103
hsa04710	Circadian rhythm	26/4589	34/8644	0.00433032	0.012839	0.00755707	CSNK1E/CUL1/NR1D2/PRKAG2/RORC/FBXW11/SKP1/CREB1/CLOCK/PRKAA1/RBX1/PRKAB2/NFIL3/RORA/PER1/PER3/BMAL1/NR1D1/BHLHE41/NPAS2/DBP/TPTEP2-CSNK1E/CRY2/PER2/CSNK1D/PRKAG1	26
hsa04932	Non-alcoholic fatty liver disease	98/4589	155/8644	0.00646262	0.0188387	0.0110885	XBP1/CEBPA/MLXIP/RXRA/GSK3B/INSR/SREBF1/PIK3R2/NDUFC2/PIK3CB/NDUFS7/AKT1/BCL2L11/IRS1/PRKAG2/IL6R/CYC1/MAPK9/ERN1/MAPK14/PIK3CA/NDUFB10/NR1H3/PRKAA1/DDIT3/ADIPOR2/COX5A/JUN/PIK3R3/NDUFA6/ATF4/CASP7/NDUFB5/MAPK13/BID/RAC1/IRS2/CASP3/PRKAB2/ADIPOR1/NDUFAB1/NDUFA4/UQCRQ/NDUFV2/MAPK11/IKBKB/UQCRFS1/MLX/SDHC/PPARG/NDUFA1/RELA/TNFRSF1A/MAP3K5/NDUFA11/UQCR10/ITCH/NDUFA3/NDUFB7/NDUFA4L2/NDUFS5/COX8A/LEPR…	98
hsa04914	Progesterone-mediated oocyte maturation	67/4589	102/8644	0.00646537	0.0188387	0.0110885	HSP90AA1/BRAF/PIK3R2/PIK3CB/AKT1/ADCY6/RAF1/PRKACA/MAPK9/CPEB2/ADCY7/RPS6KA2/FZR1/MAPK14/PIK3CA/GNAI1/GNAI2/PKMYT1/CPEB4/PIK3R3/PRKACB/IGF1R/MAPK13/ANAPC7/MAD2L2/MAPK1/KRAS/MAPK11/CDC26/ADCY9/STK10/ADCY1/CPEB3/HSP90AB1/AURKA/ANAPC15/BUB1/PLK1/RPS6KA3/RPS6KA1/CCNB1/CPEB1/ADCY2/AKT3/ARAF/CCNB2/MAD1L1/PIK3CD/CDC27/ANAPC10/ADCY3/MAPK10/MOS/INS/AKT2/SPDYA/CDC23/MAPK3/ADCY5/MAPK12/CCNA1/ANAPC11/ANAPC2/…	67
hsa04114	Oocyte meiosis	84/4589	131/8644	0.00659273	0.0190457	0.0112103	CALM1/PPP3CA/YWHAG/YWHAH/CUL1/PPP3CC/YWHAE/ADCY6/PPP1CC/PRKACA/PPP1CA/CPEB2/ADCY7/RPS6KA2/PPP2CB/SLK/FBXW11/SKP1/MAPK14/YWHAZ/PPP2CA/YWHAQ/PPP2R5B/PKMYT1/CALML6/RBX1/CPEB4/PRKACB/IGF1R/YWHAB/MAPK13/ANAPC7/MAD2L2/CCNE1/ITPR2/MAPK1/MAPK11/CDC26/PPP2R5E/ADCY9/CAMK2G/PPP2R5C/SMC1A/CDC20/ADCY1/CPEB3/AURKA/PPP2R1B/ANAPC15/ITPR3/BUB1/PLK1/RPS6KA3/PPP3R1/RPS6KA1/CCNB1/CPEB1/ADCY2/CCNB2/MAD1L1/CDC27/CALML…	84
hsa05219	Bladder cancer	30/4589	41/8644	0.00678558	0.0194367	0.0114404	SRC/E2F3/VEGFA/CDH1/BRAF/MYC/TYMP/CDKN1A/CCND1/RAF1/TP53/RB1/DAPK3/CDK4/MDM2/MAP2K2/EGFR/MAPK1/KRAS/THBS1/HRAS/FGFR3/UPK3A/DAPK2/ERBB2/ARAF/MMP9/CDKN2A/MAPK3/E2F2	30
hsa04066	HIF-1 signaling pathway	71/4589	109/8644	0.00695933	0.0197668	0.0116348	MKNK2/VEGFA/EGLN1/ELOB/INSR/GAPDH/PIK3R2/CREBBP/PIK3CB/AKT1/ALDOA/IFNGR2/CDKN1A/CDKN1B/IL6R/ENO1/PIK3CA/PRKCA/PLCG1/HMOX1/VHL/TFRC/PDHB/PFKL/RBX1/PIK3R3/PFKFB3/ELOC/SLC2A1/PFKM/LTBR/MAP2K2/IGF1R/PFKP/EGFR/HK1/MAPK1/STAT3/RPS6KB2/PDK1/RELA/CAMK2G/MTOR/ERBB2/CUL2/ENO2/FLT1/PDHA1/ALDOC/HK2/AKT3/TF/PIK3CD/BCL2/CAMK2D/ANGPT1/INS/AKT2/NOS3/MAPK3/ANGPT2/SERPINE1/CAMK2B/PIK3R1/NOS2/PLCG2/ALDOB/EPO/PRKCB/…	71
hsa03013	Nucleocytoplasmic transport	70/4589	108/8644	0.00870844	0.0245288	0.0144377	TNPO1/EEF1A1/XPOT/KPNB1/IPO7/TNPO3/UBE2I/SAP18/SUMO3/XPO6/KPNA4/PHAX/UPF3A/SUMO2/XPO5/XPO7/SEH1L/EIF4A3/NUP188/TNPO2/NUP214/NUP210/THOC1/KPNA2/EEF1A2/DDX19A/NCBP2/NUP160/IPO9/THOC6/CASC3/NUP42/AAAS/RANBP2/THOC2/UPF2/CSE1L/PYM1/IPO5/IPO11/NDC1/NUP50/THOC5/PNN/NXT1/SENP2/NCBP1/NUP88/ALYREF/RANGAP1/DDX19B/IPO8/NUP153/NMD3/NUP85/RAE1/NUP54/KPNA5/GLE1/KPNA6/NUP58/NUP93/UPF1/NUP35/POM121L2/XPO1/SUMO4/A…	70
hsa04724	Glutamatergic synapse	74/4589	115/8644	0.00918887	0.0256681	0.0151083	GLUL/SLC38A2/GNAS/PPP3CA/HOMER1/SLC38A1/HOMER2/SHANK2/GLS/PPP3CC/ADCY6/GNB2/PRKACA/GRIN2C/ADCY7/GNAI1/PRKCA/GNAI2/GNAQ/LZTS3/PLCB3/GRK2/PRKACB/DLG4/PLA2G4F/GNG12/PLD2/ITPR2/MAPK1/ADCY9/GRIN1/PLCB4/ADCY1/GNG13/SHANK3/GLS2/GRIN2D/GNB4/ITPR3/JMJD7-PLA2G4B/GNG4/PPP3R1/ADCY2/SHANK1/SLC17A7/PLCB1/GRM4/GRIN3B/ADCY3/GNG11/GRIA2/PLA2G4E/GNB3/PLA2G4B/SLC1A7/PLD1/GRIN2A/SLC1A3/GRIK5/MAPK3/ADCY5/PLA2G4D/GRIK…	74
hsa05142	Chagas disease	66/4589	102/8644	0.011261	0.0311986	0.0183635	NFKBIA/CALR/GNAS/IRAK1/PIK3R2/PIK3CB/AKT1/IFNGR2/SMAD2/MAPK9/PPP2CB/CFLAR/MAPK14/PIK3CA/GNAI1/GNAI2/PPP2CA/GNAQ/PLCB3/JUN/PIK3R3/FADD/MAPK13/PPP2R2C/MYD88/MAPK1/MAPK11/IKBKB/IRAK4/RELA/TNFRSF1A/PLCB4/CD247/ADCY1/TGFBR2/PPP2R1B/GNA11/GNAL/FOS/AKT3/PIK3CD/PLCB1/TLR9/C3/MAPK10/AKT2/MAPK3/MAPK12/TGFBR1/TGFB2/PPP2R2A/ACE/SERPINE1/GNA14/PIK3R1/NOS2/TICAM1/BDKRB2/PPP2R2D/CD3E/TLR2/TNF/IFNGR1/PPP2R2B/CHU…	66
hsa01230	Biosynthesis of amino acids	50/4589	75/8644	0.0115846	0.0318342	0.0187377	ASNS/GLUL/PKM/MAT2A/GAPDH/PSAT1/ALDOA/TPI1/PYCR1/PYCR2/ENO1/MAT2B/BCAT2/GPT/ASL/GOT1/PFKL/CBS/PHGDH/ALDH18A1/GPT2/PFKM/GOT2/TKT/PSPH/PFKP/RPIA/ASS1/IDH1/SHMT2/TALDO1/PGAM1/RPE/MTR/ENO2/SHMT1/ALDOC/LOC102724560/ARG2/ACO1/IDH3A/PRPS2/PC/PYCR3/IDH2/ALDOB/PRPS1/PGAM2/SDS/CTH	50
hsa03060	Protein export	18/4589	23/8644	0.0117257	0.0319621	0.0188129	SRP68/SEC63/SPCS3/IMMP2L/SEC61A1/HSPA5/SRP14/SEC11C/SEC61B/SRP19/SRP9/SRPRA/OXA1L/SEC61A2/SRP54/SRPRB/SEC61G/SPCS1	18
hsa00230	Purine metabolism	81/4589	128/8644	0.0121638	0.0328909	0.0193597	IMPDH2/ADCY6/AK1/ENTPD5/DCK/APRT/IMPDH1/ENTPD6/ADCY7/NME2/GUK1/LACC1/NT5M/NME6/NT5C/ENTPD4/GART/PDE9A/RRM2B/PGM2/ADSL/NME1/ENTPD2/PDE8A/AK4/ADSS2/NME3/NUDT5/ADK/ADSS1/RRM1/CANT1/NUDT9/ADCY9/PGM1/RRM2/AK7/PPAT/ADA/ADCY1/NTPCR/PAPSS1/PDE4A/GMPR/PDE1B/ADCY2/GUCY2D/AK2/PDE8B/ENTPD8/AK5/PRUNE1/ADCY3/FHIT/GUCY1A2/PDE2A/AMPD2/PDE4D/URAD/ADCY5/NPR2/PDE5A/PDE3A/PDE4C/PRPS2/PDE4B/NT5DC4/ADA2/AMPD3/PDE11A/I…	81
hsa04720	Long-term potentiation	45/4589	67/8644	0.0133689	0.0358627	0.0211088	CALM1/PPP3CA/BRAF/CREBBP/PPP3CC/PPP1CC/RAF1/PRKACA/PPP1CA/GRIN2C/RPS6KA2/PRKCA/GNAQ/CALML6/PLCB3/RAP1B/ATF4/PRKACB/MAP2K2/ITPR2/MAPK1/KRAS/GRIN1/CAMK2G/HRAS/PLCB4/ADCY1/GRIN2D/ITPR3/RPS6KA3/PPP3R1/RPS6KA1/ARAF/PLCB1/CALML4/GRIA2/CAMK2D/CALML3/CALML5/RAPGEF3/GRIN2A/MAPK3/CAMK2B/PRKCB/CALM3	45
hsa04216	Ferroptosis	29/4589	41/8644	0.0161968	0.0431065	0.0253726	SLC39A14/ACSL3/GPX4/SLC11A2/TP53/SLC39A8/VDAC2/HMOX1/TFRC/GSS/SAT2/ACSL1/GCLM/LPCAT3/MAP1LC3B/GCLC/ATG7/SLC3A2/PCBP2/NCOA4/ACSL6/ALOX15/TF/VDAC3/MAP1LC3A/MAP1LC3C/CP/PRNP/FTMT	29
hsa05130	Pathogenic Escherichia coli infection	120/4589	198/8644	0.0187734	0.0495734	0.029179	NFKBIA/ACTB/CLDN4/SRC/ACTR3B/BAIAP2/WASL/ITGB1/NHERF1/IRAK1/TIRAP/ACTG1/GAPDH/CLDN3/TJP1/ARHGEF11/TUBA1C/TUBB2A/ARHGEF12/WASF3/CTTN/MYH9/CLDN7/MAPK9/ARF1/ARF6/MAPK14/TUBB3/PAK2/IL1R1/BAIAP2L1/WASF2/GNA13/MYO5C/ARPC1B/ROCK2/ARPC5L/ARPC1A/JUN/PTPN11/TUBA4A/NCKAP1/TAB1/TUBB/CASP7/LPAR2/MYH10/MYO1D/FADD/SEC24A/TMED10/MAPK13/RHOA/MYO1E/CLDN23/RAC1/CYTH2/CASP3/MYO5B/GNA12/TNFRSF10A/TUBB4B/NCL/MYD88/MAP…	120
hsa04923	Regulation of lipolysis in adipocytes	39/4589	58/8644	0.020025	0.0524687	0.0308832	GNAS/INSR/PIK3R2/PIK3CB/AKT1/ADCY6/IRS1/PRKACA/ADCY7/PNPLA2/PIK3CA/GNAI1/GNAI2/PLAAT3/PIK3R3/ADRB1/PRKACB/MGLL/IRS2/ADCY9/ADCY1/ADCY2/AKT3/PIK3CD/ADCY3/PTGS1/TSHR/NPY/INS/AKT2/PRKG1/ADCY5/PLIN1/ADORA1/ADRB2/PIK3R1/AQP7/PTGER3/PRKG2	39
hsa05110	Vibrio cholerae infection	34/4589	50/8644	0.0229966	0.0597911	0.0351931	ACTB/GNAS/ACTG1/TJP1/TJP2/ERO1A/ATP6V0C/PRKACA/ARF1/SLC12A2/SEC61A1/PRKCA/PLCG1/KDELR2/TCIRG1/PRKACB/ATP6V0B/SEC61B/ADCY9/ATP6AP1/SEC61A2/KCNQ1/KDELR3/ATP6V0D1/ADCY3/ATP6V1C2/ATP6V0A4/SEC61G/ATP6V0E2/ATP6V1F/KDELR1/CFTR/PLCG2/ATP6V0A2	34
hsa05207	Chemical carcinogenesis - receptor activation	127/4589	212/8644	0.0255909	0.0660284	0.0388644	SRC/RXRA/HSP90AA1/VEGFA/GNAS/KPNB1/EPHX1/MYC/CHRNA7/PIK3R2/PIK3CB/STAT5B/AKT1/ADCY6/PTGES3/MIRLET7A1/MIRLET7B/CREB3L4/CCND1/RAF1/KPNA4/PRKACA/ADCY7/RPS6KA2/RB1/PIK3CA/CREB1/GNAI1/PRKCA/GNAI2/ARRB1/ARRB2/BCL6/KPNA2/VDR/JUN/JAK2/PIK3R3/MIRLET7A3/SOS2/ATF4/ADRB1/PRKACB/MAP2K2/CYP1B1/EGFR/GSTM3/MAPK1/KRAS/STAT3/AIP/RPS6KB2/FGF9/MGST2/ADCY9/GSTO1/ESR2/BIRC5/RELA/HRAS/CHRNB2/MTOR/ADCY1/HSP90AB1/STAT5A/…	127
hsa00532	Glycosaminoglycan biosynthesis - chondroitin sulfate / dermatan sulfate	16/4589	21/8644	0.0262418	0.0671948	0.039551	B4GALT7/B3GALT6/CHPF2/XYLT2/CHST3/CHSY1/CHST14/B3GAT3/CHST15/CHST13/CHST11/CSGALNACT2/UST/CHST12/CHSY3/XYLT1	16
hsa00511	Other glycan degradation	14/4589	18/8644	0.0286562	0.0728255	0.0428652	HEXB/MAN2B2/HEXA/AGA/GLB1/GBA1/NEU3/FUCA1/ENGASE/NEU1/NEU4/MAN2B1/HEXD/MAN2C1	14
hsa05030	Cocaine addiction	33/4589	49/8644	0.0302175	0.0762203	0.0448634	GNAS/CREB3L4/PRKACA/GRIN2C/CDK5R1/CREB1/PPP1R1B/GNAI1/GNAI2/JUN/ATF4/PRKACB/DLG4/GRIN1/RELA/GRIN2D/SLC18A2/TH/CREB3L2/CREB3L1/GRIN3B/GRIA2/ATF6B/DRD1/GPSM1/CDK5/GRIN2A/BDNF/ADCY5/GRM3/DDC/SLC6A3/RGS9	33
hsa04950	Maturity onset diabetes of the young	19/4589	26/8644	0.0304625	0.0762691	0.0448921	HES1/BHLHA15/MNX1/PDX1/HHEX/NKX2-2/PAX6/NR5A2/ONECUT1/INS/FOXA2/NEUROD1/MAFA/NEUROG3/GCK/HNF1B/HNF1A/PAX4/NKX6-1	19
hsa01232	Nucleotide metabolism	54/4589	85/8644	0.0329804	0.0819659	0.0482453	IMPDH2/TYMP/DCTD/AK1/ENTPD5/DCK/APRT/IMPDH1/ENTPD6/UCK2/NME2/GUK1/LACC1/NT5M/NME6/UCKL1/CTPS1/NT5C/ENTPD4/DUT/RRM2B/ADSL/NME1/NT5C3B/ENTPD2/AK4/ADSS2/NME3/ADK/ADSS1/RRM1/CANT1/UCK1/RRM2/AK7/ADA/NTPCR/DCTPP1/TK1/NT5C3A/GMPR/TYMS/TK2/AK2/ENTPD8/AK5/UPP1/AMPD2/NT5DC4/ADA2/AMPD3/ITPA/ENTPD1/NT5C2	54
hsa05167	Kaposi sarcoma-associated herpesvirus infection	116/4589	194/8644	0.0339952	0.0838715	0.0493669	NFKBIA/SRC/CTNNB1/CALM1/E2F3/VEGFA/PPP3CA/GSK3B/MYC/PIK3R2/CREBBP/PIK3CB/JAK1/AKT1/TCF7L2/PPP3CC/GNB2/CDKN1A/CCND1/RAF1/MAPK9/TP53/MAP2K7/MAPK14/RB1/PIK3CA/CREB1/PLCG1/CALML6/JUN/JAK2/PIK3R3/IL6ST/LYN/CDK4/ZFP36/PDGFB/MAP2K2/FADD/MAP1LC3B/MAPK13/BID/RAC1/HLA-C/CASP3/GNG12/BECN1/ITPR2/MAPK1/KRAS/UBA52/MAPK11/TYK2/MICA/IKBKB/NFATC1/STAT3/TBK1/RELA/TNFRSF1A/HRAS/MTOR/GNG13/CDK6/IRF7/GNB4/ITPR3/GNG4/…	116
hsa04964	Proximal tubule bicarbonate reclamation	17/4589	23/8644	0.034374	0.0841914	0.0495552	PCK2/GLS/SLC25A10/ATP1B1/GLS2/CA2/SLC4A4/SLC9A3/FXYD2/ATP1A1/ATP1B2/SLC38A3/PCK1/CA4/ATP1A3/ATP1B3/AQP1	17
hsa00601	Glycosphingolipid biosynthesis - lacto and neolacto series	20/4589	28/8644	0.0376968	0.0916656	0.0539546	B4GALT4/B4GALT1/B4GALT2/FUT4/ST3GAL3/FUT1/ST3GAL6/B3GNT4/FUT7/B4GALNT2/ST3GAL4/FUT5/FUT3/B3GNT5/ABO/ST8SIA1/A4GALT/GCNT2/B3GNT3/FUT6	20
hsa04130	SNARE interactions in vesicular transport	23/4589	33/8644	0.0394163	0.094456	0.055597	STX16/VAMP1/STX6/STX3/STX18/VAMP2/USE1/VAMP4/VTI1B/STX1A/SNAP23/YKT6/BNIP1/STX5/GOSR2/GOSR1/BET1/SNAP29/STX4/STX11/STX7/STX2/STX19	23
hsa03082	ATP-dependent chromatin remodeling	72/4589	117/8644	0.0394448	0.094456	0.055597	EPC1/ACTB/BAZ1B/INO80D/ARID1A/MACROH2A1/EPC2/ARID2/H2AX/INO80/ARID1B/ACTG1/SMARCC1/SMARCD2/SMARCA4/PBRM1/YY1/ING3/CHRAC1/MRGBP/ACTR5/SMARCB1/H2AC17/RSF1/H2AC11/DMAP1/H2AZ2/SMARCD3/SMARCC2/BCL7C/TRRAP/GATAD2A/CECR2/POLE3/BAZ2A/SMARCA2/ACTR8/EP400/H2AJ/RUVBL1/KAT5/CHD3/GATAD2B/PHF10/ACTL6A/HDAC2/RBBP7/H2AC4/BICRA/H2AC8/ACTR6/VPS72/TFPT/DPF3/SRCAP/MTA2/H2AC16/CHD4/MCRS1/SS18L1/DPF1/BRD9/MTA1/ACTL6B/…	72
hsa04927	Cortisol synthesis and secretion	42/4589	65/8644	0.0396827	0.094456	0.055597	GNAS/ADCY6/CREB3L4/PRKACA/ADCY7/CREB1/NR5A1/GNAQ/PLCB3/ATF4/PRKACB/PDE8A/ITPR2/NR4A1/SCARB1/ADCY9/CACNA1H/PLCB4/ORAI1/ADCY1/SP1/ITPR3/GNA11/CREB3L2/NCEH1/ADCY2/PDE8B/PLCB1/CREB3L1/ADCY3/ATF6B/CACNA1I/ADCY5/PBX1/AGT/CYP11B1/KCNK3/KCNA4/POMC/CACNA1G/CACNA1S/KCNK2	42
hsa04662	B cell receptor signaling pathway	53/4589	84/8644	0.0405006	0.0957286	0.056346	NFKBIA/PPP3CA/GSK3B/INPPL1/PIK3R2/PIK3CB/AKT1/PPP3CC/RAF1/PIK3CA/VAV2/JUN/PIK3R3/LYN/SOS2/MAP2K2/RAC1/PIK3AP1/MAPK1/KRAS/IKBKB/NFATC1/RELA/BCL10/HRAS/NFKBIB/RAC3/PTPN6/PPP3R1/VAV3/BANK1/FOS/AKT3/PIK3CD/LILRB3/SOS1/IFITM1/NFATC2/AKT2/MAPK3/INPP5D/CD22/SYK/CARD11/BLK/PIK3R1/PLCG2/CD79B/RAC2/LILRB5/PRKCB/VAV1/CHUK	53
hsa04925	Aldosterone synthesis and secretion	61/4589	98/8644	0.0416472	0.0977553	0.057539	CALM1/ATF1/GNAS/ADCY6/CREB3L4/PRKACA/ADCY7/CREB1/PRKCA/GNAQ/ATP1B1/ATP2B1/CALML6/PLCB3/ATF4/PRKACB/ITPR2/DAGLA/NR4A1/SCARB1/ADCY9/CACNA1H/CAMK2G/PLCB4/ORAI1/ADCY1/ITPR3/CAMK1D/GNA11/CREB3L2/DAGLB/NR4A2/ADCY2/PRKD1/PLCB1/CREB3L1/CALML4/ADCY3/CAMK2D/ATF6B/CALML3/CALML5/PDE2A/CACNA1I/ATP1A1/ATP1B2/ADCY5/CYP11B2/AGT/KCNK9/ATP2B4/CAMK2B/KCNK3/POMC/CACNA1G/PRKD2/CACNA1S/PRKCB/ATP1A3/CALM3/ATP1B3	61
hsa04115	p53 signaling pathway	47/4589	74/8644	0.0449681	0.104822	0.0616985	GADD45G/GADD45A/SESN2/BCL2L1/SIAH1/CDKN1A/EI24/CCND1/TP53/SESN3/ZMAT3/PMAIP1/ADGRB1/CDK4/MDM2/ZNF385A/RRM2B/GADD45B/BID/CD82/CASP3/TNFRSF10A/PPM1D/CCNE1/SESN1/ATM/ATR/THBS1/RRM2/CDK6/CCND3/CCNB1/TP53I3/APAF1/TP73/SIVA1/CCNB2/SHISA5/BCL2/CCND2/CDKN2A/TSC2/SFN/CASP9/SERPINE1/CCNG1/IGF1	47
hsa04540	Gap junction	55/4589	88/8644	0.0467149	0.108023	0.0635824	SRC/GNAS/TJP1/ADCY6/TUBA1C/TUBB2A/RAF1/PRKACA/ADCY7/TUBB3/GNAI1/PRKCA/GNAI2/GNAQ/MAP2K5/PLCB3/TUBA4A/SOS2/PDGFA/TUBB/PDGFB/ADRB1/PRKACB/MAP2K2/TUBB4B/EGFR/ITPR2/MAPK1/KRAS/TUBB6/ADCY9/HRAS/PLCB4/ADCY1/ITPR3/MAPK7/GNA11/ADCY2/PDGFC/PLCB1/SOS1/ADCY3/GUCY1A2/DRD1/TUBA3C/LPAR1/PDGFRB/HTR2A/CSNK1D/MAPK3/PRKG1/ADCY5/TUBA1A/PRKCB/PRKG2	55
hsa04924	Renin secretion	44/4589	69/8644	0.0472999	0.108023	0.0635824	CALM1/GNAS/PPP3CA/PPP3CC/ADCY6/PRKACA/CTSB/CREB1/GNAI1/GNAI2/GNAQ/EDN2/CALML6/PLCB3/ADRB1/PRKACB/KCNMA1/ITPR2/PTGER4/PLCB4/ORAI1/ITPR3/PPP3R1/PDE1B/PLCB1/CALML4/GUCY1A2/CALML3/CALML5/ADCY5/PDE3A/ADORA1/ACE/ADRB2/AGT/EDN3/ADCYAP1R1/CLCA4/CACNA1S/CALM3/AQP1/PRKG2/EDNRA/PDE1C	44
hsa05031	Amphetamine addiction	44/4589	69/8644	0.0472999	0.108023	0.0635824	CALM1/GNAS/PPP3CA/SIRT1/PPP3CC/CREB3L4/PPP1CC/PRKACA/PPP1CA/GRIN2C/CREB1/PPP1R1B/PRKCA/CALML6/JUN/ATF4/PRKACB/STX1A/ARC/HDAC2/GRIN1/CAMK2G/GRIN2D/SLC18A2/PPP3R1/TH/CREB3L2/FOS/CREB3L1/CALML4/GRIN3B/GRIA2/CAMK2D/ATF6B/DRD1/CALML3/CALML5/GRIN2A/ADCY5/DDC/SLC6A3/CAMK2B/PRKCB/CALM3	44
hsa00270	Cysteine and methionine metabolism	34/4589	52/8644	0.0492464	0.111713	0.0657546	MAT2A/TST/AHCY/PSAT1/MAT2B/SRM/APIP/BCAT2/LACC1/ADI1/IL4I1/GOT1/GSS/DNMT3A/DNMT3B/CBS/PHGDH/AHCYL2/MTAP/GOT2/GCLM/GCLC/AMD1/AHCYL1/DNMT1/GNMT/MTR/LOC102724560/MDH2/MRI1/CDO1/SDS/CTH/KYAT1	34
hsa01040	Biosynthesis of unsaturated fatty acids	19/4589	27/8644	0.0522134	0.117654	0.0692514	HACD2/ELOVL1/ELOVL6/FADS2/SCP2/ACOT2/ACOT7/HSD17B12/HSD17B4/SCD5/TECR/ELOVL3/ELOVL4/HACD1/ACOX3/ACOT4/ACAA1/ELOVL5/ACOT1	19
hsa01250	Biosynthesis of nucleotide sugars	25/4589	37/8644	0.0531801	0.119039	0.0700665	UAP1/NANS/GNPNAT1/NANP/MPI/GFUS/PGM2/CMAS/HK1/GALT/PMM2/PGM1/GPI/UAP1L1/GALE/GFPT1/HK2/GFPT2/FCSK/GALK1/GNE/GCK/MIOX/GMDS/UXS1	25
hsa00520	Amino sugar and nucleotide sugar metabolism	32/4589	49/8644	0.0566554	0.125984	0.0741542	UAP1/NANS/GNPNAT1/HEXB/NPL/NANP/MPI/GFUS/HEXA/CYB5R3/PGM2/CMAS/HK1/GALT/PMM2/PGM1/GPI/GNPDA2/UAP1L1/GALE/GFPT1/CYB5R1/AMDHD2/HK2/GFPT2/FCSK/GALK1/GNE/GCK/GMDS/RENBP/UXS1	32
hsa04392	Hippo signaling pathway - multiple species	20/4589	29/8644	0.0616515	0.135516	0.0797648	CSNK1E/YAP1/LIMD1/TEAD3/LATS2/WWC1/AJUBA/FRMD6/SAV1/TEAD1/TEAD4/TEAD2/PAK1/TPTEP2-CSNK1E/STK3/FRMD1/MOB1A/WWTR1/WTIP/RASSF4	20
hsa00561	Glycerolipid metabolism	40/4589	63/8644	0.0617439	0.135516	0.0797648	AGK/AGPAT3/MBOAT2/PNPLA2/DGKH/TKFC/DGKD/PLPP1/MGLL/AGPAT1/GPAT4/PLPP3/AKR1A1/DGAT2/DGKE/AGPAT2/PLPP5/DGKA/ALDH1B1/LIPC/LPIN2/DGKZ/LPIN3/MBOAT1/DGKG/PLPP2/LPIN1/LPL/LCLAT1/LIPG/MOGAT3/DGAT1/AKR1B1/MOGAT2/ALDH3A2/ALDH2/DGKK/AGPAT4/DGKB/PNPLA3	40
hsa04915	Estrogen signaling pathway	82/4589	137/8644	0.0646883	0.141062	0.0830294	SRC/CALM1/FKBP5/HSPA8/HSP90AA1/GNAS/NCOA2/KRT18/PIK3R2/PIK3CB/AKT1/ADCY6/CREB3L4/PRKCD/RAF1/PRKACA/ADCY7/SHC2/PIK3CA/CREB1/GNAI1/GNAI2/GNAQ/CALML6/PLCB3/JUN/PIK3R3/SOS2/ATF4/PRKACB/MAP2K2/EGFR/RARA/ITPR2/MAPK1/KRAS/ADCY9/ESR2/HRAS/PLCB4/ADCY1/HSP90AB1/SP1/ITPR3/GABBR1/KCNJ9/CREB3L2/GPER1/SHC3/FOS/KRT19/ADCY2/AKT3/PIK3CD/PLCB1/CREB3L1/CALML4/SOS1/ADCY3/BCL2/TFF1/MMP9/ATF6B/CALML3/KRT36/CALML5/CTSD…	82
hsa04668	TNF signaling pathway	69/4589	114/8644	0.0653677	0.14163	0.0833636	JUNB/NFKBIA/PIK3R2/PIK3CB/AKT1/CREB3L4/PGAM5/MAPK9/MAP2K7/DAB2IP/CFLAR/MAPK14/PIK3CA/CREB1/MAP2K3/TRAF5/JUN/PIK3R3/TAB1/ATF4/CASP7/RPS6KA4/BIRC2/CSF1/IRF1/FADD/MAPK13/MAP3K8/CASP3/MAP3K14/MAPK1/DNM1L/MAPK11/IKBKB/RELA/TNFRSF1A/MAP3K5/MLKL/ITCH/CREB3L2/TNFAIP3/FOS/SOCS3/AKT3/ICAM1/PIK3CD/TRAF1/CREB3L1/TRAF3/VEGFC/LIF/MMP9/ATF6B/MAPK10/CEBPB/AKT2/MAPK3/MAPK12/TAB3/PIK3R1/RIPK1/BCL3/NOD2/TNF/CXCL5/C…	69
hsa04970	Salivary secretion	57/4589	93/8644	0.0676898	0.145727	0.0857751	CALM1/SLC9A1/GNAS/ADCY6/SLC4A2/PRKACA/VAMP2/ADCY7/SLC12A2/PRKCA/GNAQ/ATP1B1/ATP2B1/CST3/CALML6/PLCB3/LPO/ADRB1/PRKACB/KCNMA1/ITPR2/ADCY9/PLCB4/ADCY1/ITPR3/ADCY2/TRPV6/ADRA1B/PLCB1/CALML4/ADCY3/GUCY1A2/MUC5B/CALML3/RYR3/ADRA1A/CALML5/MUC5AC/FXYD2/ATP1A1/ATP1B2/PRKG1/ADCY5/ADRA1D/ADRB2/ATP2B4/NOS1/AMY1B/CST5/PRKCB/BEST2/ATP1A3/CALM3/DMBT1/ATP1B3/PRKG2/CHRM3	57
hsa03030	DNA replication	24/4589	36/8644	0.0698965	0.149525	0.0880109	POLE4/RFC2/POLE3/PCNA/SSBP1/POLD4/POLE2/MCM5/MCM2/RPA1/RFC5/RFC3/FEN1/LIG1/POLD3/MCM3/RNASEH2A/POLA1/MCM6/MCM7/POLE/POLA2/POLD1/RPA3	24
hsa00563	Glycosylphosphatidylinositol (GPI)-anchor biosynthesis	18/4589	26/8644	0.0714708	0.151932	0.0894272	PIGO/PIGX/PIGV/PIGC/MPPE1/PIGW/GPAA1/PIGZ/PIGH/PIGS/PIGU/PIGM/DPM2/PGAP1/PIGL/PIGG/PIGT/PIGQ	18
hsa05203	Viral carcinogenesis	119/4589	204/8644	0.0735016	0.155272	0.0913935	NFKBIA/HNRNPK/SRC/RASA2/PKM/YWHAG/ACTN1/PIK3R2/CREBBP/YWHAH/PIK3CB/JAK1/STAT5B/YWHAE/CDKN1A/CREB3L4/CDKN1B/CCND1/PRKACA/TP53/SRF/RB1/PIK3CA/CREB1/YWHAZ/PMAIP1/YWHAQ/TRAF5/KAT2B/JUN/DLG1/GTF2H1/PIK3R3/IL6ST/LYN/CDK4/MDM2/LTBR/ATF4/PRKACB/DDX3X/YWHAB/RHOA/RAC1/HLA-C/CASP3/ACTN4/HDAC10/CCNE1/MAPK1/KRAS/GSN/STAT3/RBPJ/RBL2/VAC14/GTF2A2/PSMC1/TBPL1/HDAC2/RELA/HRAS/CDC20/RBL1/CDK6/H4C1/IRF7/STAT5A/CDKN…	119
hsa04659	Th17 cell differentiation	65/4589	108/8644	0.081826	0.171784	0.101112	NFKBIA/RXRA/HSP90AA1/PPP3CA/JAK1/STAT5B/PPP3CC/IFNGR2/SMAD2/IL6R/MAPK9/RORC/MAPK14/IL1R1/PLCG1/JUN/JAK2/IL6ST/MAPK13/SMAD4/RARA/MAPK1/LCK/MAPK11/TYK2/IKBKB/NFATC1/STAT3/RORA/RELA/CD247/MTOR/SMAD3/TGFBR2/NFKBIB/IL12RB1/HSP90AB1/STAT5A/PPP3R1/RUNX1/FOS/AHR/IL27RA/IRF4/MAPK10/NFATC2/GATA3/IL4/MAPK3/MAPK12/TGFBR1/TBX21/HLA-DPA1/IL2RB/CD4/HLA-DRA/CD3E/IL21R/IFNGR1/CHUK/STAT6/MAPK8/RXRG/ZAP70/RXRB	65
hsa00515	Mannose type O-glycan biosynthesis	16/4589	23/8644	0.0830744	0.173328	0.102021	B3GALNT2/LARGE2/POMK/POMGNT1/B4GALT1/POMT1/B4GALT2/B4GAT1/FUT4/ST3GAL3/FKTN/LARGE1/MGAT5B/B3GAT1/CRPPA/POMT2	16
hsa04918	Thyroid hormone synthesis	46/4589	75/8644	0.0928139	0.190476	0.112115	GNAS/ADCY6/CREB3L4/PRKACA/ADCY7/CREB1/PRKCA/GNAQ/CANX/ATP1B1/GPX1/PLCB3/GSR/HSPA5/ATF4/PRKACB/ITPR2/ADCY9/PLCB4/ADCY1/ITPR3/TTF2/CREB3L2/ADCY2/PLCB1/CREB3L1/DUOX1/ADCY3/ATF6B/ASGR2/LRP2/TSHR/GPX7/FXYD2/ATP1A1/ATP1B2/ADCY5/GPX6/IYD/GPX3/TPO/ASGR1/PRKCB/ATP1A3/SLC5A5/ATP1B3	46
hsa00604	Glycosphingolipid biosynthesis - ganglio series	1989-11-01	15/8644	0.0929823	0.190476	0.112115	ST3GAL1/ST6GALNAC6/HEXB/ST6GALNAC4/HEXA/GLB1/ST3GAL5/ST3GAL2/SLC33A1/ST6GALNAC5/ST8SIA1	11
hsa05169	Epstein-Barr virus infection	117/4589	202/8644	0.092984	0.190476	0.112115	NFKBIA/GADD45G/HES1/CALR/E2F3/IRAK1/GADD45A/MYC/PIK3R2/PIK3CB/JAK1/AKT1/BCL2L11/CDKN1A/CDKN1B/CCND1/PDIA3/PSMD8/MAPK9/TP53/MAP2K7/MAPK14/RB1/PIK3CA/MAP2K3/ADRM1/TRAF5/MAVS/JUN/PSMD7/PIK3R3/LYN/TAB1/CDK4/MDM2/PSMD2/FADD/GADD45B/MAPK13/BID/RAC1/CD58/HLA-C/CASP3/MAP3K14/CCNE1/MYD88/SIN3A/MAPK11/TYK2/SAP30L/PSMC2/IKBKB/STAT3/RBPJ/IRAK4/PSMC1/HDAC2/NEDD4/TBK1/NCOR2/RELA/PSMD4/CD247/CDK6/B2M/NFKBIB/IRF…	117
hsa00670	One carbon pool by folate	14/4589	20/8644	0.0968712	0.197244	0.116098	MTHFD2/GART/MTHFD1L/MTHFD1/ALDH1L2/SHMT2/MTR/MTFMT/SHMT1/TYMS/ALDH1L1/FTCD/MTHFR/ATIC	14
hsa03250	Viral life cycle - HIV-1	39/4589	63/8644	0.0996859	0.20176	0.118756	NELFCD/SUPT4H1/BICD1/CREBBP/MAP1S/TNPO3/ELL/BICD2/ELL2/CPSF7/PSIP1/CHMP4B/FURIN/SMARCB1/KAT2B/MAP1B/NELFB/CHMP6/RANBP2/TSG101/PDCD6IP/MLLT1/VPS4B/NUP153/NELFE/PIN1/CDK9/SAMHD1/APOBEC3B/XPO1/MX1/MLLT3/TRIM5/CD4/HGS/MX2/VPS4A/APOBEC3H/KAT2A	39
hsa00250	Alanine, aspartate and glutamate metabolism	24/4589	37/8644	0.100758	0.202715	0.119318	ASNS/GLUL/FOLH1/GLS/RIMKLB/GPT/ASL/IL4I1/GOT1/GPT2/GOT2/ADSL/ADSS2/ADSS1/ASS1/ABAT/NAT8L/PPAT/GLS2/GFPT1/GFPT2/ASRGL1/AGXT/DDO	24
hsa04962	Vasopressin-regulated water reabsorption	28/4589	44/8644	0.104333	0.208666	0.122821	DYNLL2/GNAS/ADCY6/ARHGDIA/CREB3L4/PRKACA/VAMP2/CREB1/RAB5B/PRKACB/AQP3/DYNC1LI2/DYNC1H1/ADCY9/DYNLL1/DYNC1LI1/DYNC1I2/CREB3L2/STX4/DCTN1/RAB5C/CREB3L1/ADCY3/RAB11A/DYNC2H1/DCTN4/DYNC2LI1/AQP2	28
hsa04136	Autophagy - other	21/4589	32/8644	0.105652	0.208833	0.122919	MLST8/PPP2CB/WIPI2/ATG10/PPP2CA/ATG2B/ATG4D/ATG101/GABARAPL1/ATG7/BECN1/ATG13/RPTOR/MTOR/ATG9A/GABARAPL2/ATG4C/PIK3R4/ATG9B/IGBP1/ATG2A	21
hsa04215	Apoptosis - multiple species	21/4589	32/8644	0.105652	0.208833	0.122919	BIRC6/BCL2L11/BCL2L1/MAPK9/PMAIP1/CASP7/BIRC2/FADD/BID/CASP3/BECN1/BIRC5/TNFRSF1A/APAF1/BCL2/BAK1/MAPK10/BIRC7/CASP9/NGFR/MAPK8	21
hsa03015	mRNA surveillance pathway	58/4589	97/8644	0.109345	0.214715	0.126381	CPSF1/FUS/WDR82/SAP18/PPP1CC/MSI2/UPF3A/PPP1CA/CPSF7/PPP2CB/SMG7/EIF4A3/DAZAP1/PPP2CA/CPSF2/SMG5/PABPC1/CPSF4/PPP2R5B/DDX19A/NCBP2/ETF1/PPP2R3A/SSU72/CASC3/MSI1/UPF2/PYM1/PPP2R2C/PCF11/GSPT1/PNN/PABPC1L/WDR33/PPP2R5E/NXT1/NCBP1/ALYREF/PPP2R5C/HBS1L/DDX19B/PPP2R1B/PPP2R3B/PPP2R3C/PABPC3/GLE1/UPF1/FIP1L1/SMG6/PAPOLB/PPP2R2A/CPSF4L/CSTF2T/PPP2R2D/PPP2R5D/PPP2R2B/NXF1/PABPC5	58
hsa05160	Hepatitis C	92/4589	158/8644	0.109898	0.214715	0.126381	NFKBIA/CLDN4/CTNNB1/E2F3/RXRA/BRAF/GSK3B/YWHAG/MYC/PIK3R2/CLDN3/YWHAH/PIK3CB/JAK1/AKT1/YWHAE/CDKN1A/CCND1/RAF1/CLDN7/TP53/PPP2CB/CFLAR/RB1/PIK3CA/YWHAZ/PPP2CA/NR1H3/PSME3/YWHAQ/EIF2AK4/MAVS/PIK3R3/CDK4/SOS2/MAP2K2/YWHAB/FADD/BID/CLDN23/CASP3/PPP2R2C/EGFR/MAPK1/KRAS/TYK2/IKBKB/STAT3/SCARB1/CLDN15/TBK1/RELA/TNFRSF1A/HRAS/CDK6/IRF7/PPP2R1B/OAS3/APAF1/IFNAR1/SOCS3/AKT3/ARAF/STAT2/PIK3CD/CLDN14/TRAF3/…	92
hsa04670	Leukocyte transendothelial migration	68/4589	115/8644	0.112332	0.218207	0.128437	ACTB/CLDN4/CTNNB1/BCAR1/ITGB1/ACTG1/ACTN1/PIK3R2/CLDN3/PIK3CB/CLDN7/RASSF5/CTNNA1/MAPK14/PIK3CA/GNAI1/PRKCA/GNAI2/PLCG1/VAV2/ROCK2/PTPN11/RAP1B/PIK3R3/VCL/MAPK13/RHOA/CLDN23/RAC1/CDH5/ACTN4/MAPK11/MYL5/PTK2/CLDN15/MYL12B/PTK2B/CXCL12/VAV3/PXN/ICAM1/PIK3CD/CLDN14/ITGAM/MMP9/MYL10/CLDN5/SIPA1/RAPGEF3/MAPK12/RAPGEF4/ITGA4/CYBA/THY1/MYL9/PIK3R1/CLDN9/CLDN10/PLCG2/JAM3/RAC2/F11R/PRKCB/MYL7/CLDN19/VAV1…	68
hsa00450	Selenocompound metabolism	1989-12-01	17/8644	0.113405	0.219033	0.128923	TXNRD3/SEPHS1/SCLY/SEPHS2/PAPSS1/MTR/TXNRD1/TXNRD2/INMT/CTH/KYAT1/PAPSS2	12
hsa05414	Dilated cardiomyopathy	61/4589	103/8644	0.123696	0.237553	0.139824	ACTB/ITGB1/GNAS/ACTG1/ADCY6/ITGB5/ATP2A2/PRKACA/ADCY7/ITGAV/CACNA2D2/SGCB/ITGA5/ADRB1/PRKACB/TPM4/LMNA/ADCY9/ITGA9/ITGA1/ITGB7/ADCY1/CACNB1/CACNG4/SGCG/ADCY2/ITGB4/ADCY3/ITGB8/TNNI3/MYL3/ATP2A1/ITGA8/ITGA11/CACNA2D4/CACNG8/TNNT2/MYBPC3/ITGB3/SNTB1/ATP2A3/RYR2/ADCY5/TPM1/TGFB2/CACNG6/ITGA4/AGT/CACNA2D3/CACNG7/CACNG1/NOS1/SSPN/CACNA2D1/CACNA1S/SGCD/IGF1/TNF/CACNG3/DTNA/TNNC1	61
hsa00512	Mucin type O-glycan biosynthesis	23/4589	36/8644	0.128077	0.244002	0.14362	GALNT11/ST3GAL1/GALNT10/GALNT2/ST6GALNAC4/GCNT1/GALNT3/GALNT18/ST3GAL2/C1GALT1/GALNT16/GALNT12/GALNT17/B3GNT6/ST6GALNAC1/GALNT14/GCNT4/GALNT9/ST6GALNAC2/B3GNT3/GALNT15/B4GALT5/GALNT1	23
hsa00480	Glutathione metabolism	35/4589	57/8644	0.12922	0.244002	0.14362	ODC1/CHAC1/OPLAH/GPX4/SRM/TXNDC12/GSS/GPX1/GSR/RRM2B/PRDX6/GCLM/GGCT/GCLC/GSTM3/GGT7/RRM1/MGST2/IDH1/GSTO1/PGD/RRM2/GGT5/GSTM4/MGST3/GSTA1/GGT6/GGT1/GPX7/GSTA5/GPX6/GPX3/GSTO2/ANPEP/IDH2	35
hsa01212	Fatty acid metabolism	35/4589	57/8644	0.12922	0.244002	0.14362	FASN/ACSF3/HACD2/ECHS1/ACSL3/ELOVL1/ACAT1/ELOVL6/FADS2/ACSL1/CPT1A/CPT2/SCP2/HSD17B12/HSD17B8/HSD17B4/SCD5/ACSL6/TECR/ACADS/ELOVL3/ACSBG1/EHHADH/ACAT2/ELOVL4/ACADVL/HACD1/ACOX3/ACAA1/CBR4/ELOVL5/CPT1C/MECR/ACACA/CPT1B	35
hsa04512	ECM-receptor interaction	53/4589	89/8644	0.130947	0.245889	0.144731	SDC4/ITGB1/LAMC1/ITGB5/LAMA5/ITGAV/AGRN/COL6A2/COL6A1/ITGA5/SDC1/HSPG2/ITGA9/THBS1/LAMC3/ITGA1/ITGB7/COMP/TNXB/FRAS1/RELN/LAMB1/FN1/COL9A2/LAMB2/SV2C/COL2A1/ITGB4/ITGB8/SV2B/ITGA8/LAMA3/THBS3/ITGA11/COL1A1/ITGB3/COL4A1/VWF/GP1BA/ITGA4/COL6A6/GP9/GP1BB/THBS2/LAMA4/GP5/COL4A3/COL9A1/GP6/COL9A3/CHAD/COL6A3/FREM2	53
hsa01524	Platinum drug resistance	44/4589	73/8644	0.131675	0.245891	0.144732	PIK3R2/PIK3CB/AKT1/BCL2L1/CDKN1A/TP53/PIK3CA/PMAIP1/PDPK1/PIK3R3/MDM2/BIRC2/FADD/BID/CASP3/GSTM3/MAPK1/MGST2/ATM/GSTO1/BIRC5/MAP3K5/ERBB2/ATP7A/APAF1/AKT3/TOP2A/PIK3CD/BCL2/BAK1/GSTM4/MGST3/GSTA1/CDKN2A/MSH3/AKT2/ATP7B/CASP9/ERCC1/GSTA5/MAPK3/GSTO2/PIK3R1/MSH6	44
hsa00531	Glycosaminoglycan degradation	13/4589	19/8644	0.13296	0.246427	0.145047	HGSNAT/HYAL2/NAGLU/HEXB/ARSB/GUSB/HEXA/GLB1/IDUA/HYAL3/GNS/HPSE2/SGSH	13
hsa00533	Glycosaminoglycan biosynthesis - keratan sulfate	1989-10-01	14/8644	0.133421	0.246427	0.145047	ST3GAL1/B4GALT4/B4GALT1/B4GALT2/ST3GAL3/FUT8/ST3GAL2/CHST2/CHST1/B3GNT7	10
hsa05415	Diabetic cardiomyopathy	116/4589	203/8644	0.13556	0.24795	0.145944	GSK3B/INSR/GAPDH/PIK3R2/NDUFC2/PIK3CB/NDUFS7/AKT1/PPIF/MPC2/ATP5F1B/PPP1CC/ATP2A2/PRKCD/IRS1/SMAD2/PPP1CA/CYC1/MAPK9/SLC25A6/MAPK14/PIK3CA/VDAC2/PTPA/NDUFB10/PRKCA/COX5A/PRKCZ/PDHB/PLCB3/GSR/PIK3R3/SLC2A1/NDUFA6/CPT2/NDUFB5/MAPK13/RAC1/NDUFAB1/ATP5MC2/NDUFA4/UQCRQ/NDUFV2/MAPK11/ATP5F1D/ATP5F1E/UQCRFS1/SDHC/NDUFA1/RELA/CAMK2G/PLCB4/PDK3/MTOR/NDUFA11/SMAD3/UQCR10/TGFBR2/NDUFA3/NDUFB7/NDUFA4L2/SP1/N…	116
hsa00030	Pentose phosphate pathway	20/4589	31/8644	0.13606	0.24795	0.145944	ALDOA/IDNK/PFKL/PFKM/TKT/PGM2/PFKP/RPIA/TALDO1/PGM1/GPI/DERA/PGD/SHPK/RPE/ALDOC/PRPS2/H6PD/ALDOB/PRPS1	20
hsa05032	Morphine addiction	54/4589	91/8644	0.136446	0.24795	0.145944	GNAS/ADCY6/GNB2/PRKACA/ADCY7/GNAI1/PRKCA/GNAI2/ARRB1/ARRB2/GRK2/PRKACB/GRK6/GNG12/PDE8A/GABRB3/ADCY9/ADCY1/GNG13/GNB4/GNG4/GABBR1/KCNJ9/PDE4A/GABRG3/PDE1B/ADCY2/PDE8B/GABRA5/ADCY3/GNG11/DRD1/GNB3/KCNJ6/CACNA1B/PDE2A/PDE4D/ADCY5/PDE3A/ADORA1/PDE4C/PDE4B/OPRM1/CACNA1A/PDE11A/GNB1/GABRG1/GABBR2/GRK5/GABRD/PRKCB/PDE10A/PDE1C/SLC32A1	54
hsa05120	Epithelial cell signaling in Helicobacter pylori infection	42/4589	70/8644	0.148369	0.268069	0.157786	NFKBIA/SRC/TJP1/ATP6V0C/NOD1/MAPK9/MAPK14/PLCG1/GIT1/JUN/PTPN11/LYN/TCIRG1/ADAM17/MAPK13/RAC1/CASP3/MAP3K14/CSK/EGFR/ATP6V0B/MAPK11/IKBKB/RELA/ATP6AP1/MET/PAK1/ATP6V0D1/ATP6V1C2/PTPRZ1/ATP6V0A4/MAPK10/ATP6V0E2/ATP6V1F/MAPK12/PLCG2/JAM3/ATP6V0A2/F11R/CXCL2/CHUK/MAPK8	42
hsa00514	Other types of O-glycan biosynthesis	29/4589	47/8644	0.149103	0.268069	0.157786	GALNT11/LFNG/GALNT10/GALNT2/B3GLCT/B4GALT1/XXYLT1/POMT1/EOGT/B4GALT2/PLOD3/GALNT3/ST3GAL3/ST6GAL1/GALNT18/POGLUT1/COLGALT1/OGT/C1GALT1/GALNT16/GALNT12/GALNT17/MFNG/GALNT14/GALNT9/POMT2/GALNT15/RFNG/GALNT1	29
hsa04380	Osteoclast differentiation	78/4589	135/8644	0.155419	0.277944	0.163598	JUNB/NFKBIA/SQSTM1/JUND/PPP3CA/SOCS1/PIK3R2/PIK3CB/JAK1/AKT1/PPP3CC/IFNGR2/TNFRSF11A/ATP2A2/MAPK9/MAP2K7/MAPK14/PIK3CA/CREB1/IL1R1/JUN/PIK3R3/TAB1/SIRPA/CSF1/MAPK13/RAC1/MAP3K14/ITPR2/MAPK1/LCK/MAPK11/TYK2/IKBKB/NFATC1/PPARG/RELA/TNFRSF1A/TGFBR2/GAB2/ITPR3/PPP3R1/MITF/FOS/IFNAR1/SOCS3/AKT3/STAT2/PIK3CD/LILRB3/FOSL1/ATP2A1/NFKB2/MAPK10/NFATC2/AKT2/ITGB3/ATP2A3/MAPK3/MAPK12/TGFBR1/FCGR3A/TGFB2/FOSL…	78
hsa05133	Pertussis	45/4589	76/8644	0.168931	0.299553	0.176318	CALM1/ITGB1/IRAK1/TIRAP/CFL1/NOD1/MAPK9/MAPK14/GNAI1/GNAI2/CALML6/JUN/ITGA5/CASP7/IRF1/MAPK13/RHOA/CASP3/MYD88/MAPK1/MAPK11/IRAK4/RELA/FOS/CALML4/IRF8/ITGAM/CALML3/C3/SFTPA2/CALML5/MAPK10/PYCARD/MAPK3/MAPK12/IRF3/NOS2/TICAM1/C1R/TNF/CXCL5/CALM3/ITGB2/SFTPA1/MAPK8	45
hsa03430	Mismatch repair	15/4589	23/8644	0.169274	0.299553	0.176318	RFC2/PCNA/PMS2/SSBP1/POLD4/EXO1/RPA1/RFC5/RFC3/LIG1/POLD3/MSH3/POLD1/RPA3/MSH6	15
hsa04721	Synaptic vesicle cycle	46/4589	78/8644	0.175694	0.309295	0.182052	SLC6A11/CLTC/STX3/AP2A2/ATP6V0C/VAMP2/AP2M1/CLTA/SLC6A9/TCIRG1/STX1A/ATP6V0B/STXBP1/RAB3A/SLC18A2/CPLX1/AP2B1/SLC17A7/ATP6V0D1/DNM2/ATP6V1C2/RIMS1/SNAP25/ATP6V0A4/CACNA1B/CPLX4/ATP6V0E2/SLC1A7/CLTCL1/UNC13A/NAPA/ATP6V1F/SLC1A3/CPLX2/SLC6A4/SLC6A5/SLC6A12/CACNA1A/SLC6A3/SLC1A1/SLC1A6/STX2/ATP6V0A2/SLC6A7/CPLX3/SLC32A1	46
hsa04961	Endocrine and other factor-regulated calcium reabsorption	32/4589	53/8644	0.176743	0.309529	0.182189	GNAS/CLTC/ADCY6/AP2A2/PRKACA/AP2M1/PRKCA/GNAQ/CLTA/ATP1B1/ATP2B1/VDR/PLCB3/PRKACB/ADCY9/KLK2/PLCB4/AP2B1/KL/PLCB1/DNM2/RAB11A/CLTCL1/FXYD2/ATP1A1/TRPV5/ATP1B2/ATP2B4/BDKRB2/PRKCB/ATP1A3/ATP1B3	32
hsa05012	Parkinson disease	149/4589	266/8644	0.181747	0.316652	0.186382	XBP1/KEAP1/CALM1/SLC39A13/GNAS/DUSP1/SLC39A14/NDUFC2/NDUFS7/PPIF/BCL2L1/TUBA1C/TUBB2A/ATP5F1B/UBE2L3/PSMA7/PRKACA/UBE2G1/PSMD8/CYC1/SLC11A2/MAPK9/NFE2L2/TP53/ERN1/SLC25A6/SLC39A8/TUBB3/VDAC2/UBE2J2/GNAI1/NDUFB10/GNAI2/PLCG1/MAPT/DDIT3/ADRM1/COX5A/SLC39A1/CALML6/TXN/HSPA5/PSMD7/PARK7/TUBA4A/SLC39A6/NDUFA6/ATF4/TUBB/PSMD2/PRKACB/SEPTIN5/PSMA1/NDUFB5/CASP3/NDUFAB1/TUBB4B/ATP5MC2/NDUFA4/UQCRQ/ITPR2/N…	149
hsa05412	Arrhythmogenic right ventricular cardiomyopathy	49/4589	84/8644	0.195666	0.339154	0.199627	ACTB/CTNNB1/ITGB1/ACTG1/TCF7L2/JUP/ITGB5/DSG2/ATP2A2/ITGAV/CTNNA1/CACNA2D2/SGCB/ITGA5/LMNA/ITGA9/ITGA1/ITGB7/CACNB1/CACNG4/SGCG/PKP2/ITGB4/ITGB8/ATP2A1/TCF7/ITGA8/ITGA11/CACNA2D4/CACNG8/CDH2/ACTN3/ITGB3/SNTB1/ATP2A3/RYR2/CACNG6/TCF7L1/ITGA4/CACNA2D3/CACNG7/CACNG1/NOS1/SSPN/CACNA2D1/CACNA1S/SGCD/CACNG3/DTNA	49
hsa04064	NF-kappa B signaling pathway	60/4589	104/8644	0.198545	0.341898	0.201242	NFKBIA/GADD45G/TRIM25/IRAK1/TIRAP/GADD45A/UBE2I/BCL2L1/TNFRSF11A/CFLAR/IL1R1/PLCG1/CSNK2A1/TRAF5/LYN/TAB1/LTBR/BIRC2/GADD45B/MAP3K14/MYD88/LCK/IKBKB/IRAK4/ATM/CSNK2A2/RELA/TNFRSF1A/BCL10/CXCL12/CCL21/EDARADD/TNFAIP3/EDA/TNFRSF13C/ICAM1/TRAF1/TRAF3/BCL2/EDAR/LTB/NFKB2/CARD14/CD40/LBP/CARD10/SYK/CARD11/PIAS4/TAB3/TICAM1/RIPK1/PLCG2/TNFSF11/PRKCB/TNF/CXCL2/CSNK2A3/CHUK/ZAP70	60
hsa04714	Thermogenesis	130/4589	232/8644	0.199272	0.341898	0.201242	ACTB/ARID1A/ARID1B/GNAS/ACTG1/SMARCC1/NDUFC2/NDUFAF3/NDUFS7/SMARCD2/SMARCA4/ADCY6/ATP5F1B/CREB3L4/ACSL3/PRKAG2/PRKACA/FRS2/MLST8/CYC1/SLC25A29/ADCY7/RPS6KA2/PNPLA2/MAPK14/NDUFAF6/CREB1/MAP2K3/NDUFB10/PRKAA1/KDM3B/SMARCB1/COA7/COX5A/SMARCD3/TSC1/ATP5MF/ACSL1/NDUFA6/SMARCC2/NDUFAF8/SOS2/CPT1A/CPT2/RHEB/PRKACB/MGLL/NDUFB5/MAPK13/SMARCA2/PRKAB2/NDUFAB1/ATP5MC2/NDUFA4/UQCRQ/KRAS/NDUFV2/COX19/MAPK11/AT…	130
hsa01200	Carbon metabolism	66/4589	115/8644	0.201594	0.344135	0.202559	PKM/ECHS1/GAPDH/SUCLG2/PSAT1/ALDOA/TPI1/ME1/IDNK/ENO1/ADPGK/GPT/TKFC/ACSS1/GOT1/PDHB/ACAT1/PFKL/DLAT/PHGDH/GPT2/PFKM/GOT2/TKT/PCCB/CAT/PSPH/PFKP/OGDH/HK1/RPIA/SDHC/IDH1/SHMT2/TALDO1/ESD/GPI/PGAM1/PGD/ALDH6A1/RPE/ENO2/GCSH/SHMT1/PDHA1/ALDOC/HK2/OGDHL/ACADS/MDH2/ACO1/GLDC/ACAT2/IDH3A/ACOX3/PRPS2/PC/GCK/H6PD/IDH2/SUCLG1/ALDOB/PRPS1/PGAM2/AGXT/SDS	66
hsa00534	Glycosaminoglycan biosynthesis - heparan sulfate / heparin	15/4589	24/8644	0.236716	0.402061	0.236654	B4GALT7/EXT1/B3GALT6/EXTL3/NDST2/HS3ST1/XYLT2/HS6ST1/EXT2/B3GAT3/EXTL2/HS3ST2/HS3ST3B1/NDST1/XYLT1	15
hsa05145	Toxoplasmosis	63/4589	111/8644	0.247506	0.417332	0.245642	NFKBIA/HSPA8/ITGB1/SOCS1/IRAK1/LAMC1/JAK1/AKT1/PPIF/BCL2L1/IFNGR2/LAMA5/MAPK9/MAPK14/MAP2K3/GNAI1/GNAI2/PDPK1/JAK2/TAB1/BIRC2/MAPK13/CASP3/MYD88/MAPK1/MAPK11/TYK2/IKBKB/STAT3/IRAK4/LAMC3/RELA/TNFRSF1A/NFKBIB/IL10RB/LAMB1/AKT3/LAMB2/ALOX5/BCL2/LAMA3/MAPK10/CD40/IL10RA/BIRC7/AKT2/PIK3R5/CASP9/MAPK3/MAPK12/TGFB2/PIK3R6/HSPA1L/HLA-DPA1/NOS2/LAMA4/CIITA/HLA-DRA/TLR2/TNF/IFNGR1/CHUK/MAPK8	63
hsa00513	Various types of N-glycan biosynthesis	25/4589	42/8644	0.248177	0.417332	0.245642	ALG3/MAN1A2/MGAT1/HEXB/MAN2A2/B4GALT1/STT3B/B4GALT2/B4GALNT4/MAN2A1/HEXA/ALG12/ALG13/ST3GAL3/FUT8/ALG9/MAN1A1/MGAT4B/CHST8/MGAT4D/ALG14/CHST9/RPN1/HEXD/MAN1C1	25
hsa04726	Serotonergic synapse	65/4589	115/8644	0.258748	0.432954	0.254838	GNAS/BRAF/DUSP1/KCNN2/GNB2/RAF1/PRKACA/GNAI1/PRKCA/GNAI2/GNAQ/PLCB3/PRKACB/APP/CASP3/PLA2G4F/GNG12/ITPR2/GABRB3/MAPK1/KRAS/HRAS/PLCB4/GNG13/HTR5A/GNB4/ITPR3/JMJD7-PLA2G4B/GNG4/SLC18A2/KCNJ9/KCND2/ALOX15/HTR7/ARAF/ALOX5/PLCB1/GNG11/PLA2G4E/GNB3/KCNJ6/CACNA1B/HTR3A/PTGS1/PLA2G4B/RAPGEF3/SLC6A4/HTR2A/MAPK3/CYP2D7/ADCY5/PLA2G4D/HTR1A/CACNA1A/DDC/HTR4/CYP2D6/GNB1/ALOX12B/HTR6/ALOX12/CACNA1S/PRKCB/HTR1…	65
hsa03320	PPAR signaling pathway	43/4589	75/8644	0.267066	0.444671	0.261734	PCK2/RXRA/ACSL3/ME1/SLC27A5/PPARD/NR1H3/PDPK1/FADS2/ACSL1/CPT1A/CPT2/SCP2/ILK/HMGCS1/PPARG/DBI/SCD5/CYP8B1/ACSL6/SLC27A1/SLC27A2/LPL/ACSBG1/FABP6/EHHADH/PLIN2/ANGPTL4/APOA5/UCP1/PLTP/ACOX3/PLIN1/PLIN4/PPARA/ACAA1/AQP7/PLIN5/PCK1/CPT1C/RXRG/RXRB/CPT1B	43
hsa05410	Hypertrophic cardiomyopathy	55/4589	97/8644	0.269942	0.447258	0.263257	ACTB/ITGB1/ACTG1/ITGB5/ATP2A2/PRKAG2/ITGAV/CACNA2D2/PRKAA1/SGCB/ITGA5/PRKAB2/TPM4/LMNA/ITGA9/ITGA1/ITGB7/CACNB1/CACNG4/SGCG/ITGB4/ITGB8/TNNI3/MYL3/ATP2A1/ITGA8/ITGA11/CACNA2D4/CACNG8/TNNT2/MYBPC3/ITGB3/SNTB1/ATP2A3/RYR2/TPM1/TGFB2/ACE/CACNG6/ITGA4/AGT/CACNA2D3/CACNG7/CACNG1/NOS1/SSPN/CACNA2D1/CACNA1S/SGCD/IGF1/PRKAG1/TNF/CACNG3/DTNA/TNNC1	55
hsa05417	Lipid and atherosclerosis	119/4589	215/8644	0.273507	0.450954	0.265432	XBP1/NFKBIA/SRC/CALM1/RXRA/HSPA8/HSP90AA1/PPP3CA/SOD2/GSK3B/IRAK1/TIRAP/PIK3R2/PIK3CB/AKT1/PPP3CC/BCL2L1/ERO1A/MAPK9/NFE2L2/TP53/ERN1/MAP2K7/MAPK14/PIK3CA/MAP2K3/PRKCA/PLCG1/DDIT3/VAV2/PDPK1/ROCK2/CALML6/PLCB3/JUN/HSPA5/RAP1B/JAK2/PIK3R3/LYN/TAB1/ATF4/CASP7/MIB1/MAPK13/BID/RHOA/RAC1/POU2F1/CASP3/MIB2/HSPA4/TNFRSF10A/MYD88/MAPK1/KRAS/MAPK11/IKBKB/NFATC1/STAT3/IRAK4/TANK/PPARG/PTK2/TBK1/RELA/CAMK2G…	119
hsa04814	Motor proteins	107/4589	193/8644	0.278258	0.45656	0.268732	DYNLL2/ACTB/KIF21A/ACTG1/KIF27/TUBA1C/TUBB2A/CAPZA2/KIF1B/MYH9/MYO18A/TUBB3/MYO15B/KIF9/MYO5C/TUBA4A/KIFC2/TUBB/MYH10/MYO1D/KIF16B/DYNLRB1/MYO9A/MYO1E/DYNC1LI2/ACTR1B/MYO5B/KIFC1/TUBB4B/TPM4/DYNC1H1/DNAL4/MYL6B/TUBB6/MYL5/BICDL1/STARD9/DYNLL1/DYNC1LI1/MYL12B/KIF13B/TUBG2/KIF1A/DYNC1I2/KIF20B/BICDL2/KIF1C/MYO1C/DNAH5/KIF12/MYO15A/MYH14/KIF23/DNAH11/DNAH9/TNNT1/DCTN1/ACTA1/KIF7/KIF18B/KIF26B/KIF6/M…	107
hsa01523	Antifolate resistance	18/4589	30/8644	0.283356	0.462678	0.272333	FPGS/GART/SLC19A1/ABCC1/IKBKB/SLC46A1/SHMT2/RELA/GGH/SHMT1/TYMS/ABCC3/ABCG2/ALOX12/TNF/CHUK/MTHFR/ATIC	18
hsa04658	Th1 and Th2 cell differentiation	52/4589	92/8644	0.288932	0.469153	0.276144	NFKBIA/PPP3CA/JAK1/STAT5B/PPP3CC/IFNGR2/MAPK9/MAPK14/PLCG1/NOTCH3/MAML3/JUN/JAK2/MAPK13/JAG2/MAPK1/LCK/MAML1/MAPK11/TYK2/IKBKB/NFATC1/RBPJ/RELA/CD247/NFKBIB/IL12RB1/STAT5A/MAF/PPP3R1/FOS/DLL4/MAPK10/DLL3/NFATC2/GATA3/IL4/MAPK3/MAPK12/RBPJL/NOTCH1/TBX21/HLA-DPA1/IL2RB/CD4/HLA-DRA/CD3E/IFNGR1/CHUK/STAT6/MAPK8/ZAP70	52
hsa00330	Arginine and proline metabolism	29/4589	50/8644	0.290097	0.469153	0.276144	P4HA1/CKB/ODC1/PYCR1/PYCR2/SRM/GOT1/OAT/SAT2/ALDH18A1/GOT2/GAMT/AMD1/CNDP2/CARNS1/AZIN2/P4HA2/ALDH1B1/SMOX/AOC1/ARG2/NOS3/ALDH3A2/ALDH2/NOS2/NOS1/PYCR3/CKMT2/HOGA1	29
hsa03460	Fanconi anemia pathway	31/4589	54/8644	0.30909	0.492962	0.290158	HES1/TOP3B/MUS81/EME2/USP1/FAAP100/TELO2/POLI/RAD51C/PALB2/REV1/EME1/FAN1/FANCA/ERCC4/PMS2/ATR/RPA1/FANCE/FANCI/SLX4/POLN/FANCG/FANCC/CENPX/FANCM/RMI2/ERCC1/UBE2T/RPA3/FANCB	31
hsa00360	Phenylalanine metabolism	1989-10-01	16/8644	0.309195	0.492962	0.290158	IL4I1/GOT1/MIF/GOT2/ALDH3B2/ALDH3A1/DDC/HPD/AOC2/ALDH3B1	10
hsa00603	Glycosphingolipid biosynthesis - globo and isoglobo series	1989-10-01	16/8644	0.309195	0.492962	0.290158	ST3GAL1/HEXB/HEXA/FUT1/NAGA/ST3GAL2/A3GALT2/ABO/ST8SIA1/A4GALT	10
hsa02010	ABC transporters	26/4589	45/8644	0.315932	0.501338	0.295088	ABCA5/ABCD4/ABCC10/ABCC1/ABCB10/ABCC11/ABCD3/ABCB9/ABCA1/ABCC3/TAP1/ABCA7/ABCB8/ABCG2/ABCC6/ABCA13/ABCB5/ABCA2/ABCC8/CFTR/ABCB4/ABCA3/ABCB1/ABCA4/ABCG4/ABCD1	26
hsa00240	Pyrimidine metabolism	33/4589	58/8644	0.326949	0.515353	0.303338	TYMP/DCTD/ENTPD5/DCK/ENTPD6/UCK2/NME2/NT5M/NME6/UCKL1/CTPS1/NT5C/ENTPD4/DUT/RRM2B/NME1/NT5C3B/NME3/RRM1/CANT1/UCK1/RRM2/DCTPP1/TK1/DPYD/NT5C3A/TYMS/TK2/ENTPD8/UPP1/NT5DC4/ENTPD1/NT5C2	33
hsa00062	Fatty acid elongation	16/4589	27/8644	0.327813	0.515353	0.303338	HACD2/ECHS1/ELOVL1/ELOVL6/ACOT2/ACOT7/HSD17B12/TECR/ELOVL3/ELOVL4/HACD1/ACOT4/ELOVL5/THEM5/ACOT1/MECR	16
hsa00061	Fatty acid biosynthesis	1989-11-01	18/8644	0.32979	0.51606	0.303754	FASN/ACSF3/ACSL3/ACSL1/HSD17B8/ACACB/ACSL6/ACSBG1/CBR4/MECR/ACACA	11
hsa00260	Glycine, serine and threonine metabolism	23/4589	40/8644	0.34529	0.535428	0.315154	PSAT1/CHDH/CBS/PHGDH/GAMT/PSPH/GCAT/SHMT2/PGAM1/GNMT/GCSH/SHMT1/LOC102724560/SARDH/GLDC/DMGDH/PIPOX/AOC2/PGAM2/AGXT/SDS/GRHPR/CTH	23
hsa04979	Cholesterol metabolism	29/4589	51/8644	0.345335	0.535428	0.315154	MYLIP/TSPO/VAPA/VDAC2/NPC1/STARD3/OSBPL5/SCARB1/SORT1/LIPC/LDLRAP1/LRP1/NCEH1/CIDEB/ABCA1/PCSK9/LPL/VDAC3/NPC2/LIPG/ANGPTL4/ANGPTL8/LRP2/LCAT/PLTP/LIPA/APOE/APOB/APOA4	29
hsa04062	Chemokine signaling pathway	105/4589	192/8644	0.354056	0.545488	0.321075	NFKBIA/SRC/BCAR1/BRAF/GSK3B/PIK3R2/PIK3CB/STAT5B/AKT1/CRK/ADCY6/GNB2/PRKCD/RAF1/PRKACA/ADCY7/SHC2/PIK3CA/GNAI1/GNAI2/PLCG1/ARRB1/GNAQ/VAV2/ARRB2/PRKCZ/ROCK2/PLCB3/RAP1B/JAK2/PIK3R3/LYN/GRK2/SOS2/PRKACB/GRK6/RHOA/RAC1/CRKL/GNG12/MAPK1/KRAS/IKBKB/STAT3/ADCY9/PTK2/RELA/HRAS/PLCB4/ADCY1/GRK7/PTK2B/GNG13/NFKBIB/GNB4/GNG4/RAC3/FOXO3/CXCL12/CCL21/VAV3/PAK1/SHC3/CXCR5/PXN/ADCY2/AKT3/STAT2/PIK3CD/PLCB1/SO…	105
hsa00410	beta-Alanine metabolism	18/4589	31/8644	0.355051	0.545488	0.321075	ECHS1/CNDP2/CARNS1/ALDH3B2/ABAT/ALDH1B1/ALDH6A1/DPYD/CSAD/ALDH3A1/SMOX/ACADS/EHHADH/ACOX3/ALDH3A2/ALDH2/AOC2/ALDH3B1	18
hsa00220	Arginine biosynthesis	13/4589	22/8644	0.364757	0.555351	0.326881	GLUL/GLS/GPT/ASL/GOT1/GPT2/GOT2/ASS1/GLS2/ARG2/NOS3/NOS2/NOS1	13
hsa00340	Histidine metabolism	13/4589	22/8644	0.364757	0.555351	0.326881	CARNMT1/CNDP2/CARNS1/ALDH3B2/ALDH1B1/ALDH3A1/AOC1/AMDHD1/FTCD/ALDH3A2/UROC1/ALDH2/ALDH3B1	13
hsa03050	Proteasome	26/4589	46/8644	0.375848	0.569671	0.335309	POMP/PSME4/PSMA7/PSMD8/PSME3/ADRM1/PSMD7/PSMD2/PSMA1/PSMC2/PSMA6/PSMC1/PSMD4/PSMF1/PSMB10/PSMD1/PSMD12/PSMD13/PSMC4/PSME1/PSMB7/PSMB1/PSMB8/PSMB9/PSMC5/PSMB11	26
hsa05208	Chemical carcinogenesis - reactive oxygen species	121/4589	223/8644	0.387517	0.584736	0.344176	NFKBIA/KEAP1/SRC/VEGFA/SOD2/BRAF/EPHX1/PIK3R2/NDUFC2/PIK3CB/NDUFS7/AKT1/PPIF/ATP5F1B/PRKCD/RAF1/CYC1/MAPK9/NFE2L2/MAP2K7/PTPN1/SLC25A6/MAPK14/PIK3CA/VDAC2/NDUFB10/HMOX1/COX5A/PDPK1/JUN/PTPN11/PIK3R3/NDUFA6/LPO/SOS2/MAP2K2/NDUFB5/CAT/MAPK13/RAC1/SLC26A1/CYP1B1/MAP3K14/NDUFAB1/ATP5MC2/EGFR/PLD2/NDUFA4/UQCRQ/AKR1A1/GSTM3/MAPK1/KRAS/NDUFV2/MAPK11/IKBKB/ATP5F1D/ATP5F1E/UQCRFS1/SDHC/MGST2/SOD1/GSTO1/PT…	121
hsa00730	Thiamine metabolism	1989-09-01	15/8644	0.393091	0.59051	0.347575	AK1/AK4/AK7/NTPCR/AK2/AK5/ALPP/ALPG/ALPL	9
hsa00020	Citrate cycle (TCA cycle)	17/4589	30/8644	0.418435	0.624157	0.36738	PCK2/SUCLG2/PDHB/DLAT/OGDH/ACLY/SDHC/IDH1/PDHA1/OGDHL/MDH2/ACO1/IDH3A/PC/IDH2/PCK1/SUCLG1	17
hsa05134	Legionellosis	31/4589	56/8644	0.419182	0.624157	0.36738	NFKBIA/HSPA8/EEF1A1/BNIP3/HSF1/SAR1B/BCL2L13/CLK1/ARF1/EEF1A2/RAB1B/CLK4/CASP7/CASP3/MYD88/EEF1G/RELA/HBS1L/TLR5/APAF1/ITGAM/NFKB2/C3/CASP9/PYCARD/HSPA1L/CR1L/TLR2/TNF/ITGB2/CXCL2	31
hsa04936	Alcoholic liver disease	77/4589	142/8644	0.425784	0.631206	0.371529	FASN/NFKBIA/CTNNB1/GSK3B/IRAK1/TIRAP/SREBF1/SIRT1/AKT1/TCF7L2/CCND1/PRKAG2/CAMKK2/TRA2A/MAPK9/MAP2K7/MAPK14/MAP2K3/PRKAA1/ADIPOR2/TAB1/CPT1A/IL17RA/FADD/MAPK13/CASP3/PRKAB2/ADIPOR1/MAP3K14/MYD88/MAPK11/IKBKB/IRAK4/TBK1/RELA/ALDH1B1/TNFRSF1A/MAP3K5/FOXO1/ACACB/LPIN2/SCD5/LPIN3/FOXO3/IL17RC/AKT3/LPIN1/TRAF3/TCF7/PPARGC1A/C3/MAPK10/ACADVL/AKT2/TRA2B/MAPK12/ACOX3/CYP2E1/LBP/IRF3/TCF7L1/ALDH3A2/TAB3/P…	77
hsa00051	Fructose and mannose metabolism	19/4589	34/8644	0.439983	0.649407	0.382242	ALDOA/TPI1/TKFC/MPI/GFUS/PFKL/PFKFB3/PFKM/PFKFB2/PFKP/HK1/PMM2/KHK/ALDOC/HK2/FCSK/AKR1B1/ALDOB/GMDS	19
hsa05152	Tuberculosis	97/4589	180/8644	0.444186	0.65276	0.384215	SRC/CALM1/RIPK2/PPP3CA/IRAK1/TIRAP/NFYA/CREBBP/CEBPG/JAK1/AKT1/PPP3CC/IFNGR2/ARHGEF12/HSPA9/RAF1/ATP6V0C/MAPK9/MAPK14/CREB1/EEA1/RAB5B/PLK3/CALML6/VDR/JAK2/TCIRG1/FADD/MAPK13/BID/RHOA/NFYB/LAMP1/CASP3/RAB7A/ATP6V0B/MYD88/MAPK1/MAPK11/MRC2/IRAK4/RFXANK/RELA/CAMK2G/TNFRSF1A/BCL10/ATP6AP1/PPP3R1/SPHK1/CORO1A/CARD9/IL10RB/APAF1/RAB5C/AKT3/SPHK2/ATP6V0D1/CALML4/ITGAM/BCL2/LAMP2/CAMK2D/CALML3/TLR9/C3/A…	97
hsa03018	RNA degradation	43/4589	79/8644	0.450503	0.659177	0.387993	TOB2/TOB1/DDX6/BTG2/DIS3L/BTG1/XRN2/HSPA9/EDC4/CNOT3/ENO1/DCP2/PABPC1/CNOT2/PFKL/TENT4A/EXOSC2/PFKM/CNOT8/PFKP/LSM4/LSM8/DCP1B/PATL1/PABPC1L/EXOSC6/PAN2/CNOT4/EXOSC8/BTG3/PARN/CNOT1/CNOT10/ENO2/PABPC3/CNOT6L/LSM5/EXOSC3/CNOT9/CNOT6/EXOSC7/LSM3/PABPC5	43
hsa00510	N-Glycan biosynthesis	29/4589	53/8644	0.46127	0.672022	0.395554	ALG3/MAN1A2/MGAT1/MAN2A2/B4GALT1/STT3B/B4GALT2/MAN2A1/ALG12/ALG13/FUT8/ST6GAL1/DOLPP1/ALG9/GANAB/DPM2/MGAT5B/DPM3/MGAT3/ALG10/MAN1A1/DPAGT1/SRD5A3/MGAT4B/MGAT4D/ALG10B/ALG14/RPN1/MAN1C1	29
hsa00790	Folate biosynthesis	15/4589	27/8644	0.476113	0.69067	0.406529	MOCOS/PCBD2/FPGS/PTS/GPHN/MOCS1/GCH1/PCBD1/QDPR/GGH/TH/ALPP/AKR1B1/ALPG/ALPL	15
hsa04727	GABAergic synapse	48/4589	89/8644	0.479517	0.692635	0.407686	SRC/GLUL/SLC6A11/SLC38A2/SLC38A1/HAP1/GLS/ADCY6/GNB2/PRKACA/ADCY7/GPHN/GNAI1/PRKCA/GNAI2/PRKACB/GABARAPL1/GNG12/GABRB3/ADCY9/ABAT/ADCY1/GNG13/GLS2/GNB4/GNG4/GABARAPL2/GABBR1/GABRG3/SLC12A5/ADCY2/GABRA5/ADCY3/GNG11/GNB3/KCNJ6/CACNA1B/ADCY5/SLC6A12/CACNA1A/GNB1/GABRG1/SLC38A3/GABBR2/CACNA1S/GABRD/PRKCB/SLC32A1	48
hsa04744	Phototransduction	16/4589	29/8644	0.486092	0.699145	0.411518	CALM1/CALML6/GRK7/GNAT1/GUCY2D/CALML4/CALML3/CALML5/GNB1/RCVRN/GUCA1B/CNGB1/RGS9/PDE6B/CALM3/GRK1	16
hsa05014	Amyotrophic lateral sclerosis	194/4589	364/8644	0.489422	0.700952	0.412582	ATXN2/XBP1/SQSTM1/ACTB/ANXA11/HNRNPA3/PPP3CA/FUS/ACTG1/PFN1/HAP1/NDUFC2/NDUFS7/PPP3CC/BCL2L1/TUBA1C/TUBB2A/ATP5F1B/MATR3/PSMA7/PSMD8/CYC1/CHCHD10/GRIN2C/TP53/ERN1/WIPI2/SPG11/MAPK14/SEH1L/RB1CC1/TUBB3/MAP2K3/UBQLN4/NDUFB10/NUP188/DDIT3/ADRM1/COX5A/NUP214/NUP210/ATG2B/GPX1/HSPA5/ATXN2L/PSMD7/TUBA4A/NUP160/NDUFA6/ATF4/TUBB/NRBF2/PFN3/PSMD2/PSMA1/NDUFB5/CAT/MAP1LC3B/MAPK13/BID/RANBP2/ATG101/RAC1/ACT…	194
hsa01210	2-Oxocarboxylic acid metabolism	18/4589	33/8644	0.50413	0.718878	0.423133	BCAT2/GPT/GOT1/PDHB/DLAT/GPT2/GOT2/OGDH/IDH1/BCKDHA/PDHA1/OGDHL/ACO1/AADAT/IDH3A/IDH2/AGXT/DBT	18
hsa00565	Ether lipid metabolism	27/4589	50/8644	0.506192	0.718878	0.423133	CHPT1/PLD4/PAFAH1B2/PAFAH1B1/PLAAT3/PLPP1/LPCAT1/PLPP3/PLA2G4F/PLD2/PLB1/PLA2G6/PLA2G1B/JMJD7-PLA2G4B/GDPD1/PLPP2/UGT8/PLA2G4E/PLA2G4B/PLD1/LPCAT2/PLA2G4D/PLA2G3/PEDS1/GDPD3/TMEM86B/PLA2G2D	27
hsa04977	Vitamin digestion and absorption	13/4589	24/8644	0.540906	0.764963	0.450259	FOLH1/BTD/SLC19A2/SLC19A1/ABCC1/PLB1/SLC46A1/SCARB1/SLC23A1/SLC52A3/LRAT/APOB/APOA4	13
hsa00592	alpha-Linolenic acid metabolism	14/4589	26/8644	0.548921	0.771935	0.454362	PLAAT3/FADS2/PLA2G4F/PLB1/PLA2G6/PLA2G1B/JMJD7-PLA2G4B/PLA2G4E/PLA2G4B/ACOX3/PLA2G4D/PLA2G3/ACAA1/PLA2G2D	14
hsa04146	Peroxisome	44/4589	83/8644	0.550403	0.771935	0.454362	SOD2/PEX14/AMACR/ACSL3/ECH1/ABCD4/PRDX5/ACSL1/SCP2/FAR1/CAT/PEX11G/IDH1/PEX10/SOD1/PEX26/DECR2/HSD17B4/ABCD3/PECR/ACSL6/PAOX/SLC25A17/PEX5/PEX16/MPV17/SLC27A2/EHHADH/PEX19/MPV17L2/PXMP4/ACOX3/FAR2/ACOT8/PEX5L/PIPOX/ACAA1/NOS2/IDH2/AGXT/NUDT7/MVK/DDO/ABCD1	44
hsa05162	Measles	73/4589	138/8644	0.552804	0.772098	0.454458	NFKBIA/HSPA8/GSK3B/IRAK1/PIK3R2/PIK3CB/JAK1/STAT5B/AKT1/BCL2L1/CDKN1B/CCND1/MAPK9/TP53/PIK3CA/RACK1/CSNK2A1/EIF2AK4/MAVS/JUN/ADAR/PIK3R3/CDK4/FADD/BID/CASP3/CCNE1/MYD88/TYK2/IKBKB/STAT3/IRAK4/CSNK2A2/TBK1/RELA/CDK6/NFKBIB/IRF7/STAT5A/CCND3/OAS3/APAF1/TNFAIP3/FOS/IFNAR1/TP73/AKT3/STAT2/PIK3CD/TRAF3/BCL2/CCND2/BAK1/TLR9/EIF2S1/MAPK10/CBLB/AKT2/CASP9/MX1/IRF3/HSPA1L/PIK3R1/IL2RB/CD3E/RAB9B/IKBKE/TLR…	73
hsa00630	Glyoxylate and dicarboxylate metabolism	16/4589	30/8644	0.563414	0.783678	0.461274	GLUL/ACSS1/ACAT1/PCCB/CAT/SHMT2/GCSH/SHMT1/MDH2/ACO1/GLDC/ACAT2/AGXT/HYI/GRHPR/HOGA1	16
hsa03450	Non-homologous end-joining	1989-07-01	13/8644	0.589958	0.815198	0.479827	POLM/PRKDC/POLL/FEN1/XRCC5/DCLRE1C/NHEJ1	7
hsa00590	Arachidonic acid metabolism	32/4589	61/8644	0.590898	0.815198	0.479827	LTC4S/PTGR3/PTGES3/GPX4/PTGR2/PLAAT3/PLA2G4F/PRXL2B/PTGES2/PLB1/PLA2G6/PLA2G1B/JMJD7-PLA2G4B/ALOXE3/CYP4F8/ALOX15/ALOX5/CYP2U1/PTGIS/GGT5/PLA2G4E/PTGS1/PLA2G4B/GGT1/PLA2G4D/CYP2E1/PLA2G3/CBR3/CYP4F3/ALOX12B/ALOX12/PLA2G2D	32
hsa00010	Glycolysis / Gluconeogenesis	35/4589	67/8644	0.604448	0.830501	0.488834	PCK2/PKM/GAPDH/ALDOA/TPI1/ENO1/ADPGK/ACSS1/PDHB/PFKL/DLAT/PFKM/PGM2/PFKP/HK1/AKR1A1/ALDH3B2/PGM1/GPI/PGAM1/ALDH1B1/MINPP1/ENO2/ALDH3A1/PDHA1/ALDOC/HK2/GAPDHS/ALDH3A2/GCK/ALDH2/PCK1/ALDOB/ALDH3B1/PGAM2	35
hsa00900	Terpenoid backbone biosynthesis	1989-12-01	23/8644	0.61798	0.845656	0.497755	IDI1/FNTA/RCE1/ACAT1/ZMPSTE24/HMGCS1/MVD/FNTB/FDPS/HMGCR/ACAT2/MVK	12
hsa04972	Pancreatic secretion	53/4589	102/8644	0.62968	0.854747	0.503105	SLC9A1/GNAS/ADCY6/ATP2A2/SLC4A2/ADCY7/SLC12A2/PRKCA/GNAQ/RAB3D/ATP1B1/ATP2B1/PLCB3/RAP1B/RHOA/RAC1/KCNMA1/ITPR2/ADCY9/PLA2G1B/PLCB4/ADCY1/ITPR3/KCNQ1/RAB8A/CA2/ADCY2/PLCB1/ADCY3/SLC4A4/ATP2A1/RAB11A/CPA1/CCK/FXYD2/ATP1A1/ATP2A3/ATP1B2/SCT/RYR2/ADCY5/PLA2G3/ATP2B4/CTRL/AMY1B/CFTR/CLCA4/PRKCB/ATP1A3/ATP1B3/CTRB1/CHRM3/PLA2G2D	53
hsa05146	Amoebiasis	53/4589	102/8644	0.62968	0.854747	0.503105	SERPINB6/GNAS/ACTN1/PIK3R2/PIK3CB/LAMC1/PRKACA/LAMA5/PIK3CA/IL1R1/PRKCA/RAB5B/GNAQ/HSPB1/PLCB3/PIK3R3/VCL/PRKACB/CASP3/RAB7A/ACTN4/MUC2/PTK2/LAMC3/RELA/PLCB4/ADCY1/GNA11/GNAL/LAMB1/FN1/RAB5C/LAMB2/PIK3CD/PLCB1/ITGAM/ARG2/LAMA3/COL1A1/COL4A1/TGFB2/CD1D/GNA14/C8G/PIK3R1/NOS2/LAMA4/COL4A3/PRKCB/TLR2/TNF/ITGB2/CXCL2	53
hsa04723	Retrograde endocannabinoid signaling	77/4589	148/8644	0.635124	0.858688	0.505425	NAPEPLD/NDUFC2/NDUFS7/ADCY6/GNB2/PRKACA/MAPK9/ADCY7/MAPK14/GNAI1/NDUFB10/PRKCA/GNAI2/GNAQ/PLCB3/NDUFA6/PRKACB/MGLL/NDUFB5/MAPK13/GNG12/NDUFAB1/NDUFA4/ITPR2/GABRB3/MAPK1/NDUFV2/DAGLA/MAPK11/ADCY9/NDUFA1/PLCB4/NDUFA11/ADCY1/GNG13/NDUFA3/NDUFB7/NDUFA4L2/GNB4/NDUFS5/ITPR3/GNG4/FAAH/KCNJ9/GABRG3/DAGLB/NDUFV1/NDUFA9/ADCY2/NDUFS4/SLC17A7/PLCB1/GABRA5/NDUFA5/ADCY3/GNG11/GRIA2/RIMS1/MAPK10/GNB3/KCNJ6/CACN…	77
hsa04145	Phagosome	79/4589	152/8644	0.641025	0.862153	0.507465	ACTB/CALR/ITGB1/ACTG1/TUBA1C/TUBB2A/ITGB5/STX18/ATP6V0C/CTSL/ITGAV/SEC61A1/EEA1/TUBB3/RAB5B/TFRC/CANX/TUBA4A/ITGA5/TUBB/TCIRG1/RAC1/DYNC1LI2/LAMP1/HLA-C/RAB7A/TUBB4B/ATP6V0B/RILP/DYNC1H1/TUBB6/MRC2/SEC61B/SCARB1/DYNC1LI1/COLEC12/THBS1/M6PR/ATP6AP1/PIKFYVE/DYNC1I2/COMP/SEC61A2/CORO1A/STX12/RAB5C/ATP6V0D1/STX7/TAP1/ITGAM/LAMP2/MPO/ATP6V1C2/C3/SFTPA2/THBS3/ATP6V0A4/SEC61G/TUBA3C/DYNC2H1/ATP6V0E2/ATP…	79
hsa04260	Cardiac muscle contraction	45/4589	87/8644	0.642789	0.862153	0.507465	SLC9A1/ATP2A2/CYC1/CACNA2D2/COX5A/ATP1B1/HRC/UQCRQ/TPM4/UQCRFS1/ASPH/UQCR10/CACNB1/CACNG4/COX8A/COX6C/TNNI3/MYL3/ATP2A1/CACNA2D4/CACNG8/COX6B1/TNNT2/FXYD2/ATP1A1/ATP2A3/ATP1B2/RYR2/COX6A2/TPM1/CACNG6/CACNA2D3/UQCRB/CACNG7/CACNG1/COX7A1/COX4I1/UQCRC2/UQCR11/CACNA2D1/CACNA1S/ATP1A3/CACNG3/ATP1B3/TNNC1	45
hsa04514	Cell adhesion molecules	82/4589	158/8644	0.649579	0.867817	0.510799	SDC4/CLDN4/ITGB1/CDH1/CD34/CLDN3/MPZL1/GLG1/PTPRF/CLDN7/ITGAV/CD276/NECTIN1/MADCAM1/NEO1/ALCAM/SDC3/CLDN23/CD58/CDH5/HLA-C/SDC1/NLGN1/CLDN15/ITGA9/PTPRS/ITGB7/NRXN3/NFASC/NTNG2/ICAM3/SDC2/ICAM1/CLDN14/NRXN2/PTPRD/CD8A/ITGB8/ITGAM/ICOSLG/SIGLEC1/CDH4/ITGA8/CLDN5/CD40/CD8B2/CADM3/CDH2/SPN/MAG/IGSF11/HLA-E/NRCAM/PTPRM/CD22/CDH3/VCAN/ITGA4/L1CAM/CD6/CNTN2/CDH15/LRRC4B/PDCD1/VSIR/HLA-DPA1/HLA-F/CLDN9/…	82
hsa03440	Homologous recombination	21/4589	41/8644	0.655161	0.871829	0.51316	TOP3B/MUS81/UIMC1/RAD51C/PALB2/EME1/SSBP1/POLD4/ATM/RAD54L/RPA1/RAD51D/TOPBP1/XRCC3/POLD3/BABAM1/RAD52/XRCC2/POLD1/RPA3/RBBP8	21
hsa00071	Fatty acid degradation	22/4589	43/8644	0.658674	0.87203	0.513279	ECHS1/ECI1/ACSL3/ACAT1/ACSL1/CPT1A/CPT2/ALDH1B1/ACSL6/GCDH/ACADS/ACSBG1/EHHADH/CYP2U1/ACAT2/ACADVL/ACOX3/ALDH3A2/ALDH2/ACAA1/CPT1C/CPT1B	22
hsa04630	JAK-STAT signaling pathway	86/4589	166/8644	0.660473	0.87203	0.513279	MCL1/PIAS2/SOCS1/MYC/PIK3R2/CREBBP/PIK3CB/JAK1/STAT5B/AKT1/BCL2L1/IFNGR2/CDKN1A/CCND1/RAF1/LIFR/PIM1/IL6R/PTPN2/PIK3CA/PTPN11/IL15RA/JAK2/PIK3R3/IL6ST/SOS2/PDGFA/EPOR/PDGFB/SOCS2/PIAS3/EGFR/CLCF1/TYK2/STAT3/SOCS7/STAM/OSMR/HRAS/MTOR/GHR/IL12RB1/STAT5A/STAM2/PTPN6/CCND3/IL10RB/LEPR/IFNAR1/SOCS3/AKT3/STAT2/PIK3CD/SOS1/BCL2/LIF/IL27RA/CCND2/PIAS1/CNTFR/IL10RA/PDGFRB/AKT2/IL4/LEP/CSF3R/PIAS4/CISH/CSF…	86
hsa04973	Carbohydrate digestion and absorption	24/4589	47/8644	0.66543	0.875157	0.515119	PIK3R2/PIK3CB/AKT1/PIK3CA/ATP1B1/PLCB3/PIK3R3/HK1/PLCB4/HK2/AKT3/SLC2A5/PIK3CD/PLCB1/TAS1R3/AKT2/FXYD2/ATP1A1/ATP1B2/PIK3R1/AMY1B/PRKCB/ATP1A3/ATP1B3	24
hsa04913	Ovarian steroidogenesis	26/4589	51/8644	0.671862	0.880191	0.518082	GNAS/INSR/ADCY6/PRKACA/ADCY7/PRKACB/IGF1R/ACOT2/CYP1B1/PLA2G4F/SCARB1/ADCY9/ADCY1/JMJD7-PLA2G4B/ADCY2/ALOX5/ADCY3/PLA2G4E/PLA2G4B/INS/ADCY5/PLA2G4D/ACOT4/HSD17B1/ACOT1/IGF1	26
hsa04217	Necroptosis	82/4589	159/8644	0.680114	0.886527	0.521811	HMGB1/SQSTM1/MACROH2A1/GLUL/H2AX/HSP90AA1/JAK1/STAT5B/PYGB/CAPN2/IFNGR2/PGAM5/MAPK9/USP21/CFLAR/SLC25A6/VDAC2/CHMP4B/H2AC17/H2AC11/RBCK1/TRAF5/H2AZ2/CHMP1B/CHMP7/JAK2/CHMP6/SMPD1/BIRC2/CAPN1/FADD/BID/PLA2G4F/H2AJ/TNFRSF10A/CHMP4C/CHMP2A/DNM1L/TYK2/STAT3/PYGL/VPS4B/CAMK2G/TNFRSF1A/CHMP3/MLKL/H2AC4/H2AC8/HSP90AB1/STAT5A/JMJD7-PLA2G4B/SPATA2L/TNFAIP3/CHMP1A/IFNAR1/ALOX15/CHMP2B/STAT2/ZBP1/VDAC3/BCL2…	82
hsa05206	MicroRNAs in cancer	161/4589	310/8644	0.681944	0.886527	0.521811	DDIT4/HNRNPK/E2F3/EFNA1/MCL1/VEGFA/MIR203A/SOCS1/MYC/PIK3R2/CREBBP/PIK3CB/SIRT1/UBE2I/CRK/GLS/BCL2L11/MIR183/FOXP1/MIRLET7A1/EZH2/MIRLET7B/CDKN1A/CDKN1B/CCND1/RAF1/IRS1/PIM1/ERBB3/TP53/MIR200B/BMPR2/PIK3CA/PRKCA/PLCG1/NOTCH3/HMOX1/APC/STMN1/SOX4/WNT3/DNMT3A/DNMT3B/BCL2L2/PIK3R3/ITGA5/MDM2/MIRLET7A3/SOS2/PDGFA/PDGFB/MAP2K2/RHOA/MIR133A2/RECK/IRS2/CASP3/CRKL/FZD3/CYP1B1/EFNA5/ABCC1/EGFR/CCNE1/MAPK1…	161
hsa05034	Alcoholism	97/4589	188/8644	0.687791	0.890702	0.524269	CALM1/MACROH2A1/H2AX/GNAS/H3C10/BRAF/H3-3B/GNB2/ADORA2B/H3-3A/CREB3L4/PPP1CC/RAF1/PRKACA/PPP1CA/CAMKK2/GRIN2C/SHC2/CREB1/PPP1R1B/GNAI1/GNAI2/H2AC17/H2AC11/H3C4/H2AZ2/CALML6/SOS2/ATF4/PRKACB/SLC29A2/H2AJ/GNG12/HDAC10/MAPK1/KRAS/HAT1/HDAC2/GRIN1/H3C2/HRAS/H2AC4/SLC29A1/H2AC8/GNG13/H4C1/GRIN2D/GNB4/GNG4/SLC18A2/HDAC6/H2BC4/TH/CREB3L2/HDAC9/SHC3/HDAC11/ARAF/ADORA2A/CREB3L1/CALML4/GRIN3B/SOS1/GNG11/AT…	97
hsa04657	IL-17 signaling pathway	48/4589	94/8644	0.691719	0.89237	0.525251	NFKBIA/JUND/TRAF4/HSP90AA1/GSK3B/USP25/ELAVL1/MAPK6/MAPK9/MAPK14/IL17D/TRAF5/JUN/IL17RA/FADD/MAPK13/CASP3/MAPK1/MAPK11/IKBKB/TBK1/RELA/HSP90AB1/MAPK15/MAPK7/TNFAIP3/FOS/IL17RC/MAPK4/FOSL1/TRAF3/MMP9/MUC5B/MAPK10/CEBPB/MUC5AC/IL17C/IL4/MAPK3/MAPK12/CSF3/TAB3/IKBKE/TNF/CXCL5/CXCL2/CHUK/MAPK8	48
hsa04622	RIG-I-like receptor signaling pathway	36/4589	71/8644	0.700213	0.898633	0.528937	NFKBIA/TRIM25/STING1/NLRX1/TBKBP1/MAPK9/MAPK14/MAP3K1/TKFC/MAVS/ADAR/RNF125/AZI2/DDX3X/FADD/MAPK13/MAPK11/IKBKB/TANK/TBK1/SIKE1/RELA/NFKBIB/IRF7/PIN1/TRAF3/DHX58/MAPK10/ISG15/MAPK12/IRF3/RIPK1/IKBKE/TNF/CHUK/MAPK8	36
hsa00052	Galactose metabolism	16/4589	32/8644	0.701891	0.898633	0.528937	GAA/B4GALT1/PFKL/B4GALT2/PFKM/GLB1/PGM2/PFKP/HK1/GALT/PGM1/GALE/HK2/AKR1B1/GALK1/GCK	16
hsa05140	Leishmaniasis	39/4589	77/8644	0.707738	0.901293	0.530502	NFKBIA/MARCKSL1/ITGB1/EEF1A1/IRAK1/JAK1/IFNGR2/MAPK14/EEF1A2/JUN/JAK2/TAB1/MAPK13/MYD88/MAPK1/MAPK11/IRAK4/RELA/NFKBIB/PTPN6/FOS/ITGAM/C3/IL4/MAPK3/MAPK12/FCGR3A/TGFB2/ITGA4/CYBA/CR1L/HLA-DPA1/NOS2/HLA-DRA/PRKCB/TLR2/TNF/IFNGR1/ITGB2	39
hsa04620	Toll-like receptor signaling pathway	55/4589	108/8644	0.709301	0.901293	0.530502	NFKBIA/IRAK1/TIRAP/PIK3R2/PIK3CB/JAK1/AKT1/TOLLIP/MAPK9/MAP2K7/MAPK14/PIK3CA/MAP2K3/JUN/PIK3R3/TAB1/MAP2K2/FADD/MAPK13/MAP3K8/RAC1/IRF5/MYD88/MAPK1/MAPK11/TYK2/IKBKB/IRAK4/TBK1/RELA/IRF7/TLR5/FOS/IFNAR1/AKT3/STAT2/PIK3CD/TRAF3/TLR9/MAPK10/CD40/AKT2/MAPK3/MAPK12/LBP/IRF3/PIK3R1/TICAM1/RIPK1/IKBKE/CD86/TLR2/TNF/CHUK/MAPK8	55
hsa05016	Huntington disease	158/4589	306/8644	0.718437	0.909482	0.535323	TAF4/NRF1/SOD2/POLR2C/CLTC/HAP1/NDUFC2/CREBBP/NDUFS7/PPIF/TUBA1C/TUBB2A/ATP5F1B/CREB3L4/RCOR1/AP2A2/PSMA7/PSMD8/AP2M1/CYC1/MAPK9/TP53/ERN1/MAP2K7/WIPI2/SLC25A6/CREB1/RB1CC1/TUBB3/VDAC2/NDUFB10/GNAQ/ADRM1/COX5A/CLTA/POLR2H/ATG2B/GPX1/PLCB3/PSMD7/TUBA4A/HIP1/NDUFA6/TUBB/NRBF2/PSMD2/PSMA1/NDUFB5/POLR2D/DLG4/ATG101/STX1A/ACTR1B/CASP3/NDUFAB1/TUBB4B/ATP5MC2/NDUFA4/UQCRQ/BECN1/NDUFV2/DNAL4/SIN3A/MAP3K1…	158
hsa04978	Mineral absorption	30/4589	60/8644	0.729743	0.920348	0.541718	SLC11A2/HMOX1/ATP1B1/ATP2B1/VDR/MT1X/ATOX1/SLC46A1/SLC39A4/SLC30A1/SLC34A3/ATP7A/TRPV6/TF/SLC9A3/STEAP1/TRPM6/FXYD2/ATP1A1/ATP1B2/ATP7B/SLC34A2/ATP2B4/SLC6A19/CLCN2/MT1M/ATP1A3/MT1F/ATP1B3/SLC26A9	30
hsa04966	Collecting duct acid secretion	13/4589	27/8644	0.7609	0.949495	0.558875	SLC12A7/ATP6V0C/TCIRG1/CA2/ATP6V0D1/ATP4A/ATP6V1C2/ATP6V0A4/ATP6V0E2/ATP6V1F/SLC4A1/ATP4B/ATP6V0A2	13
hsa04975	Fat digestion and absorption	21/4589	43/8644	0.762411	0.949495	0.558875	ACAT1/PLPP1/GOT2/AGPAT1/PLPP3/DGAT2/AGPAT2/SCARB1/PLA2G1B/SLC27A1/ABCA1/PLPP2/MOGAT3/DGAT1/ACAT2/MOGAT2/PLA2G3/NPC1L1/APOB/APOA4/PLA2G2D	21
hsa00770	Pantothenate and CoA biosynthesis	1989-10-01	21/8644	0.764999	0.949495	0.558875	BCAT2/PANK3/PPCDC/PPCS/ALDH1B1/AASDHPPT/DPYD/CSAD/ALDH3A2/ALDH2	10
hsa00785	Lipoic acid metabolism	1989-09-01	19/8644	0.767578	0.949495	0.558875	PDHB/DLAT/OGDH/GCSH/BCKDHA/PDHA1/OGDHL/GLDC/DBT	9
hsa00120	Primary bile acid biosynthesis	1989-08-01	17/8644	0.77107	0.949495	0.558875	AMACR/SLC27A5/SCP2/HSD17B4/CYP8B1/CYP46A1/HSD3B7/ACOT8	8
hsa00910	Nitrogen metabolism	1989-08-01	17/8644	0.77107	0.949495	0.558875	GLUL/CA12/CA2/CA13/CA9/CA5A/CA4/CA8	8
hsa03420	Nucleotide excision repair	31/4589	63/8644	0.772518	0.949495	0.558875	RAD23B/CUL4A/RAD23A/POLR2C/POLE4/RFC2/ERCC3/POLR2H/RBX1/GTF2H1/MNAT1/POLR2D/POLE3/XPC/ERCC4/PCNA/POLD4/POLE2/RPA1/RFC5/ERCC5/RFC3/POLR2G/LIG1/POLD3/ERCC2/UVSSA/ERCC1/POLE/POLD1/RPA3	31
hsa00130	Ubiquinone and other terpenoid-quinone biosynthesis	1989-05-01	1944-11-01	0.790877	0.968537	0.570083	VKORC1L1/COQ6/VKORC1/COQ7/HPD	5
hsa05020	Prion disease	138/4589	272/8644	0.802983	0.976654	0.57486	HSPA8/PPP3CA/GSK3B/PIK3R2/NDUFC2/PIK3CB/LAMC1/NDUFS7/PPP3CC/PPIF/TUBA1C/TUBB2A/ATP5F1B/CREB3L4/PRKCD/PSMA7/PRKACA/PSMD8/CYC1/GRIN2C/MAPK9/SLC25A6/MAPK14/PIK3CA/CREB1/TUBB3/VDAC2/NDUFB10/DDIT3/ADRM1/COX5A/CSNK2A1/HSPA5/PSMD7/TUBA4A/PIK3R3/NDUFA6/ATF4/TUBB/PSMD2/PRKACB/PSMA1/NDUFB5/MAPK13/RAC1/CASP3/NDUFAB1/TUBB4B/ATP5MC2/NDUFA4/UQCRQ/ITPR2/MAPK1/NDUFV2/MAPK11/TUBB6/PSMC2/STIP1/ATP5F1D/ATP5F1E/UQCR…	138
hsa05033	Nicotine addiction	19/4589	40/8644	0.80759	0.976654	0.57486	CHRNA7/GRIN2C/GABRB3/GRIN1/CHRNB2/GRIN2D/GABRG3/SLC17A7/GABRA5/CHRNA4/CHRNA6/GRIN3B/GRIA2/CACNA1B/GRIN2A/CACNA1A/GABRG1/GABRD/SLC32A1	19
hsa05340	Primary immunodeficiency	18/4589	38/8644	0.808225	0.976654	0.57486	LCK/RFXANK/ORAI1/ADA/TNFRSF13C/DCLRE1C/CD8A/TAP1/CD40/CD8B2/AICDA/IGLL1/AIRE/CIITA/CD4/CD3E/IL7R/ZAP70	18
hsa00500	Starch and sucrose metabolism	17/4589	36/8644	0.809063	0.976654	0.57486	PYGB/AGL/GYG1/GAA/GBE1/PGM2/HK1/TREH/PYGL/PGM1/GPI/HK2/GBA3/GCK/AMY1B/PYGM/GYS1	17
hsa04621	NOD-like receptor signaling pathway	93/4589	186/8644	0.823241	0.990233	0.582853	NFKBIA/HSP90AA1/RIPK2/JAK1/STING1/NLRX1/ERBIN/NAMPT/YWHAE/BCL2L1/PRKCD/NOD1/MAPK9/MAPK14/PANX1/CTSB/VDAC2/PKN1/RBCK1/TRAF5/ANTXR2/MAVS/TXN/PLCB3/JUN/TAB1/TRPM2/BIRC2/FADD/MAP1LC3B/MAPK13/RHOA/GABARAPL1/ITPR2/MYD88/MAPK1/DNM1L/GPSM3/MAPK11/TYK2/IKBKB/IRAK4/TANK/TXNIP/TBK1/RELA/PLCB4/SUGT1/MFN2/DHX33/NFKBIB/HSP90AB1/IRF7/MFN1/ITPR3/GABARAPL2/TRIP6/CARD9/OAS3/TNFAIP3/IFNAR1/STAT2/P2RX7/PLCB1/PSTPIP1…	93
hsa00100	Steroid biosynthesis	1989-09-01	20/8644	0.828917	0.993524	0.58479	TM7SF2/FDFT1/CYP51A1/CYP2R1/DHCR7/LBR/CYP27B1/LIPA/DHCR24	9
hsa04650	Natural killer cell mediated cytotoxicity	65/4589	132/8644	0.83653	0.997846	0.587334	PPP3CA/BRAF/PIK3R2/PIK3CB/PPP3CC/IFNGR2/RAF1/SHC2/PIK3CA/PRKCA/PLCG1/VAV2/PTPN11/PIK3R3/SOS2/MAP2K2/BID/RAC1/HLA-C/CASP3/TNFRSF10A/MAPK1/KRAS/LCK/MICA/NFATC1/ULBP1/HRAS/CD247/PTK2B/RAET1G/RAC3/PTPN6/PPP3R1/ULBP3/VAV3/PAK1/SHC3/IFNAR1/ARAF/ICAM1/PIK3CD/SH3BP2/SOS1/ULBP2/SHC1/NFATC2/MAPK3/FCGR3A/HLA-E/SYK/LAT2/PIK3R1/NCR2/ICAM2/PLCG2/RAC2/PRF1/PRKCB/TNF/IFNGR1/VAV1/ITGAL/ITGB2/ZAP70	65
hsa00430	Taurine and hypotaurine metabolism	1989-07-01	16/8644	0.841253	0.997846	0.587334	ADO/GGT7/CSAD/GGT5/GGT6/GGT1/CDO1	7
hsa00620	Pyruvate metabolism	22/4589	47/8644	0.844138	0.997846	0.587334	PCK2/PKM/ME1/HAGH/ACSS1/PDHB/ACAT1/DLAT/AKR1A1/ALDH1B1/ACACB/PDHA1/MDH2/LDHD/ACAT2/ACYP1/PC/ALDH3A2/ALDH2/PCK1/ACACA/GRHPR	22
hsa04976	Bile secretion	43/4589	89/8644	0.844691	0.997846	0.587334	SLC9A1/RXRA/GNAS/EPHX1/KCNN2/ADCY6/SLC4A2/PRKACA/ADCY7/SLC27A5/ATP1B1/SLC2A1/PRKACB/SCARB1/ADCY9/ADCY1/NCEH1/CA2/ADCY2/ABCC3/ADCY3/SLC4A4/SLC9A3/HMGCR/ABCG2/SLC51A/UGT2B4/FXYD2/ATP1A1/ATP1B2/SCT/ADCY5/SLC22A7/UGT1A5/UGT1A1/SLC51B/CFTR/ABCB4/ABCB1/ATP1A3/SLC22A8/ATP1B3/AQP1	43
hsa04974	Protein digestion and absorption	50/4589	103/8644	0.848291	0.997846	0.587334	COL26A1/SLC38A2/MME/DPP4/ATP1B1/COL6A2/COL6A1/SLC36A4/KCNK5/SLC3A2/COL16A1/SLC1A5/KCNQ1/COL23A1/COL18A1/COL9A2/SLC36A1/COL2A1/SLC9A3/COL13A1/COL27A1/CPA1/PRCP/SLC7A8/COL1A1/COL15A1/ELN/FXYD2/ATP1A1/ATP1B2/COL4A1/COL20A1/COL24A1/COL6A6/COL22A1/CTRL/SLC6A19/SLC1A1/COL4A3/COL5A1/COL12A1/COL19A1/COL9A1/COL5A3/COL9A3/ATP1A3/COL6A3/ATP1B3/SLC15A1/CTRB1	50
hsa00760	Nicotinate and nicotinamide metabolism	17/4589	37/8644	0.850235	0.997846	0.587334	SIRT1/NAMPT/NAPRT/NADK2/NT5M/NT5C/SIRT3/NADK/SIRT7/NNMT/NMNAT2/QPRT/NT5DC4/SIRT5/SIRT2/NADSYN1/NT5C2	17
hsa05164	Influenza A	84/4589	171/8644	0.870085	1	0.588602	NFKBIA/ACTB/TMPRSS2/DNAJB1/TRIM25/ACTG1/PIK3R2/CREBBP/PIK3CB/JAK1/NLRX1/AKT1/IFNGR2/RAF1/SLC25A6/PIK3CA/PRKCA/DNAJC3/CPSF4/KPNA2/MAVS/ADAR/JAK2/PIK3R3/CDK4/MAP2K2/FADD/BID/CASP3/TNFRSF10A/MYD88/MAPK1/TYK2/IKBKB/IRAK4/NXT1/TBK1/RELA/TNFRSF1A/CDK6/NFKBIB/IRF7/CALCOCO2/CCND3/RAE1/KPNA5/OAS3/APAF1/KPNA6/IFNAR1/SOCS3/TMPRSS4/AKT3/FDPS/ICAM1/STAT2/PIK3CD/TRAF3/BAK1/RAB11A/EIF2S1/PML/XPO1/TPSD1/AKT2/CAS…	84
hsa04614	Renin-angiotensin system	1989-10-01	23/8644	0.871556	1	0.588602	MME/LNPEP/THOP1/KLK2/ATP6AP2/PRCP/ACE/AGT/ANPEP/MRGPRD	10
hsa00920	Sulfur metabolism	1989-04-01	1944-10-01	0.874266	1	0.588602	TST/SELENBP1/PAPSS1/PAPSS2	4
hsa00280	Valine, leucine and isoleucine degradation	22/4589	48/8644	0.875904	1	0.588602	ACSF3/ECHS1/BCAT2/AUH/MCCC1/HIBADH/IL4I1/ACAT1/PCCB/HMGCS1/ABAT/ALDH1B1/ALDH6A1/BCKDHA/ACADS/EHHADH/ACAT2/IVD/ALDH3A2/ALDH2/ACAA1/DBT	22
hsa00350	Tyrosine metabolism	16/4589	36/8644	0.886564	1	0.588602	COMT/IL4I1/GOT1/MIF/GOT2/ALDH3B2/TH/ALDH3A1/FAH/PNMT/DBH/DDC/HPD/TPO/AOC2/ALDH3B1	16
hsa04080	Neuroactive ligand-receptor interaction	184/4589	367/8644	0.887127	1	0.588602	GAL/P2RX4/CHRNA7/THRB/ADORA2B/TSPO/GRIN2C/SLURP1/EDN2/ADM/ADM2/THRA/LPAR3/CHRM1/LPAR2/ADRB1/S1PR3/F2RL1/GABRB3/PTGFR/PTGER4/GRIN1/VGF/CHRNB2/GHR/HRH3/HTR5A/GRIN2D/VIPR2/GPR156/P2RX5/QRFP/GABBR1/NPY4R/NR3C1/P2RY1/NPBWR1/GABRG3/LEPR/OPRD1/TMEM97/NMUR1/CHRM4/AVPR1B/S1PR2/GALR2/GRID2/CRHR1/HTR7/ADRA1B/GRP/P2RY2/ADRA2A/VIPR1/P2RX7/LYNX1/UTS2R/GABRA5/ADORA2A/NTSR2/CHRNA4/CHRNA6/NPY4R2/GRM4/GRIN3B/F2RL3…	184
hsa00640	Propanoate metabolism	14/4589	32/8644	0.892083	1	0.588602	ECHS1/SUCLG2/ACSS1/PCCB/ABAT/ACACB/ALDH6A1/BCKDHA/ACADS/EHHADH/ACOX3/SUCLG1/DBT/ACACA	14
hsa00591	Linoleic acid metabolism	13/4589	30/8644	0.895359	1	0.588602	PLAAT3/PLA2G4F/PLB1/PLA2G6/PLA2G1B/JMJD7-PLA2G4B/ALOX15/PLA2G4E/PLA2G4B/PLA2G4D/CYP2E1/PLA2G3/PLA2G2D	13
hsa05171	Coronavirus disease - COVID-19	113/4589	232/8644	0.922429	1	0.588602	NFKBIA/TMPRSS2/RPLP0/RPS11/RPL13/IRAK1/PIK3R2/RPL29/PIK3CB/JAK1/STING1/RPL10A/RPS14/IL6R/MAPK9/RPL26/MAPK14/PIK3CA/RPL8/RPS16/RPS28/PRKCA/RPLP2/PLCG1/RPL22L1/RPS15/RPS10/RPS20/RPL18/RPL21/RPL32/RPL23/RPS9/RPS27L/MAVS/RPSA/JUN/ADAR/PIK3R3/IL6ST/RPL14/ADAM17/RPS21/RPL6/RPS19/MAPK13/RPS29/NRP1/RPL27/EGFR/RPL10/MYD88/MAPK1/CFD/UBA52/RPS27/MAPK11/TYK2/IKBKB/STAT3/RPL36/IRAK4/FAU/RSL24D1/RPL9/RPL27A/TB…	113
hsa00380	Tryptophan metabolism	18/4589	42/8644	0.931438	1	0.588602	ECHS1/IL4I1/ACAT1/CAT/CYP1B1/ALDH1B1/GCDH/AOC1/EHHADH/ACAT2/AANAT/AADAT/ALDH3A2/DDC/ALDH2/INMT/KMO/KYAT1	18
hsa05416	Viral myocarditis	30/4589	67/8644	0.931996	1	0.588602	ACTB/EIF4G1/ACTG1/EIF4G2/CCND1/SGCB/BID/RAC1/HLA-C/CASP3/RAC3/SGCG/ICAM1/CD40/SNTB1/CASP9/HLA-E/CAV1/HLA-DPA1/NOS1/HLA-F/HLA-DRA/RAC2/SSPN/SGCD/PRF1/CD86/ITGAL/ITGB2/DTNA	30
hsa03010	Ribosome	79/4589	167/8644	0.944015	1	0.588602	RPLP0/RPS11/RPL13/RPL29/RPL10A/RPS14/RPL26/MRPL14/RPL8/RPS16/RPS28/MRPS7/RPLP2/MRPL15/RPL22L1/RPS15/RPS10/RPS20/MRPL12/RPL18/RPL21/RPL32/RPL23/RPS9/RPS27L/RPSA/MRPS2/MRPL4/RPL14/RPS21/MRPL10/RPL6/RPS19/MRPL16/RPS29/MRPS15/RPL27/RPL10/MRPS9/MRPL33/UBA52/RPS27/MRPL24/MRPL19/RPL36/FAU/MRPL17/RSL24D1/RPL9/RPL27A/MRPS16/MRPL2/MRPL11/MRPL34/MRPS18A/RPL38/RPS12/RPL35A/RPL26L1/MRPS11/RPLP1/MRPS10/MRPL13/…	79
hsa01240	Biosynthesis of cofactors	71/4589	153/8644	0.96009	1	0.588602	MAT2A/FPGS/PSAT1/AK1/PTS/MTHFD2/FECH/MAT2B/GPHN/NME2/MOCS1/NAPRT/BCAT2/NADK2/PANK3/NME6/RFK/GSS/CTPS1/GUSB/MPI/PPCDC/GCH1/VKORC1L1/PPCS/NADK/MTHFD1L/PDXK/GCLM/ADSL/NME1/ALAD/PNPO/DHRS3/MTHFD1/GCLC/AK4/ADSS2/AKR1A1/MMAB/NME3/PMM2/ADSS1/SHMT2/COQ6/ALDH1B1/VKORC1/AK7/UROS/COX15/COQ7/GGH/PPOX/SHMT1/AK2/AK5/RDH13/NMNAT2/ALPP/UGT2B4/ALPG/QPRT/ALDH3A2/UGT1A5/ALDH2/UGT1A1/HPD/UROD/NADSYN1/KMO/ALPL	71
hsa00983	Drug metabolism - other enzymes	35/4589	80/8644	0.963524	1	0.588602	IMPDH2/TYMP/IMPDH1/UCK2/NME2/NME6/UCKL1/GUSB/DUT/RRM2B/NME1/GSTM3/NME3/RRM1/MGST2/GSTO1/UCK1/RRM2/TK1/DPYD/TK2/UPP1/GSTM4/MGST3/MPO/GSTA1/UGT2B4/GSTA5/CYP2E1/GSTO2/UGT1A5/UGT1A1/ITPA/CES2/NAT2	35
hsa04613	Neutrophil extracellular trap formation	89/4589	191/8644	0.9706	1	0.588602	HMGB1/ACTB/SRC/MACROH2A1/H2AX/H3C10/ACTG1/PIK3R2/PIK3CB/H3-3B/AKT1/PPIF/H3-3A/RAF1/SLC25A6/MAPK14/PIK3CA/VDAC2/PRKCA/PLCG1/H2AC17/H2AC11/H3C4/H2AZ2/PLCB3/PIK3R3/MAP2K2/MAPK13/RAC1/H2AJ/ATG7/HDAC10/MAPK1/MAPK11/HAT1/HDAC2/H3C2/RELA/H2AC4/PLCB4/MTOR/H2AC8/H4C1/HDAC6/H2BC4/HDAC9/HDAC11/AKT3/PIK3CD/PLCB1/VDAC3/ITGAM/H2AC16/HDAC7/MPO/C3/H2BC6/HDAC4/H2BC21/AKT2/ITGB3/H3-5/MAPK3/MAPK12/FCGR3A/VWF/MACROH…	89
hsa05144	Malaria	20/4589	50/8644	0.977426	1	0.588602	SDC1/MYD88/THBS1/MET/COMP/LRP1/SDC2/ICAM1/TLR9/THBS3/CD40/TGFB2/CSF3/CR1L/THBS2/TLR2/TNF/ITGAL/ITGB2/GYPC	20
hsa00190	Oxidative phosphorylation	59/4589	134/8644	0.986218	1	0.588602	NDUFC2/NDUFS7/ATP5F1B/ATP6V0C/CYC1/NDUFB10/PPA2/COX5A/ATP5MF/NDUFA6/TCIRG1/NDUFB5/NDUFAB1/ATP5MC2/NDUFA4/UQCRQ/ATP6V0B/NDUFV2/ATP5F1D/ATP5F1E/UQCRFS1/SDHC/NDUFA1/LHPP/COX15/NDUFA11/UQCR10/NDUFA3/NDUFB7/ATP6AP1/NDUFA4L2/NDUFS5/COX8A/NDUFV1/COX6C/NDUFA9/NDUFS4/ATP6V0D1/NDUFA5/ATP12A/ATP4A/ATP6V1C2/ATP6V0A4/ATP6V0E2/COX6B1/ATP6V1F/NDUFB2/COX6A2/NDUFS8/UQCRB/NDUFB6/COX7A1/COX4I1/ATP4B/UQCRC2/NDUFB9/U…	59
hsa03022	Basal transcription factors	17/4589	45/8644	0.986696	1	0.588602	GTF2I/TAF4/GTF2IRD1/TAF5L/ERCC3/TAF5/GTF2H1/MNAT1/TAF6L/GTF2A2/TBPL1/GTF2F1/TAF11/TAF6/ERCC2/GTF2A1/TBP	17
hsa00040	Pentose and glucuronate interconversions	13/4589	36/8644	0.986771	1	0.588602	CRYL1/DCXR/GUSB/FGGY/AKR1A1/RPE/KL/AKR1B1/UGT2B4/UGT1A5/CRPPA/UGT1A1/XYLB	13
hsa00860	Porphyrin metabolism	16/4589	43/8644	0.98777	1	0.588602	FECH/HMOX1/GUSB/BLVRA/ALAD/MMAB/BLVRB/UROS/COX15/PPOX/UGT2B4/HCCS/UGT1A5/UGT1A1/UROD/CP	16
hsa04612	Antigen processing and presentation	32/4589	78/8644	0.988052	1	0.588602	CALR/HSPA8/HSP90AA1/NFYA/PDIA3/CTSL/CTSB/CREB1/PSME3/CANX/HSPA5/NFYB/HLA-C/HSPA4/RFXANK/B2M/HSP90AB1/LGMN/PSME1/TAPBP/CD8A/TAP1/CD8B2/HLA-E/HSPA1L/HLA-DPA1/HLA-F/IFI30/CIITA/CD4/HLA-DRA/TNF	32
hsa00650	Butanoate metabolism	1989-09-01	27/8644	0.988269	1	0.588602	ECHS1/ACAT1/HMGCS1/ABAT/ACADS/EHHADH/ACAT2/BDH1/ACSM2B	9
hsa05143	African trypanosomiasis	13/4589	37/8644	0.991034	1	0.588602	PRKCA/GNAQ/PLCB3/THOP1/F2RL1/MYD88/PLCB4/ICAM1/PLCB1/TLR9/LAMA4/PRKCB/TNF	13
hsa00053	Ascorbate and aldarate metabolism	1989-10-01	30/8644	0.991064	1	0.588602	GUSB/AKR1A1/ALDH1B1/KL/UGT2B4/ALDH3A2/UGT1A5/ALDH2/UGT1A1/MIOX	10
hsa04672	Intestinal immune network for IgA production	18/4589	49/8644	0.992859	1	0.588602	TNFSF13/MADCAM1/IL15RA/LTBR/MAP3K14/ITGB7/CXCL12/TNFRSF13C/ICOSLG/CCL28/CD40/AICDA/IL4/ITGA4/HLA-DPA1/HLA-DRA/CD86/CCL25	18
hsa05321	Inflammatory bowel disease	25/4589	65/8644	0.993792	1	0.588602	IFNGR2/SMAD2/RORC/JUN/NFATC1/STAT3/RORA/RELA/SMAD3/IL12RB1/MAF/TLR5/GATA3/IL4/TGFB2/TBX21/HLA-DPA1/HLA-DRA/NOD2/TLR2/TNF/IL21R/IFNGR1/STAT6/IL18R1	25
hsa03020	RNA polymerase	1989-11-01	34/8644	0.995562	1	0.588602	POLR2C/POLR3H/POLR2H/POLR2D/POLR1F/POLR1C/POLR2G/POLR1A/POLR1E/POLR3F/POLR3E	11
hsa04640	Hematopoietic cell lineage	39/4589	99/8644	0.997812	1	0.588602	CD34/MME/IL6R/IL1R1/TFRC/ITGA5/EPOR/CSF1/ITGA1/CD8A/ITGAM/CD8B2/FLT3/ITGB3/IL4/KIT/CSF3R/CD9/CD1D/CD22/GP1BA/CD7/ITGA4/GP9/CSF3/GP1BB/CR1L/ANPEP/HLA-DPA1/GP5/CD4/HLA-DRA/CD3E/IL7/CD5/EPO/TNF/IL7R/FLT3LG	39
hsa04742	Taste transduction	33/4589	86/8644	0.997888	1	0.588602	ADCY6/PRKACA/PLCB3/PRKACB/KCNK5/ENTPD2/SCNN1G/PLCB4/GNG13/ITPR3/GABBR1/P2RY1/PDE1B/SCNN1B/SCNN1A/PLCB1/GABRA5/GRM4/ASIC2/HCN4/TAS1R3/GNB3/HTR3A/TRPM5/P2RX2/HTR1A/CACNA1A/GABBR2/SCN9A/HTR1E/HTR3E/PDE1C/CHRM3	33
hsa04623	Cytosolic DNA-sensing pathway	28/4589	75/8644	0.997935	1	0.588602	NFKBIA/STING1/POLR3H/POLR2H/MAVS/ADAR/CASP7/FADD/CASP3/IKBKB/TBK1/RELA/MLKL/NFKBIB/IRF7/DNASE2/POLR1C/ZBP1/SAMHD1/TREX1/PYCARD/GSDMD/IRF3/POLR3F/POLR3E/RIPK1/IKBKE/CHUK	28
hsa05323	Rheumatoid arthritis	34/4589	93/8644	0.999557	1	0.588602	VEGFA/TNFRSF11A/ATP6V0C/CTSL/TNFSF13/JUN/TCIRG1/CSF1/ATP6V0B/ATP6AP1/CXCL12/FLT1/FOS/ICAM1/ATP6V0D1/LTB/ATP6V1C2/ANGPT1/ATP6V0A4/ATP6V0E2/ATP6V1F/TGFB2/ACP5/HLA-DPA1/HLA-DRA/TNFSF11/ATP6V0A2/CD86/TLR2/TNF/CXCL5/ITGAL/ITGB2/CXCL2	34
hsa05330	Allograft rejection	1989-10-01	38/8644	0.999792	1	0.588602	HLA-C/CD40/IL4/HLA-E/HLA-DPA1/HLA-F/HLA-DRA/PRF1/CD86/TNF	10
hsa05310	Asthma	1989-07-01	31/8644	0.999879	1	0.588602	CD40/EPX/IL4/HLA-DPA1/IL9/HLA-DRA/TNF	7
hsa04940	Type I diabetes mellitus	1989-11-01	43/8644	0.999938	1	0.588602	ICA1/HLA-C/PTPRN2/INS/HLA-E/HLA-DPA1/HLA-F/HLA-DRA/PRF1/CD86/TNF	11
hsa00970	Aminoacyl-tRNA biosynthesis	20/4589	66/8644	0.999948	1	0.588602	AARS1/FARSA/TARS3/GARS1/IARS1/WARS1/VARS1/CARS2/DARS1/HARS2/CARS1/QARS1/TARS1/YARS2/FARS2/TARS2/MTFMT/PARS2/NARS2/AARS2	20
hsa00140	Steroid hormone biosynthesis	17/4589	62/8644	0.999989	1	0.588602	COMT/HSD11B2/SRD5A1/CYP1B1/HSD17B12/HSD17B8/UGT2B4/SRD5A3/SRD5A2/CYP11B2/CYP2E1/SULT2B1/HSD11B1L/CYP11B1/UGT1A5/UGT1A1/HSD17B1	17
hsa03040	Spliceosome	82/4589	216/8644	0.999998	1	0.588602	HNRNPK/SRSF2/SRSF6/HSPA8/DDX5/HNRNPA3/FUS/SRSF9/SRSF4/SRSF5/PUF60/TRA2A/RBM25/SRSF8/RP9/HNRNPU/HNRNPM/EIF4A3/TCERG1/RBM17/THOC1/NCBP2/RBM22/SMNDC1/U2AF2/SNRPB/SNRPD1/PRPF8/RNU1-4/DDX23/THOC2/SNU13/CHERP/USP39/PRPF38B/AQR/LSM4/LSM8/SRSF10/RNVU1-4/SF3B1/RNU6-9/PRPF40B/NCBP1/ALYREF/SF3B2/SNRPB2/HNRNPA1L2/PPIH/SNRNP70/SF3B4/PRPF6/PPIE/PPIL1/SNRPC/SNRPA1/PRPF3/PRPF19/RNU1-2/RNU5F-1/RNU1-1/DHX16/CDC5L/…	82
hsa00980	Metabolism of xenobiotics by cytochrome P450	22/4589	78/8644	0.999998	1	0.588602	EPHX1/CYP1B1/GSTM3/ALDH3B2/MGST2/GSTO1/ALDH3A1/GSTM4/MGST3/GSTA1/UGT2B4/GSTA5/CYP2D7/CYP2E1/CBR3/HSD11B1L/GSTO2/UGT1A5/UGT1A1/CYP2D6/ALDH3B1/CYP2S1	22
hsa05332	Graft-versus-host disease	1989-08-01	42/8644	0.999999	1	0.588602	HLA-C/HLA-E/HLA-DPA1/HLA-F/HLA-DRA/PRF1/CD86/TNF	8
hsa05204	Chemical carcinogenesis - DNA adducts	18/4589	70/8644	0.999999	1	0.588602	EPHX1/CYP1B1/GSTM3/MGST2/GSTO1/GSTM4/MGST3/GSTA1/UGT2B4/SULT1A1/CYP3A43/GSTA5/CYP2E1/HSD11B1L/GSTO2/UGT1A5/UGT1A1/NAT2	18
hsa00830	Retinol metabolism	17/4589	68/8644	0.999999	1	0.588602	ALDH1A3/RDH10/DHRS3/PNPLA4/RDH13/CYP2W1/DGAT1/UGT2B4/UGT1A5/CYP26C1/UGT1A1/ALDH1A2/LRAT/CYP27C1/CYP26B1/CYP2S1/CYP26A1	17
hsa05322	Systemic lupus erythematosus	45/4589	137/8644	1	1	0.588602	MACROH2A1/H2AX/H3C10/ACTN1/H3-3B/H3-3A/H2AC17/H2AC11/H3C4/H2AZ2/SNRPB/SNRPD1/ACTN4/H2AJ/H3C2/H2AC4/H2AC8/H4C1/H2BC4/TRIM21/H2AC16/C3/H2BC6/CD40/H2BC21/GRIN2A/H3-5/FCGR3A/MACROH2A2/H2BC13/H3C12/C8G/H2BC12L/H4C8/H2BC26/HLA-DPA1/SSB/C1R/HLA-DRA/H3C8/ELANE/CD86/TNF/H2AC25/H3C6	45
hsa05320	Autoimmune thyroid disease	1989-11-01	53/8644	1	1	0.588602	HLA-C/CD40/TSHR/IL4/HLA-E/HLA-DPA1/HLA-F/TPO/HLA-DRA/PRF1/CD86	11
hsa04610	Complement and coagulation cascades	23/4589	86/8644	1	1	0.588602	PROC/CFD/ITGAM/F2RL3/PLAUR/C3/F2/THBD/SERPINF2/MBL2/VWF/SERPINE1/C8G/CR1L/A2M/BDKRB1/BDKRB2/C1R/MASP2/F7/ITGAX/ITGB2/CD46	23
hsa04061	Viral protein interaction with cytokine and cytokine receptor	28/4589	100/8644	1	1	0.588602	TNFRSF14/IL6R/IL6ST/LTBR/CSF1/TNFRSF10A/TNFRSF1A/CXCL12/CCL21/IL10RB/CXCR5/CCL28/IL10RA/CXCR3/CXCL13/XCR1/IL34/IL2RB/CCR7/IL24/IL19/ACKR3/CCL25/TNF/CXCL5/CXCL2/IL18R1/CCR2	28
hsa00982	Drug metabolism - cytochrome P450	17/4589	72/8644	1	1	0.588602	GSTM3/ALDH3B2/MGST2/GSTO1/ALDH3A1/GSTM4/MGST3/GSTA1/UGT2B4/GSTA5/CYP2D7/CYP2E1/GSTO2/UGT1A5/UGT1A1/CYP2D6/ALDH3B1	17
hsa04060	Cytokine-cytokine receptor interaction	113/4589	297/8644	1	1	0.588602	TNFRSF14/BMPR1B/IFNGR2/TNFRSF11A/LIFR/ACVR1B/IL6R/BMPR2/GDF15/IL1R1/TNFSF13/IL17D/TNFSF9/IL15RA/IL6ST/LTBR/EPOR/IL17RA/CSF1/TNFRSF19/RELL2/TNFRSF10A/CLCF1/GDF11/RELT/INHBB/OSMR/TNFRSF1A/ACVR1C/GHR/TGFBR2/IL12RB1/ACVR2A/BMP7/BMP4/CXCL12/CCL21/IL10RB/LEPR/CXCR5/IFNAR1/EDA/IL17RC/AMH/BMP8A/TNFRSF13C/RELL1/TNFSF15/EDAR/TNFRSF4/LIF/LTB/IL27RA/CCL28/NGF/TNFRSF8/CD40/CNTFR/TNFRSF18/IL10RA/IL17C/GDF10/CX…	113
hsa05150	Staphylococcus aureus infection	18/4589	96/8644	1	1	0.588602	KRT18/CFD/KRT19/ICAM1/ITGAM/KRT36/C3/MBL2/KRT27/FCGR3A/HLA-DPA1/KRT13/C1R/HLA-DRA/MASP2/ITGAL/ITGB2/PTAFR	18
hsa03008	Ribosome biogenesis in eukaryotes	38/4589	164/8644	1	1	0.588602	XRN2/REXO5/RBM28/CSNK2A1/RPP38/REXO1/SNORD3J/UTP18/EIF6/SNU13/REXO2/FBL/TBL3/NVL/NXT1/CSNK2A2/DROSHA/NMD3/WDR75/RPP25/POP1/NOP10/NOL6/SPATA5/HEATR1/RNA5S12/XPO1/UTP6/GAR1/RIOK1/POP4/GNL2/NHP2/NAT10/NOB1/CSNK2A3/NXF1/RCL1	38
hsa04740	Olfactory transduction	49/4589	439/8644	1	1	0.588602	CALM1/PRKACA/ARRB1/ARRB2/CALML6/GRK2/PRKACB/OR8K1/CAMK2G/GNG13/GNAL/ANO2/OR1F1/OR2V2/PDE1B/GUCY2D/CALML4/ADCY3/OR5AL1/CAMK2D/CALML3/OR8S1/CALML5/NCALD/PDE2A/OR56A3/OR10P1/PRKG1/OR11H12/OR13A1/OR5B3/OR5T2/SLC24A4/OR10AC1/CAMK2B/OR6S1/OR2S2/GNB1/OR2C1/CNGB1/OR2G3/OR13J1/CALM3/OR2L13/PRKG2/OR51B4/OR10G7/OR7E24/PDE1C	49
