# Supplementary material for: Functional inversion of circadian regulator REV-ERBα leads to tumorigenic gene reprogramming
Source: Proc Natl Acad Sci U S A. 2024 Oct 9;121(42):e2411321121. doi: 10.1073/pnas.2411321121 (PMC11494309; doi:10.1073/pnas.2411321121)
Supplement: Supplementary file 4 — Dataset S03 (XLSX) [file pnas.2411321121.sd03.xlsx]

## Sheet: foxa1-nr1d1-overlap_peak-overla
Description	pvalue	geneID	Count
Rap1 signaling pathway	3.20403e-09	FGF1/ADCY7/CSF1/VAV2/FGF9/GRIN1/MET/GNAS/FGFR4/VEGFC/EVL/CALML6/PLCB1/MAP2K3/AKT1/SIPA1L3/GRIN2A/FGF18/FGF3/SRC/LPAR1/VEGFB/TIAM1/CDH1/BRAF/PIK3R1/CRK/VEGFA/NGF/MAPK13/PDGFB/RASSF5/MAPK1/ADORA2B/ACTB/EGFR/PIK3CB/ADORA2A/RAC3/APBB1IP/LPAR2/ADCY1/F2R/ANGPT2/MRAS/NGFR/EFNA5/CRKL/RAPGEF3/GNAI1/ADCY5/PRKD1/PRKCZ/CALML4/PDGFA/RALGDS/BCAR1/FGF17/PFN1/PRKD2/RALA/EFNA3/FLT1/ITGB1/THBS1/CALM1/ACTG1/F2RL3/R…	127
MAPK signaling pathway	5.55218e-09	MECOM/FGF1/CACNA1D/CACNG6/CACNA1H/MAP3K5/NFKB2/MKNK2/HSPB1/CSF1/FGF9/DUSP1/CACNG1/CACNA1S/CACNA2D3/DUSP6/MET/FGFR4/VEGFC/CACNA1I/SRF/ARRB2/DDIT3/CDC25B/RASA1/MAP2K3/AKT1/NF1/TP53/SOS2/FGF18/FGF3/VEGFB/FLNC/DUSP8/NR4A1/JUN/BRAF/RASA2/MAPK7/CRK/VEGFA/NGF/MAPK13/PDGFB/MAX/MAPK1/PRKACA/IGF2/IL1R1/EGFR/PLA2G4D/PPP3R1/RAC3/STK3/DUSP16/GADD45G/ERBB4/TNF/ANGPT2/MRAS/NGFR/EFNA5/CRKL/RPS6KA4/MYD88/PLA2G4B/…	171
Phospholipase D signaling pathway	1.17509e-08	CYTH1/CYTH3/ADCY7/ARF1/DNM1/GNAS/PLCB1/AGPAT2/AKT1/SOS2/DGKI/LPAR1/SPHK1/PLD1/PIK3R1/PDGFB/SYK/GRM4/PIP5K1A/PIK3R6/MAPK1/TSC1/EGFR/PIK3CB/PLA2G4D/AGT/RHEB/LPAR2/ADCY1/F2R/DGKH/DGKD/MRAS/RAPGEF3/DGKZ/PLA2G4B/PTGFR/ADCY5/CYTH2/SHC3/SPHK2/PDGFA/DGKG/GNA12/RALGDS/RALA/PLA2G4E/PLCG2/AGPAT3/MTOR/PRKCA/GRM3/TSC2/LPAR3/AVPR1B/FYN/PLPP3/PTK2B/PLPP1/PIK3CD/PDGFRB/PIK3R3/SHC2/KRAS/PIK3R2/ADCY6/AGPAT1/RRAS2/…	94
Shigellosis	1.65287e-07	CYTH1/CYTH3/MYL7/TECPR1/VDAC1/TLR5/UBE2V1/AKT1S1/NFKBIA/ACTN4/ARF1/SEPTIN9/NAIP/PLCD3/PLCB1/HK1/DIAPH1/CTTN/SQSTM1/AKT1/MYL12B/BCL2/TP53/ACTN1/UBC/SRC/RBX1/JUN/PIK3R1/CRK/MAPK13/RRAGC/PRKCD/NLRP3/ARPC1A/MAPK1/ACTB/FNBP1L/BNIP3/IL1R1/EGFR/PIK3CB/FOXO6/ACTR3B/PIK3R4/MDM2/TNF/GLMN/ARPC5L/TRAF5/CRKL/MYD88/ACTR2/MAP1LC3A/CAPNS1/CYTH2/H3C10/BCAR1/ARPC1B/FOXO1/PFN1/H3C1/TRADD/PLCD1/ITGB1/CUL1/RELA/FBXW1…	140
Neurotrophin signaling pathway	2.10917e-07	MAP3K5/NFKBIA/PSEN1/CAMK2B/CALML6/AKT1/BCL2/TP53/SOS2/SH2B2/ARHGDIA/TP73/JUN/BRAF/PIK3R1/MAPK7/CRK/NGF/MAPK13/PRKCD/MAPK1/PSEN2/PIK3CB/NGFR/CRKL/CAMK2A/ATF4/SHC3/CALML4/MAP2K7/RELA/CALM1/PLCG2/YWHAE/RAPGEF1/IRAK4/GSK3B/MAP2K5/IKBKB/IRAK3/MAPK14/MAPK11/PIK3CD/PIK3R3/IRAK2/FASLG/SHC2/MAPKAPK2/KRAS/PIK3R2/ZNF274/MAP3K3/RAP1B/NFKBIB/MAP2K2/RPS6KA1/MAPK9/CALML5/RPS6KA2/RPS6KA3/CALML3/PDPK1/GAB1/RAC1/M…	76
Bacterial invasion of epithelial cells	1.46253e-06	DNM1/SEPTIN9/MET/CTTN/SRC/CDH1/PIK3R1/CRK/ARPC1A/ACTB/PIK3CB/ACTR3B/ARPC5L/CRKL/ACTR2/RHOG/SHC3/BCAR1/ARPC1B/ITGB1/ACTG1/ELMO3/SEPTIN11/PTK2/ILK/CLTCL1/CTNNA1/PIK3CD/PIK3R3/SHC2/PIK3R2/WASF2/CD2AP/DNM2/CLTC/MAD2L2/WASL/SEPTIN8/SEPTIN6/SEPTIN12/CBL/VCL/GAB1/RAC1/ELMO1/SEPTIN2/SEPTIN3/CLTA/ARPC2/PXN/CAV1/CTNNB1	52
Gastric cancer	1.54783e-06	WNT2B/FGF1/WNT3/RXRA/SHH/FGF9/LRP5/MET/MUC2/SMAD3/AXIN1/DVL1/CDKN1B/WNT5A/AKT1/BCL2/TP53/SOS2/FGF18/FGF3/CDH1/BAK1/BRAF/PIK3R1/DVL3/RXRG/MAPK1/EGFR/PIK3CB/DVL2/GADD45G/WNT7A/TCF7/TCF7L2/SHC3/FGF17/WNT3A/DDB2/RXRB/TGFBR2/FZD7/WNT11/CCNE1/LRP6/TERT/WNT7B/MTOR/WNT9A/FZD4/CCND1/FZD5/FGFR2/CDX2/FGF19/GSK3B/WNT9B/CTNNA1/JUP/PIK3CD/TGFB2/POLK/FRAT2/GADD45B/ERBB2/PIK3R3/RARB/APC/GADD45A/SHC2/KRAS/PIK3R2/…	89
Sphingolipid signaling pathway	3.44089e-06	SPTSSA/PPP2R2D/MAP3K5/PPP2CA/PPP2R1B/PLCB1/ACER2/CERS6/ABCC1/AKT1/BCL2/TP53/PPP2R3A/S1PR4/SMPD1/SPHK1/PLD1/PIK3R1/CERS4/CERS2/MAPK13/MAPK1/PPP2R5B/PIK3CB/PPP2CB/RAC3/TNF/NOS3/SPTLC2/GNAI1/PRKCZ/PPP2R2A/SPHK2/GNA12/TRADD/BID/RELA/NSMAF/PRKCA/PRKCE/FYN/GNAQ/MAPK14/MAPK11/PIK3CD/ASAH1/PPP2R2C/PIK3R3/PPP2R3B/KRAS/PIK3R2/SGMS1/MAP2K2/OPRD1/DEGS2/MAPK9/BDKRB2/CERS1/GNAI2/PDPK1/PLCB4/GNA13/RAC1/S1PR3/SG…	74
Wnt signaling pathway	4.18505e-06	WNT2B/WNT3/SFRP1/PSEN1/SIAH1/CTBP2/CREBBP/LRP5/CAMK2B/SMAD3/RUVBL1/AXIN1/PLCB1/DVL1/TLE2/WNT5A/SIRT1/TP53/CSNK1E/RBX1/ROR2/JUN/CSNK2A3/DVL3/RSPO4/PRKACA/ROR1/ZNRF3/PPP3R1/RAC3/DVL2/CBY1/WNT7A/NKD1/TLE1/NOTUM/TCF7/TCF7L2/CAMK2A/SOST/CHD8/WNT3A/CUL1/CCDC88C/APCDD1L/NFATC1/FZD7/FBXW11/WNT11/PRKACB/LRP6/CCN4/WNT7B/WNT9A/SFRP5/TLE4/FZD4/CCND1/PRKCA/FZD5/TBL1XR1/RSPO1/INVS/GSK3B/WNT9B/BAMBI/SENP2/FRAT2…	100
Choline metabolism in cancer	4.36545e-06	WASF3/SLC44A2/AKT1/SOS2/DGKI/PLD1/JUN/PIK3R1/PDGFB/PIP5K1A/MAPK1/TSC1/EGFR/PIK3CB/PLA2G4D/RAC3/RHEB/DGKH/DGKD/DGKZ/PLA2G4B/SP1/PDGFA/DGKG/CHPT1/RALGDS/PLA2G4E/MTOR/SLC44A5/PRKCA/TSC2/PLPP3/PLPP1/PIK3CD/FOS/PDGFRB/PIK3R3/KRAS/PIK3R2/WASF2/LYPLA1/CHKA/MAP2K2/MAPK9/DGKB/SLC22A4/RPS6KB2/PCYT1A/PDPK1/PIP5K1C/RAC1/JMJD7-PLA2G4B/DGKE/DGKA/AKT3/AKT2/PLD2/PLA2G4F/MAPK3/SLC22A5/PDGFC/HRAS	62
Hepatocellular carcinoma	4.4169e-06	WNT2B/WNT3/HMOX1/SMARCA4/LRP5/MET/SMAD3/AXIN1/DVL1/SMARCB1/WNT5A/AKT1/TP53/SOS2/BAK1/BRAF/PIK3R1/DVL3/SMARCA2/DPF1/NFE2L2/MAPK1/ARID1B/IGF2/ACTB/EGFR/PIK3CB/DVL2/GADD45G/WNT7A/TXNRD1/TXNRD3/TCF7/TCF7L2/SHC3/ACTL6A/MGST2/GSTO2/WNT3A/PHF10/DDB2/SMARCD2/TGFBR2/FZD7/WNT11/PLCG2/ACTG1/LRP6/TERT/WNT7B/MTOR/WNT9A/FZD4/SMARCD3/CCND1/PRKCA/FZD5/CDK6/TGFA/GSK3B/WNT9B/PIK3CD/TGFB2/POLK/FRAT2/GADD45B/PIK3R3/…	97
Non-small cell lung cancer	6.43963e-06	RXRA/MET/AKT1/TP53/SOS2/BAK1/BRAF/PIK3R1/RXRG/RASSF5/MAPK1/EGFR/PIK3CB/GADD45G/DDB2/RXRB/RET/STAT5A/PLCG2/STAT5B/CCND1/PRKCA/CDK6/TGFA/FHIT/PIK3CD/POLK/GADD45B/ERBB2/PIK3R3/RARB/CASP9/GADD45A/KRAS/PIK3R2/MAP2K2/KIF5A/CDKN1A/PDPK1/CDKN2A/KIF5C/FOXO3/AKT3/AKT2/MAPK3/STAT3/CDK4/HRAS	48
Autophagy - animal	6.51396e-06	ATG7/AKT1S1/ATG9B/PPP2CA/DAPK1/DAPK2/MTMR4/SQSTM1/AKT1/BCL2/NRBF2/WDR45B/UBC/DDIT4/PIK3R1/IRS2/SNAP29/RRAGC/PRKCD/BIRC6/ATG4C/MAPK1/PRKACA/TSC1/ATG16L2/BNIP3/PIK3CB/RAB8A/PPP2CB/DEPTOR/RHEB/PIK3R4/RAB7A/CTSB/MRAS/HMGB1/AMBRA1/GORASP2/LAMP1/GABARAPL1/MAP1LC3A/EIF2AK4/PRKACB/SMCR8/MLST8/MTOR/PRKAA1/RPTOR/STX7/TSC2/GABARAPL2/GORASP1/ATG101/WIPI2/RB1CC1/PIK3CD/RUBCN/TP53INP2/PIK3R3/TBK1/TANK/KRAS/PIK…	95
Hippo signaling pathway	6.97072e-06	WNT2B/FGF1/TEAD1/WNT3/PPP2R2D/DLG5/PPP2CA/SMAD3/PPP2R1B/AXIN1/DVL1/WNT5A/CSNK1E/LATS2/TP73/BMP7/CDH1/DVL3/CRB1/DLG2/TEAD3/ACTB/PPP2CB/DLG3/SNAI2/STK3/DVL2/WWC1/YWHAG/WNT7A/NKD1/TEAD2/SOX2/SERPINE1/TCF7/TCF7L2/YWHAZ/PRKCZ/PPP2R2A/AJUBA/CSNK1D/CRB2/WNT3A/BMPR2/TGFBR2/FZD7/SAV1/FBXW11/WNT11/ACTG1/YWHAE/WNT7B/WNT9A/YWHAQ/FZD4/CCND1/DLG1/WWTR1/FZD5/BIRC5/GSK3B/YWHAH/WNT9B/PPP1CA/CTNNA1/LLGL2/TGFB2/PPP…	91
Endocytosis	9.54014e-06	CYTH1/EEA1/CYTH3/IQSEC3/GIT1/ARF1/DNM1/IQSEC1/FGFR4/GIT2/RAB11FIP1/SMAD3/ARRB2/ARFGAP3/VPS25/WIPF3/VPS37C/CHMP1B/WWP1/WASHC4/WASHC5/SRC/ACAP2/PLD1/EPN1/RAB11FIP4/NEDD4L/EPN3/VTA1/PIP5K1A/ARPC1A/ITCH/CHMP7/EGFR/RAB8A/ACTR3B/AGAP1/RUFY1/CHMP6/VPS4B/RAB11FIP3/AMPH/RAB7A/MDM2/ARPC5L/GBF1/AP2A2/HSPA8/AGAP3/DAB2/ACTR2/ASAP2/VPS45/PML/RNF41/CYTH2/PRKCZ/RUFY2/ASAP1/ARPC1B/ARRB1/STAM/EPS15L1/RAB11A/TGFBR2…	135
Endometrial cancer	1.09277e-05	AXIN1/AKT1/TP53/SOS2/CDH1/BAK1/BRAF/PIK3R1/MAPK1/EGFR/PIK3CB/GADD45G/TCF7/TCF7L2/DDB2/CCND1/GSK3B/ILK/CTNNA1/PIK3CD/POLK/GADD45B/ERBB2/PIK3R3/CASP9/APC/GADD45A/KRAS/PIK3R2/APC2/MAP2K2/CDKN1A/PDPK1/AXIN2/FOXO3/AKT3/AKT2/MAPK3/CTNNB1/HRAS	40
Glioma	1.21122e-05	CAMK1D/CAMK2B/CALML6/AKT1/TP53/SOS2/BAK1/BRAF/PIK3R1/PDGFB/MAPK1/EGFR/PIK3CB/GADD45G/MDM2/CAMK2A/SHC3/CALML4/PDGFA/DDB2/CALM1/PLCG2/MTOR/CCND1/PRKCA/CDK6/TGFA/PIK3CD/POLK/GADD45B/PDGFRB/PIK3R3/CAMK1/GADD45A/SHC2/KRAS/PIK3R2/MAP2K2/IGF1R/CALML5/CDKN1A/CALML3/CDKN2A/AKT3/AKT2/MAPK3/CAMK2G/CDK4/HRAS	49
Breast cancer	1.57441e-05	WNT2B/FGF1/HES1/WNT3/NFKB2/FGF9/LRP5/NOTCH1/AXIN1/DVL1/WNT5A/AKT1/TP53/SOS2/FGF18/FGF3/JUN/BAK1/BRAF/PIK3R1/ESR2/DVL3/MAPK1/EGFR/PIK3CB/JAG2/DVL2/GADD45G/DLL4/WNT7A/TCF7/TCF7L2/SP1/SHC3/FGF17/HEYL/WNT3A/DDB2/FZD7/WNT11/LRP6/WNT7B/MTOR/WNT9A/FZD4/CCND1/FZD5/CDK6/FGF19/GSK3B/WNT9B/PIK3CD/POLK/FRAT2/GADD45B/FOS/ERBB2/PIK3R3/APC/GADD45A/SHC2/KRAS/PIK3R2/FZD3/APC2/MAP2K2/IGF1R/CDKN1A/FGF16/RPS6KB2/FGF…	85
Regulation of actin cytoskeleton	1.8385e-05	FGF1/MYL7/MYLK/GIT1/VAV2/ACTN4/FGF9/CXCL12/FGFR4/ITGA9/PAK4/MYLK3/PIKFYVE/DIAPH1/GSN/SPATA13/AKT1/MYL12B/MYH9/PPP1R12C/ACTN1/SOS2/FGF18/MYH11/FGF3/SRC/LPAR1/ITGA7/ARHGEF12/IQGAP1/TIAM1/ITGB7/ITGA8/PPP1R12B/BRAF/PIK3R1/CRK/PDGFB/PIP5K1A/ARPC1A/MAPK1/ACTB/EGFR/PIK3CB/ACTR3B/ITGA6/RAC3/LPAR2/F2R/ARPC5L/ARHGEF4/MRAS/CRKL/RDX/FGD3/ACTR2/MYH14/CYFIP1/PDGFA/GNA12/BCAR1/ARPC1B/FGF17/CHRM1/PFN1/SSH2/ITGB1…	124
VEGF signaling pathway	2.06851e-05	HSPB1/AKT1/SRC/SPHK1/PIK3R1/VEGFA/MAPK13/MAPK1/PIK3CB/PLA2G4D/PPP3R1/RAC3/NOS3/PLA2G4B/SPHK2/PLA2G4E/PLCG2/PRKCA/PTK2/MAPK14/MAPK11/PIK3CD/PIK3R3/CASP9/SHC2/MAPKAPK2/KRAS/PIK3R2/MAP2K2/PPP3CC/MAPKAPK3/RAC1/JMJD7-PLA2G4B/AKT3/AKT2/NFATC2/PLA2G4F/PXN/MAPK3/HRAS	40
Chronic myeloid leukemia	2.07382e-05	MECOM/NFKBIA/CTBP2/SMAD3/BCR/CDKN1B/AKT1/TP53/HDAC2/SOS2/BAK1/BRAF/PIK3R1/CRK/MAPK1/PIK3CB/GADD45G/MDM2/CRKL/SHC3/DDB2/TGFBR2/RELA/STAT5A/STAT5B/CCND1/CDK6/CHUK/IKBKB/PIK3CD/TGFB2/POLK/GADD45B/PIK3R3/CTBP1/GADD45A/SHC2/KRAS/PIK3R2/MAP2K2/CDKN1A/CBL/CDKN2A/AKT3/AKT2/HDAC1/MAPK3/CDK4/HRAS	49
Oxytocin signaling pathway	2.11091e-05	CACNA1D/CAMK1D/CACNG6/MYLK/ADCY7/CACNG1/CACNA1S/PRKAG2/CACNA2D3/GNAS/CAMK2B/CALML6/KCNJ18/PLCB1/EEF2K/MYLK3/PPP1R12C/SRC/KCNJ12/JUN/PPP1R12B/MAPK7/PIK3R6/MAPK1/PRKACA/ACTB/EGFR/PLA2G4D/PPP3R1/ADCY1/NOS3/TRPM2/PLA2G4B/CAMK2A/GNAI1/ADCY5/CALML4/PLA2G4E/CACNA2D1/NFATC1/PRKACB/MYLK2/CALM1/ACTG1/GUCY1A2/CACNG4/CACNA2D2/PRKAA1/CCND1/KCNJ9/PRKCA/RYR2/GNAQ/MAP2K5/CACNG3/PPP1CA/KCNJ6/FOS/CAMK1/RYR3/KRAS/A…	88
Basal cell carcinoma	2.42808e-05	WNT2B/WNT3/SHH/AXIN1/DVL1/GLI1/WNT5A/TP53/BAK1/DVL3/PTCH1/DVL2/GADD45G/WNT7A/TCF7/TCF7L2/KIF7/WNT3A/DDB2/FZD7/WNT11/WNT7B/WNT9A/FZD4/FZD5/GSK3B/WNT9B/POLK/GADD45B/BMP4/APC/GADD45A/FZD3/APC2/CDKN1A/GLI2/GLI3/SMO/AXIN2/FZD1/CTNNB1/SUFU	42
Colorectal cancer	2.45482e-05	SMAD3/AXIN1/AKT1/BCL2/TP53/SOS2/JUN/BAK1/BRAF/PIK3R1/MAPK1/EGFR/PIK3CB/RAC3/GADD45G/TCF7/TCF7L2/RALGDS/RALA/DDB2/TGFBR2/MTOR/CCND1/BCL2L11/TGFA/BIRC5/GSK3B/PIK3CD/TGFB2/APPL1/POLK/GADD45B/FOS/PIK3R3/CASP9/APC/GADD45A/KRAS/PIK3R2/APC2/MAP2K2/MAPK9/CDKN1A/RPS6KB2/RAC1/AXIN2/PMAIP1/RALB/AKT3/AKT2/MAPK3/MSH3/CTNNB1/HRAS	54
Proteoglycans in cancer	2.75465e-05	SDC1/WNT2B/WNT3/SHH/VAV2/MET/CAMK2B/NUDT16L1/CD63/CTTN/WNT5A/AKT1/TP53/PPP1R12C/GPC1/SOS2/SRC/ARHGEF12/FLNC/IQGAP1/TIAM1/PPP1R12B/BRAF/PIK3R1/PTCH1/VEGFA/MAPK13/MAPK1/PRKACA/IGF2/ACTB/EGFR/PIK3CB/TIMP3/HBEGF/SDC2/ERBB4/MDM2/TNF/WNT7A/MRAS/RDX/CAMK2A/MMP2/SDC4/WNT3A/ITGB1/FZD7/WNT11/PRKACB/THBS1/PLCG2/ACTG1/WNT7B/MTOR/WNT9A/FZD4/PAK1/CCND1/PRKCA/FZD5/PTK2/TWIST1/WNT9B/PPP1CA/COL1A1/MAPK14/MAPK11/P…	112
Cushing syndrome	2.95825e-05	WNT2B/CACNA1D/WNT3/CACNA1H/CREB3L1/ORAI1/ADCY7/CACNA1S/RASD1/GNAS/CAMK2B/MEN1/CACNA1I/AIPL1/AXIN1/PLCB1/DVL1/CDKN1B/WNT5A/NR4A1/BRAF/DVL3/AIP/MAPK1/PRKACA/EGFR/AGT/ADCY1/DVL2/CREB5/WNT7A/TCF7/TCF7L2/CAMK2A/GNAI1/ADCY5/ATF4/SP1/WNT3A/CDKN2C/FZD7/WNT11/PRKACB/CCNE1/KMT2D/WNT7B/WNT9A/KMT2A/FZD4/CCND1/FZD5/CDK6/GSK3B/CRHR1/GNAQ/WNT9B/CYP11A1/APC/PDE8B/PDE8A/ADCY6/ITPR3/RAP1B/FZD3/APC2/MAP2K2/SCARB1/A…	88
Insulin signaling pathway	3.55411e-05	SREBF1/PTPRF/MKNK2/PYGM/PRKAG2/SOCS1/CALML6/FASN/INPP5A/HK1/SOCS2/ACACB/AKT1/SOCS3/SOS2/SH2B2/TRIP10/BRAF/PIK3R1/IRS2/CRK/MAPK1/PRKACA/TSC1/PIK3CB/PCK2/RHEB/PPP1R3D/CRKL/PYGB/SHC3/PRKCZ/CALML4/PRKAR1B/FOXO1/PRKAR1A/PCK1/SORBS1/PRKACB/PRKAR2A/CALM1/INPPL1/PHKB/MTOR/PRKAA1/RPTOR/RAPGEF1/TSC2/PTPN1/GSK3B/PYGL/IKBKB/PPP1CA/PIK3CD/PHKG1/PIK3R3/SHC2/EXOC7/KRAS/PIK3R2/SLC2A4/MAP2K2/MAPK9/CALML5/RPS6KB2/…	79
FoxO signaling pathway	3.73518e-05	PLK4/CREBBP/PRKAG2/SMAD3/HOMER2/CDKN1B/PLK1/AKT1/SIRT1/SOS2/CSNK1E/S1PR4/BRAF/PIK3R1/IRS2/MAPK13/MAPK1/BNIP3/SGK3/EGFR/PIK3CB/FOXO6/PCK2/CCNB2/RBL2/PLK3/GADD45G/MDM2/BCL6/HOMER3/GABARAPL1/FOXO1/PCK1/TGFBR2/CCNB1/PRKAA1/CCND1/CAT/GABARAPL2/FOXG1/BCL2L11/CHUK/IKBKB/MAPK14/MAPK11/PIK3CD/TGFB2/KLF2/GADD45B/SOD2/PIK3R3/FASLG/GADD45A/KRAS/PIK3R2/SLC2A4/MAP2K2/IGF1R/MAPK9/CDKN1A/PDPK1/FBXO32/FOXO3/FBXO2…	76
Circadian entrainment	4.16337e-05	CACNA1D/CACNA1H/PER1/ADCY7/GNG2/GRIN1/RASD1/GNAS/CAMK2B/CACNA1I/CALML6/PLCB1/GNG13/GRIN2A/MTNR1A/MAPK1/PRKACA/ADCY1/MTNR1B/CAMK2A/GNAI1/ADCY5/GNG4/GNB2/CALML4/ADCYAP1/GNB1/ADCYAP1R1/GNG12/PRKACB/CALM1/GUCY1A2/NOS1AP/KCNJ9/PRKCA/PER3/RYR2/GNAQ/KCNJ6/FOS/RYR3/ADCY6/ITPR3/GRIN2C/GNB3/CALML5/CALML3/GNAI2/PLCB4/PRKG1/GNB4/RYR1/CACNA1C/KCNJ3/GRIA2/NOS1/MAPK3/PER2/CAMK2G	59
Glycerophospholipid metabolism	4.18385e-05	PLA2G1B/LPGAT1/PCYT2/PLAAT3/GPD1L/AGPAT2/DGKI/PEMT/PLA2G12B/PLD1/PLA1A/LPIN3/PLA2G4D/ETNK2/MBOAT7/DGKH/DGKD/DGKZ/PLA2G4B/PLA2G6/LPIN1/DGKG/CHPT1/PLA2G4E/PLB1/AGPAT3/LPCAT1/PTDSS2/PNPLA7/LPCAT3/LPIN2/PLPP3/PLPP4/PHOSPHO1/PLPP1/PNPLA6/GPD2/PGS1/GPAT3/PLA2G15/LYPLA1/CHKA/ETNK1/AGPAT1/DGKB/MBOAT2/PCYT1A/CHAT/CDS1/JMJD7-PLA2G4B/DGKE/CEPT1/DGKA/PISD/PLD2/GPAM/PLA2G4F/LCLAT1/GPD1/MBOAT1	60
Focal adhesion	5.16161e-05	MYL7/MYLK/VAV2/ACTN4/MET/VEGFC/ITGA9/EMP2/COL4A3/PAK4/MYLK3/DIAPH1/LAMA1/AKT1/MYL12B/BCL2/PPP1R12C/ACTN1/SOS2/SRC/ITGA7/VEGFB/FLNC/ITGB7/ITGA8/JUN/PPP1R12B/BRAF/PIK3R1/COMP/CRK/VEGFA/PDGFB/PIP5K1A/MAPK1/ACTB/EGFR/PIK3CB/ITGA6/RAC3/CRKL/SHC3/PDGFA/BCAR1/TNN/FLT1/ITGB1/THBS1/MYLK2/ACTG1/PAK1/LAMB1/CCND1/EMP1/PRKCA/PTK2/CAPN2/RAPGEF1/GSK3B/FYN/ILK/PARVG/PPP1CA/COL1A1/LAMC1/PIK3CD/ITGB8/CCND3/ERBB2/P…	110
Tight junction	6.50645e-05	EPB41L4B/CACNA1D/PPP2R2D/MAP3K5/HSPA4/CLDN4/ACTN4/PRKAG2/RAB13/CGN/PPP2CA/RAB8B/PPP2R1B/CTTN/GATA4/CLDN12/MYL12B/MYH9/CD1D/ACTN1/MYH11/SRC/TJP3/TIAM1/JUN/NEDD4L/TUBA1C/DLG2/MICALL2/TUBA1A/ARPC1A/PRKACA/ACTB/RAB8A/PPP2CB/ACTR3B/DLG3/CLDN18/ARPC5L/NHERF1/SYNPO/RDX/ACTR2/MYH14/TJP1/PRKCZ/CLDN14/PPP2R2A/AMOTL1/TUBA4A/ARPC1B/MAP2K7/ITGB1/TJAP1/CLDN3/PRKACB/ACTG1/MPDZ/PRKAA1/CCND1/MARVELD2/DLG1/CLDN5/P…	94
PI3K-Akt signaling pathway	7.53296e-05	FGF1/RXRA/CREB3L1/PPP2R2D/CSF1/FGF9/GNG2/MET/FGFR4/PPP2CA/VEGFC/ITGA9/PPP2R1B/COL4A3/CDKN1B/LAMA1/AKT1/HSP90AA1/BCL2/GNG13/TP53/SOS2/PPP2R3A/FGF18/FGF3/LPAR1/ITGA7/VEGFB/NR4A1/DDIT4/ITGB7/PRL/ITGA8/PIK3R1/COMP/VEGFA/NGF/PDGFB/SYK/PIK3R6/MAPK1/TSC1/IGF2/HSP90AB1/SGK3/PPP2R5B/EGFR/PIK3CB/PPP2CB/PCK2/RBL2/OSM/ITGA6/RHEB/LPAR2/ERBB4/PKN1/MDM2/YWHAG/F2R/NOS3/CREB5/ANGPT2/CDC37/NGFR/EFNA5/GHR/ATF4/GNG4…	181
Human papillomavirus infection	8.6895e-05	WNT2B/HES1/WNT3/CREB3L1/PPP2R2D/RBPJL/PSEN1/CREBBP/GNAS/MAML1/PPP2CA/TUBG1/ITGA9/NOTCH1/PPP2R1B/AXIN1/COL4A3/DVL1/MAML3/CDKN1B/LAMA1/WNT5A/AKT1/TP53/HDAC2/SOS2/PPP2R3A/TUBG2/ITGA7/ATP6V0D1/ITGB7/IRF1/ITGA8/BAK1/PIK3R1/DVL3/DLG2/COMP/ATP6V0C/VEGFA/MFNG/FADD/TYK2/MAPK1/PRKACA/IKBKE/TSC1/PPP2R5B/EGFR/PIK3CB/PPP2CB/DLG3/RBL2/ITGA6/ATR/RHEB/TRAF3/DVL2/MDM2/ATP6V0A4/TNF/BCAP31/CREB5/WNT7A/NHERF1/TCF7/T…	168
Phosphatidylinositol signaling system	9.59716e-05	IMPA2/BPNT2/ITPK1/PIK3C2A/ITPKB/IP6K3/CALML6/PLCD3/PLCB1/PIP4P1/INPP5A/PIKFYVE/IPPK/PIK3C2G/MTMR4/INPP4A/DGKI/PIK3R1/MTMR1/PIP5K1A/PIK3CB/IPMK/DGKH/DGKD/DGKZ/PI4K2A/CALML4/DGKG/PLCD1/INPP5B/PIP4P2/CALM1/INPPL1/PLCG2/PRKCA/PIP4K2C/MTMR6/IP6K2/PIK3CD/PIK3R3/IMPA1/ITPKA/INPP5E/PIK3R2/ITPR3/CALML5/DGKB/INPP5F/CALML3/PIP5K1C/PLCB4/SACM1L/CDS1/DGKE/ITPR2/PIP4K2B/DGKA/PI4KA	58
Fc gamma R-mediated phagocytosis	9.59716e-05	VAV2/WASF3/GSN/AKT1/SPHK1/PLD1/PIK3R1/CRK/PRKCD/SYK/PIP5K1A/ARPC1A/MAPK1/PIK3CB/PLA2G4D/ACTR3B/AMPH/ARPC5L/CRKL/PLA2G4B/ACTR2/ASAP2/PLA2G6/SPHK2/ASAP1/ARPC1B/PTPRC/PLA2G4E/MARCKSL1/LIMK2/INPPL1/PLCG2/PAK1/PRKCA/PRKCE/PLPP3/PLPP1/PIK3CD/PIK3R3/PIK3R2/WASF2/DNM2/LYN/RPS6KB2/ARF6/BIN1/PIP5K1C/RAC1/MYO10/MARCKS/JMJD7-PLA2G4B/AKT3/AKT2/LIMK1/PLD2/ARPC2/PLA2G4F/MAPK3	58
Axon guidance	9.90703e-05	SEMA3F/ABLIM3/NTNG2/EPHB3/SHH/PLXNA2/PLXNA1/CXCL12/MET/CAMK2B/PAK4/RASA1/WNT5A/MYL12B/SRC/ARHGEF12/BMP7/PIK3R1/DPYSL2/PTCH1/PLXNB2/MAPK1/PLXNB3/LRRC4/SEMA7A/PIK3CB/SEMA4B/PPP3R1/RAC3/ABLIM1/SEMA5B/EPHA4/NEO1/EFNA5/TRPC1/SEMA6A/CAMK2A/GNAI1/PRKCZ/L1CAM/SSH2/EFNA3/ITGB1/BMPR2/PLXNA4/LIMK2/PLXNC1/PLCG2/SEMA3C/RGS3/PAK1/EFNA2/PRKCA/EFNA1/PTK2/SEMA4C/SEMA6D/GSK3B/EPHB1/SRGAP1/FYN/ILK/RHOD/PIK3CD/RGMA/…	99
Ras signaling pathway	0.000111341	PLA2G1B/FGF1/CSF1/FGF9/GNG2/GRIN1/MET/RGL2/FGFR4/VEGFC/PLAAT3/CALML6/PAK4/RASA1/RIN1/AKT1/GNG13/NF1/GRIN2A/SOS2/FGF18/FGF3/VEGFB/PLA2G12B/PLD1/SYNGAP1/TIAM1/PIK3R1/RASA2/PLA1A/VEGFA/NGF/RGL1/PDGFB/RASSF5/MAPK1/PRKACA/IGF2/EGFR/PIK3CB/PLA2G4D/RAC3/ANGPT2/MRAS/NGFR/EFNA5/PLA2G4B/GNG4/PLA2G6/GNB2/SHC3/CALML4/PDGFA/RALGDS/FGF17/RALA/EFNA3/PLA2G4E/GNB1/FLT1/RELA/GNG12/PRKACB/CALM1/PLCG2/KSR1/RAPGEF5/P…	124
Salmonella infection	0.000111491	CYTH1/PODXL/CYTH3/MYL7/TUBB6/TUBB2A/TLR5/NFKBIA/KPNA4/ARF1/TXN2/NAIP/PIK3C2A/WASF3/DYNC1H1/MAP2K3/PIK3C2G/AHNAK/AKT1/MYL12B/SNX18/HSP90AA1/BCL2/DYNC1LI2/FLNC/TXN/JUN/BAK1/TUBA1C/MAPK13/FADD/NLRP3/TUBA1A/ARPC1A/RHOB/MAPK1/HSP90AB1/ACTB/ACTR1A/SNX33/PIK3CB/ACTR3B/S100A10/RAB7A/PKN1/GAPDH/TNF/ARPC5L/MYD88/TCF7/TCF7L2/ACTR2/CYFIP1/RHOG/ACTR1B/CYTH2/CSE1L/TUBA4A/ARPC1B/PFN1/RALA/MAP2K7/PTPRC/TRADD/DCT…	130
Growth hormone synthesis, secretion and action	0.000122801	CACNA1D/CREB3L1/ADCY7/CREBBP/CACNA1S/SOCS1/GNAS/PLCB1/MAP2K3/SOCS2/AKT1/SOCS3/SOS2/PIK3R1/IRS2/CRK/MAPK13/MAPK1/PRKACA/PIK3CB/ADCY1/CREB5/IGFBP3/CRKL/GHR/GNAI1/ADCY5/ATF4/SHC3/BCAR1/SSTR5/PRKACB/STAT5A/PLCG2/STAT5B/MTOR/PRKCA/PTK2/GSK3B/SSTR3/GHRHR/GNAQ/MAPK14/MAPK11/PIK3CD/FOS/PIK3R3/SHC2/KRAS/PIK3R2/ADCY6/ITPR3/MAP2K2/ATF6B/MAPK9/GNAI2/SST/JUNB/PLCB4/ITPR2/CACNA1C/AKT3/AKT2/MAP3K1/GNA11/SSTR2/M…	69
Pancreatic cancer	0.000139763	SMAD3/AKT1/TP53/PLD1/BAK1/BRAF/PIK3R1/VEGFA/MAPK1/EGFR/PIK3CB/RAC3/GADD45G/RALGDS/RALA/DDB2/TGFBR2/RELA/MTOR/CCND1/CDK6/TGFA/CHUK/IKBKB/PIK3CD/TGFB2/POLK/GADD45B/ERBB2/PIK3R3/CASP9/GADD45A/KRAS/PIK3R2/MAPK9/CDKN1A/RPS6KB2/CDKN2A/RAC1/RALB/AKT3/AKT2/RALBP1/PLD2/MAPK3/STAT3/CDK4	47
Endocrine resistance	0.000142958	ADCY7/GNAS/NOTCH1/CDKN1B/AKT1/BCL2/TP53/SOS2/SRC/GPER1/JUN/BRAF/PIK3R1/ESR2/MAPK13/MAPK1/PRKACA/EGFR/PIK3CB/JAG2/HBEGF/ADCY1/MDM2/DLL4/CARM1/ADCY5/SP1/SHC3/MMP2/CDKN2C/PRKACB/BIK/MTOR/CCND1/PTK2/MAPK14/MAPK11/PIK3CD/FOS/ERBB2/PIK3R3/SHC2/KRAS/PIK3R2/ADCY6/MAP2K2/IGF1R/MAPK9/CDKN1A/RPS6KB2/CYP2D7/CDKN2A/NOTCH3/AKT3/AKT2/MAPK3/CDK4/HRAS	58
Inflammatory mediator regulation of TRP channels	0.000142958	ADCY7/GNAS/CAMK2B/CALML6/PLCB1/MAP2K3/SRC/PIK3R1/NGF/MAPK13/PRKCD/PRKACA/IL1R1/PIK3CB/PLA2G4D/ADCY1/TRPV1/PLA2G4B/TRPA1/TRPV3/CAMK2A/ADCY5/PLA2G6/F2RL1/CALML4/PLA2G4E/P2RY2/ASIC2/ASIC1/PRKACB/CALM1/PLCG2/PRKCA/PRKCE/GNAQ/PPP1CA/MAPK14/MAPK11/PIK3CD/BDKRB1/PIK3R3/ASIC3/HTR2A/PIK3R2/ADCY6/ITPR3/MAPK9/CALML5/BDKRB2/CALML3/PLCB4/PRKCH/JMJD7-PLA2G4B/PTGER4/ITPR2/PLA2G4F/TRPV2/CAMK2G	58
Polycomb repressive complex	0.000145057	OGT/YY1/AEBP2/CREBBP/CBX8/JARID2/CBX7/FOXK1/HDAC2/BCORL1/CBX4/DCAF7/E2F6/MAX/MGA/BAP1/PCGF5/MBD6/RNF2/RING1/FBRSL1/PHF19/TEX10/FOXK2/USP16/KDM2B/HCFC1/EZH2/BCOR/FBRS/PCGF3/PHC1/KDM2A/SFMBT1/L3MBTL3/PHC3/MBD5/SFMBT2/CBX6/SKP1/PHC2/CBX2/YAF2/UBE2D4/UBE2D3/CSNK2B/SCMH1/BMI1/HDAC1/CBX3/PCGF6	51
HIF-1 signaling pathway	0.000195049	PFKFB3/MKNK2/CREBBP/HMOX1/CAMK2B/PDHB/HK1/CDKN1B/AKT1/BCL2/VHL/RBX1/PIK3R1/VEGFA/ALDOA/MAPK1/EDN1/EGFR/PIK3CB/GAPDH/NOS3/ANGPT2/SERPINE1/CAMK2A/SLC2A1/ELOC/FLT1/RELA/PLCG2/IL6R/TF/MTOR/LTBR/PRKCA/ANGPT1/PIK3CD/ERBB2/PIK3R3/TFRC/PIK3R2/EGLN1/MAP2K2/ENO1/IGF1R/CDKN1A/ELOB/RPS6KB2/PDHA1/IFNGR2/PDK1/LDHAL6B/HK3/ALDOC/EGLN3/HK2/AKT3/AKT2/INSR/MAPK3/ENO2/CUL2/STAT3/CAMK2G	63
Renal cell carcinoma	0.000207792	CREBBP/MET/PAK4/AKT1/SOS2/VHL/RBX1/JUN/BRAF/PIK3R1/CRK/VEGFA/PDGFB/MAPK1/PIK3CB/CRKL/SLC2A1/ELOC/PRCC/PAK1/RAPGEF1/ETS1/TGFA/PIK3CD/TGFB2/PIK3R3/KRAS/PIK3R2/EGLN1/RAP1B/MAP2K2/TFE3/CDKN1A/ELOB/GAB1/RAC1/EGLN3/AKT3/AKT2/ARNT2/MAPK3/CUL2/HRAS	43
GnRH signaling pathway	0.00021642	CACNA1D/ADCY7/CACNA1S/GNAS/CAMK2B/CALML6/PLCB1/MAP2K3/SOS2/SRC/PLD1/JUN/MAPK7/MAPK13/PRKCD/MAPK1/PRKACA/EGFR/PLA2G4D/HBEGF/ADCY1/PLA2G4B/CAMK2A/ADCY5/ATF4/CALML4/MMP2/MAP2K7/PLA2G4E/PRKACB/CALM1/PRKCA/GNAQ/PTK2B/MAPK14/MAPK11/KRAS/MAP3K3/ADCY6/ITPR3/MAP2K2/MAPK9/CALML5/CALML3/PLCB4/JMJD7-PLA2G4B/ITPR2/CACNA1C/PLD2/MAP3K1/GNA11/PLA2G4F/MAPK3/CAMK2G/HRAS	55
Platelet activation	0.000236675	MYLK/ORAI1/ADCY7/GNAS/PLCB1/MYLK3/AKT1/MYL12B/SRC/ARHGEF12/PIK3R1/PTGS1/MAPK13/SYK/PIK3R6/MAPK1/PRKACA/ACTB/PIK3CB/PLA2G4D/APBB1IP/ADCY1/F2R/NOS3/PLA2G4B/GNAI1/ADCY5/PRKCZ/GP9/PLA2G4E/ITGB1/PRKACB/MYLK2/PLCG2/ACTG1/GUCY1A2/F2RL3/P2RX1/RASGRP2/SNAP23/FERMT3/FYN/GNAQ/PPP1CA/COL1A1/MAPK14/MAPK11/PIK3CD/PIK3R3/STIM1/PIK3R2/ADCY6/ITPR3/RAP1B/LYN/LCP2/GNAI2/PLCB4/PRKG1/GNA13/TLN2/ITGB3/PIK3R5/JMJD7-PLA…	70
Thyroid cancer	0.000242279	RXRA/TP53/CDH1/BAK1/BRAF/RXRG/MAPK1/GADD45G/TPR/TCF7/TCF7L2/DDB2/RXRB/RET/CCDC6/CCND1/POLK/GADD45B/GADD45A/KRAS/MAP2K2/CDKN1A/NCOA4/MAPK3/CTNNB1/HRAS	26
mTOR signaling pathway	0.000278272	WNT2B/WNT3/AKT1S1/LRP5/DVL1/SLC3A2/WNT5A/AKT1/SOS2/DDIT4/BRAF/PIK3R1/DVL3/RRAGC/LPIN3/MAPK1/TSC1/CAB39L/PIK3CB/DEPTOR/RHEB/DVL2/TNF/CASTOR1/WNT7A/SLC38A9/LPIN1/TELO2/WNT3A/ATP6V1C1/MAPKAP1/FZD7/WNT11/LRP6/WNT7B/MLST8/MTOR/WNT9A/FZD4/PRKAA1/RPTOR/PRKCA/FZD5/TSC2/LAMTOR4/GSK3B/LPIN2/STRADA/CHUK/RICTOR/WNT9B/IKBKB/FNIP2/DEPDC5/PIK3CD/WDR24/SESN2/PRR5/PIK3R3/KRAS/PIK3R2/PRR5L/RRAGB/FZD3/ATP6V1B2/MAP2…	85
Cellular senescence	0.000278272	CACNA1D/VDAC1/SMAD3/CALML6/LIN9/MAP2K3/GATA4/SQSTM1/AKT1/SIRT1/TP53/PIK3R1/MAPK13/RASSF5/MAPK1/TSC1/HIPK3/PIK3CB/CCNB2/RBL2/MYBL2/PPP3R1/ATR/RHEB/ZFP36L1/GADD45G/MDM2/IGFBP3/MRAS/SERPINE1/CALML4/FOXO1/TGFBR2/NFATC1/RELA/FBXW11/CALM1/CCNB1/CCNE1/MTOR/HIPK2/CCND1/CAPN2/TSC2/CAPN1/ETS1/CDK6/PPP1CA/MAPK14/MAPK11/PIK3CD/TGFB2/CCND3/GADD45B/PIK3R3/GADD45A/MAPKAPK2/KRAS/PIK3R2/VDAC2/NFATC4/ITPR3/TRAF3IP…	85
Hedgehog signaling pathway	0.000279245	DISP1/SHH/ARRB2/GLI1/BCL2/CSNK1G2/CSNK1E/HHATL/LRP2/PTCH1/GAS1/PRKACA/GPR161/HHAT/DHH/KIF7/ARRB1/CSNK1D/CUL1/FBXW11/PRKACB/SPOP/CCND1/IQCE/GSK3B/SPOPL/CDON/EVC2/GLI2/GLI3/SMURF1/SMO/CSNK1A1/CSNK1G3/SUFU/GRK2	36
Insulin resistance	0.000283071	PPARA/SREBF1/CREB3L1/PTPRF/OGT/NFKBIA/GFPT2/PYGM/PRKAG2/CPT1A/PPARGC1B/ACACB/AKT1/SOCS3/MLX/PIK3R1/IRS2/PRKCD/SLC27A3/MLXIP/PIK3CB/PCK2/AGT/SLC27A5/PPP1R3D/TNF/PTPA/NOS3/CREB5/PYGB/PRKCZ/MLXIPL/FOXO1/SLC2A1/PCK1/RELA/MTOR/PRKAA1/PTPN1/GSK3B/PRKCE/PYGL/IKBKB/PPP1CA/PIK3CD/PIK3R3/PIK3R2/SLC2A4/RPS6KA1/MAPK9/RPS6KA2/RPS6KA3/RPS6KB2/PDPK1/CPT1B/PRKAB2/AKT3/AKT2/INSR/PPP1R3B/TRIB3/STAT3	62
Adrenergic signaling in cardiomyocytes	0.000287692	CACNA1D/CACNG6/CREB3L1/PPP2R2D/ADCY7/CACNG1/CACNA1S/CACNA2D3/GNAS/ATP1B3/CAMK2B/PPP2CA/CALML6/PPP2R1B/ADRB1/PLCB1/ATP2B2/AKT1/BCL2/PPP2R3A/SCN4B/FXYD2/MAPK13/PIK3R6/MAPK1/PRKACA/PPP2R5B/PPP2CB/AGT/ADCY1/CREB5/KCNQ1/RAPGEF3/ATP2A2/CAMK2A/GNAI1/ADCY5/ATF4/PPP2R2A/CALML4/CACNA2D1/PRKACB/CALM1/CACNG4/ADRB2/CACNA2D2/MYL4/ATP2A3/ATP1B1/PRKCA/RYR2/GNAQ/CACNG3/PPP1CA/SCN5A/MAPK14/MAPK11/SCN7A/PPP2R2C/PPP…	84
GnRH secretion	0.000314164	CACNA1D/CACNA1H/CACNA1S/KCNN1/CACNA1I/ARRB2/PLCB1/AKT1/KCNJ11/HCN2/GPER1/PIK3R1/ESR2/KCNN2/MAPK1/GABBR2/PIK3CB/TRPC1/KCNN3/ARRB1/KCNJ9/PRKCA/GNAQ/KCNJ6/PIK3CD/PIK3R3/KRAS/PIK3R2/ITPR3/MAP2K2/PLCB4/KISS1/ITPR2/CACNA1C/KCNJ3/AKT3/AKT2/GNA11/MAPK3/HRAS	40
Central carbon metabolism in cancer	0.000328778	GLS2/MET/PDHB/IDH1/HK1/AKT1/TP53/PIK3R1/MAPK1/EGFR/PIK3CB/SLC2A1/RET/GLS/PKM/MTOR/SLC1A5/FGFR2/SIRT3/PIK3CD/ERBB2/PDGFRB/PIK3R3/KRAS/PIK3R2/MAP2K2/SCO2/FGFR3/PDHA1/IDH2/PDK1/FLT3/LDHAL6B/HK3/GCK/PGAM1/HK2/AKT3/AKT2/PGAM2/TIGAR/MAPK3/HRAS	43
Melanoma	0.000331697	FGF1/FGF9/MET/AKT1/TP53/FGF18/FGF3/CDH1/BAK1/BRAF/PIK3R1/PDGFB/MAPK1/EGFR/PIK3CB/GADD45G/MDM2/PDGFA/FGF17/DDB2/CCND1/CDK6/FGF19/PIK3CD/POLK/GADD45B/PDGFRB/PIK3R3/GADD45A/KRAS/PIK3R2/MAP2K2/IGF1R/CDKN1A/MITF/FGF16/FGF7/CDKN2A/AKT3/AKT2/MAPK3/PDGFC/CDK4/HRAS	44
Cholinergic synapse	0.00038098	CACNA1D/CREB3L1/ADCY7/GNG2/CACNA1S/CAMK2B/KCNJ18/PLCB1/AKT1/BCL2/GNG13/KCNJ12/PIK3R1/PIK3R6/MAPK1/PRKACA/PIK3CB/ADCY1/CREB5/KCNQ1/CAMK2A/GNAI1/ADCY5/ATF4/GNG4/GNB2/CHRM1/CHRNA3/GNB1/GNG12/PRKACB/PRKCA/FYN/GNAQ/KCNJ6/PIK3CD/FOS/PIK3R3/CHRNB2/KRAS/PIK3R2/ADCY6/ITPR3/GNB3/KCNQ4/GNAI2/PLCB4/CHAT/CHRNA4/KCNJ4/PIK3R5/CHRM4/GNB4/ITPR2/CACNA1C/CHRNA7/KCNJ3/AKT3/AKT2/GNA11/MAPK3/CHRM5/CAMK2G/HRAS	64
Adherens junction	0.000466622	NECTIN1/MYL7/PTPRF/ACTN4/CREBBP/SNAI1/MET/ARHGAP29/WASF3/SMAD3/MYL12B/ACTN1/SRC/HEG1/IQGAP1/CDH1/CSNK2A3/PDCD10/MAPK1/ACTB/EGFR/RAC3/SNAI2/TCF7/TCF7L2/TJP1/CDH5/TGFBR2/SORBS1/SSX2IP/ACTG1/PTPN1/FYN/CTNNA1/ERBB2/WASF2/RAP1B/ACP1/IGF1R/FARP2/WASL/PTPRM/CSNK2A2/SMURF1/VCL/RAC1/PTPN6/MYL10/CSNK2B/INSR/BAIAP2/MAPK3/PTPRB/CTNNB1	54
Fluid shear stress and atherosclerosis	0.000498841	SDC1/MAP3K5/HMOX1/DUSP1/TXN2/CALML6/SQSTM1/AKT1/HSP90AA1/BCL2/TP53/GPC1/SRC/TXN/JUN/PIK3R1/MAPK7/MEF2A/VEGFA/MAPK13/PDGFB/NFE2L2/EDN1/HSP90AB1/ACTB/IL1R1/PIK3CB/SDC2/RAC3/TNF/NOS3/ASS1/PRKCZ/CALML4/PDGFA/MMP2/SDC4/MAP2K7/MGST2/CDH5/GSTO2/BMPR2/RELA/CALM1/ACTG1/SELE/PRKAA1/PTK2/PECAM1/MAP2K5/CHUK/IKBKB/MAPK14/MAPK11/PIK3CD/KLF2/FOS/PIK3R3/BMP4/PIK3R2/MAPK9/CALML5/SUMO3/CALML3/ACVR2B/KEAP1/RAC1/ITG…	76
Yersinia infection	0.000515423	NFKBIA/VAV2/GIT2/WIPF3/CD8A/MAP2K3/AKT1/SRC/ARHGEF12/JUN/PIK3R1/CRK/MAPK13/NLRP3/PIP5K1A/ARPC1A/MAPK1/ACTB/ARHGEF28/PIK3CB/ACTR3B/RAC3/PKN1/TNF/ARPC5L/CRKL/MYD88/ACTR2/RHOG/BCAR1/ARPC1B/MAP2K7/ITGB1/NFATC1/RELA/ACTG1/PTK2/IRAK4/GSK3B/WIPF2/GNAQ/CHUK/PTK2B/IKBKB/MAPK14/MAPK11/PIK3CD/FOS/PIK3R3/TBK1/CD8B2/PIK3R2/WASF2/MAP2K2/RPS6KA1/MAPK9/RPS6KA2/RPS6KA3/WASL/LCP2/ARF6/PIP5K1C/RAC1/ELMO1/IRF3/AKT3/…	75
Calcium signaling pathway	0.000687716	FGF1/CACNA1D/CASQ1/CAMK1D/CACNA1H/MYLK/ORAI1/VDAC1/ADCY7/FGF9/GRIN1/CACNA1S/MET/GNAS/FGFR4/ITPKB/CAMK2B/VEGFC/CACNA1I/TACR2/CALML6/PLCD3/ADRB1/PLCB1/ATP2B2/MYLK3/ORAI2/GRIN2A/FGF18/FGF3/VEGFB/SPHK1/P2RX3/ASPH/VEGFA/NGF/ORAI3/PDGFB/PRKACA/ADORA2B/EGFR/ADORA2A/PPP3R1/P2RX7/ADCY1/ERBB4/GNAL/F2R/NOS3/ATP2A2/PTGFR/CAMK2A/HRH2/SPHK2/PPIF/CALML4/PDGFA/FGF17/CHRM1/PLCD1/FLT1/RET/NFATC1/PRKACB/MYLK2/CALM1…	128
Apoptosis	0.000709405	TRAF1/MAP3K5/NFKBIA/DDIT3/PARP4/CTSZ/AKT1/CTSC/BCL2/TP53/PTPN13/DAB2IP/JUN/BAK1/PIK3R1/TUBA1C/HRK/NGF/FADD/TUBA1A/MAPK1/ACTB/PIK3CB/GADD45G/CTSV/LMNB1/TNF/CTSB/CTSH/ATF4/LMNA/TUBA4A/DAXX/PARP1/TRADD/BID/RELA/MAP3K14/ACTG1/CASP7/CAPN2/CAPN1/BCL2L11/BIRC5/CHUK/IKBKB/PIK3CD/GADD45B/FOS/PIK3R3/CASP9/FASLG/GADD45A/KRAS/PIK3R2/ERN1/MCL1/ITPR3/MAP2K2/MAPK9/CTSF/BIRC2/CFLAR/APAF1/PDPK1/ITPR2/PMAIP1/ATM/A…	74
Lysosome	0.000758794	PSAP/NEU1/LITAF/LAPTM5/HGSNAT/LAMP3/AP1B1/CTSZ/CD63/NAGLU/AP1M2/CTSC/SGSH/NPC1/SMPD1/ATP6V0D1/TPP1/ATP6V0C/FUCA1/GGA1/AP3B1/ACP2/CTSV/ATP6V0A4/CTSB/AP1G2/ENTPD4/CTSH/NAGPA/LAMP1/AP1S1/GGA2/HYAL2/HEXB/GLB1/AP3M1/AP1M1/HEXA/IGF2R/LGMN/AP4S1/CLTCL1/DNASE2/ASAH1/SLC11A2/DMXL2/GBA1/LIPA/ARSA/SLC11A1/CLN3/PLA2G15/ABCB9/CLTC/GUSB/M6PR/CTSF/AP3D1/ATP6V0B/TCIRG1/GAA/GNPTG/LAPTM4A/AP1S2/NAGA/CLTA/DMXL1/ARS…	72
Dopaminergic synapse	0.000758794	CACNA1D/CREB3L1/PPP2R2D/GNG2/GNAS/CAMK2B/PPP2CA/CALML6/PPP2R1B/ARRB2/PLCB1/SLC6A3/AKT1/GNG13/GRIN2A/PPP2R3A/MAPK13/PRKACA/PPP2R5B/PPP2CB/GNAL/CREB5/CAMK2A/GNAI1/ADCY5/ATF4/GNG4/GNB2/PPP2R2A/CALML4/ARRB1/GNB1/GNG12/PRKACB/CALM1/DRD4/CLOCK/DDC/BMAL1/KCNJ9/PRKCA/GSK3B/GNAQ/COMT/PPP1CA/MAPK14/KCNJ6/MAPK11/PPP1R1B/PPP2R2C/FOS/PPP2R3B/ITPR3/GNB3/PPP3CC/ATF6B/MAPK9/KIF5A/CALML5/CALML3/GNAI2/PLCB4/GNB4/P…	72
Aldosterone-regulated sodium reabsorption	0.000809816	SCNN1A/HSD11B2/ATP1B3/SCNN1B/FXYD2/NEDD4L/PIK3R1/MAPK1/PIK3CB/FXYD4/ATP1B1/PRKCA/PIK3CD/PIK3R3/KRAS/PIK3R2/NHERF2/KCNJ1/ATP1A2/PDPK1/NR3C2/SCNN1G/ATP1A1/INSR/MAPK3	25
Signaling pathways regulating pluripotency of stem cells	0.000842478	WNT2B/ZFHX3/PAX6/WNT3/INHBB/SETDB1/JARID2/FGFR4/HAND1/SMAD3/AXIN1/ESRRB/KLF4/DVL1/WNT5A/AKT1/TCF3/PIK3R1/DVL3/MAPK13/ACVR1B/MAPK1/PIK3CB/DVL2/PCGF5/WNT7A/SOX2/TCF7/REST/SKIL/WNT3A/BMPR2/LIF/FZD7/WNT11/ONECUT1/KAT6A/WNT7B/WNT9A/FZD4/FZD5/FGFR2/RIF1/GSK3B/WNT9B/PCGF3/MAPK14/MAPK11/ESX1/SMAD9/PIK3CD/PIK3R3/BMP4/APC/NODAL/KRAS/PIK3R2/LHX5/FZD3/LEFTY1/APC2/MAP2K2/IGF1R/ID4/FGFR3/ACVR2B/AXIN2/FZD1/HOXB…	77
Prostate cancer	0.000921042	CREB3L1/NFKBIA/CREBBP/ETV5/CDKN1B/AKT1/HSP90AA1/BCL2/TP53/SOS2/BRAF/PIK3R1/PDGFB/MAPK1/HSP90AB1/EGFR/PIK3CB/MDM2/CREB5/TCF7/TCF7L2/ATF4/PDGFA/FOXO1/RELA/CCNE1/MTOR/CCND1/FGFR2/NKX3-1/TGFA/GSK3B/CHUK/IKBKB/PIK3CD/ERBB2/PDGFRB/PIK3R3/CASP9/TMPRSS2/KRAS/PIK3R2/MAP2K2/KLK3/IGF1R/SPINT1/CDKN1A/PDPK1/HSP90B1/AKT3/AKT2/MAPK3/CTNNB1/PDGFC/HRAS	55
Acute myeloid leukemia	0.00117592	DUSP6/AKT1/CEBPA/SOS2/BRAF/PIK3R1/PIM1/MAPK1/ZBTB16/PIK3CB/TCF7/TCF7L2/PML/RUNX1T1/RELA/STAT5A/STAT5B/RARA/MTOR/CCND1/CHUK/IKBKB/JUP/PIK3CD/PIK3R3/KRAS/PIK3R2/MAP2K2/CSF2/RPS6KB2/CSF1R/MPO/FLT3/AKT3/AKT2/PPARD/MAPK3/STAT3/PER2/HRAS	40
Circadian rhythm	0.00127713	PER1/PRKAG2/CSNK1E/NPAS2/RBX1/CRY2/DBP/CSNK1D/RORC/CUL1/FBXW11/NR1D1/CLOCK/PRKAA1/BMAL1/BHLHE41/PER3/RORA/SKP1/NFIL3/NR1D2/PRKAB2/PER2	23
Base excision repair	0.00165364	POLD4/POLD2/LIG3/PARP4/POLD1/HMGB1/POLE2/PARP1/TDG/POLL/POLE4/XRCC1/LIG1/PCNA/SMUG1/RFC2/NEIL2/APTX/TDP1/MPG/POLB/ADPRS/RFC3/POLG2/POLG/POLE3/RFC5/POLD3	28
Type II diabetes mellitus	0.00169874	CACNA1D/SOCS1/HK1/SOCS2/KCNJ11/SOCS3/PIK3R1/IRS2/PRKCD/MAPK1/PIK3CB/TNF/PRKCZ/PKM/MTOR/PDX1/PRKCE/IKBKB/PIK3CD/PIK3R3/PIK3R2/SLC2A4/MAPK9/HK3/GCK/CACNA1C/HK2/INSR/MAPK3	29
Notch signaling pathway	0.0017948	HES1/RBPJL/PSEN1/CTBP2/CREBBP/MAML1/NOTCH1/DVL1/TLE2/MAML3/NRARP/HDAC2/DVL3/MFNG/PSEN2/ITCH/JAG2/DVL2/DLL4/TLE1/NUMBL/NUMB/HEYL/TLE4/APH1B/RBPJ/CTBP1/NCOR2/TLE3/DTX4/HEY1/ATXN1L/NOTCH3/CIR1/KAT2B/HDAC1/TLE6	37
Sphingolipid metabolism	0.0017973	PSAP/NEU1/ACER2/CERS6/SMPD3/NEU3/SMPD1/SPHK1/CERS4/CERS2/KDSR/ENPP7/SPTLC2/HEXB/SPHK2/GLB1/ACER3/HEXA/CERK/PLPP3/PLPP1/ASAH1/GBA1/ARSA/SGMS1/SMPD4/DEGS2/CERS1/GAL3ST1/UGCG/SGMS2/SGPL1/SGPP1	33
Relaxin signaling pathway	0.00192488	CREB3L1/ADCY7/NFKBIA/GNG2/GNAS/VEGFC/ARRB2/COL4A3/PLCB1/RXFP2/AKT1/GNG13/SOS2/SRC/VEGFB/JUN/PIK3R1/VEGFA/MAPK13/MAPK1/PRKACA/EDN1/EGFR/PIK3CB/ADCY1/NOS3/CREB5/GNAI1/ADCY5/ATF4/GNG4/GNB2/SHC3/PRKCZ/MMP2/ARRB1/MAP2K7/GNB1/TGFBR2/RELA/GNG12/PRKACB/PRKCA/RLN3/COL1A1/MAPK14/MAPK11/PIK3CD/FOS/PIK3R3/SHC2/KRAS/PIK3R2/ADCY6/MAP2K2/GNB3/ATF6B/MAPK9/GNAI2/PLCB4/GNB4/COL4A6/INSL3/AKT3/RXFP3/AKT2/NOS1/MAPK3/…	69
ErbB signaling pathway	0.00213381	CAMK2B/PAK4/CDKN1B/AKT1/NRG3/SOS2/SRC/JUN/BRAF/PIK3R1/CRK/MAPK1/EGFR/PIK3CB/HBEGF/ERBB4/CRKL/NRG2/CAMK2A/SHC3/MAP2K7/STAT5A/PLCG2/STAT5B/MTOR/PAK1/PRKCA/PTK2/TGFA/GSK3B/PIK3CD/ERBB2/PIK3R3/SHC2/KRAS/PIK3R2/MAP2K2/MAPK9/CDKN1A/RPS6KB2/CBL/GAB1/ERBB3/AKT3/AKT2/MAPK3/CAMK2G/HRAS	48
Parathyroid hormone synthesis, secretion and action	0.00215505	KL/RXRA/PDE4B/CREB3L1/ADCY7/MMP15/LRP5/GNAS/ARRB2/PLCB1/BCL2/PLD1/BRAF/RXRG/MEF2D/MEF2A/PDE4D/MAPK1/PRKACA/EGFR/HBEGF/ADCY1/CREB5/NHERF1/MAFB/GNAI1/ADCY5/ATF4/SOST/SP1/PDE4A/PDE4C/GNA12/ARRB1/RXRB/PRKACB/LRP6/PRKCA/TRPV5/GNAQ/FOS/PTHLH/ADCY6/ITPR3/JUND/ATF6B/CDKN1A/GNAI2/PLCB4/GNA13/NR4A2/VDR/ITPR2/GATA3/PLD2/MMP16/GNA11/MAPK3	58
C-type lectin receptor signaling pathway	0.00222766	IL17D/NFKB2/NFKBIA/CALML6/AKT1/SRC/ARHGEF12/IRF1/JUN/PIK3R1/MAPK13/PRKCD/NLRP3/SYK/MAPK1/IKBKE/PIK3CB/PPP3R1/PLK3/MDM2/TNF/MRAS/CALML4/BCL3/NFATC1/RELA/MAP3K14/CALM1/PLCG2/KSR1/PAK1/BCL10/CHUK/IKBKB/MAPK14/MAPK11/PIK3CD/EGR3/PIK3R3/MAPKAPK2/KRAS/PIK3R2/NFATC4/ITPR3/RRAS2/PPP3CC/MAPK9/CALML5/CALML3/ITPR2/AKT3/AKT2/NFATC2/RRAS/MAPK3/CARD9/HRAS	57
Thyroid hormone signaling pathway	0.00223068	RXRA/CREBBP/ATP1B3/NOTCH1/PLCD3/PLCB1/GATA4/AKT1/TP53/HDAC2/SRC/MED13/FXYD2/PIK3R1/RXRG/MAPK1/PRKACA/ACTB/NCOA2/PIK3CB/RHEB/MDM2/SIN3A/ATP2A2/FOXO1/SLC2A1/PLCD1/RXRB/PRKACB/PLCG2/ACTG1/MTOR/ATP2A3/CCND1/ATP1B1/PRKCA/TSC2/GSK3B/MED24/PIK3CD/PIK3R3/CASP9/BMP4/KRAS/PIK3R2/MAP2K2/ATP1A2/PDPK1/PLCB4/SLC9A1/ITGB3/THRA/NOTCH3/NCOA1/KAT2B/RCAN2/ATP1A1/AKT3/AKT2/MED30/HDAC1/MAPK3/PFKFB2/CTNNB1/HRAS	65
EGFR tyrosine kinase inhibitor resistance	0.0022969	MET/AKT1/BCL2/NF1/SOS2/SRC/GAS6/BRAF/PIK3R1/VEGFA/PDGFB/MAPK1/EGFR/PIK3CB/NRG2/SHC3/PDGFA/PLCG2/IL6R/MTOR/PRKCA/FGFR2/BCL2L11/TGFA/GSK3B/PIK3CD/ERBB2/PDGFRB/PIK3R3/SHC2/KRAS/PIK3R2/MAP2K2/IGF1R/FGFR3/RPS6KB2/GAB1/FOXO3/ERBB3/AKT3/AKT2/MAPK3/STAT3/PDGFC/HRAS	45
AGE-RAGE signaling pathway in diabetic complications	0.00237798	VEGFC/SMAD3/PLCD3/COL4A3/PLCB1/DIAPH1/CDKN1B/AKT1/BCL2/VEGFB/JUN/PIK3R1/PIM1/VEGFA/MAPK13/PRKCD/MAPK1/EDN1/PIK3CB/AGT/TNF/NOS3/SERPINE1/PRKCZ/MMP2/FOXO1/PLCD1/TGFBR2/NFATC1/RELA/STAT5A/PLCG2/STAT5B/SELE/CCND1/PRKCA/PRKCE/COL1A1/MAPK14/MAPK11/PIK3CD/TGFB2/PIK3R3/KRAS/PIK3R2/MAPK9/PLCB4/RAC1/COL4A6/AKT3/AKT2/MAPK3/STAT3/CDK4/HRAS	55
Small cell lung cancer	0.00269745	TRAF1/RXRA/NFKBIA/COL4A3/CDKN1B/LAMA1/AKT1/BCL2/TP53/TRAF4/BAK1/PIK3R1/RXRG/MAX/PIK3CB/ITGA6/TRAF3/GADD45G/TRAF5/DDB2/ITGB1/RXRB/RELA/CCNE1/LAMB1/CCND1/PTK2/CDK6/CHUK/FHIT/IKBKB/LAMC1/PIK3CD/POLK/GADD45B/PIK3R3/RARB/CASP9/GADD45A/PIK3R2/CDKN1A/BIRC2/APAF1/LAMA3/COL4A6/LAMB2/AKT3/AKT2/CDKN2B/LAMA5/CDK4	51
Longevity regulating pathway - multiple species	0.00269814	ADCY7/AKT1S1/PRKAG2/AKT1/SIRT1/HDAC2/PIK3R1/IRS2/PRKACA/PIK3CB/ADCY1/HSPA8/ADCY5/CLPB/FOXO1/PRKACB/MTOR/PRKAA1/RPTOR/CAT/SOD1/PIK3CD/SOD2/PIK3R3/KRAS/PIK3R2/ADCY6/IGF1R/RPS6KB2/FOXO3/PRKAB2/AKT3/AKT2/INSR/HDAC1/HRAS	36
Pathogenic Escherichia coli infection	0.00270755	CYTH1/CYTH3/TUBB6/TUBB2A/TLR5/CLDN4/NFKBIA/ARF1/NAIP/WASF3/MYO1E/WIPF3/CTTN/CLDN12/MYH9/MYH11/SRC/LPAR1/ARHGEF12/JUN/BAK1/TUBA1C/MAPK13/FADD/NLRP3/TUBA1A/ARPC1A/MAPK1/ACTB/IL1R1/ACTR3B/CLDN18/LPAR2/GAPDH/TNF/F2R/ARPC5L/NHERF1/MYD88/ACTR2/MYH14/CYFIP1/MYO1C/TJP1/CYTH2/CLDN14/GNA12/TUBA4A/ARPC1B/TRADD/TMED10/ITGB1/MYO5C/RELA/CLDN3/ACTG1/PAK1/CASP7/IRAK4/CLDN5/WIPF2/FYN/CHUK/IKBKB/MAPK14/MAPK11/TIRA…	100
Apelin signaling pathway	0.00274115	MYLK/ADCY7/GNG2/PRKAG2/SMAD3/CALML6/PLCB1/MYLK3/AKT1/GNG13/SPHK1/CDH1/MEF2D/MEF2A/PIK3R6/MAPK1/PRKACA/PIK3R4/ADCY1/NOS3/MRAS/SERPINE1/APLNR/GNAI1/ADCY5/GNG4/GNB2/MAP1LC3A/SPHK2/CALML4/GNB1/GNG12/PRKACB/MYLK2/CALM1/MTOR/MYL4/PRKAA1/CCND1/RYR2/PRKCE/GNAQ/HDAC4/KLF2/RYR3/KRAS/ADCY6/ITPR3/RRAS2/MAP2K2/GNB3/CALML5/RPS6KB2/CALML3/GNAI2/NRF1/SLC8A3/PLCB4/SLC9A1/GNA13/PIK3R5/GNB4/NOTCH3/RYR1/MAP1LC3B/ITP…	73
Insulin secretion	0.00295064	CACNA1D/CREB3L1/ADCY7/KCNMA1/STX1A/CACNA1S/KCNU1/GNAS/ATP1B3/CAMK2B/KCNN1/PLCB1/KCNJ11/FXYD2/KCNN2/PRKACA/ADCY1/CREB5/VAMP2/CAMK2A/ADCY5/ATF4/KCNN3/SLC2A1/ADCYAP1/ADCYAP1R1/PRKACB/GLP1R/ATP1B1/PRKCA/SNAP25/RYR2/KCNMB3/PDX1/GNAQ/KCNMB4/ADCY6/ITPR3/ATF6B/ATP1A2/RAB3A/PLCB4/TRPM4/GCK/CACNA1C/ATP1A1/GNA11/CAMK2G	48
Protein processing in endoplasmic reticulum	0.00307598	DNAJC5/MAP3K5/DDIT3/HSPH1/HSP90AA1/BCL2/LMAN1L/AMFR/RBX1/BAG1/UBE2J2/BAK1/MAN1A1/NFE2L2/DNAJA2/HSP90AB1/HYOU1/SYVN1/DNAJB2/UFD1/RAD23A/DNAJC1/BCAP31/MBTPS1/SIL1/STUB1/OS9/NSFL1C/TMEM258/TXNDC5/HSPA8/ERLEC1/ATF4/SEC61B/SEC61A1/UBQLN1/EDEM3/DNAJC5B/MAP2K7/CUL1/UGGT1/LMAN2/DNAJB1/SSR3/RAD23B/DNAJA1/SAR1B/CANX/ERO1A/DERL1/MAN1B1/NPLOC4/CAPN2/CAPN1/SEC61A2/SSR1/UBE2G1/HSPA5/PRKCSH/UBE4B/PDIA6/DNAJB12/…	87
Human immunodeficiency virus 1 infection	0.00311271	NFKBIA/GNG2/RNF7/TAPBP/CALML6/AP1B1/PAK4/MAP2K3/AP1M2/AKT1/BCL2/GNG13/B2M/RBX1/JUN/BAK1/PIK3R1/CD3E/CRK/MAPK13/FADD/CUL4A/MAPK1/PIK3CB/CCNB2/PPP3R1/ATR/RAC3/TNF/AP1G2/TRAF5/CRKL/MYD88/GNAI1/GNG4/GNB2/WEE1/AP1S1/CALML4/MAP2K7/TRADD/GNB1/BID/ELOC/CUL1/AP1M1/NFATC1/RELA/FBXW11/GNG12/LIMK2/CALM1/PLCG2/CCNB1/MTOR/PAK1/PRKCA/APOBEC3B/PTK2/IRAK4/GNAQ/CHUK/PTK2B/IKBKB/MAPK14/MAPK11/PIK3CD/FOS/SAMHD1/PIK3…	106
TNF signaling pathway	0.00338018	TRAF1/CREB3L1/MAP3K5/NFKBIA/CSF1/CX3CL1/VEGFC/MAP2K3/CCL20/AKT1/SOCS3/DAB2IP/IRF1/JUN/PIK3R1/MAPK13/FADD/MAPK1/EDN1/ITCH/PIK3CB/TRAF3/TNF/CREB5/TRAF5/LTA/RPS6KA4/ATF4/BCL3/MAP2K7/TRADD/LIF/RELA/MAP3K14/SELE/CASP7/DNM1L/NOD2/CHUK/IKBKB/MAPK14/MAPK11/PIK3CD/FOS/PIK3R3/TNFAIP3/PIK3R2/BAG4/ATF6B/CEBPB/CSF2/MAPK9/JUNB/BIRC2/CFLAR/MLKL/AKT3/AKT2/TAB1/TAB3/MAPK3	61
Pathways of neurodegeneration - multiple diseases	0.00340934	WNT2B/CACNA1D/PSMA6/WNT3/COX7C/TUBB6/MAP3K5/NDUFA11/TUBB2A/VDAC1/PRNP/CSF1/PSEN1/STX1A/GRIN1/CACNA1S/HIP1/NDUFS7/LRP5/CAMK2B/NDUFS5/CALML6/DDIT3/AXIN1/PLCB1/GPR37/DVL1/DNAL4/SEM1/MAP2K3/NDUFB7/UQCRC2/SLC6A3/TRAP1/SQSTM1/WNT5A/BCL2/GRIN2A/NRBF2/UBC/CSNK1E/PSMB7/UBE2J2/BAK1/BRAF/CSNK2A3/DVL3/TUBA1C/SPTBN2/MAPK13/FADD/MFN2/TUBA1A/NDUFV2/MAPK1/PSEN2/ACTR1A/RAB8A/PPP3R1/PIK3R4/DVL2/NEFL/TNF/ATXN2L/WNT…	222
p53 signaling pathway	0.00347142	SIAH1/RRM2/ZMAT3/CD82/BCL2/TP53/SHISA5/ZNF385A/TP73/AIFM2/SIVA1/ADGRB1/CCNB2/ATR/GADD45G/MDM2/IGFBP3/SERPINE1/EI24/DDB2/BID/THBS1/CCNB1/CCNE1/CCND1/TSC2/CDK6/GTSE1/CCND3/SESN2/GADD45B/CASP9/GADD45A/PPM1D/CDKN1A/APAF1/CDKN2A/PMAIP1/ATM/TNFRSF10A/RRM2B/CDK4	42
Fc epsilon RI signaling pathway	0.00372232	VAV2/MAP2K3/AKT1/SOS2/PIK3R1/MAPK13/SYK/MAPK1/PIK3CB/PLA2G4D/RAC3/TNF/PLA2G4B/IL5/ALOX5AP/MAP2K7/PLA2G4E/PLCG2/PRKCA/FYN/MAPK14/MAPK11/PIK3CD/PIK3R3/KRAS/PIK3R2/MAP2K2/CSF2/LYN/MAPK9/LCP2/PDPK1/RAC1/JMJD7-PLA2G4B/AKT3/AKT2/PLA2G4F/MAPK3/HRAS	39
Transcriptional misregulation in cancer	0.00374765	TRAF1/RXRA/MLLT1/EYA1/DUSP6/MET/ETV5/MEN1/HHEX/DDIT3/CDKN1B/CEBPA/TP53/HDAC2/TCF3/ITGB7/BAK1/RXRG/ATF1/DOT1L/MAX/BCL11B/ZBTB16/GADD45G/MDM2/TLX3/SIN3A/AFF1/IGFBP3/NGFR/BCL6/CDK14/PML/SP1/H3C10/PDGFA/ETV4/RUNX1T1/FOXO1/H3C1/CDKN2C/LDB1/DDB2/FLT1/PRCC/RXRB/TGFBR2/RELA/PBX3/BMP2K/RARA/PAX5/KMT2A/IL2RB/PTK2/JUP/POLK/MAF/GADD45B/NSD2/H3-3B/GADD45A/TMPRSS2/ASPSCR1/HOXA10/CEBPB/CSF2/TFE3/IGF1R/SPINT1/CD…	97
Nucleocytoplasmic transport	0.00377923	NUP42/PYM1/KPNA4/NDC1/UPF1/RANGAP1/UBE2I/EIF4A3/NMD3/KPNB1/KPNA7/RANBP2/SAP18/TPR/TNPO3/CSE1L/THOC1/THOC5/DDX19A/CASC3/AAAS/NUP188/XPO7/XPO6/IPO7/NUP85/IPO8/NUP58/PNN/KPNA5/SENP2/NUP35/IPO9/AHCTF1/NUP214/NUP54/NUP210/RAE1/NUP160/GLE1/ACIN1/TNPO2/NUP93/SUMO3/KPNA6/NXT1/TNPO1/KPNA3/XPOT/SEH1L/IPO5/EEF1A1/DDX19B/THOC6/UPF3A/UPF2/KPNA2/NUP210L	58
Longevity regulating pathway	0.0038958	KL/CREB3L1/ADCY7/AKT1S1/PRKAG2/AKT1/SIRT1/TP53/PIK3R1/IRS2/PRKACA/TSC1/PIK3CB/RHEB/ADCY1/CREB5/ADCY5/ATF4/FOXO1/RELA/PRKACB/EHMT1/MTOR/PRKAA1/RPTOR/CAT/TSC2/ATG101/RB1CC1/PIK3CD/APPL1/SESN2/SOD2/PIK3R3/KRAS/PIK3R2/ADCY6/ATF6B/IGF1R/RPS6KB2/ATG13/EHMT2/ADIPOR2/FOXO3/PRKAB2/AKT3/AKT2/INSR/HRAS	49
T cell receptor signaling pathway	0.00390517	PPP2R2D/NFKBIA/VAV2/PPP2CA/PPP2R1B/PAK4/CD8A/AKT1/SOS2/PPP2R3A/JUN/PIK3R1/CD3E/MAPK13/MAPK1/PPP2R5B/PIK3CB/PPP2CB/PDCD1/PPP3R1/TNF/CARD11/PPP2R2A/IL5/MAP2K7/PTPRC/NFATC1/RELA/MAP3K14/PAK1/DLG1/GSK3B/BCL10/FYN/CHUK/IKBKB/MAPK14/MAPK11/PIK3CD/PPP2R2C/FOS/PIK3R3/PPP2R3B/CD8B2/KRAS/PIK3R2/NFKBIB/MAP2K2/PPP3CC/CSF2/MAPK9/LCP2/PDPK1/CD247/PTPN6/PPP2R5C/AKT3/AKT2/NFATC2/NFKBIE/LCK/MAPK3/CDK4/HRAS	64
Vascular smooth muscle contraction	0.00393315	PLA2G1B/CACNA1D/MYLK/EDN2/ADCY7/KCNMA1/CACNA1S/KCNU1/GNAS/CALML6/PLCB1/MYLK3/MYH9/PPP1R12C/MYH11/ARHGEF12/PLA2G12B/PPP1R12B/BRAF/PRKCD/MAPK1/PRKACA/EDN1/ADORA2B/PLA2G4D/AGT/ADORA2A/ADCY1/PLA2G4B/MYH14/ADCY5/PLA2G6/CALD1/CALML4/GNA12/RAMP1/PLA2G4E/PRKACB/MYLK2/CALM1/GUCY1A2/CALCB/PRKCA/KCNMB3/PRKCE/AVPR1B/GNAQ/PPP1CA/KCNMB4/ADCY6/ITPR3/MAP2K2/CALML5/CALML3/AVP/PPP1R14A/RAMP3/PLCB4/PRKG1/GNA13/PRKC…	70
Long-term depression	0.00401567	GNAS/PPP2CA/PPP2R1B/PLCB1/BRAF/MAPK1/PPP2CB/PLA2G4D/PLA2G4B/GNAI1/GNA12/PLA2G4E/GUCY1A2/PRKCA/GNAZ/CRHR1/GNAQ/KRAS/ITPR3/MAP2K2/IGF1R/LYN/GNAI2/PLCB4/PRKG1/GNA13/JMJD7-PLA2G4B/RYR1/ITPR2/GRIA2/GNA11/PLA2G4F/NOS1/MAPK3/HRAS	35
Glycosaminoglycan biosynthesis - chondroitin sulfate / dermatan sulfate	0.00415279	CHST14/CHSY1/CSGALNACT1/CHST3/B4GALT7/CHST15/XYLT2/B3GALT6/UST/CHST13/B3GAT3/XYLT1/CHST12/CHST11/CHPF2	15
Long-term potentiation	0.00538901	CREBBP/GRIN1/CAMK2B/CALML6/PLCB1/GRIN2A/BRAF/MAPK1/PRKACA/PPP3R1/ADCY1/RAPGEF3/CAMK2A/ATF4/CALML4/PRKACB/CALM1/PRKCA/GNAQ/PPP1CA/KRAS/ITPR3/RAP1B/GRIN2C/MAP2K2/RPS6KA1/PPP3CC/CALML5/RPS6KA2/RPS6KA3/CALML3/PLCB4/ITPR2/CACNA1C/GRIA2/MAPK3/CAMK2G/HRAS	38
Mitophagy - animal	0.00552784	FIS1/SIAH1/ATG9B/SQSTM1/TP53/AMFR/UBC/SRC/RHOT2/ARIH1/JUN/CSNK2A3/MFN2/RABGEF1/BNIP3/RAB7A/MRAS/AMBRA1/ATF4/GABARAPL1/SP1/MAP1LC3A/TOMM40L/RELA/TFEB/BNIP3L/OPA1/GABARAPL2/TOMM70/FKBP8/TBK1/KRAS/RRAS2/TFE3/MAPK9/MITF/USP8/CSNK2A2/TAX1BP1/SMURF1/UBB/MFN1/MAP1LC3B/NLRX1/FOXO3/TOMM20/MTX3/RAB5C/BCL2L13/CSNK2B/UBA52/CALCOCO2/RRAS/MARCHF5/HRAS	55
Alzheimer disease	0.00617303	WNT2B/CACNA1D/PSMA6/WNT3/COX7C/TUBB6/MAP3K5/NDUFA11/TUBB2A/VDAC1/CSF1/PSEN1/GRIN1/CACNA1S/NDUFS7/LRP5/SLC39A9/NDUFS5/CALML6/DDIT3/AXIN1/PLCB1/DVL1/SEM1/NDUFB7/UQCRC2/WNT5A/AKT1/GRIN2A/NRBF2/CSNK1E/PSMB7/BRAF/PIK3R1/CSNK2A3/DVL3/IRS2/TUBA1C/FADD/RTN4/SLC39A3/TUBA1A/NDUFV2/MAPK1/PSEN2/PIK3CB/PPP3R1/PIK3R4/DVL2/GAPDH/TNF/WNT7A/BACE1/AMBRA1/PSMD1/PSMD12/ATP2A2/ATF4/RTN3/PSMC1/PPIF/CALML4/SLC39A1/TUBA…	180
SNARE interactions in vesicular transport	0.00621761	STX1A/STX8/BNIP1/BET1/SNAP29/VAMP2/USE1/STX2/STX7/STX3/SNAP23/STX4/GOSR2/STX18/STX16/VTI1B/STX5/YKT6/STX6/GOSR1/BET1L	21
Human cytomegalovirus infection	0.00646872	CREB3L1/ADCY7/NFKBIA/GNG2/CX3CL1/CXCL12/GNAS/TAPBP/CALML6/PLCB1/AKT1/GNG13/TP53/SOS2/SRC/B2M/ARHGEF12/BAK1/PIK3R1/CRK/VEGFA/MAPK13/FADD/MAPK1/PRKACA/TSC1/IL10RA/IL1R1/EGFR/PIK3CB/PPP3R1/RAC3/RHEB/ADCY1/MDM2/TNF/CREB5/TRAF5/CRKL/GNAI1/ADCY5/ATF4/GNG4/GNB2/SP1/CALML4/GNA12/BCAR1/TRADD/GNB1/BID/NFATC1/RELA/GNG12/PRKACB/CALM1/IL6R/MTOR/CCND1/PRKCA/PTK2/TSC2/CDK6/GSK3B/GNAQ/CHUK/PTK2B/IKBKB/MAPK14/MAP…	110
Ferroptosis	0.00655177	ATG7/GCLM/PRNP/HMOX1/GPX4/CP/SLC3A2/TP53/ACSL6/MAP1LC3A/ACSL1/GCLC/PCBP2/TF/LPCAT3/SLC11A2/FTH1/TFRC/VDAC2/ALOX15/NCOA4/ACSL5/GSS/MAP1LC3B/SLC39A14	25
Bladder cancer	0.00655177	DAPK1/DAPK2/TP53/SRC/CDH1/BRAF/VEGFA/MAPK1/EGFR/HBEGF/MDM2/MMP2/THBS1/CCND1/ERBB2/KRAS/DAPK3/MAP2K2/CDKN1A/FGFR3/CDKN2A/UPK3A/MAPK3/CDK4/HRAS	25
Gastric acid secretion	0.0066215	MYLK/ADCY7/GNAS/ATP1B3/CAMK2B/CALML6/PLCB1/MYLK3/PRKACA/ACTB/ADCY1/KCNQ1/CAMK2A/GNAI1/HRH2/ADCY5/CALML4/PRKACB/MYLK2/CALM1/ACTG1/ATP1B1/PRKCA/GNAQ/SLC4A2/KCNJ10/ADCY6/ITPR3/KCNK10/KCNJ1/CALML5/ATP1A2/CALML3/GNAI2/SST/PLCB4/SLC9A1/ITPR2/ATP1A1/SSTR2/KCNK2/CAMK2G	42
PD-L1 expression and PD-1 checkpoint pathway in cancer	0.00719075	NFKBIA/MAP2K3/AKT1/BATF2/JUN/PIK3R1/CD3E/CSNK2A3/MAPK13/MAPK1/EGFR/PIK3CB/PDCD1/PPP3R1/MYD88/NFATC1/RELA/MTOR/TLR9/CHUK/IKBKB/MAPK14/MAPK11/PIK3CD/TIRAP/FOS/PIK3R3/KRAS/PIK3R2/MAP3K3/NFKBIB/MAP2K2/PPP3CC/RPS6KB2/CSNK2A2/IFNGR2/CD247/PTPN6/AKT3/AKT2/CSNK2B/BATF3/NFATC2/NFKBIE/LCK/MAPK3/STAT3/HRAS	48
Estrogen signaling pathway	0.0077775	CREB3L1/ADCY7/GNAS/CALML6/PLCB1/AKT1/HSP90AA1/BCL2/SOS2/SRC/GPER1/JUN/PIK3R1/ESR2/KRT13/PRKCD/MAPK1/PRKACA/HSP90AB1/GABBR2/NCOA2/EGFR/PIK3CB/HBEGF/ADCY1/NOS3/CREB5/HSPA8/GNAI1/ADCY5/ATF4/SP1/SHC3/CALML4/MMP2/PRKACB/FKBP5/CALM1/RARA/KCNJ9/TGFA/GNAQ/KCNJ6/PIK3CD/FOS/PIK3R3/SHC2/KRAS/PIK3R2/KRT19/ADCY6/ITPR3/MAP2K2/ATF6B/CALML5/CALML3/GNAI2/PLCB4/KRT18/NCOA1/ITPR2/HSP90B1/KCNJ3/AKT3/AKT2/PGR/CTSD/MA…	70
Aldosterone synthesis and secretion	0.00806717	CACNA1D/CAMK1D/CACNA1H/CREB3L1/ORAI1/ADCY7/CACNA1S/GNAS/ATP1B3/DAGLA/CAMK2B/CACNA1I/CALML6/PLCB1/ATP2B2/PDE2A/KCNK9/NR4A1/DAGLB/ATF1/PRKACA/AGT/ADCY1/CREB5/CAMK2A/ADCY5/ATF4/PRKD1/CALML4/PRKD2/PRKACB/CALM1/ATP1B1/PRKCA/PRKCE/GNAQ/CYP11A1/CAMK1/ADCY6/ITPR3/SCARB1/ATF6B/CALML5/ATP1A2/CALML3/PLCB4/NR4A2/ITPR2/CACNA1C/ATP1A1/GNA11/CAMK2G	52
Glycosaminoglycan biosynthesis - heparan sulfate / heparin	0.0087579	HS3ST3B1/HS6ST1/HS6ST3/EXTL3/B4GALT7/EXTL2/XYLT2/NDST2/B3GALT6/HS3ST1/EXT1/B3GAT3/XYLT1/EXT2/HS3ST3A1/NDST1	16
Melanogenesis	0.00997902	WNT2B/WNT3/CREB3L1/ADCY7/CREBBP/GNAS/CAMK2B/CALML6/PLCB1/DVL1/WNT5A/DVL3/MAPK1/PRKACA/EDN1/ADCY1/DVL2/WNT7A/TCF7/TCF7L2/CAMK2A/GNAI1/ADCY5/CALML4/WNT3A/FZD7/WNT11/PRKACB/CALM1/ASIP/WNT7B/WNT9A/FZD4/PRKCA/FZD5/GSK3B/GNAQ/WNT9B/MC1R/KRAS/ADCY6/FZD3/MAP2K2/CALML5/MITF/CALML3/GNAI2/PLCB4/FZD1/MAPK3/CTNNB1/CAMK2G/HRAS	53
Adipocytokine signaling pathway	0.0102573	RXRA/PPARA/NFKBIA/PRKAG2/CPT1A/ACACB/AKT1/SOCS3/IRS2/RXRG/ACSL6/PCK2/TNF/ACSL1/ACSBG2/SLC2A1/TRADD/PCK1/RXRB/RELA/MTOR/PRKAA1/CHUK/IKBKB/SLC2A4/ACSBG1/NFKBIB/MAPK9/LEP/CPT1B/ACSL5/ADIPOR2/PRKAB2/NPY/AKT3/AKT2/NFKBIE/STAT3	38
Glycerolipid metabolism	0.0113196	AKR1B1/AGPAT2/DGKI/LPIN3/ALDH1B1/MGLL/DGKH/DGKD/LIPC/DGKZ/LPIN1/DGKG/AGK/AGPAT3/LPL/ALDH3A2/TKFC/LPIN2/PLPP3/PLPP4/PLPP1/PNPLA2/GPAT3/AGPAT1/DGKB/MBOAT2/AKR1A1/GK/DGKE/DGKA/MOGAT2/GPAM/LCLAT1/MOGAT3/MBOAT1	35
Glucagon signaling pathway	0.0147099	PPARA/CREB3L1/CREBBP/PYGM/PRKAG2/GNAS/CAMK2B/PDHB/CPT1A/CALML6/PLCB1/ACACB/AKT1/SIK1/SIRT1/PPP4C/PRKACA/PCK2/PPP3R1/CREB5/PYGB/CAMK2A/ATF4/CALML4/FOXO1/SLC2A1/PCK1/PRKACB/CALM1/PKM/PHKB/PRKAA1/LOC102724428/PYGL/GNAQ/PHKG1/ITPR3/PPP3CC/SIK2/CALML5/CALML3/CPT1B/PDHA1/PLCB4/PPP4R3B/LDHAL6B/GCK/PGAM1/ITPR2/PRMT1/PRKAB2/AKT3/AKT2/PGAM2/CAMK2G	55
Chemical carcinogenesis - receptor activation	0.0147335	CACNA1D/RXRA/PPARA/CREB3L1/ADCY7/FGF9/KPNA4/CACNA1S/GNAS/MIRLET7A1/ARRB2/ADRB1/AIPL1/KLF4/MIRLET7A3/EPHX3/AKT1/HSP90AA1/BCL2/SOS2/FGF18/FGF3/SRC/JUN/PIK3R1/ESR2/RXRG/AIP/VEGFA/KPNB1/MAPK1/PRKACA/IKBKE/MIRLET7B/HSP90AB1/EGFR/PIK3CB/KPNA7/PAQR5/ADCY1/CREB5/DLL4/BCL6/GNAI1/ADCY5/ATF4/FGF17/CHRNA3/ARRB1/MGST2/GSTO2/RXRB/RELA/PRKACB/STAT5A/STAT5B/ADRB2/MTOR/UGT2B4/PTGES3/CCND1/PRKCA/MIRLET7I/BIRC5/PIK…	102
AMPK signaling pathway	0.0174393	PFKFB3/SREBF1/CREB3L1/PPP2R2D/AKT1S1/PRKAG2/PPP2CA/CPT1A/PPP2R1B/EEF2K/HMGCR/FASN/ACACB/AKT1/SIRT1/CIDEA/PPP2R3A/PIK3R1/IRS2/ELAVL1/TSC1/CAB39L/PPP2R5B/PIK3CB/RAB8A/PPP2CB/PCK2/RHEB/CREB5/PPP2R2A/FOXO1/PCK1/RAB14/MTOR/PRKAA1/RPTOR/CCND1/TSC2/STRADA/PIK3CD/PPP2R2C/PIK3R3/PPP2R3B/RAB2A/PIK3R2/SLC2A4/IGF1R/LEP/RPS6KB2/TBC1D1/PDPK1/CPT1B/ADIPOR2/PPP2R5C/FOXO3/PRKAB2/AKT3/AKT2/INSR/PFKFB2/RAB10	61
TGF-beta signaling pathway	0.0183442	INHBB/CREBBP/HJV/LRRC32/PPP2CA/SMAD3/PPP2R1B/SKI/NRROS/HDAC2/TFR2/RBX1/BMP7/SMAD6/ACVR1B/RGMB/MAPK1/PPP2CB/FST/THSD4/TNF/SIN3A/NEO1/SP1/SKIL/EMP3/CHRD/CUL1/BMPR2/TGFBR2/THBS1/TF/TGIF2/TGIF1/BAMBI/SMAD9/TGFB2/RGMA/NOG/BMP4/NODAL/TFRC/LEFTY1/ID4/ZFYVE9/SKP1/RPS6KB2/SMAD7/SMURF1/ACVR2B/AMH/GREM2/CDKN2B/HDAC1/MAPK3	55
Cell cycle	0.0185784	MAU2/CREBBP/CDC45/PPP2CA/SMAD3/PPP2R1B/CDC25B/PRKDC/CDKN1B/PLK1/STAG1/PKMYT1/TP53/PDS5B/HDAC2/RBX1/CDC23/CDC14A/PPP2R5B/PPP2CB/CCNB2/RBL2/MTBP/ATR/CDT1/GADD45G/MAD1L1/MDM2/YWHAG/CDKN1C/ORC5/WEE1/YWHAZ/ANAPC10/BUB3/CDKN2C/CUL1/CCNB1/CCNE1/RAD21/YWHAE/MCM7/YWHAQ/CCND1/SMC1B/CDK6/GSK3B/MCM3/YWHAH/MCM2/TGFB2/PCNA/CCND3/GADD45B/CDC27/MCM5/FZR1/GADD45A/BUB1B/ORC1/CDC20/WAPL/MAD2L2/CDKN1A/SKP1/STAG2/CDK…	77
Renin secretion	0.0190011	CACNA1D/EDN2/ORAI1/KCNMA1/CACNA1S/GNAS/CALML6/ADRB1/PLCB1/ACE/PRKACA/EDN1/AGT/PPP3R1/CTSB/GNAI1/ADCY5/CALML4/ADCYAP1/ADCYAP1R1/PRKACB/CALM1/GUCY1A2/ADRB2/PDE1B/GNAQ/ADCY6/ITPR3/PPP3CC/PDE1C/CALML5/CALML3/GNAI2/PLCB4/PTGER4/ITPR2/CACNA1C	37
Amphetamine addiction	0.0190011	CACNA1D/CREB3L1/STX1A/GRIN1/GNAS/CAMK2B/CALML6/SLC6A3/SIRT1/GRIN2A/HDAC2/JUN/PRKACA/PPP3R1/CREB5/CAMK2A/ADCY5/ATF4/CALML4/PRKACB/CALM1/DDC/PRKCA/PPP1CA/PPP1R1B/FOS/GRIN2C/PPP3CC/ATF6B/CALML5/CALML3/CACNA1C/GRIA2/HDAC1/ARC/FOSB/CAMK2G	37
Vibrio cholerae infection	0.0195047	ARF1/GNAS/SLC12A2/ATP6V0D1/KDELR1/ATP6V0C/PRKACA/ACTB/ATP6V0A4/KDELR3/KCNQ1/KDELR2/SEC61B/TJP1/SEC61A1/ATP6V1C1/PRKACB/PLCG2/ACTG1/ERO1A/PRKCA/SEC61A2/ATP6V1B2/ATP6V0B/ATP6V0E2/ATP6V1F/TCIRG1/ATP6AP1	28
Glutamatergic synapse	0.019878	CACNA1D/ADCY7/GNG2/GRIN1/GLS2/GLUL/GNAS/SHANK2/PLCB1/HOMER2/GNG13/GRIN2A/PLD1/GRM4/MAPK1/PRKACA/PLA2G4D/PPP3R1/ADCY1/GRIK3/TRPC1/PLA2G4B/HOMER3/GNAI1/ADCY5/GNG4/GNB2/PLA2G4E/GNB1/GNG12/PRKACB/GLS/SLC38A2/PRKCA/GRM3/GNAQ/SLC17A8/SLC1A3/ADCY6/ITPR3/GRIN2C/SLC17A7/GNB3/PPP3CC/GNAI2/PLCB4/GNB4/JMJD7-PLA2G4B/ITPR2/CACNA1C/GRM6/KCNJ3/GRIA2/PLD2/HOMER1/PLA2G4F/MAPK3/GRK2	58
Autophagy - other	0.0243662	ATG7/ATG9B/PPP2CA/ATG4C/PPP2CB/PIK3R4/GABARAPL1/MLST8/MTOR/RPTOR/GABARAPL2/ATG101/WIPI2/ATG3/ATG13/ATG4D/ATG2B/ATG2A/ULK2	19
Prolactin signaling pathway	0.0248364	SOCS1/SOCS2/AKT1/SOCS3/SOS2/SRC/IRF1/PRL/PIK3R1/ESR2/MAPK13/MAPK1/PIK3CB/SOCS6/SHC3/RELA/STAT5A/STAT5B/CCND1/GSK3B/MAPK14/MAPK11/PIK3CD/FOS/PIK3R3/SHC2/KRAS/PIK3R2/MAP2K2/MAPK9/GCK/FOXO3/AKT3/AKT2/MAPK3/STAT3/HRAS	37
Glycosylphosphatidylinositol (GPI)-anchor biosynthesis	0.024902	PIGU/GPAA1/PIGZ/PIGP/PIGL/PIGV/PIGM/PIGO/PGAP1/PIGK/PIGX/PIGC/MPPE1/PIGH/PIGS/DPM2	16
cAMP signaling pathway	0.0260444	CACNA1D/PDE4B/EDN2/PPARA/CREB3L1/ORAI1/ADCY7/NFKBIA/VAV2/CREBBP/GRIN1/CACNA1S/GNAS/ATP1B3/CAMK2B/CALML6/ADRB1/ATP2B2/GLI1/AKT1/GRIN2A/HCN2/PLD1/TIAM1/FXYD2/JUN/BRAF/PIK3R1/PTCH1/PDE4D/MAPK1/PRKACA/EDN1/GABBR2/PIK3CB/ADORA2A/RAC3/ADCY1/F2R/CREB5/TSHR/HTR1A/CNGA4/RAPGEF3/ATP2A2/CAMK2A/GNAI1/ADCY5/PDE4A/CALML4/PDE4C/CHRM1/ADCYAP1/ADCYAP1R1/NFATC1/RELA/VIPR2/SSTR5/PRKACB/CALM1/ADRB2/ATP2A3/PAK1/GLP1R…	106
Biosynthesis of amino acids	0.0293188	ARG2/IDH3A/TALDO1/GLUL/IDH1/GOT1/PYCR3/TPI1/CTH/ALDOA/GPT/ALDH18A1/GAPDH/SHMT2/CBS/ASS1/ASNS/PYCR2/PKM/MTR/TKT/SHMT1/PHGDH/MAT2A/SDSL/ACO1/PSPH/RPIA/ENO1/RPE/IDH2/ALDOC/PGAM1/PGAM2/BCAT2/ENO2/MAT2B/PC/GOT2	39
Inositol phosphate metabolism	0.0306229	IMPA2/ITPK1/PIK3C2A/ITPKB/PLCD3/PLCB1/INPP5A/PIKFYVE/IPPK/PIK3C2G/MTMR4/INPP4A/TPI1/MTMR1/ISYNA1/PLCH2/PIP5K1A/PIK3CB/IPMK/PI4K2A/PLCD1/INPP5B/INPPL1/PLCG2/PIP4K2C/MTMR6/PIK3CD/IMPA1/ITPKA/INPP5E/MINPP1/INPP5F/PIP5K1C/PLCB4/PLCH1/SACM1L/PIP4K2B/PI4KA	38
Platinum drug resistance	0.0306229	MAP3K5/AKT1/BCL2/TP53/REV3L/BAK1/PIK3R1/FADD/MAPK1/PIK3CB/MDM2/ATP7B/MGST2/GSTO2/BID/BIRC5/PIK3CD/ERBB2/PIK3R3/CASP9/FASLG/PIK3R2/ATP7A/CDKN1A/BIRC2/APAF1/PDPK1/POLH/CDKN2A/MGST3/ERCC1/PMAIP1/GSTO1/ATM/AKT3/AKT2/MAPK3/MSH3	38
Human T-cell leukemia virus 1 infection	0.0323064	CREB3L1/VAC14/NFKB2/VDAC1/ADCY7/NFKBIA/CREBBP/CRTC1/SMAD3/SRF/AKT1/TP53/TCF3/B2M/CDC23/JUN/PIK3R1/CD3E/MAPK1/PRKACA/IL1R1/PIK3CB/KAT5/TSPO/CCNB2/PPP3R1/ATR/GPS2/MSX2/ADCY1/MAD1L1/TNF/CREB5/LTA/HLA-DOB/ADCY5/ATF4/TRRAP/ANAPC10/SLC2A1/BUB3/CDKN2C/TGFBR2/NFATC1/RELA/MAP3K14/RANBP1/PRKACB/STAT5A/STAT5B/CCNE1/CANX/TERT/LTBR/CCND1/DLG1/IL2RB/ETS1/CHUK/RANBP3/IKBKB/PIK3CD/IL15RA/TGFB2/CCND3/FOS/CDC27/PI…	104
Chagas disease	0.0331976	PPP2R2D/NFKBIA/GNAS/PPP2CA/PPP2R1B/PLCB1/ACE/AKT1/JUN/PIK3R1/CD3E/MAPK13/FADD/MAPK1/PIK3CB/PPP2CB/ADCY1/GNAL/TNF/SERPINE1/MYD88/GNAI1/PPP2R2A/TGFBR2/RELA/IRAK4/TLR9/GNAQ/CHUK/IKBKB/MAPK14/MAPK11/PIK3CD/TGFB2/PPP2R2C/FOS/PIK3R3/FASLG/PIK3R2/CALR/MAPK9/BDKRB2/GNAI2/CFLAR/IFNGR2/PLCB4/CD247/AKT3/AKT2/GNA11/MAPK3	51
Spinocerebellar ataxia	0.0368775	PSMA6/MAP3K5/RBPJL/VDAC1/GRIN1/PLCB1/SEM1/AKT1/GRIN2A/NRBF2/PSMB7/PIK3R1/SPTBN2/KCND3/PIK3CB/KAT5/NFYA/PIK3R4/ATXN2L/AMBRA1/PSMD1/PSMD12/ATP2A2/SP1/PSMC1/PPIF/ATXN10/MTOR/ATP2A3/PRKCA/OPA1/DAB1/ATG101/WIPI2/RBPJ/RB1CC1/GNAQ/ADRM1/PIK3CD/KCNC3/PIK3R3/PIK3R2/ERN1/VDAC2/RORA/ITPR3/GRIN2C/PSMD8/MAPK9/PSMD7/XBP1/PLCB4/PSMC4/ATG13/PSMA1/ATXN1L/PUM2/RYR1/ITPR2/OMA1/ATG2B/PSMD2/ATG2A/AKT3/AKT2/PSMA7/GRIA…	69
Glycosphingolipid biosynthesis - ganglio series	0.0374251	ST3GAL1/HEXB/GLB1/HEXA/ST6GALNAC5/B3GALT4/ST6GALNAC6/ST6GALNAC4/ST3GAL2/SLC33A1	10
Thiamine metabolism	0.0374251	AK2/AK4/NTPCR/TPK1/AK7/ALPP/AK1/ACP1/ALPG/AK5	10
Hippo signaling pathway - multiple species	0.0377332	TEAD1/CSNK1E/LATS2/TEAD3/STK3/WWC1/TEAD2/AJUBA/SAV1/PAK1/WWTR1/LIMD1/TEAD4/WTIP/NF2/YAP1/FRMD6	17
Lysine degradation	0.0380953	MECOM/SUV39H2/SETDB1/ACAT1/PHYKPL/SMYD3/DOT1L/ALDH1B1/PLOD3/KMT5C/SMYD2/EHMT1/KMT2D/KMT2A/KMT2C/ECHS1/NSD1/ALDH3A2/EZH2/SETD2/NSD2/PRDM2/PRDM7/KMT2B/SETD1B/EHMT2/COLGALT1/SETMAR/AASS/KMT5B/PRDM16/NSD3/PLOD1	33
IL-17 signaling pathway	0.039742	IL17D/NFKBIA/CCL20/USP25/HSP90AA1/TRAF4/JUN/MAPK7/MAPK4/ELAVL1/MAPK13/FADD/LCN2/MAPK1/IKBKE/HSP90AB1/TRAF3/TNF/IL17RA/TRAF5/IL5/TRADD/RELA/MUC5B/GSK3B/MAPK6/CHUK/IKBKB/MAPK14/MAPK11/IL17B/FOS/TBK1/TNFAIP3/JUND/TRAF3IP2/CEBPB/CSF2/MAPK9/MUC5AC/MAPK15/HSP90B1/IL17RC/TAB3/FOSL1/MAPK3/FOSB	47
Kaposi sarcoma-associated herpesvirus infection	0.0415522	NFKBIA/CREBBP/GNG2/CALML6/AKT1/GNG13/PREX1/TP53/UBC/SRC/JUN/BAK1/PIK3R1/VEGFA/MAPK13/FADD/TYK2/PDGFB/SYK/PIK3R6/MAPK1/IKBKE/PIK3CB/PPP3R1/TRAF3/ANGPT2/TCF7/TCF7L2/GNG4/GNB2/MAP1LC3A/CALML4/IRF7/MAP2K7/TRADD/GNB1/BID/NFATC1/RELA/GNG12/CALM1/PLCG2/MTOR/CCND1/CDK6/GSK3B/CHUK/IKBKB/MAPK14/MAPK11/PIK3CD/FOS/PIK3R3/CASP9/CD200R1/TBK1/MAPKAPK2/KRAS/PIK3R2/ATG3/NFATC4/ITPR3/MAP2K2/GNB3/PPP3CC/CSF2/LYN/MA…	91
RNA degradation	0.044346	PABPC1/EDC4/TOB2/EXOSC7/CNOT4/EXOSC4/EXOSC10/TOB1/PABPC3/CNOT3/PABPC1L/CNOT6/XRN2/CNOT8/LSM4/CNOT9/EXOSC1/TENT4A/PAN3/EXOSC2/LSM8/HSPA9/PAN2/EXOSC6/CNOT6L/BTG2/PARN/DIS3L/ENO1/DCP2/DCP1B/SKIC8/CNOT7/LSM3/BTG3/SKIC2/BTG1/ENO2/PATL1/LSM5	40
cGMP-PKG signaling pathway	0.0446209	CACNA1D/MYLK/CREB3L1/VDAC1/ADCY7/KCNMA1/CACNA1S/KCNU1/ATP1B3/SRF/CALML6/ADRB1/PLCB1/ATP2B2/MYLK3/PDE2A/GATA4/AKT1/FXYD2/IRS2/MEF2D/MEF2A/GTF2I/PIK3R6/MAPK1/PPP3R1/ADCY1/NOS3/CREB5/ATP2A2/GNAI1/ADCY5/ATF4/GTF2IRD1/PPIF/CALML4/GNA12/NFATC1/MYLK2/CALM1/GUCY1A2/ADRB2/ADRA2C/ATP2A3/ATP1B1/KCNMB3/PRKCE/GNAQ/PPP1CA/VDAC2/KCNMB4/ADCY6/NFATC4/ITPR3/MAP2K2/PPP3CC/ATF6B/OPRD1/ADRA2B/CALML5/BDKRB2/ATP1A2/CAL…	79
Gap junction	0.0455459	TUBB6/TUBB2A/ADCY7/GNAS/ADRB1/PLCB1/SOS2/SRC/LPAR1/TUBA1C/MAPK7/PDGFB/TUBA1A/MAPK1/PRKACA/EGFR/ADCY1/GNAI1/ADCY5/TJP1/PDGFA/TUBA4A/CSNK1D/PRKACB/GUCY1A2/PRKCA/GNAQ/MAP2K5/PDGFRB/HTR2A/KRAS/ADCY6/ITPR3/MAP2K2/TUBB/GNAI2/PLCB4/PRKG1/ITPR2/GNA11/MAPK3/TUBB3/PDGFC/HRAS	44
Endocrine and other factor-regulated calcium reabsorption	0.0474388	KL/DNM1/GNAS/ATP1B3/PLCB1/ATP2B2/FXYD2/PRKACA/AP2A2/RAB11A/PRKACB/ATP1B1/PRKCA/TRPV5/GNAQ/CLTCL1/ADCY6/DNM2/CLTC/BDKRB2/ATP1A2/SLC8A3/PLCB4/AP2M1/VDR/CLTA/ATP1A1/KLK2	28
Efferocytosis	0.0475173	ARG2/RXRA/ATP8A2/CX3CL1/CAMK2B/CPT1A/ATP11A/SIRT1/ABCA1/SPHK1/DUSP8/GAS6/ADGRB1/CRK/MAPK13/TYRO3/XKR6/MAPK1/DUSP16/RAB7A/CRKL/ATP2A2/CAMK2A/PLA2G6/DNMT3A/SPHK2/BCAR1/SLC2A1/EPOR/P2RY2/NFATC1/THBS1/BSG/PANX1/RAB14/ATP2A3/CASP7/PTK2/PECAM1/SIGLEC10/ANO9/MAPK14/MAPK11/VPS8/LIPA/MAPKAPK2/ALOX15/NFATC4/PLA2G15/ATP8A1/ODC1/MAP2K2/CEBPB/CALR/ITGB5/LRP1/CPT1B/DUSP5/RAC1/DUSP2/ITGB3/ELMO1/PTPN6/PTGER4/SLC…	74
Oocyte meiosis	0.0478479	ADCY7/CAMK2B/PPP2CA/CALML6/PPP2R1B/PLK1/PKMYT1/RBX1/CDC23/MAPK13/MAPK1/PRKACA/PPP2R5B/PPP2CB/CCNB2/CPEB4/PPP3R1/ADCY1/MAD1L1/YWHAG/CAMK2A/ADCY5/YWHAZ/CALML4/ANAPC10/CUL1/FBXW11/PRKACB/CALM1/CCNB1/CCNE1/YWHAE/YWHAQ/SMC1B/YWHAH/PPP1CA/MAPK14/MAPK11/CDC27/CDC20/ADCY6/ITPR3/RPS6KA1/PPP3CC/IGF1R/CALML5/MAD2L2/RPS6KA2/CPEB1/RPS6KA3/SKP1/CALML3/SLK/YWHAB/CPEB2/PPP2R5C/ITPR2/BUB1/CDC25C/ANAPC7/PGR/MAPK3/…	63
Epstein-Barr virus infection	0.0480441	HES1/RBPJL/NFKB2/NFKBIA/TAPBP/SEM1/MAP2K3/CDKN1B/OAS3/AKT1/BCL2/TP53/HDAC2/B2M/JUN/BAK1/FCER2/PIK3R1/CD3E/VIM/MAPK13/FADD/TYK2/SYK/IKBKE/PIK3CB/TRAF3/GADD45G/MDM2/TNF/SIN3A/TRAF5/HLA-DOB/PSMD1/PSMD12/MYD88/PSMC1/ISG15/IRF7/MAP2K7/TRADD/DDB2/BID/RELA/MAP3K14/PLCG2/CCNE1/CD58/CCND1/CDK6/BCL2L11/IRAK4/RBPJ/CHUK/IKBKB/ADRM1/MAPK14/MAPK11/PIK3CD/POLK/CCND3/GADD45B/PIK3R3/CASP9/TBK1/TNFAIP3/NCOR2/GADD4…	94
Regulation of lipolysis in adipocytes	0.0558696	ADCY7/GNAS/PLAAT3/ADRB1/AKT1/PIK3R1/IRS2/PTGS1/PRKACA/PIK3CB/ADCY1/MGLL/TSHR/AQP7/GNAI1/ADCY5/PRKACB/ADRB2/PIK3CD/PIK3R3/PNPLA2/PIK3R2/ADCY6/PTGER3/GNAI2/PRKG1/NPY/AKT3/AKT2/INSR	30
Glycosphingolipid biosynthesis - lacto and neolacto series	0.0566339	A4GALT/ST3GAL4/GCNT2/B3GNT3/FUT6/B4GALT2/B3GNT5/FUT4/ST3GAL3/ABO/FUT5/B3GNT4/ST3GAL6/B4GALT4/FUT1/FUT3	16
Non-alcoholic fatty liver disease	0.0573081	COX7C/RXRA/PPARA/SREBF1/MAP3K5/NDUFA11/PRKAG2/NDUFS7/NDUFS5/DDIT3/NDUFB7/UQCRC2/AKT1/CEBPA/SOCS3/MLX/JUN/PIK3R1/IRS2/MAPK13/NDUFV2/ITCH/MLXIP/PIK3CB/TNF/ATF4/MLXIPL/NDUFS4/COX5A/BID/COX8A/RELA/NDUFA4L2/IL6R/PRKAA1/NDUFA4/CASP7/BCL2L11/NDUFB1/GSK3B/IKBKB/MAPK14/MAPK11/PIK3CD/FOS/PIK3R3/FASLG/SDHC/NDUFB9/PIK3R2/NDUFB2/ERN1/MAPK9/LEP/XBP1/MAP3K11/ADIPOR2/RAC1/CYC1/UQCRB/COX4I1/PRKAB2/NDUFA5/AKT3/AKT…	73
Fanconi anemia pathway	0.0612822	HES1/CENPX/REV1/FAAP100/REV3L/FANCC/MUS81/ATR/FANCM/PMS2/RMI2/TELO2/PALB2/RAD51C/TOP3B/SLX4/POLK/UBE2T/FANCE/POLI/FANCB/FANCI/POLH/ERCC1/FAN1/FANCG/USP1/ERCC4	28
Cortisol synthesis and secretion	0.0613039	CACNA1D/CACNA1H/CREB3L1/ORAI1/ADCY7/CACNA1S/GNAS/CACNA1I/PLCB1/NR4A1/PRKACA/AGT/ADCY1/CREB5/ADCY5/ATF4/SP1/PRKACB/GNAQ/CYP11A1/PDE8B/PDE8A/ADCY6/ITPR3/SCARB1/ATF6B/KCNA4/PLCB4/ITPR2/CACNA1C/GNA11/NCEH1/KCNK2	33
Ubiquitin mediated proteolysis	0.0638669	SIAH1/RNF7/SOCS1/UBE2O/UBE2QL1/WWP1/SOCS3/UBE2I/UBC/VHL/RBX1/UBE2J2/CDC23/NEDD4L/TRIM37/CUL4A/BIRC6/ITCH/SYVN1/UBE2Q1/MDM2/STUB1/UBE2L3/PIAS3/PML/UBE2L6/ANAPC10/CUL7/DDB2/ELOC/CUL1/FBXW11/UBR5/UBE2G1/UBE4B/NHLRC1/UBE2C/CDC27/UBE2Z/FZR1/CDC20/UBE2F/ELOB/SKP1/UBE2M/DET1/NEDD4/UBE3A/PRPF19/BIRC2/CBL/SMURF1/KEAP1/HERC1/UBE2Q2/RHOBTB1/UBB/UBE2D4/RHOBTB2/UBE2D3/UBA52/SAE1/MAP3K1/ANAPC7/CUL2/UBE2E2/UBE3C	67
Cysteine and methionine metabolism	0.0641991	GCLM/IL4I1/GOT1/ADI1/CTH/DNMT3B/CBS/TST/GCLC/DNMT3A/GNMT/MTR/PHGDH/MAT2A/SDSL/AMD1/SRM/MDH2/LDHAL6B/AHCYL1/GSS/BCAT2/DNMT1/MAT2B/GOT2/KYAT3/LACC1	27
Alanine, aspartate and glutamate metabolism	0.0673452	ABAT/GFPT2/IL4I1/GLS2/GLUL/GOT1/GPT/ASS1/ADSS1/ASNS/NAT8L/GLS/ASRGL1/ALDH5A1/RIMKLB/ADSL/ADSS2/FOLH1/GOT2/PPAT	20
Progesterone-mediated oocyte maturation	0.0755127	ADCY7/CDC25B/PLK1/AKT1/PKMYT1/HSP90AA1/CDC23/BRAF/PIK3R1/MAPK13/MAPK1/PRKACA/HSP90AB1/PIK3CB/CCNB2/CPEB4/ADCY1/MAD1L1/GNAI1/ADCY5/ANAPC10/PRKACB/CCNB1/MAPK14/MAPK11/PIK3CD/CDC27/PIK3R3/FZR1/KRAS/PIK3R2/ADCY6/RPS6KA1/IGF1R/MAPK9/MAD2L2/RPS6KA2/CPEB1/RPS6KA3/GNAI2/CPEB2/AKT3/AKT2/BUB1/CDC25C/ANAPC7/PGR/MAPK3/STK10	49
B cell receptor signaling pathway	0.0769752	NFKBIA/VAV2/AKT1/SOS2/JUN/PIK3R1/SYK/MAPK1/PIK3CB/PPP3R1/RAC3/BANK1/CARD11/CD22/NFATC1/RELA/INPPL1/PLCG2/PIK3AP1/GSK3B/BCL10/CHUK/IKBKB/PIK3CD/FOS/PIK3R3/KRAS/PIK3R2/NFKBIB/MAP2K2/PPP3CC/LYN/BLK/RAC1/PTPN6/AKT3/AKT2/NFATC2/NFKBIE/MAPK3/HRAS	41
Motor proteins	0.0874016	MYL7/TUBB6/TUBB2A/KIF2C/ACTA1/TUBG1/MYO1E/DNAL4/DYNC1H1/BICDL2/MYL12B/MYH9/TUBG2/MYH11/DYNC1LI2/TUBA1C/TUBA1A/ACTB/ACTR1A/TNNT3/KIF14/DNAH5/MYH14/KIF21B/MYO1C/ACTR1B/KIF13B/DNAH3/KIF7/KIF20B/TUBA4A/DCTN4/KLC1/MYO5C/MYO7A/DNAH12/ACTG1/KIF6/KIF1B/MYL4/KIFC3/DYNC1LI1/MYO15B/KIF3C/MYO18A/MYO9A/DYNLL1/DNAH9/KIF9/KIF18B/TPM4/KIFC2/DNAH17/MYO19/STARD9/KIF19/DYNLL2/TUBB/DNAH1/TNNC1/KIF5A/TNNI2/KLC2/KIFC1…	88
Hepatitis B	0.105596	CREB3L1/NFKBIA/CREBBP/SMAD3/MAP2K3/AKT1/BCL2/TP53/SOS2/SRC/JUN/BRAF/PIK3R1/MAPK13/FADD/TYK2/MAPK1/IKBKE/PIK3CB/TRAF3/TNF/CREB5/MYD88/ATF4/YWHAZ/IRF7/MAP2K7/DDB2/BID/TGFBR2/NFATC1/RELA/STAT5A/STAT5B/CCNE1/YWHAQ/PRKCA/IRAK4/BIRC5/CHUK/PTK2B/IKBKB/MAPK14/MAPK11/PIK3CD/TGFB2/TIRAP/PCNA/FOS/EGR3/PIK3R3/CASP9/TBK1/FASLG/KRAS/PIK3R2/NFATC4/MAP2K2/ATF6B/MAPK9/CDKN1A/APAF1/YWHAB/IRF3/AKT3/AKT2/TAB1/NFATC2…	74
Epithelial cell signaling in Helicobacter pylori infection	0.107263	GIT1/NFKBIA/MET/SRC/ATP6V0D1/JUN/ATP6V0C/MAPK13/EGFR/HBEGF/ATP6V0A4/TJP1/ATP6V1C1/RELA/MAP3K14/PLCG2/PAK1/CSK/CHUK/IKBKB/MAPK14/MAPK11/ATP6V1B2/LYN/MAPK9/ATP6V0B/ATP6V0E2/ATP6V1F/TCIRG1/RAC1/F11R/NOD1/ATP6AP1/PTPRZ1	34
Arachidonic acid metabolism	0.107839	PLA2G1B/GPX4/PLAAT3/ALOX12B/PRXL2B/CYP4F8/PLA2G12B/PTGS1/PLA2G4D/PTGES2/PTGIS/PLA2G4B/PLA2G6/CBR3/LTC4S/ALOXE3/PLA2G4E/PLB1/PTGES3/ALOX15/GGT5/PTGES/GGT1/JMJD7-PLA2G4B/AKR1C3/CYP2U1/CYP4F2/CYP2E1/PLA2G4F/PTGR3	30
Citrate cycle (TCA cycle)	0.108551	IDH3A/DLAT/PDHB/IDH1/OGDHL/ACLY/PCK2/SUCLA2/PCK1/OGDH/ACO1/SDHC/MDH2/PDHA1/IDH2/PC	16
Morphine addiction	0.116437	PDE4B/ADCY7/GNG2/GABRG1/GNAS/ARRB2/PDE2A/GNG13/GABRG2/PDE4D/PRKACA/GABBR2/ADCY1/GNAI1/ADCY5/GNG4/GNB2/PDE4A/PDE4C/ARRB1/GNB1/GNG12/PRKACB/GABRB3/PDE1B/GRK6/KCNJ9/PRKCA/GABRD/GABRA5/KCNJ6/PDE8B/PDE8A/ADCY6/GABRG3/GNB3/GABRP/PDE1C/GNAI2/GNB4/KCNJ3/GRK5/GRK2	43
Nicotinate and nicotinamide metabolism	0.121744	NADK2/SIRT7/SIRT1/NT5M/NNMT/NT5DC4/NAPRT/NADK/NT5C/NAMPT/NMRK2/NADSYN1/SIRT3/NT5C2/NMNAT3/NMNAT2/SIRT2/SIRT5/NMNAT1	19
Biosynthesis of nucleotide sugars	0.121744	GMDS/GFPT2/HK1/CMAS/GFUS/PGM2/UAP1/GPI/UXS1/NANS/GALK2/UAP1L1/GNE/MPI/HK3/GCK/HK2/GALE/NANP	19
Vasopressin-regulated water reabsorption	0.131431	CREB3L1/GNAS/DYNC1H1/DYNC1LI2/ARHGDIA/PRKACA/AQP3/CREB5/VAMP2/RAB11A/DCTN4/PRKACB/DYNC1LI1/STX4/DYNLL1/ADCY6/DYNLL2/AVP/RAB5C/DYNC2H1/DYNC1I2/AQP2	22
Serotonergic synapse	0.13279	CACNA1D/GNG2/DUSP1/CACNA1S/GNAS/PLCB1/ALOX12B/SLC6A4/GNG13/BRAF/PTGS1/KCNN2/MAPK1/PRKACA/PLA2G4D/HTR1A/TRPC1/RAPGEF3/PLA2G4B/GNAI1/ADCY5/GNG4/GNB2/PLA2G4E/GNB1/GNG12/PRKACB/GABRB3/DDC/KCND2/KCNJ9/PRKCA/GNAQ/KCNJ6/HTR2A/KRAS/ALOX15/ITPR3/GNB3/APP/GNAI2/CYP2D7/PLCB4/GNB4/JMJD7-PLA2G4B/ITPR2/CACNA1C/KCNJ3/HTR5A/PLA2G4F/MAPK3/HTR3A/HRAS	53
Nucleotide metabolism	0.133584	AK2/RRM2/ADK/UPP1/NT5M/NT5DC4/AK4/NT5C/ENTPD4/NTPCR/ADSS1/GMPR/UCKL1/TK1/UCK2/CANT1/AK7/RRM1/APRT/TK2/CTPS1/AK1/NT5C3A/AMPD3/ADSL/NT5C2/NME2/NME3/DCTPP1/IMPDH2/ENTPD6/ADSS2/AMPD2/DCTD/AK5/ENTPD2/NME1-NME2/ADA/RRM2B/LACC1	40
mRNA surveillance pathway	0.142995	PABPC1/PPP2R2D/PYM1/MSI1/PPP2CA/PPP2R1B/CPSF1/UPF1/PPP2R3A/EIF4A3/SSU72/PABPC3/PPP2R5B/PPP2CB/PABPC1L/SAP18/GSPT1/NUDT21/MSI2/PPP2R2A/DDX19A/CASC3/HBS1L/DAZAP1/FIP1L1/PELO/PCF11/CSTF1/PNN/PPP1CA/PPP2R2C/SMG6/WDR33/PPP2R3B/CPSF4L/WDR82/GLE1/ACIN1/NXT1/PPP2R5C/FUS/SMG5/DDX19B/UPF3A/UPF2	45
NF-kappa B signaling pathway	0.143921	TRAF1/NFKB2/NFKBIA/EDAR/CXCL12/BCL2/UBE2I/CSNK2A3/LBP/SYK/IL1R1/TRAF3/GADD45G/TNF/TRAF5/LTA/EDARADD/MYD88/LTB/CARD11/PARP1/TRADD/RELA/MAP3K14/EDA/PLCG2/LTBR/IRAK4/BCL10/CHUK/IKBKB/TIRAP/GADD45B/TNFAIP3/GADD45A/TRIM25/LYN/TNFRSF13C/BIRC2/CFLAR/CSNK2A2/CCL21/ATM/CSNK2B/TAB1/CARD14/TAB3/LCK	48
Amino sugar and nucleotide sugar metabolism	0.145992	GMDS/GFPT2/CYB5R2/HK1/CMAS/GFUS/PGM2/HEXB/UAP1/GPI/CYB5R3/UXS1/HEXA/NANS/GALK2/UAP1L1/GNE/MPI/HK3/CYB5RL/GCK/HK2/GALE/NANP	24
Other glycan degradation	0.146001	NEU1/MAN2B2/NEU3/ENGASE/FUCA1/HEXB/GLB1/HEXA/GBA1/HEXD	10
Hepatitis C	0.148553	RXRA/PPARA/PPP2R2D/CLDN4/NFKBIA/PPP2CA/PPP2R1B/OAS3/CLDN12/AKT1/TP53/SOCS3/SOS2/BAK1/BRAF/PIK3R1/FADD/TYK2/MAPK1/IKBKE/EGFR/PIK3CB/PPP2CB/CLDN18/TRAF3/YWHAG/TNF/YWHAZ/EIF2AK4/CLDN14/PPP2R2A/IRF7/TRADD/BID/RELA/CLDN3/YWHAE/YWHAQ/CCND1/CDK6/CLDN5/GSK3B/CHUK/YWHAH/IKBKB/PIK3CD/PPP2R2C/PIK3R3/CASP9/TBK1/FASLG/CLDN10/KRAS/PIK3R2/MAP2K2/SCARB1/CDKN1A/CLDN7/CFLAR/APAF1/YWHAB/IRF3/AKT3/AKT2/CLDN9/TLR3/MA…	71
Glycosphingolipid biosynthesis - globo and isoglobo series	0.153331	ST3GAL1/A4GALT/HEXB/HEXA/ABO/A3GALT2/ST3GAL2/NAGA/FUT1	9
Other types of O-glycan biosynthesis	0.153803	OGT/XXYLT1/EOGT/C1GALT1/B3GLCT/GALNT16/ST6GAL1/GALNT4/MFNG/GALNT2/B4GALT2/PLOD3/GALNT17/GALNT18/GALNT12/POGLUT1/ST3GAL3/POMT1/POFUT1/COLGALT1/POFUT2/GALNT9/GALNT3	23
Arrhythmogenic right ventricular cardiomyopathy	0.162319	CACNA1D/CACNG6/CACNG1/CACNA1S/CACNA2D3/ITGA9/LAMA1/ITGA7/ITGB7/ITGA8/SNTB1/ACTB/ITGA6/TCF7/ATP2A2/TCF7L2/LMNA/SGCG/CACNA2D1/ITGB1/ACTG1/CACNG4/CACNA2D2/ATP2A3/RYR2/CACNG3/CTNNA1/JUP/ITGB8/ACTN2/ITGA11/ITGB5/CACNG5/SLC8A3/ITGB3/CACNA1C/CACNB3/NOS1/CTNNB1	39
Viral carcinogenesis	0.166384	TRAF1/CREB3L1/RBPJL/VAC14/NFKB2/NFKBIA/ACTN4/CREBBP/SRF/GTF2A1/CDKN1B/GSN/TP53/ACTN1/HDAC2/SRC/ATP6V0D1/JUN/BAK1/PIK3R1/RASA2/HPN/SYK/H2BC6/MAPK1/PRKACA/PIK3CB/RBL2/TRAF3/SND1/MAD1L1/MDM2/YWHAG/CREB5/TRAF5/ATF4/YWHAZ/PSMC1/IRF7/TRADD/RELA/HDAC11/RANBP1/PRKACB/H2BK1/STAT5A/PKM/STAT5B/CCNE1/YWHAE/LTBR/YWHAQ/CCND1/DLG1/CDK6/RBPJ/YWHAH/H2BC13/HDAC4/GTF2H1/PIK3CD/CCND3/EGR3/PIK3R3/MAPKAPK2/KRAS/PIK3R2…	90
ATP-dependent chromatin remodeling	0.170626	CHD3/YY1/SMARCA4/RUVBL1/H2AC7/SMARCB1/BAZ2A/HDAC2/MRGBP/BAZ1B/MACROH2A1/MTA2/SMARCA2/DPF1/GATAD2A/ARID1B/ACTB/KAT5/INO80/ACTR6/TRRAP/ACTL6A/PHF10/SMARCD2/ACTG1/H2AZ2/SMARCD3/INO80E/ING3/DMAP1/EPC2/H2AX/EPC1/SMARCC1/CHRAC1/DPF3/ZNHIT1/H2AC4/CDK2AP1/PBRM1/SMARCA1/EP400/ACTR8/BICRA/H2AJ/MBD3/POLE3/ARID2/VPS72/MCRS1/BRD9/HDAC1/H2AC8	53
GABAergic synapse	0.170743	CACNA1D/ABAT/ADCY7/GNG2/CACNA1S/GABRG1/GLS2/GLUL/GNG13/SRC/GABRG2/PRKACA/GABBR2/ADCY1/GNAI1/ADCY5/GNG4/GNB2/GABARAPL1/HAP1/GNB1/GNG12/PRKACB/GLS/GABRB3/SLC38A2/PRKCA/GABARAPL2/GABRD/GPHN/GABRA5/KCNJ6/ADCY6/GABRG3/GNB3/GABRP/SLC6A11/GNAI2/SLC6A12/GNB4/CACNA1C	41
Dilated cardiomyopathy	0.171249	CACNA1D/CACNG6/ADCY7/CACNG1/CACNA1S/CACNA2D3/GNAS/ITGA9/ADRB1/LAMA1/ITGA7/ITGB7/ITGA8/SNTB1/PRKACA/ACTB/AGT/ITGA6/ADCY1/TNF/ATP2A2/ADCY5/LMNA/SGCG/CACNA2D1/ITGB1/PRKACB/ACTG1/CACNG4/CACNA2D2/ATP2A3/RYR2/CACNG3/ITGB8/TGFB2/TPM4/ADCY6/TNNC1/ITGA11/ITGB5/CACNG5/SLC8A3/ITGB3/CACNA1C/CACNB3/TPM1/NOS1	47
Mannose type O-glycan biosynthesis	0.17811	B4GALT2/CRPPA/B4GAT1/B3GALNT2/FUT4/ST3GAL3/POMGNT1/POMT1/LARGE1/POMK/B3GAT1/FKTN	12
Protein export	0.17811	OXA1L/SEC61B/SEC61A1/SPCS3/SRP9/SRP68/SEC61A2/HSPA5/SRPRB/SRP19/SRP14/SRPRA	12
Mismatch repair	0.17811	POLD4/POLD2/POLD1/PMS2/LIG1/PCNA/RFC2/RFC3/SSBP1/MSH3/RFC5/POLD3	12
Glutathione metabolism	0.180711	TXNDC12/GCLM/GPX4/RRM2/IDH1/GGT6/GSR/GPX7/GCLC/MGST2/GSTO2/GGCT/RRM1/GGT7/PGD/ODC1/GGT5/SRM/IDH2/GPX3/GGT1/MGST3/GSS/GSTO1/ANPEP/OPLAH/RRM2B	27
Synaptic vesicle cycle	0.186195	SLC6A9/SLC6A5/STX1A/DNM1/CPLX2/SLC6A4/SLC6A3/ATP6V0D1/ATP6V0C/ATP6V0A4/VAMP2/AP2A2/ATP6V1C1/NAPA/SLC6A7/STXBP1/STX2/SNAP25/STX3/CLTCL1/SLC17A8/SLC1A3/ATP6V1B2/SLC17A7/DNM2/CLTC/SLC6A11/ATP6V0B/ATP6V0E2/ATP6V1F/TCIRG1/RAB3A/SLC6A12/AP2M1/CLTA/UNC13B	36
Hypertrophic cardiomyopathy	0.194556	CACNA1D/CACNG6/CACNG1/CACNA1S/PRKAG2/CACNA2D3/ITGA9/ACE/LAMA1/ITGA7/ITGB7/ITGA8/SNTB1/EDN1/ACTB/AGT/ITGA6/TNF/ATP2A2/LMNA/SGCG/CACNA2D1/ITGB1/ACTG1/CACNG4/CACNA2D2/ATP2A3/PRKAA1/RYR2/CACNG3/ITGB8/TGFB2/TPM4/TNNC1/ITGA11/ITGB5/CACNG5/SLC8A3/ITGB3/CACNA1C/PRKAB2/CACNB3/TPM1/NOS1	44
Parkinson disease	0.202788	PSMA6/COX7C/TUBB6/MAP3K5/NDUFA11/TUBB2A/VDAC1/DUSP1/NDUFS7/TXN2/SLC39A9/GNAS/CAMK2B/NDUFS5/CALML6/DDIT3/GPR37/SEM1/NDUFB7/UQCRC2/SLC6A3/TRAP1/TP53/UBC/PSMB7/UBE2J2/TXN/TUBA1C/MFN2/SLC39A3/TUBA1A/NDUFV2/NFE2L2/PRKACA/ADORA2A/GNAL/SEPTIN5/UBE2L3/PSMD1/PSMD12/CAMK2A/GNAI1/ADCY5/ATF4/PSMC1/PPIF/CALML4/UBE2L6/SLC39A1/TUBA4A/NDUFS4/DAXX/COX5A/COX8A/KLC1/PRKACB/NDUFA4L2/CALM1/NDUFA4/NDUFB1/SOD1/UBE2G1/H…	115
Selenocompound metabolism	0.213031	SEPSECS/CTH/SCLY/TXNRD1/TXNRD3/MTR/SEPHS1/PAPSS1/KYAT3	9
Retrograde endocannabinoid signaling	0.226246	CACNA1D/NDUFA11/ADCY7/GNG2/CACNA1S/GABRG1/NDUFS7/DAGLA/NDUFS5/PLCB1/NDUFB7/GNG13/DAGLB/MAPK13/GABRG2/NDUFV2/MAPK1/PRKACA/ADCY1/MGLL/GNAI1/ADCY5/GNG4/GNB2/NAPEPLD/NDUFS4/GNB1/GNG12/PRKACB/NDUFA4L2/GABRB3/FAAH/NDUFA4/KCNJ9/PRKCA/NDUFB1/GABRD/GNAQ/GABRA5/MAPK14/KCNJ6/MAPK11/SLC17A8/NDUFB9/NDUFB2/ADCY6/ITPR3/GABRG3/SLC17A7/GNB3/GABRP/MAPK9/GNAI2/PLCB4/GNB4/ITPR2/CACNA1C/NDUFA5/KCNJ3/GRIA2/NDUFA9/NDUF…	65
Lipid and atherosclerosis	0.229748	RXRA/MAP3K5/HSPA4/MIB1/NFKBIA/VAV2/CAMK2B/CALML6/DDIT3/PLCB1/MAP2K3/AKT1/HSP90AA1/BCL2/POU2F3/TP53/ABCA1/SRC/POU2F1/JUN/PIK3R1/RXRG/LBP/MAPK13/NLRP3/NFE2L2/MAPK1/IKBKE/HSP90AB1/PIK3CB/PPP3R1/TRAF3/TNF/NOS3/MYD88/HSPA8/CAMK2A/ATF4/CALML4/IRF7/MAP2K7/BID/RXRB/NFATC1/RELA/CALM1/SELE/ERO1A/CASP7/PRKCA/PTK2/IRAK4/GSK3B/HSPA5/CHUK/IKBKB/MAPK14/MAPK11/PIK3CD/TIRAP/FOS/SOD2/PIK3R3/CASP9/TBK1/FASLG/TANK/K…	93
Carbon metabolism	0.231293	IDH3A/DLAT/TALDO1/PDHB/IDH1/HK1/GOT1/IDNK/ACAT1/TPI1/OGDHL/ALDOA/GPT/GAPDH/SUCLA2/SHMT2/ACSS1/GPI/PKM/PCCB/OGDH/ECHS1/CAT/TKT/H6PD/SHMT1/PHGDH/TKFC/PGD/SDSL/ACO1/PSPH/ME1/SDHC/RPIA/ACADS/ENO1/RPE/MDH2/PDHA1/IDH2/HK3/ALDOC/GCK/PGAM1/HK2/GCSH/PGAM2/ENO2/PC/GOT2	51
Th17 cell differentiation	0.233798	RXRA/NFKBIA/SMAD3/HSP90AA1/JUN/CD3E/RXRG/MAPK13/TYK2/IRF4/MAPK1/HSP90AB1/IL1R1/PPP3R1/HLA-DOB/TBX21/RORC/RXRB/TGFBR2/NFATC1/RELA/STAT5A/IL6R/STAT5B/RARA/MTOR/IL21R/IL2RB/IL27RA/CHUK/IKBKB/MAPK14/MAPK11/FOS/RORA/IL12RB1/NFKBIB/PPP3CC/MAPK9/IFNGR2/CD247/GATA3/NFATC2/NFKBIE/LCK/MAPK3/STAT3/AHR	48
DNA replication	0.258403	POLD4/POLD2/POLD1/POLE2/MCM7/POLE4/LIG1/MCM3/MCM2/PCNA/MCM5/RFC2/RFC3/SSBP1/POLE3/RFC5/POLD3	17
Salivary secretion	0.277769	ADCY7/KCNMA1/GNAS/SLC12A2/ATP1B3/CALML6/ADRB1/PLCB1/ATP2B2/FXYD2/PRKACA/ADCY1/VAMP2/ADCY5/CALML4/TRPV6/PRKACB/CALM1/GUCY1A2/DMBT1/ADRB2/CST3/ATP1B1/PRKCA/MUC5B/GNAQ/SLC4A2/RYR3/ADCY6/ITPR3/CALML5/ATP1A2/CALML3/PLCB4/SLC9A1/PRKG1/STATH/ITPR2/MUC5AC/ATP1A1/NOS1	41
Fatty acid biosynthesis	0.280061	FASN/ACACB/ACSL6/ACSL1/ACSBG2/ACSF3/ACSBG1/ACSL5/CBR4	9
Glycolysis / Gluconeogenesis	0.280452	ALDH3B2/DLAT/GAPDHS/ALDH3B1/PDHB/HK1/TPI1/ALDOA/ALDH1B1/PCK2/GAPDH/ACSS1/PGM2/GPI/PCK1/PKM/ALDH3A2/MINPP1/ENO1/PDHA1/AKR1A1/LDHAL6B/HK3/ALDOC/GCK/PGAM1/HK2/PGAM2/ENO2/BPGM	30
Mineral absorption	0.283557	SLC6A19/HMOX1/MT1X/ATP1B3/ATP2B2/FXYD2/SLC30A1/HMOX2/ATP7B/TRPV6/MT1HL1/TF/ATP1B1/TRPM6/SLC11A2/FTH1/ATOX1/ATP7A/SLC9A3/ATP1A2/CLCN2/SLC8A3/STEAP1/VDR/SLC26A9/ATP1A1/MT1F	27
MicroRNAs in cancer	0.289434	WNT3/TRIM71/ST14/CREBBP/HMOX1/SOCS1/GLS2/MET/MIRLET7A1/NOTCH1/CDC25B/PAK4/MIRLET7A3/CDKN1B/ABCC1/SIRT1/BCL2/TP53/SLC7A1/HDAC2/SOS2/UBE2I/DDIT4/MIR183/BAK1/PIK3R1/IRS2/MIR133A2/MIR199A1/VIM/MAPK7/PIM1/CRK/VEGFA/PDGFB/MAPK1/MIR200B/MIRLET7B/MIR9-3/EGFR/PIK3CB/DNMT3B/TIMP3/MDM2/EFNA5/BMF/CRKL/MIR326/RDX/SOX4/DNMT3A/PDGFA/TNN/DICER1/EFNA3/WNT3A/BMPR2/THBS1/GLS/PLCG2/CCNE1/MIR203A/MTOR/IGF2BP1/MIR124-…	131
Amyotrophic lateral sclerosis	0.300399	PSMA6/COX7C/TUBB6/MAP3K5/NDUFA11/TUBB2A/VDAC1/NDC1/GRIN1/NDUFS7/NDUFS5/DDIT3/DNAL4/SEM1/MAP2K3/NDUFB7/UQCRC2/SQSTM1/BCL2/NRG3/GRIN2A/TP53/NRBF2/PSMB7/TUBA1C/HNRNPA3/MAPK13/TUBA1A/NDUFV2/ACTB/ACTR1A/RAB8A/PPP3R1/RANBP2/PIK3R4/ERBB4/NEFL/TNF/ATXN2L/TPR/AMBRA1/NRG2/DNAH5/PSMD1/PSMD12/GPX7/ATF4/MAP1LC3A/ACTR1B/PSMC1/TOMM40L/UBQLN1/DNAH3/TUBA4A/HAP1/PFN1/NDUFS4/DAXX/COX5A/BID/COX8A/DCTN4/KLC1/NUP188/A…	153
Phenylalanine metabolism	0.3005	ALDH3B2/IL4I1/ALDH3B1/GOT1/DDC/MIF/HPD/GOT2	8
Proximal tubule bicarbonate reclamation	0.306947	GLS2/ATP1B3/SLC25A10/FXYD2/PCK2/PCK1/GLS/ATP1B1/SLC9A3/ATP1A2/ATP1A1	11
Thyroid hormone synthesis	0.311241	CREB3L1/ADCY7/DUOX1/GNAS/ATP1B3/PLCB1/LRP2/FXYD2/PRKACA/ADCY1/CREB5/TSHR/GSR/GPX7/ADCY5/ATF4/PRKACB/CANX/ATP1B1/PRKCA/HSPA5/GNAQ/TTF2/ADCY6/ITPR3/ATF6B/ATP1A2/SLC26A4/PLCB4/GPX3/ITPR2/HSP90B1/ATP1A1	33
Cocaine addiction	0.316522	CREB3L1/GRIN1/GNAS/SLC6A3/GRIN2A/JUN/PRKACA/CREB5/GNAI1/ADCY5/ATF4/RELA/PRKACB/DDC/GRM3/CDK5R1/PPP1R1B/GRIN2C/ATF6B/GNAI2/GRIA2/FOSB	22
Th1 and Th2 cell differentiation	0.320365	RBPJL/NFKBIA/MAML1/NOTCH1/MAML3/JUN/CD3E/MAPK13/TYK2/MAPK1/JAG2/PPP3R1/DLL4/HLA-DOB/TBX21/IL5/NFATC1/RELA/STAT5A/STAT5B/IL2RB/RBPJ/CHUK/IKBKB/MAPK14/MAPK11/MAF/FOS/IL12RB1/NFKBIB/PPP3CC/MAPK9/IFNGR2/CD247/NOTCH3/GATA3/NFATC2/NFKBIE/LCK/MAPK3	40
Various types of N-glycan biosynthesis	0.320809	MAN2A2/MAN1A1/B4GALT2/ALG3/MGAT1/TMEM258/HEXB/ALG14/HEXA/MAN2A1/MAN1B1/ST3GAL3/ALG9/CHST8/HEXD/ALG11/ALG12/MAN1A2/B4GALNT4	19
Pantothenate and CoA biosynthesis	0.328171	DPYD/ALDH1B1/UPB1/ALDH3A2/PPCDC/PANK3/CSAD/AASDHPPT/BCAT2/PPCS	10
Chemical carcinogenesis - reactive oxygen species	0.338065	COX7C/MAP3K5/NDUFA11/VDAC1/NFKBIA/HMOX1/NDUFS7/MET/NDUFS5/NDUFB7/UQCRC2/EPHX3/AKT1/SOS2/SRC/PLD1/JUN/BRAF/PIK3R1/VEGFA/MAPK13/PRKCD/NDUFV2/NFE2L2/MAPK1/EGFR/PIK3CB/SLC26A2/PRKD1/PPIF/PRKD2/NDUFS4/MAP2K7/MGST2/GSTO2/COX5A/COX8A/RELA/MAP3K14/NDUFA4L2/NDUFA4/CAT/PTK2/PTPN1/NDUFB1/SOD1/CHUK/ATP5F1B/IKBKB/MAPK14/MAPK11/PIK3CD/SLC26A1/FOS/SOD2/PIK3R3/SDHC/KRAS/NDUFB9/PIK3R2/NDUFB2/VDAC2/ACP1/MAP2K2/EPH…	94
Glycosaminoglycan degradation	0.351773	HGSNAT/NAGLU/SGSH/HYAL2/HEXB/GLB1/HEXA/GUSB/ARSB	9
Arginine and proline metabolism	0.360748	ARG2/AOC1/GOT1/PYCR3/ALDH18A1/ALDH1B1/OAT/NOS3/CKB/PYCR2/AZIN2/ALDH3A2/CARNS1/P4HA1/ODC1/AMD1/GAMT/SRM/SMOX/NOS1/GOT2/P4HA3	22
Ether lipid metabolism	0.360748	PLA2G1B/PLAAT3/PLA2G12B/PLD1/PAFAH1B1/PLA2G4D/PLA2G4B/PLA2G6/CHPT1/PLA2G4E/PAFAH1B2/PLB1/LPCAT1/PLPP3/PLPP1/GAL3ST1/GDPD3/JMJD7-PLA2G4B/PEDS1/CEPT1/PLD2/PLA2G4F	22
Vitamin digestion and absorption	0.371741	TCN2/SLC52A3/SLC23A1/ABCC1/SLC19A3/SLC19A1/SLC19A2/PLB1/CUBN/SCARB1/FOLH1	11
Mucin type O-glycan biosynthesis	0.377594	ST3GAL1/C1GALT1/GALNT16/GALNT4/B3GNT3/GCNT4/GALNT2/GALNT17/GALNT18/GALNT12/GCNT1/ST6GALNAC4/ST3GAL2/GALNT9/B3GNT6/GALNT3	16
Diabetic cardiomyopathy	0.378308	COX7C/PPARA/NDUFA11/VDAC1/GFPT2/NDUFS7/CAMK2B/NDUFS5/PDHB/SMAD3/PLCB1/ACE/NDUFB7/UQCRC2/AKT1/CPT2/PIK3R1/MAPK13/PRKCD/NDUFV2/PIK3CB/AGT/GAPDH/PTPA/NOS3/GSR/ATP2A2/CAMK2A/SP1/PRKCZ/PPIF/MMP2/NDUFS4/PARP1/SLC2A1/COX5A/COX8A/TGFBR2/RELA/NDUFA4L2/MTOR/ATP2A3/NDUFA4/PRKCA/RYR2/NDUFB1/GSK3B/ATP5F1B/PPP1CA/COL1A1/MAPK14/MAPK11/PIK3CD/TGFB2/PIK3R3/SDHC/NDUFB9/PIK3R2/NDUFB2/VDAC2/SLC2A4/MAPK9/MPC2/ATP5MC2…	85
Osteoclast differentiation	0.379304	NFKB2/NFKBIA/CSF1/SOCS1/SQSTM1/AKT1/SOCS3/JUN/PIK3R1/MAPK13/TYK2/SYK/MAPK1/IL1R1/PIK3CB/PPP3R1/TNF/ATP2A2/FOSL2/MAP2K7/TGFBR2/NFATC1/RELA/MAP3K14/PLCG2/ATP2A3/FYN/CHUK/IKBKB/MAPK14/MAPK11/PIK3CD/TGFB2/FOS/PIK3R3/PIK3R2/FHL2/ITPR3/JUND/PPP3CC/MAPK9/MITF/LCP2/CSF1R/JUNB/IFNGR2/RAC1/ITGB3/ITPR2/AKT3/AKT2/TAB1/NFATC2/LCK/FOSL1/MAPK3/FOSB	57
Phototransduction	0.386995	GNAT1/CALML6/RHO/CALML4/GNB1/CALM1/PDE6B/GUCA1B/CALML5/CALML3/GUCY2D/GRK1/RCVRN	13
Purine metabolism	0.387176	AK2/PDE4B/ADCY7/URAD/RRM2/PDE2A/ADK/NT5M/NT5DC4/AK4/PDE4D/ADCY1/NT5C/ENTPD4/NTPCR/PGM2/ADSS1/ADCY5/PDE4A/PDE4C/GMPR/CANT1/AK7/RRM1/GUCY1A2/PDE1B/APRT/AK1/PDE6B/FHIT/NUDT5/AMPD3/ADSL/NT5C2/PDE8B/NME2/NME3/PDE8A/ADCY6/IMPDH2/PDE1C/ENTPD6/ADSS2/AMPD2/GUCY2D/AK5/PAPSS1/ENTPD2/PRUNE1/NME1-NME2/ADA/RRM2B/PPAT/LACC1	54
Cardiac muscle contraction	0.394423	CACNA1D/COX7C/CACNG6/CACNG1/CACNA1S/CACNA2D3/ATP1B3/UQCRC2/FXYD2/ASPH/ATP2A2/COX5A/CACNA2D1/COX8A/CACNG4/CACNA2D2/MYL4/ATP2A3/ATP1B1/RYR2/CACNG3/TPM4/HRC/TNNC1/ATP1A2/CACNG5/SLC8A3/SLC9A1/CYC1/UQCRB/CACNA1C/COX4I1/CACNB3/ATP1A1/TPM1/UQCRFS1/COX6B1	37
Pyrimidine metabolism	0.395307	RRM2/DPYD/UPP1/NT5M/NT5DC4/NT5C/ENTPD4/UCKL1/TK1/UCK2/CANT1/RRM1/UPB1/TK2/CTPS1/NT5C3A/NT5C2/NME2/NME3/DCTPP1/ENTPD6/DCTD/UMPS/NME1-NME2/RRM2B	25
Arginine biosynthesis	0.397206	ARG2/GLS2/GLUL/GOT1/GPT/NOS3/ASS1/GLS/NOS1/GOT2	10
Apoptosis - multiple species	0.42243	BCL2/BAK1/FADD/BIRC6/NGFR/BID/CASP7/BCL2L11/BIRC5/CASP9/MAPK9/BIRC2/APAF1/PMAIP1	14
Leukocyte transendothelial migration	0.434795	MYL7/CLDN4/VAV2/ACTN4/CXCL12/CLDN12/MYL12B/ACTN1/THY1/PIK3R1/MAPK13/RASSF5/ACTB/PIK3CB/CLDN18/RAPGEF3/GNAI1/CLDN14/MMP2/BCAR1/CDH5/ITGB1/CLDN3/PLCG2/ACTG1/PRKCA/PTK2/CLDN5/PECAM1/PTK2B/CTNNA1/MAPK14/MAPK11/PIK3CD/PIK3R3/CLDN10/PIK3R2/RAP1B/CLDN7/GNAI2/VCL/RAC1/F11R/MYL10/CLDN9/PXN/CTNNB1/ITGAL	48
Necroptosis	0.435129	VDAC1/PYGM/GLUL/CAMK2B/H2AC7/CHMP1B/ZBP1/SPATA2/SQSTM1/HSP90AA1/BCL2/SMPD1/MACROH2A1/FADD/TYK2/NLRP3/HSP90AB1/CHMP7/PLA2G4D/CHMP6/VPS4B/SPATA2L/TNF/HMGB1/TRAF5/PYGB/PLA2G4B/CAMK2A/PARP1/TRADD/PLA2G4E/BID/STAT5A/STAT5B/H2AZ2/DNM1L/CAPN2/CAPN1/PYGL/FTH1/FASLG/TNFAIP3/H2AX/VDAC2/ALOX15/CHMP2B/RBCK1/USP21/MAPK9/CHMP4C/H2AC4/BIRC2/CHMP4B/CFLAR/IFNGR2/CHMP2A/JMJD7-PLA2G4B/MLKL/H2AJ/TLR3/PLA2G4F/H2AC8/T…	66
Non-homologous end-joining	0.442827	XRCC4/PRKDC/POLL/XRCC5/POLM/XRCC6	6
Carbohydrate digestion and absorption	0.445978	CACNA1D/ATP1B3/PLCB1/HK1/AKT1/FXYD2/PIK3R1/PIK3CB/ATP1B1/SLC2A5/PIK3CD/PIK3R3/PIK3R2/ATP1A2/PLCB4/HK3/HK2/ATP1A1/AKT3/AKT2	20
Chemokine signaling pathway	0.463874	ADCY7/NFKBIA/VAV2/GNG2/CX3CL1/CXCL12/ARRB2/PLCB1/CCR7/CCL20/AKT1/GNG13/PREX1/SOS2/SRC/TIAM1/BRAF/PIK3R1/CRK/PRKCD/PIK3R6/MAPK1/PRKACA/PIK3CB/RAC3/ADCY1/CRKL/GNAI1/ADCY5/GNG4/GNB2/SHC3/PRKCZ/BCAR1/ARRB1/CXCR5/GNB1/RELA/GNG12/PRKACB/PLCG2/STAT5B/PAK1/GRK6/PTK2/RASGRP2/GSK3B/GNAQ/CHUK/PTK2B/IKBKB/PIK3CD/PIK3R3/SHC2/KRAS/PIK3R2/ADCY6/RAP1B/NFKBIB/GNB3/LYN/GNAI2/PLCB4/RAC1/CCL21/PIK3R5/ELMO1/GNB4/FGR/…	79
ABC transporters	0.467449	ABCC1/ABCA1/ABCC10/ABCC6/ABCC3/ABCG2/ABCA4/ABCB4/ABCD4/ABCC11/ABCB9/ABCA13/ABCB8/ABCA5/ABCA7/ABCB10/ABCB5/ABCD3/ABCA3	19
Biosynthesis of cofactors	0.471005	AK2/GCLM/NADK2/MTHFD2/NAPRT/NADK/AK4/ALDH1B1/FPGS/VKORC1L1/DHRS3/SHMT2/PDXK/MOCS1/ADSS1/AFMID/TPK1/GCLC/VKORC1/AK7/FECH/UGT2B4/CTPS1/ALPP/ALDH3A2/SHMT1/AK1/PPOX/PPCDC/MAT2A/GPHN/NADSYN1/PANK3/UGT1A5/ADSL/NME2/NME3/PTS/ALPG/NMNAT3/GUSB/NMNAT2/ADSS2/MTHFD1L/MTHFD1/GCH1/MPI/COQ7/AKR1A1/AK5/PNPO/GSS/UROS/NMNAT1/UROD/UMPS/NME1-NME2/BCAT2/PPCS/HPD/MAT2B/LIAS/COQ6	63
Cell adhesion molecules	0.473355	SDC1/NECTIN1/NTNG2/PTPRF/CLDN4/ICAM2/NCAM1/ITGA9/CDH4/CD34/CD8A/CLDN12/SDC3/ITGB7/CDH1/IGSF11/ITGA8/LRRC4/PTPRS/ICOSLG/PDCD1/CNTN2/ITGA6/SDC2/CLDN18/CD276/NFASC/NEO1/HLA-DOB/VSIR/NLGN1/CLDN14/CD22/SDC4/L1CAM/PTPRC/CDH5/ITGB1/CLDN3/SELE/CD58/CLDN5/PECAM1/NRXN3/ITGB8/MPZL1/CD8B2/CLDN10/MAG/ALCAM/CD6/NRXN2/CLDN7/MADCAM1/PTPRM/F11R/CD80/GLG1/CNTNAP1/CDH15/CLDN9/CD86/VCAN/VTCN1/ITGAL	65
2-Oxocarboxylic acid metabolism	0.480336	IDH3A/DLAT/PDHB/IDH1/GOT1/OGDHL/GPT/OGDH/ACO1/PDHA1/IDH2/DBT/BCAT2/GOT2	14
Ubiquinone and other terpenoid-quinone biosynthesis	0.483318	VKORC1L1/VKORC1/COQ7/HPD/COQ6	5
Taurine and hypotaurine metabolism	0.492109	GGT6/GGT7/ADO/GGT5/FMO3/GGT1/CSAD	7
alpha-Linolenic acid metabolism	0.50314	PLA2G1B/PLAAT3/PLA2G12B/PLA2G4D/PLA2G4B/PLA2G6/FADS2/PLA2G4E/PLB1/JMJD7-PLA2G4B/PLA2G4F	11
Maturity onset diabetes of the young	0.50314	PAX6/HES1/BHLHA15/HHEX/HNF1B/NR5A2/PAX4/ONECUT1/PDX1/HNF1A/GCK	11
Nucleotide excision repair	0.503707	POLD4/POLD2/RBX1/CUL4A/POLD1/POLR2G/RAD23A/POLE2/POLR2H/DDB2/RAD23B/POLR2C/POLE4/LIG1/GTF2H1/PCNA/RFC2/POLR2D/ERCC1/RFC3/ERCC3/MNAT1/POLE3/ERCC4/RFC5/POLD3	26
Pentose phosphate pathway	0.50715	TALDO1/DERA/IDNK/ALDOA/SHPK/PGM2/GPI/TKT/H6PD/PGD/RPIA/RPE/ALDOC	13
Peroxisome	0.513693	FAR2/AMACR/ECH1/IDH1/DECR2/ACSL6/SLC25A17/PEX14/PAOX/ACSL1/PMVK/PEX5/HACL1/PEX10/PEX16/MPV17L2/CAT/FAR1/SOD1/SOD2/PXMP4/MVK/MPV17/ABCD4/PEX26/PRDX5/SCP2/PEX19/IDH2/ACSL5/PECR/ABCD3/CRAT/PEX11G	34
Toll-like receptor signaling pathway	0.523495	TLR5/NFKBIA/MAP2K3/IRF5/AKT1/JUN/PIK3R1/LBP/MAPK13/FADD/TYK2/MAPK1/IKBKE/PIK3CB/TRAF3/TNF/MYD88/IRF7/MAP2K7/RELA/IRAK4/TLR9/CHUK/IKBKB/MAPK14/MAPK11/PIK3CD/TIRAP/FOS/PIK3R3/TOLLIP/TBK1/PIK3R2/MAP2K2/MAPK9/RAC1/IRF3/CD80/AKT3/AKT2/TAB1/CD86/TLR3/MAPK3	44
Glycosaminoglycan biosynthesis - keratan sulfate	0.532214	ST3GAL1/B4GALT2/ST3GAL3/CHST4/ST3GAL2/B4GALT4	6
Measles	0.533012	NFKBIA/CDKN1B/ADAR/OAS3/AKT1/BCL2/TP53/TP73/JUN/BAK1/PIK3R1/CD3E/CSNK2A3/FADD/TYK2/IKBKE/PIK3CB/TRAF3/MYD88/HSPA8/EIF2AK4/IRF7/TRADD/BID/EIF3H/RELA/STAT5A/STAT5B/CCNE1/CCND1/IL2RB/CDK6/IRAK4/TLR9/GSK3B/CHUK/IKBKB/PIK3CD/CCND3/FOS/PIK3R3/CASP9/TBK1/FASLG/TNFAIP3/PIK3R2/NFKBIB/MAPK9/APAF1/CSNK2A2/IRF3/AKT3/AKT2/CSNK2B/STAT3/CDK4	56
Lipoic acid metabolism	0.533184	DLAT/PDHB/OGDHL/OGDH/PDHA1/DBT/GCSH/LIAS	8
Thermogenesis	0.533642	COX7C/CREB3L1/MAP3K5/NDUFA11/ADCY7/AKT1S1/PRKAG2/SMARCA4/NDUFS7/GNAS/NDUFS5/CPT1A/MAP2K3/SMARCB1/NDUFB7/UQCRC2/SOS2/CPT2/SMARCA2/DPF1/ATP5ME/MAPK13/NDUFV2/COA1/ARID1B/PRKACA/TSC1/ACTB/ACSL6/RHEB/ADCY1/MGLL/CREB5/ATP5MF/ADCY5/ACSL1/ACTL6A/NDUFS4/COX5A/COX8A/SMARCD2/PRKACB/NDUFA4L2/ACTG1/MLST8/MTOR/PRKAA1/SMARCD3/RPTOR/NDUFA4/TSC2/NDUFB1/COA7/ATP5F1B/MAPK14/MAPK11/PNPLA2/SDHC/KRAS/NDUFB9/NDUFB2/NDU…	94
Fructose and mannose metabolism	0.537113	PFKFB3/GMDS/AKR1B1/HK1/TPI1/ALDOA/GFUS/TKFC/MPI/HK3/ALDOC/HK2/TIGAR/PFKFB2	14
ECM-receptor interaction	0.55076	SDC1/ITGA9/COL4A3/LAMA1/ITGA7/ITGB7/ITGA8/COMP/ITGA6/SDC4/GP9/TNN/ITGB1/THBS1/LAMB1/COL1A1/LAMC1/ITGB8/THBS3/COL2A1/COL6A1/TNR/ITGA11/ITGB5/SV2C/LAMA3/FRAS1/COL9A2/ITGB3/AGRN/COL4A6/LAMB2/COL9A3/GP5/LAMA5/COL6A2	36
NOD-like receptor signaling pathway	0.557289	NLRP1/PYDC1/VDAC1/NFKBIA/TXN2/NAIP/PSTPIP1/PLCB1/OAS3/HSP90AA1/BCL2/TXN/JUN/SUGT1/MAPK13/FADD/TYK2/MFN2/PRKCD/NLRP3/MAPK1/IKBKE/HSP90AB1/P2RX7/TRAF3/PKN1/TNF/CTSB/TRAF5/TRPM2/TXNIP/MYD88/NAMPT/GABARAPL1/MAP1LC3A/IRF7/RELA/YWHAE/PANX1/DNM1L/ERBIN/NOD2/TRIP6/GABARAPL2/IRAK4/CHUK/DHX33/PYDC2/IKBKB/MAPK14/MAPK11/TBK1/TNFAIP3/TANK/VDAC2/RBCK1/ITPR3/NFKBIB/MAPK9/BIRC2/PLCB4/IRF3/MFN1/MAP1LC3B/ITPR2/NLR…	75
Folate biosynthesis	0.566276	AKR1B1/PCBD1/PCBD2/FPGS/MOCS1/ALPP/GPHN/PTS/ALPG/GCH1/AKR1C3	11
Alcoholic liver disease	0.575032	PPARA/SREBF1/MAP3K5/NFKBIA/PRKAG2/CPT1A/FASN/MAP2K3/ACACB/AKT1/SIRT1/LBP/MAPK13/FADD/LPIN3/IKBKE/ALDH1B1/TRAF3/TNF/IL17RA/MYD88/TCF7/TCF7L2/LPIN1/FOXO1/MAP2K7/TRADD/RELA/MAP3K14/PRKAA1/TRA2B/CCND1/ALDH3A2/IRAK4/GSK3B/LPIN2/CHUK/IKBKB/MAPK14/MAPK11/TIRAP/TBK1/FASLG/ACADVL/MAPK9/CPT1B/ADIPOR2/IRF3/FOXO3/PRKAB2/AKT3/AKT2/TAB1/CYP2E1/IL17RC/TAB3/CTNNB1	57
PPAR signaling pathway	0.584783	RXRA/PPARA/FABP6/APOA5/CPT1A/UBC/CPT2/RXRG/ACSL6/PCK2/SLC27A5/AQP7/FADS2/ACSL1/ACSBG2/ANGPTL4/PCK1/RXRB/SORBS1/LPL/ILK/ME1/ACSBG1/SCP2/PLIN5/PDPK1/CPT1B/ACSL5/GK/PPARD	30
Nicotine addiction	0.58961	GRIN1/GABRG1/GRIN2A/GABRG2/GABRB3/GABRD/GABRA5/SLC17A8/CHRNB2/GRIN2C/GABRG3/SLC17A7/GABRP/CHRNA4/CHRNA7/GRIA2	16
Linoleic acid metabolism	0.594678	PLA2G1B/PLAAT3/PLA2G12B/PLA2G4D/PLA2G4B/PLA2G6/PLA2G4E/PLB1/ALOX15/JMJD7-PLA2G4B/CYP2E1/PLA2G4F	12
Glyoxylate and dicarboxylate metabolism	0.594678	GLUL/ACAT1/SHMT2/ACSS1/AFMID/PCCB/CAT/SHMT1/ACO1/GRHPR/MDH2/GCSH	12
Protein digestion and absorption	0.601233	SLC6A19/COL26A1/COL16A1/ATP1B3/COL5A1/DPP4/COL4A3/SLC7A9/SLC3A2/PRCP/SLC36A4/CTRL/FXYD2/CPA2/COL23A1/KCNQ1/COL13A1/KCNK5/ELN/SLC36A1/SLC38A2/ATP1B1/SLC1A5/CPA1/COL1A1/COL18A1/MME/COL11A2/COL2A1/SLC9A3/COL6A1/ATP1A2/COL5A3/SLC8A3/SLC15A1/COL9A2/COL4A6/COL22A1/ATP1A1/COL9A3/COL6A2	41
Steroid biosynthesis	0.605048	SC5D/TM7SF2/LBR/DHCR24/LIPA/CYP2R1/DHCR7/FDFT1	8
One carbon pool by folate	0.605048	MTHFD2/SHMT2/ALDH1L1/MTR/SHMT1/MTHFD1L/MTHFD1/MTFMT	8
Fatty acid degradation	0.612748	CPT1A/ACAT1/CPT2/ALDH1B1/ACSL6/ACSL1/ACSBG2/ECHS1/ALDH3A2/ACADVL/ACADSB/ACADS/ECI1/ACSBG1/CPT1B/ACSL5/CYP2U1	17
Toxoplasmosis	0.616136	NFKBIA/SOCS1/MAP2K3/LAMA1/AKT1/BCL2/MAPK13/TYK2/PIK3R6/MAPK1/IL10RA/ITGA6/TNF/HLA-DOB/MYD88/HSPA8/GNAI1/PPIF/ITGB1/RELA/LAMB1/IRAK4/CHUK/IKBKB/LAMC1/MAPK14/MAPK11/TGFB2/CASP9/NFKBIB/MAPK9/GNAI2/BIRC2/PDPK1/LAMA3/IFNGR2/PIK3R5/LAMB2/AKT3/AKT2/TAB1/LAMA5/MAPK3/STAT3	44
RIG-I-like receptor signaling pathway	0.622381	NFKBIA/ADAR/MAPK13/FADD/IKBKE/TRAF3/TNF/PIN1/ISG15/IRF7/SIKE1/TRADD/RELA/TBKBP1/TKFC/CHUK/IKBKB/MAPK14/MAPK11/TBK1/TANK/NFKBIB/TRIM25/MAPK9/IRF3/NLRX1/MAP3K1/RNF125	28
Legionellosis	0.628093	NFKB2/TLR5/NFKBIA/ARF1/NAIP/HSF1/CLK4/BNIP3/TNF/MYD88/HSPA8/RAB1B/HBS1L/RELA/SAR1B/CLK1/CASP7/CASP9/APAF1/EEF1G/BCL2L13/EEF1A1	22
Sulfur metabolism	0.632328	BPNT2/TST/SELENBP1/PAPSS1	4
Terpenoid backbone biosynthesis	0.633642	HMGCR/FNTB/ACAT1/PMVK/MVK/RCE1/IDI1/ZMPSTE24/FNTA	9
Renin-angiotensin system	0.633642	ACE/PRCP/LNPEP/MRGPRD/AGT/THOP1/MME/ANPEP/KLK2	9
Proteasome	0.634129	PSMA6/SEM1/POMP/PSMB7/PSMB10/PSMD1/PSMD12/PSMC1/PSMF1/ADRM1/PSMD8/PSMD7/PSMC4/PSMA1/PSME1/PSMD2/PSMA7/PSMC2	18
Homologous recombination	0.638223	POLD4/POLD2/UIMC1/SEM1/MUS81/POLD1/RAD51D/XRCC3/PALB2/RAD51C/TOP3B/RBBP8/SSBP1/ATM/POLD3/TOPBP1	16
Amoebiasis	0.647551	ARG2/HSPB1/ACTN4/GNAS/MUC2/COL4A3/PLCB1/LAMA1/CD1D/ACTN1/PIK3R1/PRKACA/IL1R1/PIK3CB/ADCY1/RAB7A/GNAL/TNF/RELA/PRKACB/LAMB1/PRKCA/PTK2/GNAQ/COL1A1/LAMC1/PIK3CD/TGFB2/PIK3R3/PIK3R2/CSF2/SERPINB6/LAMA3/PLCB4/VCL/COL4A6/LAMB2/RAB5C/GNA11/LAMA5	40
beta-Alanine metabolism	0.649959	ABAT/ALDH3B2/ALDH3B1/DPYD/ALDH1B1/UPB1/ECHS1/ALDH3A2/CARNS1/ACADS/CSAD/SMOX	12
Huntington disease	0.667782	PSMA6/COX7C/TUBB6/CREB3L1/MAP3K5/NDUFA11/TUBB2A/VDAC1/STX1A/CREBBP/GRIN1/HIP1/NDUFS7/NDUFS5/PLCB1/DNAL4/SEM1/NDUFB7/UQCRC2/TP53/HDAC2/NRBF2/PSMB7/TUBA1C/TUBA1A/NDUFV2/ACTR1A/POLR2G/PIK3R4/TAF4/CREB5/SIN3A/AMBRA1/DNAH5/PSMD1/PSMD12/AP2A2/GPX7/SP1/ACTR1B/PSMC1/REST/PPIF/DNAH3/TUBA4A/HAP1/NDUFS4/MAP2K7/POLR2H/COX5A/COX8A/DCTN4/KLC1/DNAH12/NDUFA4L2/POLR2C/TGM2/MTOR/NDUFA4/ATG101/WIPI2/NDUFB1/SOD1/RB1…	121
Fatty acid metabolism	0.667997	CPT1A/FASN/ACAT1/CPT2/ACSL6/FADS2/ACSL1/ACSBG2/HSD17B12/ELOVL1/ACSF3/ECHS1/ACADVL/ACADSB/TECR/ACADS/ACSBG1/SCP2/CPT1B/ACSL5/HACD2/CBR4	22
Pyruvate metabolism	0.677541	DLAT/PDHB/ACACB/ACAT1/ALDH1B1/PCK2/ACSS1/PCK1/PKM/ALDH3A2/ME1/LDHD/GRHPR/MDH2/PDHA1/AKR1A1/LDHAL6B/PC	18
Prion disease	0.686029	CACNA1D/PSMA6/COX7C/TUBB6/CREB3L1/NDUFA11/TUBB2A/VDAC1/PRNP/GRIN1/CACNA1S/NDUFS7/NCAM1/NDUFS5/NOTCH1/DDIT3/SEM1/NDUFB7/UQCRC2/GRIN2A/PSMB7/PIK3R1/CSNK2A3/TUBA1C/MAPK13/PRKCD/TUBA1A/NDUFV2/MAPK1/PRKACA/PIK3CB/PPP3R1/TNF/CREB5/PSMD1/PSMD12/HSPA8/ATF4/PSMC1/PPIF/TUBA4A/NDUFS4/COX5A/COX8A/KLC1/PRKACB/NDUFA4L2/NDUFA4/RYR2/NDUFB1/SOD1/GSK3B/HSPA5/FYN/STIP1/ATP5F1B/ADRM1/LAMC1/MAPK14/MAPK11/PIK3CD/PIK3R…	107
Viral life cycle - HIV-1	0.700575	SERINC5/ELL/MLLT1/CREBBP/MAP1S/SMARCB1/BICD1/BICD2/CHMP6/VPS4B/RANBP2/MAP1A/NELFB/TNPO3/PIN1/FURIN/APOBEC3B/SAMHD1/SUPT4H1/CHMP4B/NELFCD/KAT2B/PSIP1/ELL2	24
Pertussis	0.706861	CALML6/IRF1/JUN/MAPK13/NLRP3/MAPK1/TNF/SFTPA2/MYD88/GNAI1/CALML4/ITGB1/RELA/CALM1/CASP7/IRAK4/MAPK14/MAPK11/TIRAP/FOS/SFTPA1/MAPK9/CALML5/CALML3/GNAI2/IRF3/NOD1/IRF8/MAPK3	29
Glycine, serine and threonine metabolism	0.709354	CTH/SHMT2/CBS/GNMT/SHMT1/PHGDH/SDSL/PSPH/GRHPR/GAMT/PGAM1/GCSH/PGAM2/BPGM/SARDH	15
Collecting duct acid secretion	0.713046	SLC12A7/ATP6V0D1/ATP6V0C/ATP6V0A4/ATP6V1C1/ATP6V1B2/ATP6V0E2/ATP6V1F/TCIRG1/SLC4A1	10
Antifolate resistance	0.730849	ABCC1/FPGS/TNF/SHMT2/ABCC3/ABCG2/SLC19A1/RELA/SHMT1/CHUK/IKBKB	11
Influenza A	0.778814	VDAC1/NFKBIA/CREBBP/HNRNPUL1/ADAR/OAS3/AKT1/SOCS3/BAK1/PIK3R1/FADD/TYK2/NLRP3/MAPK1/IKBKE/ACTB/PIK3CB/KPNA7/TRAF3/TNF/HLA-DOB/MYD88/PML/IRF7/RAB11A/TRADD/BID/RELA/DNAJB1/ACTG1/PRKCA/CDK6/IRAK4/CHUK/IKBKB/PIK3CD/KPNA5/CCND3/PIK3R3/CASP9/TBK1/CPSF4L/FASLG/TMPRSS2/RAE1/PIK3R2/NFKBIB/MAP2K2/TRIM25/KPNA6/APAF1/NXT1/IFNGR2/TMPRSS4/TPSD1/IRF3/NLRX1/AKT3/AKT2/TLR3/CALCOCO2/MAPK3/TNFRSF10A/KPNA2/CDK4	65
RNA polymerase	0.788006	POLR2G/POLR2H/POLR2C/POLR3F/POLR1A/POLR1C/POLR3E/POLR2D/POLR3GL/POLR1E/POLR3H/POLR1F	12
N-Glycan biosynthesis	0.799928	MAN2A2/ST6GAL1/MAN1A1/B4GALT2/ALG3/MGAT1/TMEM258/ALG14/MAN2A1/MAN1B1/DOLPP1/ALG9/DPAGT1/ALG11/DPM3/ALG12/MAN1A2/MGAT3/DPM2	19
Pancreatic secretion	0.839589	PLA2G1B/ADCY7/KCNMA1/GNAS/SLC12A2/ATP1B3/PLCB1/ATP2B2/PLA2G12B/CTRL/FXYD2/CPA2/RAB8A/ADCY1/TRPC1/KCNQ1/ATP2A2/ADCY5/RAB11A/RAB3D/ATP2A3/ATP1B1/PRKCA/RYR2/CPA1/GNAQ/SLC4A2/ADCY6/ITPR3/RAP1B/ATP1A2/PLCB4/SLC9A1/RAC1/ITPR2/ATP1A1/TPCN2	37
Ribosome	0.840942	RPL36/MRPL12/RPL38/MRPS15/MRPL13/RPS14/RPL26/RPS5/MRPL15/RPSA/RPS21/RPL35A/RPLP1/RPS15/MRPS10/RPL27/MRPL4/RPS12/MRPL10/MRPL14/RPL32/MRPS18A/MRPL36/RPS28/MRPL21/RPL30/RPS24/RPS19/MRPL33/RNA5S6/MRPS21/RPL8/RPL13/RPS16/RPL10/RPL6/RPLP2/RPL29/MRPL30/MRPL34/RPL21/RPS11/RPS10-NUDT3/RPS9/RPL3L/RPS27/RPS27L/RSL24D1/MRPS2/MRPL11/RPL10A/RPL18A/MRPL27/MRPS7/RPL22L1/UBA52/MRPL17/MRPL16/MRPS9/RPLP0/MRPL2/MRPS…	62
Bile secretion	0.8419	RXRA/ADCY7/GNAS/ATP1B3/HMGCR/FXYD2/KCNN2/PRKACA/SLC27A5/ADCY1/ABCC3/ADCY5/ABCG2/AQP9/SLC2A1/SLC51B/PRKACB/UGT2B4/ATP1B1/SLC4A2/UGT1A5/ABCB4/ADCY6/SLC9A3/SCARB1/EPHX1/ATP1A2/SLC9A1/SLC10A2/ATP1A1/SLC22A7/NCEH1	32
Tuberculosis	0.842484	EEA1/CREBBP/CAMK2B/CALML6/AKT1/CEBPG/BCL2/SRC/ARHGEF12/ATP6V0D1/SPHK1/ATP6V0C/LBP/MAPK13/FADD/SYK/MAPK1/IL10RA/PPP3R1/NFYA/PLK3/RAB7A/ATP6V0A4/TNF/HLA-DOB/MYD88/LAMP1/CAMK2A/SPHK2/CALML4/RFXANK/TRADD/BID/RELA/CALM1/KSR1/ITGAX/HSPA9/NOD2/IRAK4/TLR9/BCL10/MAPK14/MAPK11/TGFB2/TIRAP/CASP9/IRAK2/NFYB/PPP3CC/CEBPB/MAPK9/CALML5/CALML3/ATP6V0B/TCIRG1/APAF1/IFNGR2/VDR/RAB5C/AKT3/AKT2/ATP6AP1/CTSD/MAPK3/CA…	67
Histidine metabolism	0.854889	ALDH3B2/ALDH3B1/AOC1/ALDH1B1/ALDH3A2/CARNS1/HDC	7
Starch and sucrose metabolism	0.855281	PYGM/HK1/GYG1/PYGB/PGM2/GPI/PYGL/GAA/AGL/HK3/GCK/HK2	12
Natural killer cell mediated cytotoxicity	0.8611	VAV2/ICAM2/SOS2/RAET1L/ULBP2/BRAF/PIK3R1/ULBP1/SYK/MAPK1/PIK3CB/PPP3R1/RAC3/SH3BP2/TNF/SHC3/BID/NFATC1/PLCG2/PAK1/PRKCA/NCR2/FYN/PTK2B/PIK3CD/PIK3R3/FASLG/SHC2/KRAS/PIK3R2/LAT2/MAP2K2/PPP3CC/CSF2/MICA/LCP2/RAET1G/IFNGR2/RAC1/CD247/ULBP3/PTPN6/NFATC2/LCK/MAPK3/TNFRSF10A/ITGAL/HRAS	48
Valine, leucine and isoleucine degradation	0.880503	ABAT/IL4I1/ACAT1/ALDH1B1/MCCC1/HIBADH/IVD/AUH/ACSF3/PCCB/ECHS1/ALDH3A2/ACADSB/ACADS/DBT/BCAT2	16
Primary bile acid biosynthesis	0.883998	AMACR/SLC27A5/HSD3B7/CYP46A1/SCP2	5
Ovarian steroidogenesis	0.885991	ADCY7/GNAS/PRKACA/PLA2G4D/ADCY1/PLA2G4B/ADCY5/PLA2G4E/PRKACB/CYP11A1/ADCY6/SCARB1/IGF1R/JMJD7-PLA2G4B/AKR1C3/INSR/PLA2G4F	17
Cholesterol metabolism	0.885991	VDAC1/OSBPL5/ABCA1/NPC1/LRP2/TSPO/VAPA/LIPC/PCSK9/ANGPTL4/STARD3/LPL/LIPA/VDAC2/SCARB1/LRP1/NCEH1	17
Galactose metabolism	0.897321	AKR1B1/HK1/B4GALT2/PGM2/GLB1/GAA/HK3/GCK/HK2/GALE	10
Alcoholism	0.907374	CREB3L1/GNG2/GRIN1/GNAS/CALML6/H2AC7/SLC6A3/GNG13/GRIN2A/HDAC2/SOS2/MACROH2A1/BRAF/H2BC6/MAPK1/PRKACA/ADORA2B/SLC29A2/ADORA2A/CREB5/CAMKK1/SLC29A3/GNAI1/ADCY5/ATF4/GNG4/GNB2/SHC3/H3C10/CALML4/H3C1/GNB1/HDAC11/GNG12/PRKACB/H2BK1/CALM1/H2AZ2/DDC/H2BC13/HDAC4/PPP1CA/PPP1R1B/H3-3B/H2AX/SHC2/KRAS/GRIN2C/GNB3/ATF6B/CALML5/H2BC26/HAT1/H2AC4/CALML3/GNAI2/PKIA/GNB4/H2AJ/NPY/SLC29A1/HDAC1/NTRK2/H2AC8/MAPK3…	68
Phagosome	0.914556	EEA1/TUBB6/TUBB2A/DYNC1H1/PIKFYVE/DYNC1LI2/ATP6V0D1/TUBA1C/COMP/ATP6V0C/TUBA1A/ACTB/RAB7A/ATP6V0A4/SFTPA2/HLA-DOB/LAMP1/SEC61B/SEC61A1/TUBA4A/ATP6V1C1/ITGB1/THBS1/ACTG1/CANX/RILP/DYNC1LI1/STX7/SEC61A2/THBS3/TFRC/ATP6V1B2/SFTPA1/SCARB1/TUBB/CALR/STX18/MBL2/M6PR/ITGB5/ATP6V0B/ATP6V0E2/ATP6V1F/TCIRG1/MPO/RAC1/ITGB3/RAB5C/COLEC12/DYNC2H1/ATP6AP1/DYNC1I2/NOS1/TUBB3	54
Drug metabolism - other enzymes	0.915028	CES2/RRM2/DPYD/UPP1/NAT2/UCKL1/TK1/UCK2/MGST2/GSTO2/RRM1/UPB1/UGT2B4/TK2/UGT1A5/NME2/NME3/IMPDH2/GUSB/MPO/MGST3/NAT1/GSTO1/CYP2E1/UMPS/NME1-NME2/RRM2B	27
Malaria	0.918466	SDC1/MET/COMP/SDC2/TNF/MYD88/GYPC/THBS1/SELE/ACKR1/TLR9/PECAM1/TGFB2/THBS3/LRP1/ITGAL	16
Tyrosine metabolism	0.92101	ALDH3B2/IL4I1/ALDH3B1/FAH/GOT1/DBH/DDC/COMT/MIF/HPD/GOT2	11
African trypanosomiasis	0.937521	PLCB1/TNF/MYD88/F2RL1/SELE/PRKCA/THOP1/TLR9/GNAQ/FASLG/PLCB4	11
Porphyrin metabolism	0.940606	HMOX1/CP/HMOX2/BLVRA/FECH/UGT2B4/PPOX/HCCS/UGT1A5/BLVRB/GUSB/UROS/UROD	13
Fat digestion and absorption	0.940606	PLA2G1B/AGPAT2/ABCA1/ACAT1/PLA2G12B/PLPP3/PLPP1/AGPAT1/SCARB1/CLPS/MOGAT2/MOGAT3/GOT2	13
Propanoate metabolism	0.950046	ABAT/ACACB/SUCLA2/ACSS1/PCCB/ECHS1/ACADS/LDHAL6B/DBT	9
Taste transduction	0.950328	SCNN1A/PLCB1/SCNN1B/GNG13/P2RX3/GRM4/PRKACA/GABBR2/HTR1A/KCNK5/ASIC2/TAS2R40/PRKACB/PDE1B/TAS2R38/GABRA5/TAS2R50/PKD1L3/ADCY6/ITPR3/GNB3/PDE1C/TRPM5/PLCB4/CACNA1C/SCNN1G/ENTPD2/HTR3A	28
Cytosolic DNA-sensing pathway	0.950987	NFKBIA/ZBP1/ADAR/FADD/NLRP3/IKBKE/IRF7/POLR2H/RELA/POLR3F/CASP7/CHUK/DNASE2/IKBKB/POLR1C/SAMHD1/POLR3E/TBK1/NFKBIB/GSDME/POLR3GL/POLR3H/IRF3/MLKL	24
Coronavirus disease - COVID-19	0.957647	RPL36/NFKBIA/RPL38/RPS14/RPL26/RPS5/ACE/ADAR/OAS3/RPSA/RPS21/JUN/PIK3R1/RPL35A/MAPK13/TYK2/NLRP3/SYK/MAPK1/IKBKE/RPLP1/EGFR/PIK3CB/HBEGF/RPS15/TRAF3/TNF/MYD88/RPL27/ISG15/RPS12/RPL32/RELA/PLCG2/IL6R/RPS28/RPL30/RPS24/RPS19/CFD/PRKCA/RPL8/IRAK4/RPL13/CHUK/RPS16/IKBKB/MAPK14/RPL10/MAPK11/PIK3CD/RPL6/RPLP2/RPL29/FOS/PIK3R3/TBK1/TMPRSS2/PIK3R2/RPL21/NFKBIB/CSF2/RPS11/MAPK9/MBL2/RPS10-NUDT3/RPS9/RPL3L…	82
Nitrogen metabolism	0.958177	GLUL/CA12/CA5A/CA13	4
Pentose and glucuronate interconversions	0.961641	KL/AKR1B1/CRYL1/CRPPA/UGT2B4/UGT1A5/GUSB/RPE/AKR1A1/FGGY	10
Butanoate metabolism	0.963272	ABAT/ACAT1/BDH1/ECHS1/ALDH5A1/ACADS/ACSM2B	7
Biosynthesis of unsaturated fatty acids	0.963272	FADS2/HSD17B12/ELOVL1/ACOT7/TECR/SCP2/HACD2	7
Intestinal immune network for IgA production	0.970989	CXCL12/ITGB7/ICOSLG/HLA-DOB/IL5/TNFSF13/MAP3K14/LTBR/PIGR/IL15RA/TNFRSF13C/MADCAM1/CD80/CD86	14
JAK-STAT signaling pathway	0.971899	CREBBP/SOCS1/PTPN2/SOCS2/AKT1/BCL2/SOCS3/SOS2/PRL/PIK3R1/PIM1/TYK2/PDGFB/IL10RA/EGFR/PIK3CB/SOCS6/OSM/PIAS3/GHR/PDGFA/IL5/STAM/CNTF/EPOR/CSF3R/LIF/STAT5A/IL6R/STAT5B/MTOR/IL21R/CCND1/CNTFR/IL2RB/IL27RA/PIK3CD/IL15RA/CCND3/PDGFRB/PIK3R3/IL7/PIK3R2/MCL1/IL12RB1/IL13RA2/CSF2/LEP/CDKN1A/IL19/IFNGR2/PTPN6/AKT3/AKT2/STAT3/HRAS	56
Oxidative phosphorylation	0.974285	COX7C/NDUFA11/NDUFS7/NDUFS5/NDUFB7/UQCRC2/ATP6V0D1/ATP6V0C/ATP5ME/NDUFV2/ATP12A/ATP6V0A4/ATP5MF/LHPP/NDUFS4/COX5A/ATP6V1C1/COX8A/NDUFA4L2/NDUFA4/NDUFB1/ATP5F1B/SDHC/NDUFB9/NDUFB2/ATP6V1B2/ATP6V0B/ATP5MC2/ATP6V0E2/ATP6V1F/TCIRG1/CYC1/UQCRB/COX4I1/NDUFA5/PPA2/UQCRFS1/NDUFA9/NDUFAB1/COX6B1/NDUFV1/ATP6AP1/NDUFC2-KCTD14/ATP5F1E	44
Primary immunodeficiency	0.977582	ORAI1/CD8A/CD3E/RFXANK/PTPRC/CD8B2/TNFRSF13C/IGLL1/LCK/ADA	10
Inflammatory bowel disease	0.978866	TLR5/SMAD3/JUN/TNF/HLA-DOB/TBX21/IL5/RORC/NFATC1/RELA/IL21R/NOD2/TGFB2/MAF/RORA/IL12RB1/IFNGR2/GATA3/STAT3	19
Basal transcription factors	0.982363	GTF2A1/GTF2I/TAF4/GTF2IRD1/TAF6/GTF2H1/TAF5/TAF11/TAF6L/ERCC3/MNAT1/TAF8	12
Tryptophan metabolism	0.982623	IL4I1/AOC1/ACAT1/ALDH1B1/AFMID/DDC/ECHS1/CAT/ALDH3A2/AANAT/KYAT3	11
Neuroactive ligand-receptor interaction	0.983183	EDN2/GRIN1/GABRG1/TACR2/CHRNA2/ADRB1/GAL/RXFP2/OPRK1/LYPD6B/GRIN2A/MTNR1A/S1PR4/LPAR1/GPR156/NPY4R2/P2RX3/PRL/NPFFR1/GABRG2/GRM4/PRLH/EDN1/ADORA2B/GABBR2/TSPO/AGT/ADORA2A/P2RX7/LPAR2/PAQR6/F2R/TSHR/TRPV1/TRH/HRH3/GLP2R/GRIK3/HTR1A/NPB/MTNR1B/NTSR2/GHR/PTGFR/APLNR/HRH2/NPBWR2/F2RL1/NPS/CHRM1/CHRNA3/OPRL1/ADCYAP1/P2RY2/PNOC/ADCYAP1R1/VIPR2/SSTR5/MLNR/ADRB2/F2RL3/DRD4/GABRB3/ADRA2C/UTS2R/CALCB/UTS2/…	130
Ascorbate and aldarate metabolism	0.985462	KL/ALDH1B1/UGT2B4/ALDH3A2/UGT1A5/GUSB/AKR1A1	7
Viral myocarditis	0.98652	LAMA1/SNTB1/ACTB/RAC3/HLA-DOB/SGCG/BID/ACTG1/CCND1/EIF4G2/EIF4G1/FYN/CASP9/RAC1/CD80/CD86/NOS1/CAV1/ITGAL	19
Fatty acid elongation	0.986796	HSD17B12/ELOVL1/ACOT7/ECHS1/TECR/HACD2	6
Rheumatoid arthritis	0.992454	CSF1/CXCL12/CCL20/ATP6V0D1/JUN/ATP6V0C/VEGFA/ATP6V0A4/TNF/HLA-DOB/LTB/ATP6V1C1/TNFSF13/FLT1/ANGPT1/TGFB2/FOS/ATP6V1B2/CSF2/ATP6V0B/ATP6V0E2/ATP6V1F/TCIRG1/CD80/CD86/ATP6AP1/ITGAL	27
Hematopoietic cell lineage	0.992779	CSF1/CD34/CD8A/CD1D/FCER2/CD3E/IL1R1/ITGA6/TNF/HLA-DOB/CD9/CD22/IL5/CD5/GP9/EPOR/CSF3R/IL6R/MME/IL7/CD8B2/TFRC/CSF2/CSF1R/FLT3/ITGB3/CD7/GP5/ANPEP	29
Leishmaniasis	0.994799	NFKBIA/JUN/MAPK13/MAPK1/TNF/HLA-DOB/MYD88/ITGB1/RELA/MARCKSL1/IRAK4/MAPK14/MAPK11/TGFB2/FOS/NFKBIB/IFNGR2/PTPN6/TAB1/EEF1A1/MAPK3	21
Antigen processing and presentation	0.999162	HSPA4/TAPBP/CD8A/HSP90AA1/B2M/HSP90AB1/NFYA/TNF/CTSB/HLA-DOB/HSPA8/RFXANK/CANX/LGMN/HSPA5/CD8B2/NFYB/CALR/PSME1	19
Type I diabetes mellitus	0.99944	TNF/LTA/HLA-DOB/PTPRN2/FASLG/ICA1/CD80/CD86	8
Allograft rejection	0.999766	TNF/HLA-DOB/IL5/FASLG/CD80/CD86	6
Neutrophil extracellular trap formation	0.999871	ATG7/VDAC1/PLCB1/H2AC7/AKT1/HDAC2/SRC/MACROH2A1/PIK3R1/MAPK13/SYK/H2BC6/MAPK1/ACTB/PIK3CB/HMGB1/H3C10/PPIF/AQP9/H3C1/RELA/HDAC11/H2BK1/PLCG2/ACTG1/MTOR/H2AZ2/PRKCA/H2BC13/HDAC4/MAPK14/MAPK11/PIK3CD/PIK3R3/H3-3B/H2AX/PIK3R2/VDAC2/MAP2K2/H2BC26/HAT1/H2AC4/MPO/PLCB4/RAC1/ITGB3/H2AJ/AKT3/AKT2/HDAC1/H2AC8/MAPK3/ITGAL/H2BC21	54
Aminoacyl-tRNA biosynthesis	0.999917	RARS1/SEPSECS/TARS2/AARS1/CARS2/TARS1/YARS1/CARS1/PARS2/YARS2/NARS2/IARS1/MTFMT	13
Spliceosome	0.999973	DDX23/PRPF4/RNU6-8/RNU1-1/SRSF9/SMNDC1/PRPF38B/CWC15/RNU2-1/EIF4A3/USP39/SNRPB/PPIE/HNRNPA3/SRSF4/SRSF8/RNU6-9/RBM17/HSPA8/SNRNP70/THOC1/RBM22/LSM4/HNRNPM/SF3A3/RNU5B-1/SF3B1/HNRNPU/TRA2B/LSM8/DHX16/PRPF3/RNVU1-6/ACIN1/PRPF40B/SNRPB2/SNRPC/PRPF19/CHERP/RNU1-3/RNVU1-4/U2AF2/RNU1-4/DDX5/BUD31/AQR/HNRNPK/SRSF10/HNRNPA1L2/FUS/PRPF8/SF3B2/LSM3/CCDC12/SNRPE/SF3A1/SART1/TCERG1/LSM5/RBM25	60
Asthma	0.999977	TNF/HLA-DOB/IL5	3
Graft-versus-host disease	0.999991	TNF/HLA-DOB/FASLG/CD80/CD86	5
Steroid hormone biosynthesis	0.999992	HSD11B2/SRD5A1/HSD17B12/UGT2B4/COMT/CYP11A1/UGT1A5/SULT2B1/AKR1C3/CYP2E1	10
Metabolism of xenobiotics by cytochrome P450	0.999999	ALDH3B2/ALDH3B1/CBR3/MGST2/GSTO2/UGT2B4/AKR7A2/UGT1A5/EPHX1/CYP2D7/MGST3/GSTO1/CYP2E1	13
Complement and coagulation cascades	0.999999	CFHR4/F2R/SERPINE1/SERPIND1/F2RL3/CFD/ITGAX/SERPINF2/SERPINA1/BDKRB1/PROC/SERPINE2/BDKRB2/MBL2/MASP1	15
Retinol metabolism	0.999999	RDH10/ALDH1A3/CYP26A1/DHRS3/UGT2B4/UGT1A5/ALDH1A2/CYP26C1/PNPLA4/CYP27C1	10
Drug metabolism - cytochrome P450	0.999999	ALDH3B2/ALDH3B1/MGST2/GSTO2/UGT2B4/UGT1A5/CYP2D7/FMO3/MGST3/GSTO1/CYP2E1	11
Autoimmune thyroid disease	1	TSHR/HLA-DOB/IL5/FASLG/CD80/CD86	6
Chemical carcinogenesis - DNA adducts	1	NAT2/MGST2/GSTO2/UGT2B4/UGT1A5/EPHX1/MGST3/NAT1/GSTO1/CYP2E1	10
Viral protein interaction with cytokine and cytokine receptor	1	CSF1/CX3CL1/CXCL12/CCR7/CCL20/TNFRSF14/IL10RA/TNF/LTA/ACKR3/CXCR5/IL6R/LTBR/IL2RB/IL19/CSF1R/CCL21/TNFRSF10A	18
Cytokine-cytokine receptor interaction	1	GDF10/IL17D/INHBB/CSF1/EDAR/CX3CL1/CXCL12/TNFSF15/CCR7/CCL20/TNFRSF14/BMP7/TNFRSF19/PRL/NGF/ACVR1B/IL10RA/IL1R1/OSM/TNF/IL17RA/NGFR/LTA/ACKR3/GHR/IL1RL2/TNFRSF8/LTB/TNFSF8/IL5/GDF11/TNFRSF6B/CXCR5/CNTF/EPOR/CSF3R/TNFSF13/BMPR2/TGFBR2/LIF/EDA/IL6R/LTBR/IL21R/CNTFR/IL2RB/IL27RA/IL17B/IL15RA/TGFB2/IL1F10/IL16/IL7/BMP4/FASLG/NODAL/IL12RB1/TNFRSF4/IL13RA2/CSF2/GDF15/TNFRSF13C/LEP/RELT/IL19/CSF1R/IFNGR…	78
Systemic lupus erythematosus	1	ACTN4/H2AC7/GRIN2A/ACTN1/MACROH2A1/SNRPB/H2BC6/TNF/HLA-DOB/H3C10/H3C1/H2BK1/H2AZ2/H2BC13/H3-3B/H2AX/H2BC26/H2AC4/CD80/H2AJ/CD86/H2AC8/H2BC21	23
Staphylococcus aureus infection	1	KRT13/HLA-DOB/CFD/KRT19/MBL2/MASP1/KRT18/ITGAL/DEFA5/KRT36	10
Ribosome biogenesis in eukaryotes	1	FBL/POP1/NOP10/NAT10/NMD3/RPP25/NHP2/CSNK2A3/NOL6/SPATA5/XRN2/TCOF1/GNL3/GAR1/RNA5S6/RBM28/RPP38/REXO2/EIF6/HEATR1/NXT1/CSNK2A2/GTPBP4/RPP25L/CSNK2B/GNL2	26
Olfactory transduction	1	CAMK2B/CALML6/ARRB2/ANO2/PDE2A/OR2F1/GNG13/OR10S1/OR1F1/PRKACA/GNAL/CNGA4/CAMK2A/CALML4/ARRB1/GNB1/OR1J1/PRKACB/OR5AN1/CALM1/SLC24A4/PDE1B/OR6V1/OR51B4/OR1I1/OR10H1/PDE1C/CALML5/OR2T4/CALML3/GUCY2D/SLC8A3/PRKG1/NCALD/OR4E1/CAMK2G/GRK2	37
