# Supplementary material for: Functional inversion of circadian regulator REV-ERBα leads to tumorigenic gene reprogramming
Source: Proc Natl Acad Sci U S A. 2024 Oct 9;121(42):e2411321121. doi: 10.1073/pnas.2411321121 (PMC11494309; doi:10.1073/pnas.2411321121)
Supplement: Supplementary file 5 — Dataset S04 (XLSX) [file pnas.2411321121.sd04.xlsx]

## Sheet: siFOXA1-down-GO
Description	pvalue	geneID	Count
ribosome biogenesis	2.10914e-15	LAS1L/TSR3/UTP18/TFB1M/RPL26L1/MTREX/LSG1/NOP16/RRP12/MRTO4/NOP58/RIOK2/WDR3/WDR18/DHX29/RRP15/NLE1/EXOSC7/EXOSC5/XRCC5/MRPL22/XPO1/DIS3/RPS5/WBP11/RRN3/DIMT1/NOP14/DDX18/XRN2/RPL6/ESF1/PES1/SNU13/CINP/MTG2/NOP56/RBFA/SUV39H1/PIN4/ERI1/PIH1D1/ERCC2/POP4/RPS16/FBL/GRWD1/DDX49/GTPBP10/EXOSC3/NPM3/GTPBP4/NUP88/C1QBP/FTSJ3/UTP6/GAR1/FRG1/KRR1/NOP2/PAK1IP1/MDN1/BYSL/BRIX1/RRP9/RPS15/WDR75/NOL10/C1orf1…	251
androgen receptor signaling pathway	2.10914e-15	FKBP4/KDM1A/RNF14/PLPP1/RHOA/HDAC6/SIRT1/SFRP1/RWDD1/UBE3A/FOXP1/PARK7/PKN1/SMARCA4/SAFB2/DAB2/PRMT2/FOXH1/NKX3-1/PHB1/TRIM68/AR	22
ribonucleoprotein complex biogenesis	2.3885e-15	LAS1L/GCFC2/TSR3/UTP18/STRAP/TFB1M/RPL26L1/MTREX/LSG1/NOP16/CELF2/RRP12/MRTO4/NOP58/RIOK2/SFSWAP/DDX20/WDR3/WDR18/DHX29/RRP15/NLE1/CLNS1A/SART3/EXOSC7/XAB2/EXOSC5/XRCC5/DDX1/MRPL22/GEMIN5/XPO1/DIS3/NUFIP1/RPS5/YTHDC1/WBP11/EIF3I/RRN3/DIMT1/NOP14/SF3B2/DDX18/XRN2/RPL6/ESF1/GEMIN2/AGO1/SRPK1/HSP90AB1/SF3A1/SNRPD3/PES1/EIF3L/SNU13/EIF3D/PHF5A/PRMT5/EIF5/CINP/PRPF6/MTG2/CRNKL1/NOP56/RBFA/SUV39H1/HTAT…	354
ncRNA processing	2.39587e-14	LAS1L/ELAC2/TSR3/UTP18/TFB1M/SARS1/NSUN2/METTL1/MTREX/TRIT1/RRP12/MRTO4/NOP58/PUM2/RIOK2/TARBP1/INTS13/WDR3/WDR18/KARS1/ADAT1/TRMT11/THUMPD1/RRP15/FTSJ1/ELP1/HSD17B10/TRNT1/EXOSC7/EXOSC5/DDX1/TUT7/DIS3/ZMPSTE24/WBP11/DIMT1/SRRT/NOP14/RTRAF/METTL2A/DDX18/XRN2/ESF1/TRMT6/AARS1/PUS7/OSGEP/AGO1/TDRD1/PES1/SNU13/RTCB/TRMU/PRORP/NOP56/CDK5RAP1/RBFA/SUV39H1/PIN4/USB1/MTFMT/DTWD1/INTS9/POP1/ERI1/PIH1D1/E…	322
rRNA processing	2.50554e-14	LAS1L/TSR3/UTP18/TFB1M/MTREX/RRP12/MRTO4/NOP58/RIOK2/WDR3/WDR18/RRP15/EXOSC7/EXOSC5/DIS3/WBP11/DIMT1/NOP14/DDX18/XRN2/ESF1/PES1/SNU13/NOP56/RBFA/SUV39H1/PIN4/ERI1/PIH1D1/ERCC2/POP4/RPS16/FBL/DDX49/EXOSC3/NPM3/GTPBP4/FTSJ3/UTP6/GAR1/FRG1/KRR1/NOP2/BYSL/BRIX1/RRP9/RPS15/WDR75/NOL10/RPF1/ZNHIT6/EBNA1BP2/ERI3/NSUN4/UTP25/RPS25/HEATR1/FCF1/RCL1/WDR55/EXOSC8/UTP20/MTERF4/RPL5/MRM2/DDX54/EXOSC9/DDX27/MP…	183
rRNA metabolic process	2.55514e-13	LAS1L/TSR3/UTP18/DDX11/TFB1M/MTREX/RRP12/MRTO4/NOP58/RIOK2/WDR3/WDR18/RRP15/TCOF1/EXOSC7/EXOSC5/DIS3/WBP11/DIMT1/NOP14/DDX18/XRN2/ESF1/MACROH2A2/PES1/SNU13/NOP56/RBFA/SUV39H1/PIN4/ERI1/PIH1D1/ERCC2/POP4/RPS16/FBL/DDX49/EXOSC3/NPM3/GTPBP4/FTSJ3/UTP6/GAR1/FRG1/KRR1/NOP2/BYSL/BRIX1/RRP9/NCL/GTF3C2/RPS15/WDR75/NOL10/RPF1/ZNHIT6/EBNA1BP2/ERI3/NSUN4/UTP25/POLR1G/RPS25/GTF3C3/HEATR1/FCF1/RCL1/WDR55/EXOS…	206
mitochondrial gene expression	2.58532e-13	ELAC2/LARS2/TFB1M/TRIT1/MRPS10/MRPL43/MRPS35/MRPS24/IARS2/HSD17B10/TRNT1/MRPS34/MRPL22/NOA1/MTIF2/MRPL28/MRPS33/MRPS18A/POLRMT/PRORP/MTG2/CDK5RAP1/METTL4/MRPS31/MRPL4/GARS1/PTCD1/MRPL32/TWNK/TFAM/C1QBP/MRPL27/MRPL51/MTRF1L/MRPL2/MRPS30/MRPS27/MRPL3/MRPL19/MRPL37/WARS2/MRPS15/DARS2/FASTKD2/MRPS14/MTERF4/MRPS2/TSFM/METTL8/FASTKD3/AARS2/MRPS7/MRPS26/TRMT5/MTERF1/MRPS12/MRPL34/QRSL1/MRPS25/PTCD3/MRPL…	142
chromosome segregation	2.60535e-13	MAD1L1/POLDIP2/CDC27/SLC25A5/BAZ1B/NCAPD2/DPF1/BRCA1/TACC3/MRE11/NCAPH2/CENPQ/CUL3/SPDL1/TPR/PUM2/RIOK2/NDC1/RNF4/ASPM/RHOA/KIF2A/RAD18/TRIP13/SMC1A/NDE1/SMARCE1/NUP37/MLH1/SPAG5/TOP2B/KIF22/SMARCA2/NDC80/CHMP2B/SEH1L/CHMP5/ZW10/AURKA/TPX2/ANAPC5/BIRC5/NUDC/KIF4A/MAP3K20/HAUS4/CDC6/AAAS/SRPK1/BCL7C/KLHL22/DMC1/CCNB1IP1/MYBL2/TUBB1/CSNK2A1/KIF3B/FAM83D/CEP192/NAA10/CTCF/UBE2I/RAB11A/OIP5/ARHGEF10/…	293
tRNA metabolic process	2.62337e-13	ELAC2/LARS2/SARS1/NSUN2/METTL1/TRIT1/TARBP1/KARS1/ADAT1/TRMT11/THUMPD1/IARS2/FTSJ1/ELP1/HSD17B10/TRNT1/EXOSC7/DDX1/RTRAF/METTL2A/TRMT6/AARS1/PUS7/OSGEP/RTCB/TRMU/PRORP/CDK5RAP1/MTFMT/DTWD1/POP1/POP4/DUS4L/GARS1/PTCD1/EXOSC3/ELP4/PUS3/CARS1/HARS2/THG1L/TARS1/RARS1/GTF3C2/FARSB/WARS2/DARS2/GTF3C3/EXOSC8/TRMT1L/METTL8/EXOSC9/MOCS3/AARS2/RPP40/GTF3C4/DTD1/TRMT5/OSGEPL1/DTD2/GTPBP3/QRSL1/EXOSC2/LRRC47…	154
mitochondrial translation	2.66082e-13	LARS2/MRPS10/MRPL43/MRPS35/MRPS24/IARS2/MRPS34/MRPL22/NOA1/MTIF2/MRPL28/MRPS33/MRPS18A/MTG2/CDK5RAP1/MRPS31/MRPL4/GARS1/PTCD1/MRPL32/C1QBP/MRPL27/MRPL51/MTRF1L/MRPL2/MRPS30/MRPS27/MRPL3/MRPL19/MRPL37/WARS2/MRPS15/DARS2/FASTKD2/MRPS14/MRPS2/TSFM/METTL8/FASTKD3/AARS2/MRPS7/MRPS26/MRPS12/MRPL34/QRSL1/MRPS25/PTCD3/MRPL35/DAP3/MRPL44/MRPS9/TACO1/MRPL47/MRPL50/UQCC2/MRPL15/LRPPRC/YARS2/MRPL24/TARS2/MRP…	114
DNA replication	3.14745e-12	RECQL/LIG3/DBF4/BRCA1/DDX11/POLA2/MRE11/RFC1/BOD1L1/JADE2/RFC2/RAD51/POLQ/POLD1/WDR18/MCM10/MAP2K4/NUCKS1/POLB/MCM2/GLI2/TIPIN/MCM6/POLD3/JADE1/THOC1/EXD2/ZMPSTE24/ORC1/ORC6/SUPT16H/CDC45/CDC6/CDC7/POLRMT/MCM5/POLE2/CINP/GINS1/SAMHD1/ACTR5/METTL4/RBBP8/POLA1/DNAJA3/CHRAC1/MCM4/RNASEH2A/GRWD1/LIG1/TFPT/DNAJC2/SSBP1/RPA3/POLD2/TWNK/GTPBP4/STN1/SMC3/TNFAIP1/ZPR1/GLI1/RFC5/TIMELESS/FBXO5/MCM3/GMNN/RA…	198
nuclear chromosome segregation	3.45505e-12	MAD1L1/POLDIP2/CDC27/BAZ1B/NCAPD2/DPF1/TACC3/MRE11/NCAPH2/CENPQ/CUL3/SPDL1/TPR/RIOK2/NDC1/ASPM/RHOA/KIF2A/TRIP13/SMC1A/SMARCE1/MLH1/SPAG5/TOP2B/KIF22/SMARCA2/NDC80/CHMP2B/SEH1L/CHMP5/ZW10/AURKA/TPX2/ANAPC5/BIRC5/NUDC/KIF4A/MAP3K20/CDC6/AAAS/BCL7C/KLHL22/DMC1/CCNB1IP1/MYBL2/KIF3B/FAM83D/CEP192/NAA10/RAB11A/ARHGEF10/CCDC61/BCCIP/SMC3/RAD51C/KPNB1/SMARCD2/NCAPG/BCL7A/FBXO5/TTK/TENT4A/IK/SMC4/ECT2/TT…	227
sister chromatid segregation	3.71009e-12	MAD1L1/POLDIP2/CDC27/BAZ1B/NCAPD2/DPF1/TACC3/NCAPH2/CUL3/SPDL1/TPR/RIOK2/RHOA/KIF2A/TRIP13/SMC1A/SMARCE1/SPAG5/TOP2B/KIF22/SMARCA2/NDC80/CHMP2B/SEH1L/CHMP5/ZW10/TPX2/ANAPC5/BIRC5/NUDC/KIF4A/MAP3K20/CDC6/AAAS/BCL7C/KLHL22/MYBL2/KIF3B/CEP192/NAA10/RAB11A/ARHGEF10/CCDC61/BCCIP/SMC3/RAD51C/KPNB1/SMARCD2/NCAPG/BCL7A/FBXO5/TTK/TENT4A/IK/SMC4/CHMP3/WRAP73/PHF13/MAD2L2/CDC20/NEK2/NSL1/CENPF/STAG1/KIF14/N…	177
regulation of chromosome organization	4.00158e-12	MAD1L1/CDC27/BAZ1B/NCAPD2/DPF1/ERCC1/DDX11/TACC3/MNAT1/MRE11/NCAPH2/CUL3/SPDL1/TPR/RIOK2/RNF4/TRIP13/XRCC1/MCM2/SMARCE1/XRCC5/SMARCA2/NDC80/MAP3K4/ZW10/MAPKAPK5/ANAPC5/BIRC5/MAP3K20/HNRNPC/CDC6/BCL7C/KLHL22/MAPK1/ACTR5/NAA10/MAPK3/CTCF/ACD/TFPT/SSBP1/NSMCE4A/STN1/SMARCD2/NCAPG/BCL7A/FBXO5/SENP6/TTK/IK/RAD50/SMC4/INO80D/INO80B/CCT4/MAD2L2/UCHL5/CDC20/NEK2/CENPF/NEK6/SLF2/TCP1/TEX14/NCAPH/HNRNPA2B1…	177
mitotic sister chromatid segregation	4.20158e-12	MAD1L1/POLDIP2/BAZ1B/NCAPD2/NCAPH2/CUL3/SPDL1/TPR/RHOA/KIF2A/TRIP13/SMC1A/SPAG5/KIF22/NDC80/CHMP2B/SEH1L/CHMP5/ZW10/TPX2/ANAPC5/BIRC5/NUDC/KIF4A/AAAS/KLHL22/MYBL2/KIF3B/CEP192/NAA10/RAB11A/ARHGEF10/CCDC61/BCCIP/SMC3/KPNB1/NCAPG/FBXO5/TTK/TENT4A/IK/SMC4/CHMP3/WRAP73/PHF13/MAD2L2/CDC20/NEK2/NSL1/CENPF/STAG1/KIF14/VPS4B/SLF2/TEX14/NCAPH/NAA50/KIF18A/PDS5A/ZWINT/CENPK/KIF25/XRCC3/PCID2/DLGAP5/PSMG2/I…	148
phosphatidylinositol 3-kinase signaling	4.4042e-10	IGF1/MYO16/PREX2/PIK3CB/LTK/MYDGF/FGFR1/TGFB2/SIRT1/JAK2/PDGFB/HTR2A/FLT1/MAZ/PIP5K1B/CSF3/C1QBP/CBL/PDGFRB/UBE3A/FN1/FLT3/BTN2A2/HCST/PDGFRA/SERPINE2/DAB2IP/CEP55/FGF2/EGF/NTRK3/PIK3R5/AKT1/HAX1/ANGPT1/PIK3AP1/DDR2/PTPN13/NYAP1/NKX3-1/NLRC3/ROR2/PTK2/FSHR/KBTBD2/PDGFD/INSR/HCLS1/F2R/DIPK2A/PRR5/PEAR1/RELN/NF1/NTRK1/TNF/CCL5	57
regulation of JNK cascade	4.53605e-10	NOX1/ZMYND11/FLT4/HIPK2/MAP2K4/MAP4K4/TRAF5/GSTP1/BIRC7/RASSF2/AXIN1/PYCARD/SFRP1/NOD1/FKTN/HIPK3/TRPV4/TPD52L1/DUSP22/WNT5A/COPS5/KLHL31/CCR7/PRMT1/TRAF2/TNFRSF19/GPS2/MEN1/TAOK3/MDFIC/ANKRD6/DAB2IP/RIPK1/SFRP2/MFHAS1/TNIK/DUSP19/TLR3/NOD2/ULK4/MAP4K2/HDAC3/ZNF622/HRAS/MTURN/PLCB1/PRKN/AIDA/HMGB1/ZNF675/MAP3K5/SIRPA/PJA2/AGER/TNF	55
peripheral nervous system development	4.56605e-10	ETV1/ISL1/SOX10/NEFH/FA2H/ARHGEF10/PRX/NAB1/ASCL1/SOD1/AKT1/GFRA3/POU4F1/LGI4/RUNX1/ISL2/SERPINI1/CDK5/NAB2/GDNF/SH3TC2/CDK1/UGT8/PLEC/EGR3/POU3F2/MED12/NF1/SLC5A3/TBCE	30
stress-activated MAPK cascade	4.63605e-10	NOX1/ZMYND11/CASR/FLT4/MAPK9/EIF2AK2/HIPK2/MAP2K4/SPI1/MAP4K4/MAP3K13/HACD3/TRAF5/GSTP1/MAP3K4/MAP3K20/TGFB2/MAPK1/BIRC7/RASSF2/MAPK3/AXIN1/PYCARD/SFRP1/NOD1/FKTN/MAPK8/MAP2K6/HIPK3/TRPV4/FOXM1/TPD52L1/SASH1/MAPK14/DUSP22/PDCD10/WNT5A/COPS5/KLHL31/BMP4/SH2D3A/CCR7/PRMT1/TRAF2/TNFRSF19/KLHDC10/DUSP9/GPS2/MEN1/TAOK3/MDFIC/ANKRD6/CCM2/DAB2IP/MYC/RIPK1/SFRP2/MFHAS1/TNIK/MAPK13/NPHS1/MAPKAPK2/DUSP19/I…	94
tRNA aminoacylation for protein translation	4.83605e-10	LARS2/SARS1/KARS1/IARS2/AARS1/GARS1/CARS1/HARS2/TARS1/RARS1/FARSB/WARS2/DARS2/AARS2/LRRC47/LARS1/NARS1/YARS1/CARS2/EPRS1/VARS2/NARS2/YARS2/WARS1/TARS2/FARS2/RARS2/PARS2/MARS1/QARS1/FARSA/TARS3/IARS1/VARS1/MARS2/AARSD1	36
negative regulation of cell cycle phase transition	4.90361e-10	MAD1L1/METTL13/BRCA1/MRE11/FHL1/NSUN2/SPDL1/MYO16/TPR/RAD51/TRIP13/TIPIN/GTSE1/JADE1/THOC1/RBL1/NDC80/CDC14B/ORC1/ZW10/UIMC1/BIRC5/MAP3K20/WDR76/CLSPN/CDC45/CDC6/MSH2/CDC5L/KLHL22/FBXO7/THOC5/TELO2/TTI1/E2F1/RBBP8/RBL2/BABAM1/CASP2/EZH2/CDK5RAP3/TIMELESS/FBXO5/MAPK14/TTK/IK/RAD1/RAD50/MAD2L2/MIIP/CDC20/PROX1/CENPF/RPA2/TEX14/INHBA/ZWINT/CDK2/BTN2A2/XRCC3/PCID2/RFPL1/PSMG2/EIF2AK4/CDKN2D/TTI2/STK3…	161
Ras protein signal transduction	4.97343e-09	RALA/FARP2/ARHGAP44/WAS/IGF1/RALBP1/CUL3/RIPOR1/RTN4R/PIK3CB/NCKAP1/ARFGEF1/RHOA/RASSF1/MAP4K4/HACD3/CELSR1/PLD1/ARHGEF1/GNB1/OPHN1/RAB21/HACE1/MAPKAPK5/TGFB2/SYDE2/CYTH4/SH3BP1/ARHGEF18/MET/GIT1/KPNB1/CYTH1/TNFAIP1/RAPGEF2/CBL/MADD/KCTD10/FOXM1/RASAL1/RAB35/RIPOR2/ARFGEF3/PDGFRB/BCL6/ROPN1B/RTKN/DOK1/DHCR24/RALGPS2/PARK7/RAP1A/RHOU/ARHGEF2/MFN2/SSX2IP/STMN1/APOA1/KIF14/TRIM67/MAPKAP1/DENND1A/GNA…	148
regulation of DNA repair	5.03889e-09	RAD52/KDM1A/DPF1/BRCA1/DDX11/WAS/ERCC8/RAD51/POLQ/TAF2/EYA2/XRCC1/SMARCE1/RIF1/SMARCA2/UIMC1/FUS/OTUB2/SIRT1/BCL7C/ACTR5/SMCHD1/RBBP8/SUPT20H/BABAM1/TFPT/TAF6/SMARCD2/NSD2/BCL7A/FOXM1/RAD51AP1/TIMELESS/RNF8/BRD8/WDR48/INO80D/INO80B/MAD2L2/UCHL5/RPA2/SUPT7L/SLF2/ENY2/TAF12/SHLD2/CYREN/MORF4L2/USP22/DEK/PRKCG/HELB/YEATS4/AUNIP/SMARCA4/POT1/INO80/PHF10/TAF4/TRIM28/FIGNL1/PCNA/SLF1/TEX15/SPIRE1/DHX9/…	131
mitotic spindle assembly checkpoint signaling	5.15298e-09	MAD1L1/SPDL1/TPR/TRIP13/NDC80/ZW10/BIRC5/KLHL22/TTK/IK/MAD2L2/CDC20/CENPF/TEX14/ZWINT/XRCC3/PCID2/PSMG2/CCNB1/CDCA8/CDK5RAP2/NUF2/DYNC1LI1/ATM/INCENP/SPC25/BUB3/BUB1B/SPC24/MAD2L1/PLK1/CDT1/BUB1/ZWILCH/HASPIN/GEN1/AURKB/KNTC1/LCMT1	39
spindle assembly checkpoint signaling	5.59945e-09	MAD1L1/SPDL1/TPR/TRIP13/NDC80/ZW10/BIRC5/KLHL22/TTK/IK/MAD2L2/CDC20/CENPF/TEX14/ZWINT/XRCC3/PCID2/PSMG2/CCNB1/CDCA8/CDK5RAP2/NUF2/DYNC1LI1/ATM/INCENP/SPC25/BUB3/BUB1B/SPC24/MAD2L1/PLK1/CDT1/BUB1/ZWILCH/HASPIN/GEN1/AURKB/KNTC1/LCMT1	39
mitotic spindle checkpoint signaling	5.73111e-09	MAD1L1/SPDL1/TPR/TRIP13/NDC80/ZW10/BIRC5/KLHL22/TTK/IK/MAD2L2/CDC20/CENPF/TEX14/ZWINT/XRCC3/PCID2/PSMG2/CCNB1/CDCA8/CDK5RAP2/NUF2/DYNC1LI1/ATM/INCENP/SPC25/BUB3/BUB1B/SPC24/MAD2L1/PLK1/CDT1/BUB1/ZWILCH/HASPIN/GEN1/AURKB/KNTC1/LCMT1	39
protein localization to nucleus	6.6514e-09	TMEM98/POLA2/WWTR1/TPR/INTS13/TNPO3/IPO5/ELAVL1/HYAL2/POLR1A/NUP133/TFRC/PTGS2/XPO1/GCKR/IPO11/OSBPL8/NUP50/NUP188/JAK2/CARD10/RANGAP1/SIX4/NFKBIA/BMP7/FERMT1/KPNA3/NUTF2/NUP93/SPG11/TGFB1/TNPO2/DNAJB6/TESK1/DVL1/KPNB1/CDK5RAP3/NUP88/COL1A1/ZPR1/NUP98/NUP107/MAPK14/RAB23/E2F3/BYSL/TMCO6/LMNB1/NUP155/ECT2/CCT4/PARK7/UTP25/STK11/SUPT7L/TCP1/UFM1/TARDBP/CSE1L/NUP153/BMP4/NUP85/MED1/RPL23/SIX1/PIN1/S…	175
proton motive force-driven ATP synthesis	6.6514e-09	NDUFAB1/NDUFS1/NDUFB4/SDHA/NDUFB2/ATP5F1D/NDUFB7/NDUFC1/NDUFS8/ATP5F1B/ATP6V1A/NDUFS7/ATP5PB/SDHB/NDUFB3/NDUFA8/ATP5F1E/NDUFA1/NDUFA5/NDUFA10/ATP5MC2/NDUFB5/NDUFA9/NDUFB10/NDUFS6/NDUFB9/ATPSCKMT/ATP5F1A/ATP5MC3/ATP5PF/ATP5MJ/NDUFS2/ATP5MC1/NDUFV3/NDUFS4/NDUFB6/STOML2/ATP5F1C/NDUFB8/ATP5MG/NDUFV1/ATP5PD/NDUFS5/ATP5ME/ATP5MK/NDUFA11/NDUFV2/NDUFA12/NDUFA6/ND1/ATP6/SDHD/ND4L/NDUFS3/ATP5PO/ATP5MGL/NDU…	57
ribonucleotide metabolic process	6.67463e-09	AK2/NDUFAB1/SLC25A13/ACSM3/PDK2/AASS/MLXIPL/IGF1/NDUFS1/ADSS2/GUCY1B1/FAR2/NDUFB4/PDE4A/PFKP/RHOA/PDK3/HDAC4/COASY/ACSL4/PDE8A/SDHA/ACAT1/ACACB/NT5C2/PGM1/SLC4A4/CAD/DNM1L/PTHLH/NDUFB2/DLD/ACOT7/ATP5F1D/NDUFB7/MTHFD1/GMPR2/PRPS2/TAFAZZIN/HTR2A/DHODH/MLYCD/TGFB1/GCDH/OGDH/IMPDH1/GCK/GIT1/NDUFC1/AADAT/PPARGC1A/PDHX/NDUFS8/ATP5F1B/ENO2/RAB23/HMGCS1/PDE8B/PDE4D/UMPS/ATP6V1A/DGUOK/NDUFS7/SLC25A12/AMPD…	251
DNA strand elongation	6.90072e-09	LIG3/MRE11/NUCKS1/POLD3/GINS1/ACTR5/POLA1/MCM4/LIG1/TFPT/POLD2/MCM3/RAD50/INO80D/INO80B/UCHL5/DCLRE1B/POT1/INO80/PCNA/RFC3/ACTL6A/DNA2/POLE3/INO80C/RFC4/TERT/MCM7/INO80E/RUVBL1/POLE/RUVBL2/MCRS1	33
regulation of androgen receptor signaling pathway	7.06905e-08	KDM1A/RNF14/HDAC6/SIRT1/SFRP1/FOXP1/PARK7/PKN1/SMARCA4/SAFB2/DAB2/PRMT2/FOXH1/PHB1/TRIM68	15
positive regulation of hemostasis	7.23021e-08	TBXA2R/APOH/PLAT/SERPINE1/ST3GAL4/HRG/F3/PLG/PLAU/F12/EMILIN2/EMILIN1/USF1/HPSE/F2R	15
negative regulation of microtubule polymerization or depolymerization	7.23021e-08	FKBP4/WDR47/TPX2/HDAC6/SPEF1/TUBB4A/ARHGEF2/STMN1/CAMSAP2/EML2/TTBK2/CKAP2/KATNB1/TBCD/SNCA/DYRK1A/MID1IP1/HDGFL3/BMERB1/CIB1	20
establishment of mitotic spindle localization	7.23021e-08	SPDL1/NDE1/NDC80/ZW10/KPNB1/CENPA/GPSM2/ENKD1/ESPL1/SPRY2/CDK5RAP2/NUSAP1/GPSM1/SPRY1/MAD2L1/PLK1/PKHD1/SAPCD2/HTT/DCTN1	20
regulation of G0 to G1 transition	7.48882e-08	DPF1/SMARCE1/SMARCA2/BCL7C/SMARCD2/BCL7A/MED1/SMARCA4/PHF10/ACTL6A/DAB2IP/SMARCC2/CHEK1/PBRM1/BRD7/RRM1/RHNO1/SMARCC1/FOXO4/ARID2	20
regulation of cyclin-dependent protein serine/threonine kinase activity	7.99725e-08	MNAT1/IPO5/TFAP4/CDC6/FBXO7/PDGFB/CDKN3/CDK5RAP1/CDC37/GTPBP4/BCCIP/CDK5RAP3/GTF2H1/CCND3/PROX1/CCND2/CDKN2C/PKMYT1/CCNT1/CDKN2D/LATS1/MEN1/CCNB1/CDK7/PSRC1/CCNH/CCNJL/SPDYE1/CDK5RAP2/HERC5/AKT1/CCNA2/CCNB3/CDKN2A/HHEX/CCNB2/CDC25C/CCNF/CCNYL1/CDC25A/PLK1/CDK5R2/CCNE2/SFN/CDK5R1/SPDYE7P/BLM/SPDYC/CCNI2/IPO7/SPDYE3/SPDYE6	52
vesicle targeting	8.06616e-08	STARD3NL/CUL3/TRAPPC3/TMED2/EXOC1/TRIP11/YKT6/C17orf75/EXOC2/TRAPPC13/KLHL12/AP1M2/EXOC4/PREB/AP1AR/EXOC6B/SEC16A/ARFGAP2/SAR1B/TRAPPC9/MAP4K2/TRAPPC11/NLGN1/TMED10/FAM91A1/TRAPPC5/EXOC7/SEPTIN5/TRAPPC4/ARFGAP3/SEC16B/TRAPPC2B	32
vesicle budding from membrane	8.16928e-08	CUL3/TRAPPC3/AP3D1/AP3M2/PICALM/CHMP5/TMED2/SEC23B/GOLPH3/TRAPPC13/SCAP/KLHL12/VAPB/VPS4A/PREB/CHMP7/SEC16A/ARFGAP2/SEC24D/SAR1B/MIA3/SEC13/AP3S2/AP2M1/PRKCI/TRAPPC9/TRAPPC11/TMED10/AP3S1/TRAPPC5/SLC2A4/PRKN/INSIG1/MYO18A/TRAPPC4/ARFGAP3/SEC16B/CHMP4A/TRAPPC2B	39
cellular response to abiotic stimulus	8.34793e-08	GCLC/KDM1A/NOX1/BRCA1/ERCC1/BAK1/ADSS2/HSPA5/RAD51/CYBA/OPN3/YBX3/POLD1/CASP8/MAP2K4/HYAL2/NUCKS1/GNB5/RDH11/PTGS2/POLD3/XRCC5/ZMPSTE24/GNA11/MAP3K20/SIRT1/PALM/RBX1/NFATC4/CD40/ACTR5/MAPK3/N4BP1/PYCARD/SFRP1/TNFRSF10A/CASP2/PKD2L1/MAPK8/RGS9/COL1A1/TMEM109/TRPV4/RAD51AP1/MAPK14/GPLD1/RAD1/GRK7/ECT2/HYAL1/EFHD1/ARHGEF2/STK11/CASP8AP2/CCND2/GPR68/EGR1/POLK/OPN4/HVCN1/PCK1/SERPINB6/GRK4/ELK1/ATF4/E…	148
cellular response to environmental stimulus	8.36279e-08	GCLC/KDM1A/NOX1/BRCA1/ERCC1/BAK1/ADSS2/HSPA5/RAD51/CYBA/OPN3/YBX3/POLD1/CASP8/MAP2K4/HYAL2/NUCKS1/GNB5/RDH11/PTGS2/POLD3/XRCC5/ZMPSTE24/GNA11/MAP3K20/SIRT1/PALM/RBX1/NFATC4/CD40/ACTR5/MAPK3/N4BP1/PYCARD/SFRP1/TNFRSF10A/CASP2/PKD2L1/MAPK8/RGS9/COL1A1/TMEM109/TRPV4/RAD51AP1/MAPK14/GPLD1/RAD1/GRK7/ECT2/HYAL1/EFHD1/ARHGEF2/STK11/CASP8AP2/CCND2/GPR68/EGR1/POLK/OPN4/HVCN1/PCK1/SERPINB6/GRK4/ELK1/ATF4/E…	148
glucose metabolic process	8.32793e-07	SLC25A13/PDK2/MDH1/IGF1/PFKP/PDK3/ACACB/PGM1/ZMPSTE24/GCKR/SORBS1/SIRT1/PCK2/MLYCD/BCKDK/SLC39A14/GSK3A/BRAT1/GCK/SLC25A11/PPARGC1A/GNB3/ENO2/MAPK14/GPLD1/GCG/SLC25A12/STK11/GOT1/SERP1/NLN/PFKFB2/PCK1/GNMT/ATF4/ARPP19/PDHA1/PER2/PRKAA1/SDS/SLC37A4/SORD/G6PC3/TP53/PMAIP1/AKT1/DGKQ/MDH2/SOGA1/DLAT/PFKM/RANBP2/HK1/GHRL/SLC45A3/ADPGK/ADIPOR1/HK2/TFF3/NPY1R/FBP1/COX11/PDHB/DCXR/KBTBD2/INSR/MST1/PC/PTP…	84
translational initiation	9.04445e-06	DHX33/CSDE1/TPR/EIF2AK2/FECH/DHX29/EIF2B3/DDX1/BZW1/RPS5/EIF3I/MTIF2/EIF2AK1/TMED2/EIF3L/EIF3D/EIF5/FMR1/DNAJC3/MTFMT/EIF3E/EIF3B/EIF4H/EIF3A/RPS6KB1/EIF2B1/EIF1B/EIF4G1/EIF2B4/EIF2B2/COPS5/KHDRBS1/PAIP2B/MIF4GD/EIF2S2/ATF4/EIF2AK4/EIF2S3/EIF3G/HABP4/EIF2S1/BZW2/NCBP1/RPL13A/EIF2D/POLR2D/EIF2A/EIF2B5/RPS3A/EIF3M/RPS3/EIF4E/CDC123/UHMK1/BOLL/BANK1/IMPACT/LARP1/EIF4A2/NCK1/EIF5B/EIF4A1/SLBP/ABCE1/M…	83
regulation of G2/M transition of mitotic cell cycle	9.04445e-06	BRCA1/MRE11/FHL1/MTA3/CDC14B/ORC1/UIMC1/AURKA/CLSPN/CDC6/CDC7/CDC25B/RBBP8/RAB11A/BABAM1/CDK6/RAD51C/CDK5RAP3/FBXO5/RAD50/MIIP/CENPF/KIF14/VPS4B/CDK2/HSPA2/RFPL1/VPS4A/CCNB1/TAOK3/RINT1/CDK4/RNASEH2B/IER3/BARD1/NABP2/TICRR/DTL/INIP/ATM/CHEK1/RAD17/BABAM2/CDC25C/DONSON/NAE1/BRSK1/DBF4B/ABRAXAS1/TOPBP1/CDC25A/RAD21/ZFYVE19/PLK1/RRM1/SIN3A/WNT10B/CDK1/PKIA/CTC1/AURKB/RCC2/RAD51B/GPR132/FOXO4/BRCC3/P…	71
DNA biosynthetic process	9.05239e-06	POLDIP2/LIG3/SPRTN/MRE11/RFC1/JADE2/RFC2/POLQ/POLD1/POLB/PAK3/POLD3/JADE1/XRCC5/MAP3K4/MAPKAPK5/HNRNPC/HSP90AB1/SIRT1/MAPK1/PDGFB/POLE2/TELO2/GINS1/POLA1/MAPK3/ACD/USP10/CHRAC1/LIG1/DNAJC2/POLD2/STN1/GAR1/PTGES3/RFC5/LOX/RAD50/PDGFRB/POLE4/CCT4/MAD2L2/NEK2/CENPF/TCP1/POLK/HNRNPA2B1/WRNIP1/HROB/GFER/CHTF18/POT1/CDKN2D/GNL3L/DKC1/GINS2/RPA1/PCNA/RFC3/MEN1/NAT10/HNRNPA1/CCT7/KLF4/NIBAN2/DSCC1/MYC/CY…	122
regulation of cell cycle G2/M phase transition	9.2038e-06	BRCA1/MRE11/FHL1/MTA3/CDC14B/ORC1/UIMC1/AURKA/CLSPN/CDC6/CDC7/CDC25B/RBBP8/RAB11A/BABAM1/CDK6/RAD51C/CDK5RAP3/FBXO5/RAD50/MIIP/CENPF/KIF14/VPS4B/CDK2/HSPA2/RFPL1/VPS4A/CCNB1/TAOK3/RINT1/CDK4/RNASEH2B/IER3/BARD1/NABP2/TICRR/TP53/DTL/DYRK3/INIP/ATM/CHEK1/RAD17/PAXIP1/BABAM2/CDC25C/DONSON/NAE1/BRSK1/DBF4B/ABRAXAS1/TOPBP1/CDC25A/RAD21/ZFYVE19/PLK1/RRM1/SIN3A/WNT10B/CDK1/PKIA/ATAD5/CTC1/AURKB/RCC2/NPM…	77
oxidative phosphorylation	1.00574e-05	NDUFAB1/MLXIPL/UQCRC1/NDUFS1/NDUFB4/RHOA/SDHA/COQ9/NDUFB2/DLD/MSH2/ATP5F1D/NDUFB7/TAFAZZIN/CHCHD2/NDUFC1/NDUFS8/ATP5F1B/DGUOK/NDUFS7/PARK7/ATP5PB/SDHB/NDUFB3/NDUFA8/ATP5F1E/NDUFA1/COX6B1/COX7C/NDUFA5/NDUFA10/COX4I1/COX7B/CCNB1/AFG1L/COX5B/NDUFB5/UQCC2/NDUFA9/UQCRC2/NDUFB10/SNCA/NDUFS6/NDUFB9/ATPSCKMT/ATP5F1A/ATP5PF/UQCRB/NDUFS2/NDUFV3/COX6B2/AK4/NDUFS4/COX6C/FXN/ATP7A/NDUFB6/VCP/STOML2/ATP5F1C/ND…	96
transforming growth factor beta receptor signaling pathway	1.0301e-05	STRAP/HSPA5/DKK3/HIPK2/SPI1/NLK/LTBP4/TGFB2/HSP90AB1/SIRT1/SNW1/BRMS1L/ADISSP/FERMT1/AXIN1/STUB1/TGFB1/CAV1/BMPR1A/MTMR4/SNX25/LPXN/FOLR1/SUDS3/GCNT2/ZNF451/DUSP22/LOX/SMAD5/STK11/LTBP2/FMOD/USP9X/PIN1/RASL11B/TWSG1/CDKN1C/GDF15/LATS1/PPARG/MEN1/NREP/AMHR2/USP15/TGFBRAP1/APPL2/SPRY2/SAP130/EMILIN1/TET1/ACVRL1/ARRB2/TP53/PARP1/IL17RD/DAB2/APPL1/FOXH1/RBBP4/SPRY1/SAP30/HPGD/SAP30L/SPRED1/FBN1/TNXB/…	84
microtubule organizing center organization	1.04594e-05	CEP68/BRCA1/CNTLN/SDCCAG8/NDE1/TUBE1/WDR62/PCM1/NDC80/XPO1/CHMP2B/CHMP5/AURKA/HAUS4/SIRT1/RANBP1/NIN/KIF3B/CEP76/CEP192/PARD6A/NUBP1/CCP110/CEP152/ARHGEF10/CCDC61/TRIM37/MDM1/CEP72/CHMP3/ALMS1/SSX2IP/NEK2/VPS4B/CDK2/STIL/KIF25/XRCC3/FOXJ1/SGO1/CEP85/CHMP1A/HAUS8/DZIP1/NAT10/ODF2/CDK5RAP2/HAUS2/KIF11/POC1B/BRCA2/BBS4/BCAS3/CEP131/PLK4/CETN2/HAUS6/CHEK1/CCDC102B/CENPJ/HAUS1/CETN3/SLC16A1/SASS6/BRSK…	97
maturation of SSU-rRNA from tricistronic rRNA transcript (SSU-rRNA, 5.8S rRNA, LSU-rRNA)	1.09661e-05	NOP14/ERCC2/RPS16/UTP6/BYSL/NOL10/UTP25/HEATR1/FCF1/RCL1/UTP20/RRP36/RPP40/KRI1/NGDN/UTP4/RPS8/UTP23/DHX37/TSR2/WDR43/DCAF13/BMS1/TSR1/RPS21/RRS1/MRPS11/TBL3/NOP9/WDR46/PWP2/GTF2H5/LOC102724159	33
NADH dehydrogenase complex assembly	1.16688e-05	NDUFAB1/NDUFS1/NDUFB4/BCS1L/TIMM21/NDUFB2/NDUFB7/NDUFAF5/TAFAZZIN/DMAC2/COA1/NDUFC1/FOXRED1/NDUFS8/NDUFS7/NDUFB3/NDUFA8/NDUFAF4/NDUFA1/NDUFA5/ECSIT/NDUFA10/NDUFB5/DMAC1/NDUFA9/NDUFB10/NDUFB9/NUBPL/OXA1L/NDUFS2/NDUFAF2/NDUFS4/NDUFB6/NDUFB8/NDUFS5/TMEM126A/TMEM126B/NDUFA11/ACAD9/NDUFAF3/NDUFA12/TMEM186/NDUFA6/ND1/NDUFS3/NDUFAF8	46
mitochondrial respiratory chain complex I assembly	1.24445e-05	NDUFAB1/NDUFS1/NDUFB4/BCS1L/TIMM21/NDUFB2/NDUFB7/NDUFAF5/TAFAZZIN/DMAC2/COA1/NDUFC1/FOXRED1/NDUFS8/NDUFS7/NDUFB3/NDUFA8/NDUFAF4/NDUFA1/NDUFA5/ECSIT/NDUFA10/NDUFB5/DMAC1/NDUFA9/NDUFB10/NDUFB9/NUBPL/OXA1L/NDUFS2/NDUFAF2/NDUFS4/NDUFB6/NDUFB8/NDUFS5/TMEM126A/TMEM126B/NDUFA11/ACAD9/NDUFAF3/NDUFA12/TMEM186/NDUFA6/ND1/NDUFS3/NDUFAF8	46
purine ribonucleotide metabolic process	1.24445e-05	AK2/NDUFAB1/SLC25A13/ACSM3/PDK2/AASS/MLXIPL/IGF1/NDUFS1/ADSS2/GUCY1B1/FAR2/NDUFB4/PDE4A/PFKP/RHOA/PDK3/HDAC4/COASY/ACSL4/PDE8A/SDHA/ACAT1/ACACB/NT5C2/PGM1/SLC4A4/DNM1L/PTHLH/NDUFB2/DLD/ACOT7/ATP5F1D/NDUFB7/MTHFD1/GMPR2/PRPS2/TAFAZZIN/HTR2A/MLYCD/TGFB1/GCDH/OGDH/IMPDH1/GCK/GIT1/NDUFC1/AADAT/PPARGC1A/PDHX/NDUFS8/ATP5F1B/ENO2/RAB23/HMGCS1/PDE8B/PDE4D/ATP6V1A/DGUOK/NDUFS7/SLC25A12/AMPD2/ATP5PB/SDHB/E…	239
maturation of 5.8S rRNA from tricistronic rRNA transcript (SSU-rRNA, 5.8S rRNA, LSU-rRNA)	1.32104e-05	EXOSC7/NOP14/PES1/ERI1/EXOSC3/FTSJ3/ERI3/FCF1/RCL1/EXOSC8/UTP20/EXOSC9/RPP40/KRI1/EXOSC2/WDR12/URB1/NOL9/EXOSC10/RPS21/RRS1/ERI2/NOP9/BOP1	24
methylation	1.41117e-05	KDM1A/METTL13/BRCA1/PHF20/TFB1M/NSUN2/METTL1/BOD1L1/TARBP1/PRDM6/TRMT11/METTL22/FTSJ1/MBD3/HSD17B10/CLNS1A/RIF1/DIMT1/METTL2A/TRMT6/TDRD1/SIRT1/MTAP/SNRPD3/PRMT5/SNW1/NDUFAF5/METTL4/SUV39H1/CTCF/GSPT1/PIH1D1/FBL/CBLL1/EZH2/FTSJ3/NSD2/COQ5/NOP2/KANSL3/GCG/ICMT/CHD5/WDR77/MTR/RBBP5/NSUN4/DPH5/EEF2KMT/PHF19/HELLS/PCMT1/ETF1/NFYB/TRMT1L/MRM2/ZC3H13/METTL8/MTRR/GNMT/SNRPD2/SNRPB/PRMT1/EMG1/TRMT5/PRDM7…	201
regulation of mitotic nuclear division	1.59413e-05	MAD1L1/IGF1/CUL3/SPDL1/TPR/TRIP13/NDC80/ZW10/AURKA/ANAPC5/BIRC5/KLHL22/PDGFB/PRMT5/BMP7/FGF8/FBXO5/TTK/IK/PDGFRB/MAD2L2/CDC20/NEK2/CENPF/TEX14/ZWINT/OBSL1/BMP4/XRCC3/PCID2/DLGAP5/PIN1/PKMYT1/PSMG2/CCNB1/CDCA8/ESPL1/BORA/CDK5RAP2/DMRT1/NUSAP1/KIF20B/EGF/TOM1L1/ANAPC11/NUF2/DYNC1LI1/MKI67/ATM/INCENP/CHEK1/SPC25/BUB3/FBXO43/NSMCE2/BUB1B/CDC25C/SPC24/MAD2L1/RAD21/PLK1/CDT1/BUB1/INSR/MTBP/ZWILCH/AURKA…	78
regulation of telomere maintenance	1.79808e-05	ERCC1/MRE11/XRCC1/XRCC5/MAP3K4/MAPKAPK5/HNRNPC/MAPK1/ACTR5/MAPK3/ACD/TFPT/NSMCE4A/STN1/RAD50/INO80D/INO80B/CCT4/UCHL5/NEK2/SLF2/TCP1/HNRNPA2B1/POT1/INO80/GNL3L/DKC1/SLX1A/SLF1/NAT10/HNRNPA1/CCT7/ACTL6A/MYC/HNRNPD/NABP2/PIF1/PARN/PARP1/NAF1/CCT6A/HDAC8/ATM/CCT5/NEK7/FBXO4/HNRNPU/INO80C/CCT8/NSMCE2/SMG1/SMC6/CCT3/GNL3/CCT2/NSMCE1/INO80E/EXOSC10/DCP2/DHX36/RUVBL1/CTC1/AURKB/SLX1B/RUVBL2/USP7/MCRS1/S…	71
regulation of DNA-templated DNA replication	1.79808e-05	LIG3/DBF4/RFC2/MCM2/TIPIN/MCM6/ZMPSTE24/CDC7/MCM5/GINS1/METTL4/MCM4/SSBP1/RFC5/TIMELESS/FBXO5/MCM3/GMNN/BCL6/ZRANB3/CDK2/WRNIP1/CHTF18/INO80/E2F8/GINS2/PCNA/RFC3/DSCC1/SMARCAL1/BRCA2/TICRR/GINS4/DONSON/DBF4B/RFC4/E2F7/MCM7/ENDOG/CDT1/CHTF8/GINS3/BLM/ZNF830/POLG2	45
regulation of mitotic sister chromatid segregation	1.79808e-05	MAD1L1/SPDL1/TPR/TRIP13/NDC80/ZW10/BIRC5/KLHL22/FBXO5/TTK/IK/MAD2L2/CDC20/CENPF/TEX14/ZWINT/XRCC3/PCID2/PSMG2/CCNB1/CDCA8/CDK5RAP2/NUF2/DYNC1LI1/ATM/INCENP/SPC25/HNRNPU/BUB3/BUB1B/SPC24/MAD2L1/RAD21/PLK1/CDT1/BUB1/ZWILCH/HASPIN/GEN1/AURKB/KNTC1/LCMT1	42
ribonucleoside triphosphate biosynthetic process	1.79808e-05	NDUFAB1/SLC25A13/NDUFS1/NDUFB4/SDHA/CAD/NDUFB2/ATP5F1D/NDUFB7/TAFAZZIN/TGFB1/IMPDH1/NDUFC1/PPARGC1A/NDUFS8/ATP5F1B/ATP6V1A/DGUOK/NDUFS7/SLC25A12/ATP5PB/SDHB/NDUFB3/NDUFA8/ATP5F1E/NDUFA1/DMAC2L/NDUFA5/NDUFA10/H19/UCK1/ATP5MC2/NDUFB5/NDUFA9/NDUFB10/NME7/UCK2/PARP1/NDUFS6/NDUFB9/ATPSCKMT/ATP5F1A/ATP5MC3/ATP5PF/ATP5MJ/NDUFS2/ATP5MC1/NDUFV3/AK4/NDUFS4/NUDT2/NDUFB6/VCP/STOML2/ATP5F1C/NDUFB8/ATP5MG/NDUF…	81
cilium organization	1.79808e-05	ZMYND10/WDR54/FUZ/MKS1/EHD3/NUDCD3/WWTR1/IFT88/DNAH5/CC2D2A/MPHOSPH9/TTC17/SDCCAG8/SYNE2/GDI2/ATG5/IFT80/CFAP20/ALPK1/CLCN4/SPAG6/PCM1/CDC14A/RABL2B/RFX3/DNAAF6/CDC14B/IFT25/SNX10/AURKA/RFX2/DYNLL1/CFAP61/RPGRIP1/HDAC6/IFT74/ABLIM1/CBY1/IFT27/KIAA0586/SPEF1/KIF3B/CCDC113/CLUAP1/RPGRIP1L/CCP110/EHD4/ODAD1/IFT56/CEP41/TESK1/B9D1/JHY/TBC1D30/MAK/CILK1/RAB23/ARL6/CEP70/IFT57/IQCG/ROPN1B/ACTR3/CCDC88A…	215
ribosome assembly	1.90177e-05	MRTO4/DHX29/NLE1/XRCC5/MRPL22/RPS5/RPL6/C1QBP/NOP2/MDN1/BRIX1/RPS15/FASTKD2/MTERF4/MRPS2/RPL5/MRM2/MRPS7/PPAN/TRAF7/DHX30/ERAL1/NIP7/RPL11/EIF2A/RPL10/DHX37/MTERF3/RPSA/RPL38/RPS27/RRS1/NPM1/MRPS11/NGRN/DDX28/RRP7A/RPF2/RPL23A/RPS28/PWP2/EIF6/PRKDC/MPV17L2/BOP1/LOC102724159	46
cilium assembly	1.90549e-05	ZMYND10/WDR54/FUZ/MKS1/EHD3/NUDCD3/WWTR1/IFT88/DNAH5/CC2D2A/MPHOSPH9/SDCCAG8/SYNE2/GDI2/ATG5/IFT80/CFAP20/ALPK1/CLCN4/SPAG6/PCM1/CDC14A/RABL2B/RFX3/DNAAF6/CDC14B/IFT25/SNX10/RFX2/DYNLL1/RPGRIP1/HDAC6/IFT74/ABLIM1/CBY1/IFT27/KIAA0586/SPEF1/KIF3B/CCDC113/CLUAP1/RPGRIP1L/CCP110/EHD4/ODAD1/IFT56/CEP41/TESK1/B9D1/JHY/TBC1D30/MAK/CILK1/RAB23/ARL6/CEP70/IFT57/IQCG/ACTR3/CCDC88A/WRAP73/SSX2IP/IFT46/ARMC2…	201
proton motive force-driven mitochondrial ATP synthesis	2.027e-05	NDUFAB1/NDUFS1/NDUFB4/SDHA/NDUFB2/ATP5F1D/NDUFB7/NDUFC1/NDUFS8/ATP5F1B/NDUFS7/ATP5PB/SDHB/NDUFB3/NDUFA8/ATP5F1E/NDUFA1/NDUFA5/NDUFA10/NDUFB5/NDUFA9/NDUFB10/NDUFS6/NDUFB9/ATPSCKMT/ATP5F1A/ATP5PF/NDUFS2/NDUFV3/NDUFS4/NDUFB6/STOML2/ATP5F1C/NDUFB8/ATP5MG/NDUFV1/ATP5PD/NDUFS5/ATP5ME/NDUFA11/NDUFV2/NDUFA12/NDUFA6/ND1/ATP6/SDHD/ND4L/NDUFS3/ATP5PO/NDUFA7	50
chromosome localization	2.07614e-05	MAD1L1/CENPQ/CUL3/SPDL1/NDE1/MLH1/SPAG5/KIF22/NDC80/CHMP2B/SEH1L/CHMP5/ZW10/BIRC5/NUDC/FAM83D/RAB11A/KPNB1/NUP98/TTL/ACTR3/CHMP3/CENPF/KIF14/UBE2B/VPS4B/KIF18A/DLGAP5/CHMP1A/VPS4A/CCNB1/PSRC1/CDCA8/ACTR2/CENPE/KATNB1/KIF2C/NUF2/EML4/ANKRD53/BOD1/CDCA5/CHMP7/ATM/EML3/INCENP/HNRNPU/KASH5/SPICE1/SUN1/TERB2/CDT1/MIS12/RMDN1/AURKB/RRS1/MEIOC/DYNC1H1/CHAMP1/NUP62/XIST/KIFC1/PINX1/CHMP4A	64
positive regulation of translation	2.0785e-05	CSDE1/YBX3/YBX1/ELAVL1/DHX29/RHOA/PLD1/GCN1/EIF3D/CDK5RAP1/FMR1/DNAJC3/EIF3E/HNRNPL/CPEB3/LARP4B/RPS6KB1/C1QBP/TENT4A/MRPS27/EIF4G1/PASK/FASTKD2/SERP1/KHDRBS1/RPL5/METTL8/FASTKD3/SOX4/UPF3B/MIF4GD/EIF2AK4/FXR2/NSUN5/HABP4/EIF5A/SYNCRIP/NAT10/DHX9/NIBAN1/UQCC2/CYP1B1/METTL5/SSB/HNRNPD/LARP1B/EIF4A3/POLR2D/EIF2B5/METTL14/CDC123/GUF1/UHMK1/BOLL/HNRNPU/IMPACT/LARP1/RMND1/NCK1/LARP4/RPL26/EIF5A2/UCN/I…	90
nucleobase-containing compound catabolic process	2.0785e-05	SARM1/ELAC2/CSDE1/SLC11A1/DERA/TYMP/RNASET2/TNFRSF1B/NSUN2/MTREX/MRTO4/THRAP3/PUM2/RC3H2/YBX3/NTHL1/YBX1/PDE4A/ELAVL1/PDE8A/IGF2BP2/ACAT1/EXOSC7/MLH1/UNG/NT5C2/EXOSC5/PKP1/TRAF5/TUT7/DIS3/CNOT3/KHSRP/XRN2/FUS/HNRNPC/AGO1/ADA2/ACOT7/ZC3H14/APEX1/SAMHD1/E2F1/FMR1/CDADC1/MLYCD/GSPT1/POP1/EIF3E/RNASEH2A/DNASE2/DDX49/GSK3A/ZC3HAV1/NUDT1/LSM5/EXOSC3/CPEB3/LARP4B/MTPAP/CASC3/ZPR1/DCPS/MAGOHB/OAS2/MAPK14…	238
positive regulation of DNA repair	2.0785e-05	DPF1/BRCA1/DDX11/WAS/EYA2/XRCC1/SMARCE1/RIF1/SMARCA2/UIMC1/FUS/SIRT1/BCL7C/ACTR5/SMCHD1/RBBP8/BABAM1/TFPT/SMARCD2/BCL7A/FOXM1/RAD51AP1/TIMELESS/RNF8/BRD8/WDR48/INO80D/INO80B/MAD2L2/UCHL5/SLF2/SHLD2/MORF4L2/PRKCG/YEATS4/SMARCA4/INO80/PHF10/TRIM28/PCNA/SLF1/SPIRE1/DHX9/ACTL6A/ACTR2/SMARCC2/WRAP53/PARP1/RPS3/INO80C/CEBPG/MMS19/BABAM2/EYA3/CCDC117/USP1/VPS72/HELQ/ABRAXAS1/MEAF6/PBRM1/RNF168/SPIDR/BRD…	84
purine nucleotide biosynthetic process	2.25175e-05	AK2/NDUFAB1/SLC25A13/PDK2/NOS2/NDUFS1/SLC4A7/ADSS2/GUCY1B1/NDUFB4/PDK3/COASY/ACSL4/SDHA/ACAT1/ACACB/NDUFB2/DLD/ACOT7/ATP5F1D/NDUFB7/MTHFD1/PRPS2/TAFAZZIN/MLYCD/TGFB1/GCDH/IMPDH1/NDUFC1/PPARGC1A/PDHX/NDUFS8/ATP5F1B/NUDT12/ATP6V1A/DGUOK/NDUFS7/SLC25A12/AMPD2/ATP5PB/SDHB/ELOVL4/NDUFB3/NDUFA8/PANK3/SLC25A16/ACSL3/ATP5F1E/NDUFA1/DMAC2L/PANK2/PAICS/PPAT/NDUFA5/ADCY4/ACSBG2/NDUFA10/H19/IDO1/PPT1/ACLY/PD…	150
telomere organization	2.30143e-05	ERCC1/MRE11/RFC1/RAD51/XRCC1/XRCC5/RIF1/MAP3K4/MAPKAPK5/HNRNPC/HSP90AB1/MAPK1/TELO2/APEX1/ACTR5/MAPK3/ACD/TFPT/RPA3/EZH2/NSMCE4A/STN1/RAD51C/GAR1/PTGES3/RAD50/INO80D/INO80B/CCT4/MAD2L2/UCHL5/NEK2/RPA2/DCLRE1B/SLF2/TCP1/SHLD2/HNRNPA2B1/XRCC3/POT1/HAT1/INO80/GNL3L/DKC1/SLX1A/RPA1/PCNA/SLF1/NAT10/HNRNPA1/CCT7/ACTL6A/MYC/ZNF365/DNA2/SMARCAL1/HNRNPD/NABP2/BRCA2/PIF1/PARN/WRAP53/PARP1/NAF1/NHP2/CCT6A/H…	113
ATP biosynthetic process	2.30143e-05	NDUFAB1/SLC25A13/NDUFS1/NDUFB4/SDHA/NDUFB2/ATP5F1D/NDUFB7/TAFAZZIN/TGFB1/NDUFC1/PPARGC1A/NDUFS8/ATP5F1B/ATP6V1A/DGUOK/NDUFS7/SLC25A12/ATP5PB/SDHB/NDUFB3/NDUFA8/ATP5F1E/NDUFA1/DMAC2L/NDUFA5/NDUFA10/H19/ATP5MC2/NDUFB5/NDUFA9/NDUFB10/PARP1/NDUFS6/NDUFB9/ATPSCKMT/ATP5F1A/ATP5MC3/ATP5PF/ATP5MJ/NDUFS2/ATP5MC1/NDUFV3/AK4/NDUFS4/NUDT2/NDUFB6/VCP/STOML2/ATP5F1C/NDUFB8/ATP5MG/NDUFV1/ATP5PD/NDUFS5/ATP5ME/AT…	71
negative regulation of cell cycle	2.30143e-05	MAD1L1/BAZ1B/METTL13/BRCA1/MRE11/FHL1/NSUN2/SPDL1/MYO16/YTHDC2/TPR/RAD51/IPO5/RPS6KA2/TRIP13/NLE1/PTGS2/TIPIN/GTSE1/JADE1/THOC1/RBL1/NDC80/CDC14B/ORC1/ZW10/UIMC1/BIRC5/TFAP4/MAP3K20/WDR76/CLSPN/CDC45/CDC6/MSH2/CDC5L/SIRT1/KLHL22/FBXO7/THOC5/TELO2/BMP7/CDK5RAP1/TTI1/E2F1/RBBP8/SUV39H1/NAA10/NUBP1/RBL2/CCP110/TGFB1/BABAM1/CDK6/CASP2/TAF6/EZH2/TRIM37/CDK5RAP3/MDM1/TIMELESS/FBXO5/MAPK14/GMNN/TTK/IK/R…	217
establishment of chromosome localization	2.36435e-05	MAD1L1/CENPQ/CUL3/SPDL1/NDE1/MLH1/SPAG5/KIF22/NDC80/CHMP2B/SEH1L/CHMP5/ZW10/BIRC5/NUDC/FAM83D/RAB11A/KPNB1/TTL/CHMP3/CENPF/KIF14/UBE2B/VPS4B/KIF18A/CHMP1A/VPS4A/CCNB1/PSRC1/CDCA8/CENPE/KIF2C/NUF2/EML4/ANKRD53/BOD1/CDCA5/CHMP7/ATM/EML3/INCENP/HNRNPU/KASH5/SPICE1/SUN1/TERB2/CDT1/MIS12/RMDN1/AURKB/RRS1/MEIOC/DYNC1H1/CHAMP1/NUP62/XIST/KIFC1/PINX1/CHMP4A	59
DNA-templated DNA replication maintenance of fidelity	2.40502e-05	BRCA1/DDX11/MRE11/BOD1L1/RAD51/POLD1/NUCKS1/TIPIN/THOC1/EXD2/SAMHD1/RBBP8/TIMELESS/RAD50/ZRANB3/MCM8/PCNA/ZNF365/DNA2/SMARCAL1/BARD1/BRCA2/PARP1/ETAA1/MMS22L/EME1/DONSON/TONSL/PRIMPOL/WRN/RFWD3/CENPX/SETMAR/CENPS/POLE/GEN1/ALYREF/TRAIP/FANCM/BLM/ZNF830/OOEP/RTEL1	43
RNA localization to Cajal body	2.68e-05	CCT4/TCP1/DKC1/CCT7/PARN/WRAP53/SHQ1/NAF1/NHP2/CCT6A/CCT5/CCT8/CCT3/CCT2/EXOSC10/DCP2/RUVBL1/NOP10/RUVBL2	19
telomerase RNA localization to Cajal body	2.72435e-05	CCT4/TCP1/DKC1/CCT7/PARN/WRAP53/SHQ1/NAF1/NHP2/CCT6A/CCT5/CCT8/CCT3/CCT2/EXOSC10/DCP2/RUVBL1/NOP10/RUVBL2	19
telomerase RNA localization	2.81392e-05	CCT4/TCP1/DKC1/CCT7/PARN/WRAP53/SHQ1/NAF1/NHP2/CCT6A/CCT5/CCT8/CCT3/CCT2/EXOSC10/DCP2/RUVBL1/NOP10/RUVBL2	19
RNA localization to nucleus	2.81392e-05	CCT4/TCP1/DKC1/CCT7/PARN/WRAP53/SHQ1/NAF1/NHP2/CCT6A/CCT5/CCT8/CCT3/CCT2/EXOSC10/DCP2/RUVBL1/NOP10/RUVBL2	19
purine nucleoside triphosphate biosynthetic process	2.91535e-05	NDUFAB1/SLC25A13/NDUFS1/NDUFB4/SDHA/NDUFB2/ATP5F1D/NDUFB7/TAFAZZIN/TGFB1/IMPDH1/NDUFC1/PPARGC1A/NDUFS8/ATP5F1B/ATP6V1A/DGUOK/NDUFS7/SLC25A12/ATP5PB/SDHB/NDUFB3/NDUFA8/ATP5F1E/NDUFA1/DMAC2L/NDUFA5/NDUFA10/H19/ATP5MC2/NDUFB5/NDUFA9/NDUFB10/NME7/PARP1/NDUFS6/NDUFB9/ATPSCKMT/ATP5F1A/ATP5MC3/ATP5PF/ADK/ATP5MJ/NDUFS2/ATP5MC1/NDUFV3/AK4/NDUFS4/NUDT2/NDUFB6/VCP/STOML2/ATP5F1C/NDUFB8/ATP5MG/NDUFV1/ATP5PD/…	77
regulation of nuclear division	3.05787e-05	MAD1L1/IGF1/CUL3/SPDL1/TPR/RPS6KA2/TRIP13/NDC80/ZW10/AURKA/ANAPC5/BIRC5/KLHL22/PDGFB/PRMT5/BMP7/FGF8/RAD51AP1/FBXO5/TTK/IK/RAD1/PDGFRB/WNT5A/MAD2L2/CDC20/NEK2/CENPF/UBE2B/TEX14/ZWINT/OBSL1/BMP4/XRCC3/PCID2/DLGAP5/PRDM7/PIN1/PKMYT1/PSMG2/CCNB1/CDCA8/ESPL1/BORA/CDK5RAP2/DMRT1/NUSAP1/KIF20B/EGF/TOM1L1/ANAPC11/NUF2/DYNC1LI1/MKI67/ATM/INCENP/CHEK1/SPC25/BUB3/FBXO43/NSMCE2/BUB1B/CDC25C/SPC24/MAD2L1/PRD…	91
metaphase plate congression	3.24849e-05	MAD1L1/CENPQ/CUL3/SPDL1/MLH1/SPAG5/KIF22/NDC80/CHMP2B/SEH1L/CHMP5/ZW10/BIRC5/NUDC/FAM83D/RAB11A/KPNB1/TTL/CHMP3/CENPF/KIF14/VPS4B/KIF18A/CHMP1A/VPS4A/CCNB1/PSRC1/CDCA8/CENPE/KIF2C/NUF2/EML4/ANKRD53/BOD1/CDCA5/CHMP7/EML3/INCENP/HNRNPU/SPICE1/CDT1/MIS12/RMDN1/AURKB/RRS1/MEIOC/DYNC1H1/CHAMP1/NUP62/KIFC1/PINX1/CHMP4A	52
respiratory electron transport chain	3.26936e-05	NDUFAB1/SLC25A13/UQCRC1/NDUFS1/PUM2/NDUFB4/SDHA/COQ9/NDUFB2/DLD/NDUFB7/TAFAZZIN/ETFB/CHCHD2/NDUFC1/PPARGC1A/NDUFS8/DGUOK/GPD2/NDUFS7/SLC25A12/PARK7/SDHB/NDUFB3/NDUFA8/NDUFA1/COX6B1/COX7C/NDUFA5/NDUFA10/COX4I1/COX7B/MYBBP1A/CCNB1/AFG1L/COX5B/NDUFB5/NDUFA9/UQCRC2/NDUFB10/VPS54/SNCA/NDUFS6/NDUFB9/UQCRB/NDUFS2/NDUFV3/NDUFS4/COX6C/NDUFB6/NDUFB8/NDUFV1/COA6/NDUFS5/UQCRFS1/CDK1/ETFDH/CYCS/UQCRH/COX8A/SL…	80
positive regulation of DNA biosynthetic process	3.27556e-05	RFC2/PAK3/XRCC5/MAP3K4/MAPKAPK5/HSP90AB1/MAPK1/PDGFB/GINS1/MAPK3/ACD/PTGES3/RFC5/PDGFRB/CCT4/NEK2/TCP1/GFER/CHTF18/POT1/DKC1/GINS2/PCNA/RFC3/HNRNPA1/CCT7/KLF4/DSCC1/MYC/CYP1B1/FGF2/PARN/ARRB2/WRAP53/NVL/NAF1/CCT6A/GINS4/ATM/CCT5/NEK7/FBXO4/CCT8/FGFR4/USP1/CCT3/RFC4/CCT2/CHTF8/AURKB/GINS3/TNF/POLG2	53
protein folding	3.53179e-05	FKBP4/HSPB6/ZMYND10/NUDCD3/ERP44/HSPA5/DNAJC25/PDIA5/DNAJA2/LMAN1/DNAJC10/PPIE/ERO1B/KHSRP/ERP29/LTBP4/NUDC/DNAJB11/FKBP5/HSP90AB1/AHSA1/PFDN4/CSNK2A1/DNAJC3/DNAJA3/SNRNP70/PDCD5/CDC37/WDR83OS/DNAJC2/DNAJB6/CDC37L1/BAG1/WFS1/GRPEL1/AIP/PTGES3/BAG2/HSPA9/PFDN1/MOGS/CCT4/PDCL3/HSPE1/WIPF1/MESD/FKBP1B/TCP1/SIL1/FKBP9/PRDX4/MKKS/TRAP1/HSPA2/CANX/SDF2L1/MPDU1/SDF2/HSPBP1/FKBP11/CCT7/UGGT1/TOR1B/TOR1A/…	128
purine ribonucleoside triphosphate biosynthetic process	3.82043e-05	NDUFAB1/SLC25A13/NDUFS1/NDUFB4/SDHA/NDUFB2/ATP5F1D/NDUFB7/TAFAZZIN/TGFB1/IMPDH1/NDUFC1/PPARGC1A/NDUFS8/ATP5F1B/ATP6V1A/DGUOK/NDUFS7/SLC25A12/ATP5PB/SDHB/NDUFB3/NDUFA8/ATP5F1E/NDUFA1/DMAC2L/NDUFA5/NDUFA10/H19/ATP5MC2/NDUFB5/NDUFA9/NDUFB10/NME7/PARP1/NDUFS6/NDUFB9/ATPSCKMT/ATP5F1A/ATP5MC3/ATP5PF/ATP5MJ/NDUFS2/ATP5MC1/NDUFV3/AK4/NDUFS4/NUDT2/NDUFB6/VCP/STOML2/ATP5F1C/NDUFB8/ATP5MG/NDUFV1/ATP5PD/NDUF…	76
macromolecule methylation	3.82043e-05	KDM1A/METTL13/BRCA1/PHF20/TFB1M/NSUN2/METTL1/BOD1L1/TARBP1/PRDM6/TRMT11/METTL22/FTSJ1/MBD3/HSD17B10/CLNS1A/RIF1/DIMT1/METTL2A/TRMT6/TDRD1/SIRT1/SNRPD3/PRMT5/SNW1/METTL4/SUV39H1/CTCF/GSPT1/PIH1D1/FBL/CBLL1/EZH2/FTSJ3/NSD2/NOP2/KANSL3/GCG/ICMT/CHD5/WDR77/RBBP5/NSUN4/EEF2KMT/PHF19/HELLS/PCMT1/ETF1/NFYB/TRMT1L/MRM2/ZC3H13/METTL8/MTRR/SNRPD2/SNRPB/PRMT1/EMG1/TRMT5/PRDM7/ASH2L/GTPBP3/NSUN5/PRDM12/TRIM2…	176
RNA phosphodiester bond hydrolysis	3.96923e-05	ELAC2/ANGEL1/RNASET2/POLR1H/EXOSC7/EXOSC5/EXD2/DIS3/NOP14/XRN2/POLRMT/APEX1/PRORP/SAMHD1/CSTF2/N4BP1/USB1/POP1/ERI1/RNASEH2A/POP4/POLR2I/EXOSC3/DCPS/ENDOU/NUDT12/ERI3/PPP1R8/CPSF3/FCF1/RCL1/EXOSC8/UTP20/EXOSC9/RRP36/RPP40/AGO3/KRI1/RNASE1/HELZ2/EXOSC2/RIDA/TOE1/NCBP1/PNPT1/DBR1/CNOT6L/PARN/NOB1/ELAC1/ISG20L2/NHP2/UTP23/RPP30/TUT1/CPSF7/NOCT/TSEN2/SLFN13/CNOT8/EXOG/CPSF4/POLR3K/NOL9/ZC3H12A/PCF11/…	97
maturation of LSU-rRNA	4.0279e-05	LAS1L/RRP15/DDX18/PES1/GTPBP4/FTSJ3/NOP2/RPF1/ZNHIT6/RPL35/WDR12/URB1/RPL7L1/RPL7/NIFK/NOL9/NSA2/RPF2/MAK16/EIF6/BOP1	21
mitotic metaphase plate congression	4.17071e-05	MAD1L1/CUL3/SPDL1/KIF22/NDC80/CHMP2B/SEH1L/CHMP5/ZW10/BIRC5/NUDC/RAB11A/KPNB1/CHMP3/KIF14/VPS4B/KIF18A/CHMP1A/VPS4A/CCNB1/PSRC1/CDCA8/CENPE/KIF2C/NUF2/EML4/ANKRD53/BOD1/CDCA5/CHMP7/EML3/INCENP/HNRNPU/CDT1/MIS12/RMDN1/AURKB/RRS1/CHAMP1/NUP62/KIFC1/PINX1/CHMP4A	43
regulation of translational fidelity	4.17071e-05	LARS2/IARS2/RPS5/AARS1/CDK5RAP1/DNAJC2/AARS2/DTD1/DTD2/LARS1/VARS2/TARS2/PRORSD1P/IARS1/YRDC/VARS1/GATC/AARSD1	18
regulation of telomerase RNA localization to Cajal body	4.2181e-05	CCT4/TCP1/DKC1/CCT7/PARN/SHQ1/NAF1/NHP2/CCT6A/CCT5/CCT8/CCT3/CCT2/EXOSC10/DCP2/RUVBL1/NOP10/RUVBL2	18
DNA integrity checkpoint signaling	4.2181e-05	BRCA1/MRE11/RAD51/TIPIN/GTSE1/THOC1/CDC14B/ORC1/UIMC1/MAP3K20/WDR76/CLSPN/CDC45/CDC6/MSH2/CDC5L/THOC5/TELO2/TTI1/E2F1/BABAM1/CASP2/CDK5RAP3/TIMELESS/MAPK14/RAD1/RPA2/CDK2/EIF2AK4/TTI2/STK33/TAOK3/RINT1/RNASEH2B/BRIP1/IER3/MDC1/DNA2/BARD1/BRCA2/CUL4A/TICRR/TP53/TIPRL/DTL/INTS7/ETAA1/FANCD2/ATM/CHEK1/RAD9B/FBXO4/RAD17/EME1/BABAM2/DONSON/NAE1/BRSK1/RPL26/ABRAXAS1/TOPBP1/ATRIP/PLK1/CDT1/RFWD3/CDK1/SE…	83
replication fork processing	4.2181e-05	BRCA1/DDX11/MRE11/BOD1L1/RAD51/NUCKS1/THOC1/EXD2/SAMHD1/RBBP8/RAD50/ZRANB3/PCNA/ZNF365/DNA2/SMARCAL1/BARD1/BRCA2/PARP1/ETAA1/MMS22L/EME1/TONSL/PRIMPOL/WRN/RFWD3/CENPX/SETMAR/CENPS/GEN1/ALYREF/TRAIP/FANCM/BLM/OOEP/RTEL1	36
meiotic cell cycle	4.47129e-05	CDC27/NCAPD2/MRE11/NCAPH2/NSUN2/YTHDC2/RAD51/NDC1/ASPM/RPS6KA2/TRIP13/SMC1A/MLH1/TOP2B/NDC80/RAD54L/ZW10/AURKA/ANAPC5/TDRD1/DMC1/CCNB1IP1/CDC25B/RBBP8/LFNG/SMC3/RAD51C/RAD51AP1/FBXO5/TTK/RAD1/RAD50/SMC4/WNT5A/ACTR3/MSH6/CDC20/NEK2/UBE2B/MLH3/MASTL/TEX14/NCAPH/MND1/KIF18A/CDK2/KLHDC3/TUBGCP3/HSPA2/PRDM7/ANAPC13/SGO1/TUBGCP2/TUBG1/PSMC3IP/TOP2A/BRME1/RPA1/FIGNL1/TESMIN/TEX15/SPIRE1/ESPL1/BRIP1/C9or…	157
regulation of mitochondrial gene expression	4.47129e-05	MTG2/CDK5RAP1/METTL4/C1QBP/MRPS27/FASTKD2/TSFM/METTL8/FASTKD3/PRKAA1/TACO1/UQCC2/LRPPRC/MTG1/RMND1/MALSU1/TRUB2/THAP11/TRMT10C/NSUN3/SHMT2/NGRN/COA3/CHCHD10/MPV17L2/RCC1L	26
protein-containing complex localization	4.53772e-05	FKBP4/AP2B1/RALA/ARHGAP44/FUZ/IFT88/LRRC7/LSG1/AP2S1/RIOK2/NDC1/AP3D1/IFT80/VPS35/DRD4/CACNG4/GPC4/PCM1/OPHN1/STX7/RABL2B/IFT25/XPO1/SEH1L/DYNLL1/BIRC5/IFT74/STX1B/IFT27/KIF3B/CLUAP1/RAB11A/IFT56/SLC1A1/NUP88/MAK/CILK1/MDN1/CEP72/LMNB1/IFT57/RPS15/RAP1A/SSX2IP/IFT46/DYNC2I2/IFT81/TTC21B/HIP1/IFT22/CALY/RAN/SNAP25/DZIP1/AKIRIN2/LCA5/LTV1/ATAD1/ARL3/CEP131/RALB/ATM/HNRNPU/CEP112/SPAG17/KIF5A/RPGR/N…	108
U2-type prespliceosome assembly	4.69191e-05	SF3B2/SF3A1/SNRPD3/PHF5A/HTATSF1/SF3B6/SF3B1/SNRPD2/SNRPB/SNRPB2/SNRPA1/BUD13/SNRPF/SF3B4/SNRPG/DDX46/SNIP1/SNRPD1/SF3B5/SNRPE/SF3A3/SF3B3	22
negative regulation of mitotic cell cycle	4.86898e-05	MAD1L1/BRCA1/MRE11/FHL1/SPDL1/MYO16/YTHDC2/TPR/TRIP13/NLE1/TIPIN/GTSE1/JADE1/RBL1/NDC80/CDC14B/ORC1/ZW10/UIMC1/BIRC5/MAP3K20/CLSPN/CDC6/MSH2/KLHL22/FBXO7/BMP7/RBBP8/RBL2/BABAM1/CASP2/EZH2/CDK5RAP3/FBXO5/TTK/IK/RAD50/BCL6/MAD2L2/MIIP/CDC20/CENPF/RPA2/TEX14/INHBA/ZWINT/CDK2/BTN2A2/BMP4/XRCC3/PCID2/RFPL1/PSMG2/CDKN1C/STK33/VPS4A/CCNB1/CDC73/CDCA8/TAOK3/RINT1/KLF4/CDK5RAP2/IER3/MDC1/BARD1/NABP2/TICRR…	137
negative regulation of organelle organization	4.91022e-05	GCLC/MAD1L1/FKBP4/SLC25A5/SCIN/BAZ1B/BRCA1/ERCC1/WAS/IGF1/MNAT1/BAK1/TMSB10/SPDL1/TPR/MPHOSPH9/GDI2/CTNNA2/ARFGEF1/PFN2/SPTB/RPS6KA2/TRIP13/TFRC/XRCC1/MCM2/CAPZB/CARMIL1/NDC80/WDR47/HUWE1/ZW10/TPX2/ARHGAP28/BIRC5/SCFD1/HNRNPC/HDAC6/TMEM14A/KLHL22/TRIOBP/BMP7/SPEF1/NAA10/CORO1A/ACD/NUBP1/CCP110/TJP1/TUBB4A/ARHGEF18/ANKRD27/MET/TESK1/STN1/TRIM37/PFN1/CRACD/TBC1D30/MDM1/MAK/FBXO5/TTK/IK/RAD1/RAD50/C…	193
negative regulation of mitotic cell cycle phase transition	5.01233e-05	MAD1L1/BRCA1/MRE11/FHL1/SPDL1/MYO16/TPR/TRIP13/GTSE1/JADE1/RBL1/NDC80/CDC14B/ORC1/ZW10/UIMC1/BIRC5/CLSPN/CDC6/KLHL22/FBXO7/RBBP8/RBL2/BABAM1/CASP2/EZH2/CDK5RAP3/FBXO5/TTK/IK/RAD50/MAD2L2/MIIP/CDC20/CENPF/RPA2/TEX14/INHBA/ZWINT/CDK2/BTN2A2/XRCC3/PCID2/RFPL1/PSMG2/VPS4A/CCNB1/CDC73/CDCA8/TAOK3/RINT1/KLF4/CDK5RAP2/IER3/BARD1/NABP2/TICRR/TP53/NUF2/DTL/DYNC1LI1/CTDSPL/INIP/ATM/INCENP/CHEK1/SPC25/ZFP36…	113
cellular nitrogen compound catabolic process	5.03761e-05	SARM1/ELAC2/CSDE1/SLC11A1/DERA/TYMP/RNASET2/TNFRSF1B/NSUN2/MTREX/MRTO4/THRAP3/PUM2/RC3H2/YBX3/NTHL1/YBX1/PDE4A/ELAVL1/PDE8A/IGF2BP2/ACAT1/EXOSC7/MLH1/UNG/NT5C2/EXOSC5/PKP1/TRAF5/TUT7/DIS3/CNOT3/KHSRP/XRN2/FUS/BLVRB/HNRNPC/AGO1/ADA2/ACOT7/ZC3H14/APEX1/SAMHD1/E2F1/FMR1/CDADC1/MLYCD/ABCC1/GSPT1/POP1/EIF3E/RNASEH2A/DNASE2/DDX49/GSK3A/ZC3HAV1/NUDT1/LSM5/BLVRA/EXOSC3/CPEB3/LARP4B/MTPAP/CASC3/ZPR1/DCPS/…	250
nucleoside triphosphate metabolic process	5.13679e-05	AK2/NDUFAB1/SLC25A13/MLXIPL/IGF1/NDUFS1/TBPL1/NDUFB4/PFKP/RHOA/HDAC4/SDHA/PGM1/SLC4A4/CAD/DNM1L/NDUFB2/ATP5F1D/NDUFB7/SAMHD1/TAFAZZIN/HTR2A/TGFB1/OGDH/IMPDH1/GCK/GIT1/NDUFC1/PPARGC1A/NDUFS8/ATP5F1B/ENO2/RAB23/ATP6V1A/DGUOK/NDUFS7/SLC25A12/ATP5PB/SDHB/NDUFB3/NDUFA8/PFKFB2/ATP5F1E/NDUFA1/DMAC2L/ITPA/NDUFA5/DUT/NDUFA10/H19/UCK1/RAN/PRKAA1/FIGNL1/CMPK2/ATP5MC2/NUDT15/NDUFB5/IER3/OLA1/NDUFA9/AK7/NDUFB…	149
heterocycle catabolic process	5.40071e-05	SARM1/ELAC2/CSDE1/DPEP1/SLC11A1/DERA/TYMP/RNASET2/TNFRSF1B/NSUN2/MTREX/MRTO4/THRAP3/PUM2/RC3H2/YBX3/NTHL1/YBX1/PDE4A/ELAVL1/PDE8A/IGF2BP2/ACAT1/EXOSC7/MLH1/UNG/NT5C2/EXOSC5/PKP1/TRAF5/TUT7/DIS3/CNOT3/KHSRP/XRN2/FUS/BLVRB/HNRNPC/AGO1/ADA2/ACOT7/ZC3H14/APEX1/SAMHD1/E2F1/FMR1/CDADC1/MLYCD/ABCC1/GSPT1/POP1/EIF3E/RNASEH2A/DNASE2/DDX49/GSK3A/ZC3HAV1/NUDT1/LSM5/BLVRA/EXOSC3/CPEB3/LARP4B/MTPAP/CASC3/ZPR1…	250
mitotic spindle assembly	5.51303e-05	POLDIP2/TPR/RHOA/KIF2A/SMC1A/CHMP2B/CHMP5/TPX2/BIRC5/KIF4A/AAAS/MYBL2/KIF3B/CEP192/RAB11A/ARHGEF10/CCDC61/BCCIP/SMC3/KPNB1/CHMP3/WRAP73/CDC20/NEK2/STAG1/VPS4B/CHMP1A/CDCA8/KIF23/KIF11/CHMP7/EML3/INCENP/HNRNPU/CCSAP/RACGAP1/ABRAXAS1/SPICE1/KIF15/MAP9/PLK1/AURKB/CEP97/CHEK2/DRG1/PRC1/MZT1/KIFC1/CHMP4A/LSM14A	50
ATP synthesis coupled electron transport	5.51303e-05	NDUFAB1/UQCRC1/NDUFS1/NDUFB4/SDHA/COQ9/NDUFB2/DLD/NDUFB7/TAFAZZIN/CHCHD2/NDUFC1/NDUFS8/DGUOK/NDUFS7/PARK7/SDHB/NDUFB3/NDUFA8/NDUFA1/COX6B1/COX7C/NDUFA5/NDUFA10/COX4I1/COX7B/CCNB1/AFG1L/COX5B/NDUFB5/NDUFA9/UQCRC2/NDUFB10/SNCA/NDUFS6/NDUFB9/UQCRB/NDUFS2/NDUFV3/NDUFS4/COX6C/NDUFB6/NDUFB8/NDUFV1/COA6/NDUFS5/UQCRFS1/CDK1/CYCS/UQCRH/COX8A/NDUFV2/COX5A/CYC1/NDUFA12/NDUFA6/COX2/CYTB/COX1/ND1/COX3/SDHD/ND…	66
mitochondrial ATP synthesis coupled electron transport	5.5441e-05	NDUFAB1/UQCRC1/NDUFS1/NDUFB4/SDHA/COQ9/NDUFB2/DLD/NDUFB7/TAFAZZIN/CHCHD2/NDUFC1/NDUFS8/DGUOK/NDUFS7/PARK7/SDHB/NDUFB3/NDUFA8/NDUFA1/COX6B1/COX7C/NDUFA5/NDUFA10/COX4I1/COX7B/CCNB1/AFG1L/COX5B/NDUFB5/NDUFA9/UQCRC2/NDUFB10/SNCA/NDUFS6/NDUFB9/UQCRB/NDUFS2/NDUFV3/NDUFS4/COX6C/NDUFB6/NDUFB8/NDUFV1/COA6/NDUFS5/UQCRFS1/CDK1/CYCS/UQCRH/COX8A/NDUFV2/COX5A/CYC1/NDUFA12/NDUFA6/COX2/CYTB/COX1/ND1/COX3/SDHD/ND…	66
nucleotide-excision repair	5.89106e-05	RAD52/DPF1/ERCC1/SLC30A9/MNAT1/ERCC8/POLD1/NTHL1/ATXN3/SMARCE1/XAB2/POLD3/SMARCA2/SIRT1/BCL7C/ERCC2/POLR2I/RPA3/STN1/SMARCD2/GTF2H1/BCL7A/GTF2H3/RPA2/RAD23B/POLK/USP45/SMARCA4/PHF10/RPA1/ERCC5/BRIP1/ACTL6A/SMARCC2/BRCA2/CUL4A/TP53/GTF2H2/GTF2H2C/CETN2/MMS19/FANCC/ERCC3/PBRM1/UVSSA/BRD7/COMMD1/SMARCC1/LIG4/POLE/RAD23A/USP7/ARID2/FAN1/HMGN1/GTF2H4/GTF2H5	57
centrosome duplication	6.0951e-05	BRCA1/NDE1/WDR62/NDC80/XPO1/CHMP2B/CHMP5/SIRT1/CEP76/CEP192/NUBP1/CCP110/CEP152/ARHGEF10/TRIM37/MDM1/CEP72/CHMP3/ALMS1/VPS4B/CDK2/STIL/XRCC3/CHMP1A/NAT10/CDK5RAP2/POC1B/BRCA2/CEP131/PLK4/CETN2/CENPJ/SASS6/BRSK1/PPP1R35/CCNF/SPICE1/DEUP1/CEP295/C2CD3/SAC3D1/CNTROB/PKHD1/CEP135/CKAP5/RTTN/GEN1/NPM1/CEP63/NUP62/RAB6C	51
protein localization to mitochondrion	6.0951e-05	RALA/AGK/TOMM34/MIPEP/BCS1L/LMAN1/TIMM21/HUWE1/DNM1L/RNF31/TIMM13/HPS4/TOMM22/FBXO7/SAMM50/TIMM9/GDAP1/TIMM44/PDCD5/TIMM50/GSK3A/PMPCB/MAPK8/PITRM1/GRPEL1/MTCH2/AIP/HTRA2/RHOU/MFN2/MTERF4/TIMM8A/MTX2/TOMM40/PRKAA1/AP3B1/TIMM17A/TIMM10/MGARP/AKT1/SAE1/TIMM29/HAX1/HSPD1/TOMM70/OXA1L/HK1/AIFM1/TOMM40L/HK2/CALM3/MAIP1/FZD5/CHCHD4/COX18/BAP1/GRPEL2/TRMT10B/PMPCA/MOAP1/C11orf65/MFF/MTX1/ABLIM3/TOMM20/P…	80
positive regulation of cell cycle	6.10765e-05	MAD1L1/POLDIP2/DBF4/NCAPD2/DDX11/IGF1/MNAT1/NCAPH2/CUL3/YTHDC2/TPR/MTA3/RHOA/ASNS/RAD18/SPAG5/THOC1/CDC14A/NDC80/CDC14B/AURKA/ANAPC5/BIRC5/MAP3K20/TGFB2/CDC6/CDC7/RANBP1/THOC5/PDGFB/APEX1/CDC25B/KIF3B/FAM83D/RAB11A/CSPP1/LFNG/EZH2/FGF8/RAD51C/RPS6KB1/NCAPG/ZPR1/GLI1/RAD51AP1/FBXO5/CCND3/PDGFRB/SMC4/WNT5A/ECT2/HYAL1/KLHL18/EIF4G1/TTL/CHMP3/PROX1/KIF14/CCND2/UBE2B/CPSF3/VPS4B/SLF2/TBX2/NCAPH/GPSM2/…	187
positive regulation of amide metabolic process	6.18039e-05	CSDE1/YBX3/YBX1/ELAVL1/DHX29/RHOA/PICALM/PLD1/GCN1/EIF3D/CDK5RAP1/FMR1/DNAJC3/EIF3E/HNRNPL/GSK3A/CPEB3/LARP4B/RPS6KB1/C1QBP/TENT4A/MRPS27/EIF4G1/PASK/FASTKD2/SERP1/KHDRBS1/RPL5/METTL8/FASTKD3/SOX4/UPF3B/MIF4GD/EIF2AK4/FXR2/NSUN5/HABP4/EIF5A/SYNCRIP/NAT10/DHX9/NIBAN1/UQCC2/CYP1B1/METTL5/SSB/HNRNPD/LARP1B/EIF4A3/SIRT3/POLR2D/EIF2B5/METTL14/SLC2A13/CDC123/GUF1/UHMK1/BOLL/HNRNPU/IMPACT/LARP1/RMND1/NC…	99
homologous recombination	6.18039e-05	BRCA1/MRE11/RAD51/NUCKS1/TRIP13/MLH1/TOP2B/RAD54L/DMC1/CCNB1IP1/RBBP8/RAD51C/RAD51AP1/RAD50/UBE2B/MLH3/MND1/KLHDC3/PRDM7/PSMC3IP/TOP2A/BRME1/BRIP1/BARD1/FANCD2/ATM/EME1/ANKLE1/HSF2BP/HFM1/TOPBP1/PRDM9/RAD21/CENPX/C11orf80/CENPS/CNTD1/RNF212/RMI1/RAD51B/RAD51D/FANCM/RAD54B/MSH5/SYCE3	45
regulation of mitochondrial translation	6.18039e-05	MTG2/CDK5RAP1/C1QBP/MRPS27/FASTKD2/TSFM/METTL8/FASTKD3/TACO1/UQCC2/LRPPRC/MTG1/RMND1/MALSU1/TRUB2/TRMT10C/NSUN3/SHMT2/NGRN/COA3/MPV17L2/RCC1L	22
regulation of DNA damage checkpoint	6.18039e-05	BRCA1/RAD51/THOC1/MAP3K20/WDR76/THOC5/TELO2/TTI1/RPA2/TTI2/RNASEH2B/BARD1/BRCA2/CUL4A/ETAA1/FBXO4/BABAM2/RFWD3/CHEK2/BRCC3/DDX39B/PPP1R10	22
regulation of DNA biosynthetic process	6.34308e-05	JADE2/RFC2/PAK3/JADE1/XRCC5/MAP3K4/MAPKAPK5/HNRNPC/HSP90AB1/MAPK1/PDGFB/GINS1/MAPK3/ACD/DNAJC2/STN1/PTGES3/RFC5/PDGFRB/CCT4/NEK2/TCP1/HNRNPA2B1/GFER/CHTF18/POT1/GNL3L/DKC1/GINS2/PCNA/RFC3/MEN1/NAT10/HNRNPA1/CCT7/KLF4/NIBAN2/DSCC1/MYC/CYP1B1/HNRNPD/FGF2/ACVRL1/PIF1/PARN/ARRB2/WRAP53/TP53/NVL/NAF1/CCT6A/GINS4/ATM/CHEK1/CCT5/NEK7/FBXO4/HNRNPU/CCT8/FGFR4/USP1/CCT3/MEAF6/RFC4/CCT2/CHTF8/EXOSC10/DCP2/C…	75
establishment of protein localization to mitochondrion	6.34308e-05	RALA/AGK/TOMM34/MIPEP/BCS1L/LMAN1/TIMM21/HUWE1/RNF31/TIMM13/HPS4/TOMM22/FBXO7/SAMM50/TIMM9/GDAP1/TIMM44/PDCD5/TIMM50/GSK3A/PMPCB/MAPK8/PITRM1/GRPEL1/AIP/HTRA2/RHOU/MFN2/MTERF4/TIMM8A/MTX2/TOMM40/PRKAA1/AP3B1/TIMM17A/TIMM10/MGARP/AKT1/SAE1/TIMM29/HAX1/HSPD1/TOMM70/OXA1L/HK1/AIFM1/TOMM40L/HK2/CALM3/MAIP1/FZD5/CHCHD4/COX18/BAP1/GRPEL2/TRMT10B/PMPCA/MOAP1/C11orf65/MFF/MTX1/ABLIM3/TOMM20/PARL/TOMM5/TI…	76
ribosomal subunit export from nucleus	6.94834e-05	LSG1/RIOK2/XPO1/NUP88/MDN1/RPS15/RAN/LTV1/ABCE1/NMD3/RRS1/NPM1/NOP9/SDAD1/EIF6	15
DNA strand elongation involved in DNA replication	6.94834e-05	LIG3/POLD3/GINS1/POLA1/MCM4/LIG1/POLD2/MCM3/PCNA/RFC3/DNA2/POLE3/RFC4/MCM7/POLE	15
ribosome localization	7.05294e-05	LSG1/RIOK2/XPO1/NUP88/MDN1/RPS15/RAN/LTV1/ABCE1/NMD3/RRS1/NPM1/NOP9/SDAD1/EIF6	15
positive regulation of telomerase RNA localization to Cajal body	7.30223e-05	CCT4/TCP1/DKC1/CCT7/SHQ1/NAF1/NHP2/CCT6A/CCT5/CCT8/CCT3/CCT2/RUVBL1/NOP10/RUVBL2	15
cell cycle DNA replication	7.49251e-05	DBF4/RAD51/MCM2/TIPIN/MCM6/ZMPSTE24/CDC45/CDC7/GINS1/POLA1/MCM4/LIG1/ZPR1/FBXO5/MCM3/GMNN/BCL6/INO80/E2F8/PCNA/DNA2/BRCA2/DONSON/DBF4B/WRN/E2F7/CDT1/FEN1/ATAD5/GINS3/BLM/ZNF830/RTEL1	33
telomere maintenance via telomere lengthening	7.4934e-05	MRE11/RFC1/RAD51/XRCC5/MAP3K4/MAPKAPK5/HNRNPC/HSP90AB1/MAPK1/TELO2/MAPK3/ACD/STN1/GAR1/PTGES3/RAD50/CCT4/NEK2/DCLRE1B/TCP1/HNRNPA2B1/POT1/GNL3L/DKC1/SLX1A/RPA1/NAT10/HNRNPA1/CCT7/PIF1/PARN/WRAP53/PARP1/NAF1/NHP2/CCT6A/ATM/CCT5/NEK7/FBXO4/HNRNPU/CCT8/CCT3/TERT/CCT2/EXOSC10/DCP2/DHX36/CTC1/AURKB/SLX1B/NOP10/PINX1/RTEL1	54
regulation of protein modification by small protein conjugation or removal	7.60969e-05	GCLC/KDM1A/MYCBP2/RPS20/SPRTN/BRCA1/CUL3/HSPA5/MAGEC2/MAPK9/HERPUD1/ATG5/HMG20B/HDAC4/UBE2D1/SART3/CDC14B/HUWE1/OTUB2/HSP90AB1/RBX1/BIRC7/TRIB3/NDFIP2/N4BP1/AXIN1/STUB1/UBE2I/GSK3A/CAV1/AIMP2/GTPBP4/UBE2S/SEPTIN4/CDK5RAP3/PEX12/WFS1/COPS7A/SASH1/FBXO5/BAG2/UBE3A/WDR48/RPS15/PARK7/MAD2L2/IVNS1ABP/CDC20/MASTL/EGR1/COPS5/RPL5/SOX4/RPL23/UBA2/PRKCG/PIN1/GNL3L/PRR7/NDFIP1/PIAS3/PER2/GPS2/HSPBP1/UBQLN1…	140
sulfur compound metabolic process	7.62662e-05	GCLC/HS3ST1/NDUFAB1/ACSM3/CIAPIN1/PDK2/FMO3/AASS/ST3GAL1/EXTL3/ACP3/DPEP1/CPS1/MAT2B/FAR2/PDK3/ACSL4/ACAT1/ACACB/MCCC1/GSTP1/DLD/PHGDH/NUBP2/ACOT7/MTAP/GGT5/MTHFD1/AHCY/SMS/MLYCD/NUBP1/BPNT2/GCDH/ETHE1/OGDH/GLRX3/BLMH/NAGLU/AADAT/UGDH/ST3GAL4/PDHX/UST/HMGCS1/HSPA9/HYAL1/ICMT/CTH/MTR/AKR1A1/SLC19A2/ELOVL4/ACOT2/DLST/GPAM/SLC10A7/B4GALT4/LIAS/ACOT9/ACSL3/CHPF/MTRR/MCEE/GNMT/HS3ST3B1/SLC25A19/TPST2/…	170
positive regulation of telomere maintenance	7.62662e-05	ERCC1/MRE11/XRCC5/MAP3K4/MAPKAPK5/MAPK1/ACTR5/MAPK3/ACD/TFPT/RAD50/INO80D/INO80B/CCT4/UCHL5/NEK2/TCP1/HNRNPA2B1/POT1/INO80/DKC1/SLX1A/HNRNPA1/CCT7/ACTL6A/HNRNPD/NABP2/PARN/NAF1/CCT6A/ATM/CCT5/NEK7/FBXO4/INO80C/CCT8/CCT3/GNL3/CCT2/INO80E/DHX36/RUVBL1/AURKB/SLX1B/RUVBL2/MCRS1/PPP1R10/RTEL1	48
protein localization to chromosome	8.10359e-05	JARID2/CENPQ/SPDL1/SPI1/XRCC5/NDC80/ZW10/MSH2/MACROH2A2/VRK1/CTCF/ACD/PIH1D1/EZH2/TTK/IK/CENPA/CCT4/RPA2/SLF2/TCP1/H2BC11/MCM8/POT1/GNL3L/DKC1/RPA1/SLF1/PPHLN1/CCT7/KNL1/LEF1/NABP2/BRCA2/WRAP53/BOD1/CDCA5/CCT6A/CHMP7/CCT5/XRCC4/BUB3/CCT8/BUB1B/CCT3/GNL3/TASOR/NIPBL/TERT/RAD21/SPIDR/VCP/CCT2/PLK1/CDT1/MIS12/CDK1/ESCO2/MTBP/ZWILCH/SGF29/HASPIN/AURKB/RCC2/RUVBL2/KNTC1/FAM47E/H4C3/CHAMP1/SMC5/PINX1/H…	72
protein localization to kinetochore	8.10359e-05	CENPQ/SPDL1/NDC80/ZW10/TTK/IK/KNL1/BUB3/CDT1/MIS12/CDK1/MTBP/ZWILCH/AURKB/RCC2/KNTC1/CHAMP1	17
tRNA threonylcarbamoyladenosine metabolic process	8.21752e-05	TRIT1/HSD17B10/OSGEP/CDK5RAP1/TRMT5/CTAG2/OSGEPL1/TPRKB/GON7/TRMT61B/TP53RK/TRMT10C/PUS1/CTAG1B/YRDC/LAGE3/CTAG1A	17
positive regulation of cell cycle checkpoint	8.21752e-05	MAD1L1/TPR/NDC80/BIRC5/MAP3K20/TELO2/TTI1/PROX1/XRCC3/PCID2/TTI2/CDCA8/DYNC1LI1/INCENP/MAD2L1/GEN1/AURKB	17
protein localization to condensed chromosome	8.51015e-05	CENPQ/SPDL1/NDC80/ZW10/TTK/IK/KNL1/BUB3/CDT1/MIS12/CDK1/MTBP/ZWILCH/AURKB/RCC2/KNTC1/CHAMP1	17
meiotic nuclear division	9.49029e-05	MRE11/NCAPH2/RAD51/NDC1/ASPM/RPS6KA2/TRIP13/SMC1A/MLH1/TOP2B/NDC80/RAD54L/AURKA/DMC1/CCNB1IP1/CDC25B/SMC3/RAD51C/RAD51AP1/FBXO5/TTK/RAD1/RAD50/SMC4/WNT5A/ACTR3/CDC20/UBE2B/MLH3/MASTL/TEX14/NCAPH/MND1/KIF18A/KLHDC3/HSPA2/PRDM7/SGO1/PSMC3IP/TOP2A/BRME1/FIGNL1/TESMIN/TEX15/SPIRE1/ESPL1/BRIP1/C9orf78/SMC2/DMRT1/BRDT/ACTR2/SYCP3/BRCA2/P3H4/DMRTC2/NUF2/FANCD2/ATM/INCENP/EME1/FBXO43/BUB1B/SHCBP1L/CCNB2/…	111
regulation of translational initiation	0.000100162	CSDE1/TPR/EIF2AK2/FECH/DHX29/DDX1/BZW1/MTIF2/EIF2AK1/TMED2/EIF5/FMR1/DNAJC3/EIF3E/EIF3B/EIF4H/RPS6KB1/EIF1B/EIF4G1/EIF2B2/KHDRBS1/PAIP2B/MIF4GD/ATF4/EIF2AK4/HABP4/EIF2S1/BZW2/NCBP1/RPL13A/POLR2D/EIF2B5/CDC123/UHMK1/BOLL/BANK1/IMPACT/LARP1/EIF4A2/NCK1/EIF5B/METTL3/POLR2G/PAIP1/PPP1CA/EIF1/EIF3K/NPM1/EIF4EBP1/YTHDF2/MTOR/TNF/EIF4EBP3/CCL5	54
pteridine-containing compound metabolic process	0.000103988	MTHFD2/FOLH1/MTHFD1/FOLR1/SPR/MTR/MTHFD1L/MTRR/GCH1/PCBD2/ALDH1L2/MTHFS/FPGS/GGH/ATIC/PTS/QDPR/GART/MTHFD2L/SLC25A32/SLC19A1/TYMS/SHMT1/DHFR2/SHMT2/DHFR	26
water-soluble vitamin metabolic process	0.000105317	GCLC/ACP3/MTHFD2/MCCC1/PNPO/FOLR1/VNN1/VNN2/MTR/AKR1A1/SLC19A2/ABCD4/MTRR/CLYBL/SLC25A19/PANK2/MMACHC/RFK/PSAT1/ALDH1L2/MTHFS/FPGS/MMAB/GSTO1/AASDHPPT/MMAA/HLCS/FLAD1/ALPL/MTHFD2L/SLC25A32/BTD/SLC23A1/SLC19A1/SHMT1/DHFR2/SHMT2/SLC52A2/TPK1/DHFR/THTPA	41
meiotic cell cycle process	0.000105317	NCAPD2/MRE11/NCAPH2/NSUN2/RAD51/NDC1/ASPM/RPS6KA2/TRIP13/SMC1A/MLH1/TOP2B/NDC80/RAD54L/AURKA/DMC1/CCNB1IP1/CDC25B/SMC3/RAD51C/RAD51AP1/FBXO5/TTK/RAD1/RAD50/SMC4/WNT5A/ACTR3/MSH6/CDC20/UBE2B/MLH3/MASTL/TEX14/NCAPH/MND1/KIF18A/KLHDC3/HSPA2/PRDM7/SGO1/TUBG1/PSMC3IP/TOP2A/BRME1/FIGNL1/TESMIN/TEX15/SPIRE1/ESPL1/BRIP1/C9orf78/SMC2/DMRT1/BRDT/ACTR2/SYCP3/BRCA2/P3H4/DMRTC2/NUF2/FANCD2/ATM/INCENP/NCAPD3/E…	120
positive regulation of cell cycle phase transition	0.000105317	CUL3/MTA3/THOC1/ANAPC5/CDC6/CDC7/THOC5/APEX1/CDC25B/FAM83D/RAB11A/EZH2/RAD51C/GLI1/FBXO5/CCND3/HYAL1/KLHL18/EIF4G1/CCND2/CPSF3/VPS4B/TBX2/STIL/DLGAP5/HSPA2/CCNB1/CDC73/CDK4/ESPL1/CUL4A/ANAPC11/RPTOR/AKT1/DTL/DYRK3/CDCA5/MEPCE/CENPJ/ADAMTS1/LSM11/NSMCE2/SASS6/CUL4B/CDC25C/DBF4B/DDR2/CDC25A/TERT/RRM1/CDT1/SIN3A/WNT10B/CDK1/PLRG1/RRM2/MTBP/UBE2C/ATAD5/RCC2/NPM1/LSM10/RAD51B/PLCB1/CHEK2/CDK10/PBX1/AN…	74
DNA damage checkpoint signaling	0.000109808	BRCA1/MRE11/RAD51/TIPIN/GTSE1/THOC1/CDC14B/UIMC1/MAP3K20/WDR76/CLSPN/MSH2/CDC5L/THOC5/TELO2/TTI1/E2F1/BABAM1/CASP2/CDK5RAP3/MAPK14/RAD1/RPA2/CDK2/EIF2AK4/TTI2/STK33/TAOK3/RINT1/RNASEH2B/BRIP1/IER3/MDC1/BARD1/BRCA2/CUL4A/TICRR/TP53/TIPRL/DTL/INTS7/ETAA1/FANCD2/ATM/CHEK1/RAD9B/FBXO4/RAD17/EME1/BABAM2/DONSON/BRSK1/RPL26/ABRAXAS1/TOPBP1/ATRIP/PLK1/RFWD3/CDK1/TRIAP1/RHNO1/PTPN11/CEP63/CHEK2/FOXO4/MUC1…	75
regulation of protein ubiquitination	0.000109808	GCLC/KDM1A/MYCBP2/RPS20/SPRTN/BRCA1/CUL3/HSPA5/MAGEC2/MAPK9/HERPUD1/ATG5/UBE2D1/CDC14B/HUWE1/OTUB2/HSP90AB1/RBX1/BIRC7/TRIB3/NDFIP2/N4BP1/AXIN1/STUB1/GSK3A/CAV1/AIMP2/GTPBP4/UBE2S/SEPTIN4/CDK5RAP3/PEX12/WFS1/SASH1/FBXO5/BAG2/UBE3A/WDR48/RPS15/PARK7/MAD2L2/IVNS1ABP/CDC20/MASTL/RPL5/SOX4/RPL23/PRKCG/PIN1/GNL3L/PRR7/NDFIP1/PER2/GPS2/HSPBP1/UBQLN1/SPRY2/MARCHF7/DERL1/PLAA/ARRB1/DCUN1D5/FANCI/RPS2/ARR…	119
protein targeting	0.000109808	M6PR/AGK/VPS41/SEC62/ZDHHC6/TOMM34/SEC63/MIPEP/PEX3/HSPA5/VPS13D/HERPUD1/HOMER3/SEC61A1/AP3D1/TRAM2/LMAN1/TIMM21/HUWE1/RNF31/TIMM13/HPS4/TOMM22/FBXO7/MIEF1/SAMM50/AP4S1/TIMM9/SRP54/UBL4A/ZDHHC15/MON1B/CEMIP/ZDHHC2/GDAP1/SNX16/TIMM44/PDCD5/TIMM50/CDC37/GSK3A/PMPCB/SLC1A1/SEC61B/PITRM1/TRIM37/PEX12/GRPEL1/AIP/GNPTAB/C2CD5/MAN1A1/GLP1R/PEX7/ARL6/SPCS1/HTRA2/ICMT/RHOU/MFN2/SPCS2/ITGB1BP1/LTBP2/SIL1/M…	175
establishment of organelle localization	0.000111179	MAD1L1/STARD3NL/BTK/CENPQ/CUL3/RIPOR1/SPDL1/LSG1/C12orf4/TRAPPC3/SYNE2/RIOK2/AP3D1/RAB27A/AP3M2/NDE1/PICALM/MLH1/SPAG5/IL4R/PCM1/KIF22/NDC80/XPO1/CHMP2B/SEH1L/CHMP5/TMED2/LAT2/ZW10/DNM1L/BIRC5/NUDC/EXOC1/HDAC6/NEFH/TRIP11/KIF3B/ASIP/FAM83D/RAB11A/SPG11/BLOC1S6/TLE6/RAB3A/KXD1/YKT6/TESK1/PTGDS/ARHGAP21/KPNB1/NUP88/C17orf75/CBL/LIN7A/MDN1/EXOC2/LMNB1/TRAPPC13/ARL6/PDCD10/SNX4/TTL/CENPA/RPS15/CHMP3/…	226
regulation of signal transduction by p53 class mediator	0.000111179	KDM1A/RPS20/CD44/HIPK2/NUAK1/ZMPSTE24/RRN3/AURKA/MAPKAPK5/RFFL/SIRT1/PRMT5/CDK5RAP3/MAP2K6/NOP2/PAK1IP1/RPS15/CHD5/STK11/RPL5/SOX4/EEF1E1/RPL23/EIF5A/USP15/URB2/MARCHF7/MYC/COPS3/TP53/PMAIP1/AKT1/RPL11/DYRK3/RPL37/ATM/CHEK1/SETD9/DYRK1A/HIPK4/RPL26/HNRNPK/SPRED1/ARMC10/RNF34/TRIAP1/BCL2/RPS7/TP53RK/ATAD5/MLF1/AURKB/RRS1/CHEK2/KMT5A/PRKN/MUC1/TAF9B/USP7/RPF2/SPRED2/MTOR/PRMT6/TIFAB/BOP1/TAF9	66
regulation of DNA recombination	0.000111179	KDM1A/WAS/MRE11/RAD51/POLQ/TFRC/MLH1/THOC1/RIF1/FUS/MSH2/CD40/SMCHD1/RBBP8/ERCC2/IL27RA/TGFB1/EXOSC3/NSD2/RAD51AP1/TIMELESS/BRD8/MSH3/RAD50/BCL6/WDR48/MSH6/MAD2L2/RPA2/UBE2B/ZRANB3/SHLD2/MORF4L2/PRDM7/HELB/YEATS4/NDFIP1/FIGNL1/TEX15/ACTL6A/ACTR2/ZNF365/WRAP53/PARP1/CHEK1/MMS19/PAXIP1/ANKLE1/TNFSF13/SMARCAD1/VPS72/HELQ/PPP4R2/MEAF6/PRDM9/SPIDR/STAT6/HDGFL2/RMI2/RUVBL1/ATAD5/MAGEF1/DMAP1/FANCB/KPNA…	80
pyrimidine-containing compound metabolic process	0.000114277	ACP3/CPS1/TYMP/TBPL1/SLC4A7/NTHL1/UNG/CAD/MAPK1/ERH/CDADC1/DHODH/UMPS/SLC19A2/ALDH6A1/NT5C3A/SMUG1/SLC25A19/NT5C/APOBEC3A/APOBEC3F/DUT/MBD4/DCTD/UCK1/CMPK2/TET1/TDG/NME7/UCK2/PRPS1/AK3/ENPP3/NEIL2/DCK/TK2/TK1/DTYMK/CTPS1/TYMS/SHMT1/DHFR2/APOBEC3B/DCTPP1/ENTPD5/DPYD/TPK1/ENTPD4/UCKL1/MTOR/NT5M/NME1/NME2/THTPA	54
mRNA export from nucleus	0.000114277	NUP160/NSUN2/TPR/THOC3/NUP133/THOC1/YTHDC1/THOC5/PABPN1/RAE1/NUP93/CASC3/NUP88/MAGOHB/NUP107/SRSF3/NUP155/SMG7/GLE1/ENY2/FYTTD1/HNRNPA2B1/DDX39A/NUP85/THOC2/PCID2/THOC6/NXT1/NCBP1/EIF4A3/POLR2D/HHEX/SMG1/MAGOH/IWS1/THOC7/C12orf50/DDX19A/AGFG1/ALYREF/DDX39B/SARNP/RBM15B/RBM8A/NXF2/NXF2B	46
reciprocal meiotic recombination	0.000115388	MRE11/RAD51/TRIP13/MLH1/TOP2B/RAD54L/DMC1/CCNB1IP1/RAD51C/RAD51AP1/RAD50/UBE2B/MLH3/MND1/KLHDC3/PRDM7/PSMC3IP/TOP2A/BRME1/BRIP1/FANCD2/ATM/EME1/ANKLE1/HSF2BP/HFM1/PRDM9/RAD21/CENPX/C11orf80/CENPS/CNTD1/RNF212/RMI1/RAD51B/RAD51D/FANCM/RAD54B/MSH5/SYCE3	40
nucleoside bisphosphate biosynthetic process	0.000116941	PDK2/PDK3/COASY/ACSL4/ACAT1/ACACB/DLD/ACOT7/MLYCD/GCDH/PDHX/ELOVL4/PANK3/SLC25A16/ACSL3/PANK2/ACSBG2/PPT1/ACLY/PDHA1/PPCDC/PAPSS1/SLC27A2/SNCA/MMUT/HSD17B12/DLAT/ACSL1/PANK1/PANK4/DIP2A/ELOVL7/ACSL6/HACD1/PDHB/ELOVL6/ACSF3/ELOVL2/HTD2/ACACA	40
ribonucleoside bisphosphate biosynthetic process	0.000117228	PDK2/PDK3/COASY/ACSL4/ACAT1/ACACB/DLD/ACOT7/MLYCD/GCDH/PDHX/ELOVL4/PANK3/SLC25A16/ACSL3/PANK2/ACSBG2/PPT1/ACLY/PDHA1/PPCDC/PAPSS1/SLC27A2/SNCA/MMUT/HSD17B12/DLAT/ACSL1/PANK1/PANK4/DIP2A/ELOVL7/ACSL6/HACD1/PDHB/ELOVL6/ACSF3/ELOVL2/HTD2/ACACA	40
purine nucleoside bisphosphate biosynthetic process	0.000118256	PDK2/PDK3/COASY/ACSL4/ACAT1/ACACB/DLD/ACOT7/MLYCD/GCDH/PDHX/ELOVL4/PANK3/SLC25A16/ACSL3/PANK2/ACSBG2/PPT1/ACLY/PDHA1/PPCDC/PAPSS1/SLC27A2/SNCA/MMUT/HSD17B12/DLAT/ACSL1/PANK1/PANK4/DIP2A/ELOVL7/ACSL6/HACD1/PDHB/ELOVL6/ACSF3/ELOVL2/HTD2/ACACA	40
reciprocal homologous recombination	0.000126821	MRE11/RAD51/TRIP13/MLH1/TOP2B/RAD54L/DMC1/CCNB1IP1/RAD51C/RAD51AP1/RAD50/UBE2B/MLH3/MND1/KLHDC3/PRDM7/PSMC3IP/TOP2A/BRME1/BRIP1/FANCD2/ATM/EME1/ANKLE1/HSF2BP/HFM1/PRDM9/RAD21/CENPX/C11orf80/CENPS/CNTD1/RNF212/RMI1/RAD51B/RAD51D/FANCM/RAD54B/MSH5/SYCE3	40
ribonucleoside triphosphate metabolic process	0.00012957	AK2/NDUFAB1/SLC25A13/MLXIPL/IGF1/NDUFS1/NDUFB4/PFKP/RHOA/HDAC4/SDHA/PGM1/SLC4A4/CAD/DNM1L/NDUFB2/ATP5F1D/NDUFB7/TAFAZZIN/HTR2A/TGFB1/OGDH/IMPDH1/GCK/GIT1/NDUFC1/PPARGC1A/NDUFS8/ATP5F1B/ENO2/RAB23/ATP6V1A/DGUOK/NDUFS7/SLC25A12/ATP5PB/SDHB/NDUFB3/NDUFA8/PFKFB2/ATP5F1E/NDUFA1/DMAC2L/ITPA/NDUFA5/NDUFA10/H19/UCK1/RAN/PRKAA1/FIGNL1/ATP5MC2/NDUFB5/IER3/OLA1/NDUFA9/NDUFB10/RPTOR/ATP1B1/NME7/UCK2/PARP1/ND…	136
rRNA modification	0.000133415	TSR3/TFB1M/DIMT1/FBL/FTSJ3/GAR1/NOP2/NSUN4/MRM2/EMG1/NSUN5/DKC1/NAT10/METTL5/NAF1/NHP2/TFB2M/RPUSD2/ZCCHC4/METTL15/TRMT61B/MRM3/TRMT112/NSUN3/NOP10/TRMT2B/FDXACB1/MRM1	28
purine nucleoside triphosphate metabolic process	0.00013638	AK2/NDUFAB1/SLC25A13/MLXIPL/IGF1/NDUFS1/NDUFB4/PFKP/RHOA/HDAC4/SDHA/PGM1/SLC4A4/DNM1L/NDUFB2/ATP5F1D/NDUFB7/SAMHD1/TAFAZZIN/HTR2A/TGFB1/OGDH/IMPDH1/GCK/GIT1/NDUFC1/PPARGC1A/NDUFS8/ATP5F1B/ENO2/RAB23/ATP6V1A/DGUOK/NDUFS7/SLC25A12/ATP5PB/SDHB/NDUFB3/NDUFA8/PFKFB2/ATP5F1E/NDUFA1/DMAC2L/ITPA/NDUFA5/NDUFA10/H19/RAN/PRKAA1/FIGNL1/ATP5MC2/NUDT15/NDUFB5/IER3/OLA1/NDUFA9/NDUFB10/RPTOR/ATP1B1/NME7/PARP1/ND…	135
base-excision repair	0.00013638	LIG3/POLQ/POLD1/NTHL1/POLB/XRCC1/UNG/HUWE1/APEX1/LIG1/RPA3/NEIL3/ADPRS/RPA2/SMUG1/MBD4/PARP2/RPA1/PCNA/MUTYH/ERCC5/DNA2/TDG/RPS3/HMGA2/NEIL2/WRN/FEN1/APEX2/POLE/PRMT6/PARG	32
response to ionizing radiation	0.000143847	KDM1A/BRCA1/ERCC1/BAK1/HSPA5/ERCC8/RAD51/CYBA/KARS1/NUCKS1/POLB/XRCC5/ZMPSTE24/RAD54L/UIMC1/MAP3K20/MSH2/SIRT1/SFRP1/BABAM1/BRAT1/CCL7/TMEM109/CBL/RAD51AP1/MAPK14/RNF8/RAD1/ECT2/STK11/CCND2/EGR1/ELK1/INO80/PRKAA1/FIGNL1/MEN1/MYC/BARD1/NABP2/BRCA2/TICRR/TP53/INTS7/PARP1/FANCD2/SFRP2/INIP/ATM/RAD9B/FBXO4/XRCC4/PAXIP1/BABAM2/EYA3/RPL26/ABRAXAS1/TOPBP1/RNF168/NIPBL/SPIDR/WRN/IKBIP/XRRA1/RFWD3/CXCL10/…	84
cytoplasmic translational initiation	0.000143847	DHX29/EIF2B3/EIF3I/EIF3L/EIF3D/EIF5/EIF3E/EIF3B/EIF3A/EIF4G1/MIF4GD/EIF2S2/EIF2S3/EIF3G/NCBP1/RPL13A/EIF2D/EIF3M/EIF4A2/NCK1/EIF4A1/SLBP/METTL3/EIF3K/EIF2S3B/EIF3C/YTHDF2/MTOR/MCTS1	29
nuclear DNA replication	0.000143847	DBF4/RAD51/MCM2/TIPIN/MCM6/ZMPSTE24/CDC45/CDC7/GINS1/POLA1/MCM4/LIG1/MCM3/GMNN/BCL6/INO80/PCNA/DNA2/BRCA2/DONSON/DBF4B/WRN/CDT1/FEN1/ATAD5/GINS3/BLM/ZNF830/RTEL1	29
import into nucleus	0.000146988	POLA2/TPR/TNPO3/IPO5/ELAVL1/HYAL2/NUP133/PTGS2/GCKR/IPO11/NUP50/NUP188/JAK2/NFKBIA/FERMT1/KPNA3/NUTF2/NUP93/SPG11/TGFB1/TNPO2/KPNB1/NUP88/ZPR1/NUP98/NUP107/MAPK14/RAB23/E2F3/TMCO6/NUP155/ECT2/UFM1/TARDBP/CSE1L/NUP153/BMP4/NUP85/MED1/RPL23/SMO/RPAIN/TRIM28/RAN/NXT1/IPO8/MDFIC/AKIRIN2/HNRNPA1/APPL2/NUP54/PPP3CA/NUP58/CDAN1/TP53/AKT1/HIKESHI/ZIC1/RGPD3/RANBP2/ANGPT1/HEATR3/SEC13/APPL1/POM121L2/NUP35…	96
negative regulation of G2/M transition of mitotic cell cycle	0.00016218	BRCA1/MRE11/FHL1/CDC14B/ORC1/UIMC1/CLSPN/CDC6/RBBP8/BABAM1/CDK5RAP3/RAD50/MIIP/RFPL1/VPS4A/TAOK3/RINT1/IER3/BARD1/NABP2/TICRR/DTL/INIP/ATM/CHEK1/RAD17/BABAM2/DONSON/NAE1/BRSK1/ABRAXAS1/TOPBP1/RAD21/ZFYVE19/PLK1/CDK1/AURKB/GPR132/FOXO4/BRCC3/BLM/ZNF830/TRIM39/PINX1	44
transcription by RNA polymerase III	0.000168583	TENM1/BAZ1B/CHD8/SNAPC2/TBP/POLR3G/GTF3C2/SF3B1/IVNS1ABP/GTF3C3/GTF3A/INHBA/DEK/GTF3C4/PRDX5/ICE2/MYBBP1A/POLR3F/RPTOR/ZC3H8/POLR2K/GTF3C5/SMARCA5/GTF3C6/POLR3K/ICE1/DDX21/ZNF143/NAB2/SETD5/POLR3D/AR/POLR1C/SNAPC5/DHX36/POLR3C/MTOR/ZNF345	38
aminoacyl-tRNA metabolism involved in translational fidelity	0.000168583	LARS2/IARS2/AARS1/AARS2/DTD1/DTD2/LARS1/VARS2/TARS2/PRORSD1P/IARS1/VARS1/AARSD1	13
regulation of DNA-directed DNA polymerase activity	0.000168628	RFC2/GINS1/RFC5/CHTF18/GINS2/PCNA/RFC3/DSCC1/GINS4/RFC4/CHTF8/GINS3/POLG2	13
positive regulation of DNA-directed DNA polymerase activity	0.000175069	RFC2/GINS1/RFC5/CHTF18/GINS2/PCNA/RFC3/DSCC1/GINS4/RFC4/CHTF8/GINS3/POLG2	13
protein transmembrane transport	0.000178271	SEC62/SEC63/HSPA5/SEC61A1/TRAM2/TIMM21/TOMM22/SRP54/TIMM44/TIMM50/SEC61B/TRIM37/PEX12/GRPEL1/C2CD5/GLP1R/PEX7/USP9X/RTN2/PEX1/TOMM40/SEC61G/TIMM17A/PEX5/HSPD1/HYOU1/TOMM70/AIFM1/PEX10/TOMM40L/PEX13/CHCHD4/GRPEL2/TMED10/HPSE/TOMM20/TRAM1L1/TIMM22/BLOC1S3/DNAJC19/DNLZ/PEX26/PAM16/AP4M1/TIMM23	45
intracellular protein transmembrane transport	0.000178271	SEC62/SEC63/HSPA5/SEC61A1/TRAM2/TIMM21/SRP54/TIMM44/TIMM50/SEC61B/TRIM37/PEX12/GRPEL1/C2CD5/GLP1R/PEX7/USP9X/RTN2/PEX1/TOMM40/SEC61G/TIMM17A/PEX5/HSPD1/HYOU1/TOMM70/AIFM1/PEX10/TOMM40L/PEX13/CHCHD4/GRPEL2/TOMM20/TRAM1L1/DNAJC19/DNLZ/PEX26/PAM16/TIMM23	39
telomere maintenance via telomerase	0.000178393	MRE11/RFC1/XRCC5/MAP3K4/MAPKAPK5/HNRNPC/HSP90AB1/MAPK1/TELO2/MAPK3/ACD/STN1/GAR1/PTGES3/RAD50/CCT4/NEK2/TCP1/POT1/GNL3L/DKC1/RPA1/NAT10/HNRNPA1/CCT7/PIF1/PARN/WRAP53/NAF1/NHP2/CCT6A/ATM/CCT5/NEK7/FBXO4/HNRNPU/CCT8/CCT3/TERT/CCT2/EXOSC10/DCP2/CTC1/AURKB/NOP10/PINX1	46
regulation of spindle organization	0.000178393	TACC3/TPR/RNF4/SPAG5/CHMP2B/CHMP5/TPX2/RAE1/FSD1/SENP6/CHMP3/VPS4B/GPSM2/STIL/CHMP1A/PSRC1/BORA/CLTC/ANKRD53/CHMP7/EML3/CENPJ/HNRNPU/CCSAP/SASS6/KIF15/MAP9/PLK1/CEP97/DRG1/DYNC1H1/DCTN1/NUP62/CHMP4A	34
acyl-CoA metabolic process	0.000183674	ACSM3/PDK2/AASS/FAR2/PDK3/ACSL4/ACAT1/ACACB/DLD/ACOT7/MLYCD/GCDH/OGDH/AADAT/PDHX/HMGCS1/ELOVL4/ACOT2/DLST/GPAM/ACOT9/ACSL3/MCEE/ACSBG2/PPT1/ACLY/PDHA1/HSD17B4/HMGCS2/SUCLA2/SLC27A2/SNCA/MMUT/HSD17B12/DLAT/OXSM/ACSL1/TDO2/DIP2A/PMVK/SUCLG1/ELOVL7/ACSL6/HACD1/ACSM1/NUDT8/PDHB/ELOVL6/SUCLG2/ACOT12/ACSF3/ACOT1/DGAT1/FITM2/FAR1/ELOVL2/NUDT19/HTD2/ACACA	59
aerobic electron transport chain	0.000183912	NDUFAB1/UQCRC1/NDUFS1/NDUFB4/SDHA/COQ9/NDUFB2/DLD/NDUFB7/NDUFC1/NDUFS8/NDUFS7/PARK7/SDHB/NDUFB3/NDUFA8/NDUFA1/COX6B1/COX7C/NDUFA5/NDUFA10/COX4I1/COX7B/AFG1L/COX5B/NDUFB5/NDUFA9/UQCRC2/NDUFB10/SNCA/NDUFS6/NDUFB9/UQCRB/NDUFS2/NDUFV3/NDUFS4/COX6C/NDUFB6/NDUFB8/NDUFV1/NDUFS5/UQCRFS1/CYCS/UQCRH/COX8A/NDUFV2/COX5A/CYC1/NDUFA6/COX2/CYTB/COX1/ND1/COX3/SDHD/ND4L/NDUFS3/MTCO2P12/NDUFA7	59
thioester metabolic process	0.000183912	ACSM3/PDK2/AASS/FAR2/PDK3/ACSL4/ACAT1/ACACB/DLD/ACOT7/MLYCD/GCDH/OGDH/AADAT/PDHX/HMGCS1/ELOVL4/ACOT2/DLST/GPAM/ACOT9/ACSL3/MCEE/ACSBG2/PPT1/ACLY/PDHA1/HSD17B4/HMGCS2/SUCLA2/SLC27A2/SNCA/MMUT/HSD17B12/DLAT/OXSM/ACSL1/TDO2/DIP2A/PMVK/SUCLG1/ELOVL7/ACSL6/HACD1/ACSM1/NUDT8/PDHB/ELOVL6/SUCLG2/ACOT12/ACSF3/ACOT1/DGAT1/FITM2/FAR1/ELOVL2/NUDT19/HTD2/ACACA	59
mitotic recombination	0.000195845	RAD52/ERCC1/MRE11/RAD51/XRCC1/MLH1/MSH2/DMC1/ERCC2/RAD51C/MSH3/RAD50/XRCC3/BRCA2/NSMCE2/ANKLE1/SMC6/GEN1/RAD51D/RAD54B/SMC5	21
folic acid-containing compound metabolic process	0.000200867	MTHFD2/FOLH1/MTHFD1/FOLR1/MTHFD1L/MTRR/GCH1/ALDH1L2/MTHFS/FPGS/GGH/ATIC/GART/MTHFD2L/SLC25A32/SLC19A1/TYMS/SHMT1/DHFR2/SHMT2/DHFR	21
protein targeting to mitochondrion	0.000200867	AGK/TOMM34/MIPEP/LMAN1/TIMM21/HUWE1/RNF31/TIMM13/HPS4/TOMM22/FBXO7/SAMM50/TIMM9/GDAP1/TIMM44/PDCD5/TIMM50/GSK3A/PMPCB/PITRM1/GRPEL1/AIP/HTRA2/RHOU/MFN2/MTERF4/TIMM8A/MTX2/TOMM40/PRKAA1/TIMM17A/TIMM10/MGARP/SAE1/TIMM29/HAX1/HSPD1/TOMM70/AIFM1/TOMM40L/FZD5/CHCHD4/BAP1/GRPEL2/TRMT10B/PMPCA/C11orf65/MFF/MTX1/ABLIM3/TOMM20/PARL/TOMM5/TIMM22/PRKN/UBE2L3/LRRK2/HSPA1L/DNAJC19/DNLZ/FIS1/TOMM6/PAM16/TIMM23	64
nuclear-transcribed mRNA catabolic process	0.000210007	CSDE1/MRTO4/THRAP3/RC3H2/YBX1/EXOSC7/MLH1/EXOSC5/TUT7/DIS3/CNOT3/XRN2/AGO1/GSPT1/EIF3E/EXOSC3/CPEB3/MTPAP/CASC3/DCPS/MAGOHB/TENT4A/SMG7/EXOSC8/ETF1/EXOSC9/UPF3B/LSM7/LSM4/EXOSC2/TUT4/SYNCRIP/DHX9/RC3H1/NCBP1/SSB/HNRNPD/CNOT6L/PARN/EIF4A3/NT5C3B/POLR2D/CNOT9/ZCCHC7/ATM/NOCT/NBAS/ZFP36L2/PELO/HNRNPU/CNOT8/SMG1/MAGOH/ZC3H12A/SMG8/POLR2G/PYM1/EXOSC10/PAIP1/DCP2/DHX36/LSM1/SAMD4B/CNOT10/NANOS3/PNRC2/H…	75
protein import into nucleus	0.000210007	POLA2/TPR/TNPO3/IPO5/ELAVL1/HYAL2/NUP133/PTGS2/GCKR/IPO11/NUP50/NUP188/JAK2/NFKBIA/FERMT1/KPNA3/NUTF2/NUP93/SPG11/TGFB1/TNPO2/KPNB1/NUP88/ZPR1/NUP98/NUP107/MAPK14/RAB23/E2F3/TMCO6/NUP155/ECT2/UFM1/TARDBP/CSE1L/NUP153/BMP4/NUP85/MED1/RPL23/SMO/RPAIN/TRIM28/RAN/NXT1/IPO8/MDFIC/AKIRIN2/APPL2/NUP54/PPP3CA/NUP58/TP53/AKT1/HIKESHI/ZIC1/RGPD3/RANBP2/ANGPT1/HEATR3/SEC13/APPL1/POM121L2/NUP35/ZC3H12A/SYK/N…	93
regulation of transcription by RNA polymerase III	0.000217058	TENM1/BAZ1B/CHD8/POLR3G/SF3B1/INHBA/DEK/PRDX5/ICE2/MYBBP1A/POLR3F/RPTOR/ZC3H8/SMARCA5/ICE1/DDX21/ZNF143/NAB2/SETD5/AR/DHX36/POLR3C/MTOR/ZNF345	24
tRNA methylation	0.000231735	NSUN2/METTL1/TARBP1/TRMT11/FTSJ1/HSD17B10/METTL2A/TRMT6/TRMT1L/METTL8/TRMT5/GTPBP3/THUMPD3/MTO1/ALKBH8/THUMPD2/TRMT44/WDR4/TYW3/METTL2B/TRMT10B/TRMT61A/LCMT2/TRMT61B/TRMT112/TRMT10C/NSUN3/TRMT12/TRMT2B/METTL6/NSUN6	31
regulation of microtubule cytoskeleton organization	0.000233035	FKBP4/TACC3/STMN4/EPHA3/TPR/RNF4/RHOA/SPAG5/CHMP2B/WDR47/CHMP5/TPX2/HDAC6/RAE1/SPEF1/TUBB4A/FSD1/MET/GIT1/SLAIN2/TRPV4/SENP6/CEP70/CHMP3/ARHGEF2/STMN1/CAMSAP2/VPS4B/KIF18A/GPSM2/STIL/EML2/TTBK2/CAMSAP1/CHMP1A/PRKAA1/PSRC1/CKAP2/BORA/CDK5RAP2/ATAT1/SLAIN1/KATNB1/CLTC/TBCD/PRUNE1/ANKRD53/SNCA/CHMP7/RPS3/EML3/CENPJ/TRIM36/HNRNPU/WNT3A/CCSAP/SKA1/SASS6/DYRK1A/PRKAA2/KIF15/MAP9/MID1IP1/SKA3/HDGFL3/BME…	89
RNA catabolic process	0.000235271	ELAC2/CSDE1/SLC11A1/RNASET2/TNFRSF1B/NSUN2/MTREX/MRTO4/THRAP3/PUM2/RC3H2/YBX3/YBX1/ELAVL1/IGF2BP2/EXOSC7/MLH1/EXOSC5/PKP1/TRAF5/TUT7/DIS3/CNOT3/KHSRP/XRN2/FUS/HNRNPC/AGO1/ZC3H14/APEX1/E2F1/FMR1/GSPT1/POP1/EIF3E/RNASEH2A/DDX49/ZC3HAV1/LSM5/EXOSC3/CPEB3/LARP4B/MTPAP/CASC3/ZPR1/DCPS/MAGOHB/OAS2/MAPK14/NUDT12/TENT4A/SMG7/PPP1R8/FASTKD2/SLIRP/NRDE2/EXOSC8/ETF1/TARDBP/EXOSC9/FASTKD3/UPF3B/AGO3/PCID2/TR…	166
mitochondrial RNA processing	0.000244554	ELAC2/TRIT1/HSD17B10/TRNT1/PRORP/CDK5RAP1/FASTKD2/FASTKD3/TRMT5/TBRG4/PNPT1/FASTKD1/SUPV3L1/TRMT61B/TRMT10C/PUS1/FASTKD5	17
mitotic chromosome condensation	0.000244554	BAZ1B/NCAPD2/NCAPH2/NCAPG/TENT4A/SMC4/PHF13/NCAPH/CHMP1A/SMC2/NUSAP1/CDCA5/NCAPD3/SMARCA5/TTN/PLK1/KMT5A	17
regulation of double-strand break repair	0.000258102	KDM1A/DPF1/DDX11/WAS/RAD51/POLQ/SMARCE1/RIF1/SMARCA2/FUS/OTUB2/BCL7C/SMCHD1/RBBP8/SMARCD2/NSD2/BCL7A/FOXM1/RAD51AP1/TIMELESS/BRD8/WDR48/MAD2L2/RPA2/SLF2/SHLD2/CYREN/MORF4L2/DEK/HELB/YEATS4/AUNIP/SMARCA4/POT1/PHF10/FIGNL1/SLF1/TEX15/SPIRE1/ACTL6A/ACTR2/ZNF365/SMARCC2/WRAP53/PARP1/CHEK1/HMGA2/MMS19/VPS72/HELQ/PPP4R2/MEAF6/PBRM1/ATRIP/SPIDR/BRD7/RNF169/HDGFL2/NUDT16L1/UBE2V2/SETMAR/SMARCC1/RMI2/RUVB…	78
double-strand break repair via nonhomologous end joining	0.000262615	ERCC1/MRE11/ERCC8/POLQ/POLB/XRCC1/MLH1/XRCC5/RIF1/SMCHD1/POLA1/NSD2/RNF8/PSMD14/MAD2L2/DCLRE1B/SHLD2/CYREN/DEK/AUNIP/POT1/SMARCAL1/WRAP53/PAXX/ATM/HMGA2/XRCC4/HELQ/HMGB2/ATP23/NUDT16L1/SETMAR/LIG4/HMCES/KDM4D/HMGB1/XRCC6/DCLRE1A/USP51/PRKDC	40
protein localization to cilium	0.000273047	ZMYND10/RABEP1/SPATA7/CC2D2A/GDI2/IFT80/TULP3/SNX10/GGA1/IFT56/ARL6/ROPN1B/CCDC88A/RAB29/INVS/BBS9/TTC21B/DNAAF11/NPHP4/DZIP1/ARL3/FAM149B1/BBS4/TBC1D32/ROM1/WDR19/DZIP1L/ZDHHC3/IFT122/ENTR1/TUB/RAB8A/TCTN2/ARL13B/BBS1/TMEM107/PCARE/CCDC66/DYNC2H1/CC2D2B/EFCAB7/ODAD4/GFY	43
positive regulation of protein ubiquitination	0.000273191	KDM1A/MYCBP2/SPRTN/BRCA1/CUL3/HSPA5/MAGEC2/MAPK9/UBE2D1/CDC14B/HUWE1/RBX1/BIRC7/TRIB3/NDFIP2/AXIN1/STUB1/GSK3A/CAV1/AIMP2/UBE2S/SEPTIN4/CDK5RAP3/PEX12/WFS1/UBE3A/CDC20/MASTL/PIN1/NDFIP1/HSPBP1/UBQLN1/MARCHF7/DERL1/DCUN1D5/FANCI/RPS2/SKP2/TBC1D7/TBC1D7-LOC100130357/DCUN1D2/FBXO4/ANGPT1/PAXIP1/BIRC8/INAVA/BTRC/PLK1/NOD2/UBE2V2/CENPX/HDAC3/COMMD1/UBE2C/SPSB4/CENPS/SPHK1/UBE2N/AMER1/PRKN/UBE2L3/NHLRC…	68
somatic diversification of immune receptors	0.000276174	ERCC1/POLQ/POLB/TCF3/TFRC/MLH1/UNG/THOC1/RIF1/MSH2/CD40/SAMHD1/IL27RA/TGFB1/EXOSC3/NSD2/RNF8/MSH3/BCL6/MSH6/MAD2L2/SHLD2/CYREN/BCL11B/NDFIP1/CTNNBL1/SWAP70/LEF1/HSPD1/ATM/XRCC4/PAXIP1/ADAR/TNFSF13/SANBR/RNF168/HMGB2/RAG1/STAT6/EXO1/LIG4/RAG2/ATAD5/HMCES/HMGB1/EXOSC6/PRKDC	47
amino acid biosynthetic process	0.000276174	AASS/CPS1/OTC/ALDH18A1/BCAT1/ASNS/SLC1A3/CAD/SEPHS1/PHGDH/MTAP/MTHFD1/HAO1/PYCR3/ILVBL/SLC38A1/SLC25A12/PARK7/CTH/MTR/GOT1/MTRR/GOT2/ASL/PCBD2/PSAT1/SDS/GLS2/ASNSD1/PYCR2/ENOPH1/PSPH/GLUD1/APIP/AASDHPPT/MTHFD2L/ALDH1A1/PAH/AGXT/SHMT1/DHFR2/SHMT2/GLUD2/PYCR1/ABAT/DPYD/DHFR	47
intrinsic apoptotic signaling pathway	0.000282879	KDM1A/PDK2/NOX1/E2F2/PLAUR/BRCA1/IL20RA/CD44/TNFRSF1B/BCLAF1/BAK1/CUL3/HERPUD1/PIK3CB/CUL1/YBX3/HIPK2/POLB/PTGS2/ATP2A3/MLH1/DNAJC10/TP73/RRN3/DNM1L/ERP29/MSH2/SIRT1/JAK2/PPM1F/XBP1/SNW1/NFATC4/TRIB3/E2F1/STK24/PYCARD/URI1/GSDME/CAV1/CASP2/SEPTIN4/WFS1/TMEM109/PTPMT1/VNN1/PERP/SELENOK/PDCD10/HTRA2/MSH6/PARK7/ARHGEF2/IVNS1ABP/TXNDC12/STK11/HELLS/PLAGL2/TRAP1/IFI6/TRAF2/STYXL1/ATF4/CDKN2D/RIPK3/RRP…	151
positive regulation of heterochromatin formation	0.000298648	TPR/CDK2/TRIM28/DNMT1/ZNF304/MORC2/PPHLN1/SETDB2/TASOR/ATF7IP2/SIN3A/RESF1/MPHOSPH8	13
tetrahydrofolate metabolic process	0.000298648	MTHFD2/MTHFD1/MTHFD1L/GCH1/MTHFS/ATIC/GART/MTHFD2L/TYMS/SHMT1/DHFR2/SHMT2/DHFR	13
folic acid metabolic process	0.000298648	MTHFD2/FOLR1/MTRR/ALDH1L2/MTHFS/FPGS/MTHFD2L/SLC25A32/SLC19A1/SHMT1/DHFR2/SHMT2/DHFR	13
positive regulation of heterochromatin organization	0.000298648	TPR/CDK2/TRIM28/DNMT1/ZNF304/MORC2/PPHLN1/SETDB2/TASOR/ATF7IP2/SIN3A/RESF1/MPHOSPH8	13
mitochondrial cytochrome c oxidase assembly	0.000306184	BCS1L/TIMM21/COA1/FASTKD3/SCO1/TACO1/COX17/COX18/UQCC5/TMEM223/COX14/COA4/COA5/COA3/COX20/PET117/SMIM20/COA8/SCO2	19
negative regulation of gene expression, epigenetic	0.000320083	KDM1A/JARID2/TPR/MBD3/KDM5A/RIF1/SIRT1/MACROH2A2/ASIP/SMCHD1/SUV39H1/CTCF/AXIN1/GSK3A/EZH2/LHX2/TASOR2/LMNB1/HELLS/CBX3/CDK2/HAT1/CDKN1C/TRIM28/DNMT1/ZNF304/RRP8/MORC2/TEX15/MBD2/PPHLN1/SMYD5/SETDB2/TET1/SAMD1/UHRF2/POLE3/HMGA2/SMARCA5/DYRK1A/TASOR/ATF7IP2/SIN3A/PPM1D/PHF8/RESF1/LMNB2/BEND3/SUZ12/SPTY2D1/ZNF445/USP7/H1-0/HMGB1/MPHOSPH8/BAZ1A/CTR9/L3MBTL3/TRIM27/XIST/CDKN2B-AS1/UHRF1	62
ribonucleoside monophosphate biosynthetic process	0.000330937	ADSS2/CAD/PRPS2/DHODH/IMPDH1/UMPS/AMPD2/PAICS/PPAT/UCK1/RFK/ATIC/UCK2/PRPS1/ADK/DCK/GART/GMPS/NUDT2/IMPDH2/PFAS/ADA/UCKL1/ADSL	24
positive regulation of telomere maintenance via telomerase	0.000330937	XRCC5/MAP3K4/MAPKAPK5/MAPK1/MAPK3/ACD/CCT4/NEK2/TCP1/POT1/DKC1/HNRNPA1/CCT7/PARN/NAF1/CCT6A/ATM/CCT5/NEK7/FBXO4/CCT8/CCT3/CCT2/AURKB	24
small nucleolar ribonucleoprotein complex assembly	0.000338765	NUFIP1/SNU13/PIH1D1/ZNHIT6/SHQ1/NAF1/PIH1D2/NOPCHAP1/RUVBL1/RUVBL2/TAF9	11
double-strand break repair via break-induced replication	0.000338765	MCM2/MCM6/CDC45/CDC7/MCM5/MCM4/MCM3/GINS2/GINS4/MCM7/MCMDC2	11
regulation of helicase activity	0.000338765	MNAT1/MCM2/MSH2/SIRT1/SSBP1/MSH3/MSH6/POT1/TP53/GTF2H2/IFIT1	11
regulation of establishment of protein localization to chromosome	0.000338765	CCT4/TCP1/DKC1/CCT7/WRAP53/CCT6A/CCT5/CCT8/CCT3/SPIDR/CCT2	11
negative regulation of ubiquitin protein ligase activity	0.000338765	RPS20/FBXO5/BAG2/RPS15/MAD2L2/RPL5/RPL23/RPL11/RPL37/MAD2L1/RPS7	11
dolichol-linked oligosaccharide biosynthetic process	0.000342684	DPM1/ALG9/ALG6/DHDDS/ALG2/MPDU1/ALG10/NUS1/ALG8/RFT1/DOLPP1/DPAGT1/ALG14/DOLK/ALG10B/ALG12	16
RNA capping	0.000342684	NOP14/SNRPD3/RNGTT/UTP20/SNRPD2/SNRPB/NCBP1/CMTR1/TGS1/SNRPF/SNRPG/SNRPD1/CMTR2/SNRPE/TBL3/NOP9	16
establishment of protein localization to membrane	0.000347505	AGK/ARHGAP44/SEC62/ATP2C1/ZDHHC6/SEC63/LRRC7/PEX3/HSPA5/VAMP3/SEC61A1/TRAM2/VPS35/BCS1L/STX1B/TIMM13/GGA1/TOMM22/MIEF1/SAMM50/TIMM9/SRP54/ARFRP1/UBL4A/ZDHHC15/GGA2/CSK/RAB11A/CEMIP/ZDHHC2/EMC2/PDCD5/WDR83OS/SLC1A1/SEC61B/MAPK8/RAB34/C2CD5/GLP1R/GOLPH3/ARL6/ICMT/RAB3GAP2/ITGB1BP1/SIL1/ACSL3/SSR1/BBS2/PHAF1/TIMM8A/RAB3IP/EMC1/MACF1/EMC6/EMC4/MTX2/TOMM40/SEC61G/REEP2/SNAP25/AP3B1/EMC7/TIMM10/ZDHHC4/…	137
regulation of telomere maintenance via telomerase	0.000369946	XRCC5/MAP3K4/MAPKAPK5/HNRNPC/MAPK1/MAPK3/ACD/STN1/CCT4/NEK2/TCP1/POT1/GNL3L/DKC1/NAT10/HNRNPA1/CCT7/PIF1/PARN/NAF1/CCT6A/ATM/CCT5/NEK7/FBXO4/HNRNPU/CCT8/CCT3/CCT2/EXOSC10/DCP2/CTC1/AURKB/PINX1	34
rRNA methylation	0.000379121	TFB1M/DIMT1/FBL/FTSJ3/NOP2/NSUN4/MRM2/EMG1/NSUN5/METTL5/TFB2M/ZCCHC4/METTL15/TRMT61B/MRM3/TRMT112/NSUN3/TRMT2B/FDXACB1/MRM1	20
positive regulation of chromosome segregation	0.000379121	NCAPD2/NCAPH2/RAD18/BIRC5/CDC6/NCAPG/SMC4/NCAPH/CCNB1/CDCA8/SMC2/NCAPG2/INCENP/NCAPD3/HNRNPU/SMC6/CDT1/AURKB/RCC2/SMC5	20
regulation of ubiquitin protein ligase activity	0.000379121	RPS20/CDC14B/DNM1L/UBE2S/PEX12/FBXO5/BAG2/RPS15/MAD2L2/CDC20/MASTL/RPL5/RPL23/RPL11/RPL37/MAD2L1/BTRC/PLK1/RPS7/UBE2C	20
regulation of cytokinesis	0.000380097	KLHL13/POLDIP2/CUL3/RHOA/CDC14A/CDC14B/AURKA/BIRC5/CDC6/CDC25B/KIF3B/CCP110/RAB11A/CSPP1/FSD1/GIT1/KIF20A/ECT2/CHMP3/BIRC6/KIF14/TEX14/CIT/PIN1/E2F8/VPS4A/CDCA8/KIF23/KIF20B/BRCA2/BBS4/CALM2/ANKRD53/CETN2/DRD2/INCENP/AHCTF1/CALM3/RACGAP1/MAP9/ENTR1/E2F7/ZFYVE19/PLK1/DCDC1/PRKCE/AURKB/OR2A4/PIK3R4/PRPF40A/KLHL9/PRC1/NUP62/MYO19	54
mitochondrial membrane organization	0.000387764	GCLC/STPG1/SLC25A5/AGK/DNAJC11/BAK1/HEBP2/EYA2/BCS1L/TMEM14A/TIMM13/TOMM22/SAMM50/TIMM9/TAFAZZIN/PDCD5/TIMM50/GSK3A/CHCHD3/MAPK8/HSPA9/MFN2/TIMM8A/MTX2/TOMM40/IMMT/AP3B1/TIMM10/IER3/PEX5/AFG3L2/TP53/PMAIP1/TIMM29/SNCA/SLC25A4/TOMM70/APOOL/OXA1L/MPV17L/HK2/THEM4/CHCHD6/CALM3/MAIP1/COX18/TRMT10B/VDAC2/MOAP1/ACAA2/LETM1/BCL2/MTX1/MICOS10/TOMM20/TOMM5/MTX3/TIMM22/TMEM11/TMEM102/CLN8/APOO/FZD9/OPA1/TO…	67
positive regulation of protein modification by small protein conjugation or removal	0.00039226	KDM1A/MYCBP2/SPRTN/BRCA1/CUL3/HSPA5/MAGEC2/MAPK9/HDAC4/UBE2D1/SART3/CDC14B/HUWE1/RBX1/BIRC7/TRIB3/NDFIP2/AXIN1/STUB1/GSK3A/CAV1/AIMP2/UBE2S/SEPTIN4/CDK5RAP3/PEX12/WFS1/UBE3A/CDC20/MASTL/UBA2/PIN1/NDFIP1/PIAS3/HSPBP1/UBQLN1/MARCHF7/DERL1/DCUN1D5/FANCI/RPS2/SAE1/SKP2/TBC1D7/TBC1D7-LOC100130357/DCUN1D2/FBXO4/ANGPT1/PAXIP1/BIRC8/INAVA/ZC3H12A/GNL3/VCP/BTRC/PLK1/NOD2/UBE2V2/CENPX/HDAC3/COMMD1/UBE2C/SP…	76
response to gamma radiation	0.000392649	KDM1A/BAK1/HSPA5/RAD51/CYBA/POLB/XRCC5/ZMPSTE24/MAP3K20/CCL7/TMEM109/CBL/EGR1/ELK1/PRKAA1/MEN1/MYC/BRCA2/TP53/PARP1/FANCD2/ATM/RPL26/WRN/CXCL10/BCL2/LIG4/HRAS/CHEK2/H2AX/XRCC6/XRCC2/TRIM13/TREX1/PRKDC/GTF2H5	36
regulation of ubiquitin-protein transferase activity	0.000401478	RPS20/MAGEC2/CDC14B/DNM1L/TRIB3/AXIN1/STUB1/UBE2S/PEX12/FBXO5/BAG2/RPS15/PARK7/MAD2L2/CDC20/MASTL/RPL5/RPL23/PIN1/DCUN1D5/RPS2/FEM1A/RPL11/RPL37/DCUN1D2/BUB3/BUB1B/MAD2L1/BTRC/BAG5/PLK1/RPS7/UBE2C/UBE2N/UBE2L3/TOPORS/MAGEA2	37
protein transmembrane import into intracellular organelle	0.000410711	TIMM21/TIMM44/TIMM50/TRIM37/PEX12/GRPEL1/PEX7/USP9X/PEX1/TOMM40/TIMM17A/PEX5/HSPD1/TOMM70/AIFM1/PEX10/TOMM40L/PEX13/CHCHD4/GRPEL2/TOMM20/DNAJC19/DNLZ/PEX26/PAM16/TIMM23	26
mitotic DNA damage checkpoint signaling	0.000413607	BRCA1/MRE11/TIPIN/GTSE1/CDC14B/UIMC1/MAP3K20/CLSPN/MSH2/BABAM1/CASP2/CDK5RAP3/RPA2/CDK2/STK33/TAOK3/RINT1/IER3/MDC1/TICRR/TP53/DTL/FANCD2/ATM/CHEK1/RAD9B/RAD17/EME1/BABAM2/DONSON/BRSK1/RPL26/ABRAXAS1/TOPBP1/PLK1/RFWD3/CDK1/TRIAP1/CHEK2/FOXO4/MUC1/BRCC3/BLM/ZNF830/PPP1R10/TRIM39/TREX1/PRKDC	48
ncRNA transcription	0.000418806	DDX11/TCOF1/MACROH2A2/PIH1D1/ERCC2/SNAPC2/NPM3/NCL/GTF3C2/POLR1G/ELL2/GTF3C3/GTF3A/RPAP2/GTF3C4/POLR1B/IPPK/SMARCA4/ICE2/ZC3H4/NOL11/CDK7/PWP1/POLR1E/TP53/ZC3H8/MEPCE/GTF3C5/GTF3C6/NIFK/WDR82/ICE1/ZNF143/MARS1/SNAPC5/LARP7/MYBL1/MTOR/ANG/GTF2H5	40
somatic diversification of immune receptors via germline recombination within a single locus	0.000424273	ERCC1/POLB/TCF3/TFRC/MLH1/UNG/THOC1/RIF1/MSH2/CD40/IL27RA/TGFB1/EXOSC3/NSD2/RNF8/MSH3/BCL6/MSH6/MAD2L2/SHLD2/CYREN/BCL11B/NDFIP1/SWAP70/LEF1/HSPD1/ATM/XRCC4/PAXIP1/TNFSF13/SANBR/RNF168/HMGB2/RAG1/STAT6/EXO1/LIG4/RAG2/ATAD5/HMCES/HMGB1/EXOSC6/PRKDC	43
somatic cell DNA recombination	0.000424273	ERCC1/POLB/TCF3/TFRC/MLH1/UNG/THOC1/RIF1/MSH2/CD40/IL27RA/TGFB1/EXOSC3/NSD2/RNF8/MSH3/BCL6/MSH6/MAD2L2/SHLD2/CYREN/BCL11B/NDFIP1/SWAP70/LEF1/HSPD1/ATM/XRCC4/PAXIP1/TNFSF13/SANBR/RNF168/HMGB2/RAG1/STAT6/EXO1/LIG4/RAG2/ATAD5/HMCES/HMGB1/EXOSC6/PRKDC	43
cell cycle G1/S phase transition	0.00043523	DBF4/E2F2/METTL13/DPF1/MNAT1/FHL1/CUL3/MYO16/CUL1/CDK14/BCAT1/SMARCE1/GTSE1/JADE1/SMARCA2/RBL1/CDC6/CDC7/BCL7C/FBXO7/CDKN3/APEX1/E2F1/FAM83D/RBBP8/GSPT1/RBL2/CDK6/CASP2/EZH2/RPS6KB1/SMARCD2/ZPR1/BCL7A/GLI1/E2F3/CCND3/HYAL1/EIF4G1/RHOU/CDK18/RPA2/KIF14/CCND2/CPSF3/TBX2/KHDRBS1/INHBA/ECD/CDKN2C/CDK2/STIL/BTN2A2/SMARCA4/INO80/CDKN2D/PHF10/LATS1/PSME3/MEN1/CDK7/CDC73/CCNH/USP26/CDK4/USP37/APPL2/ACTL6…	141
purine nucleoside monophosphate biosynthetic process	0.000462567	ADSS2/PRPS2/IMPDH1/DGUOK/AMPD2/PAICS/PPAT/ATIC/ADK/DCK/GART/GMPS/NUDT2/IMPDH2/PFAS/ADA/ADSL	17
mRNA catabolic process	0.000462959	CSDE1/SLC11A1/MRTO4/THRAP3/PUM2/RC3H2/YBX3/YBX1/ELAVL1/IGF2BP2/EXOSC7/MLH1/EXOSC5/PKP1/TRAF5/TUT7/DIS3/CNOT3/KHSRP/XRN2/FUS/HNRNPC/AGO1/ZC3H14/APEX1/E2F1/FMR1/GSPT1/EIF3E/ZC3HAV1/LSM5/EXOSC3/CPEB3/LARP4B/MTPAP/CASC3/DCPS/MAGOHB/MAPK14/NUDT12/TENT4A/SMG7/FASTKD2/EXOSC8/ETF1/TARDBP/EXOSC9/FASTKD3/UPF3B/AGO3/PCID2/TRAF2/FXR2/LSM7/LSM4/EXOSC2/RIDA/TUT4/SYNCRIP/DHX9/RC3H1/TBRG4/TTC5/NCBP1/PNPT1/SSB/FA…	135
regulation of DNA strand elongation	0.000484404	NUCKS1/ACTR5/TFPT/INO80D/INO80B/UCHL5/POT1/INO80/ACTL6A/INO80C/INO80E/RUVBL1/RUVBL2/MCRS1	14
deoxyribonucleotide metabolic process	0.000510131	DERA/TYMP/TBPL1/NTHL1/UNG/NT5C2/SAMHD1/DGUOK/SMUG1/NT5C/DUT/MBD4/CMPK2/NUDT15/TDG/NEIL2/ADK/DCK/RRM1/DTYMK/RRM2/TYMS/SHMT1/DCTPP1/DPYD/ADA/NUDT16/PNP/NT5M	29
deoxyribose phosphate metabolic process	0.000510131	DERA/TYMP/TBPL1/NTHL1/UNG/NT5C2/SAMHD1/DGUOK/SMUG1/NT5C/DUT/MBD4/CMPK2/NUDT15/TDG/NEIL2/ADK/DCK/RRM1/DTYMK/RRM2/TYMS/SHMT1/DCTPP1/DPYD/ADA/NUDT16/PNP/NT5M	29
substantia nigra development	0.000510131	HSPA5/RHOA/MAOB/DYNLL1/SUDS3/RAD1/GNB4/ATP5PB/PADI2/ZNF430/MAPKAP1/PLP1/COX6B1/SYNGR3/YWHAH/YWHAQ/FGF2/SYPL2/CALM2/TTBK1/SEC16A/GLUD1/ATP5PF/CALM3/NDRG2/CKB/CCDC14/MBP/NDUFS3	29
G1/S transition of mitotic cell cycle	0.000534299	DBF4/E2F2/DPF1/MNAT1/FHL1/CUL3/MYO16/CUL1/CDK14/BCAT1/SMARCE1/GTSE1/JADE1/SMARCA2/RBL1/CDC6/CDC7/BCL7C/FBXO7/CDKN3/APEX1/E2F1/RBBP8/GSPT1/RBL2/CDK6/CASP2/EZH2/RPS6KB1/SMARCD2/ZPR1/BCL7A/E2F3/CCND3/HYAL1/EIF4G1/RHOU/CDK18/RPA2/KIF14/CCND2/CPSF3/KHDRBS1/INHBA/ECD/CDKN2C/CDK2/STIL/BTN2A2/SMARCA4/INO80/CDKN2D/PHF10/LATS1/PSME3/CDK7/CDC73/CCNH/USP26/CDK4/USP37/APPL2/ACTL6A/KLF4/MYC/RPS6/TMEM14B/PPP3CA…	127
regulation of spindle assembly	0.000589107	TPR/RNF4/SPAG5/CHMP2B/CHMP5/SENP6/CHMP3/VPS4B/GPSM2/STIL/CHMP1A/CHMP7/EML3/CENPJ/HNRNPU/CCSAP/SASS6/KIF15/PLK1/CEP97/DRG1/DYNC1H1/CHMP4A	23
purine nucleotide catabolic process	0.000599484	SARM1/PDE4A/PDE8A/ACAT1/NT5C2/ACOT7/SAMHD1/MLYCD/DNPH1/NUDT12/PDE8B/PDE4D/NT5C/ITPA/SUCLA2/NUDT15/PDE5A/PDE9A/SUCLG1/NUDT8/HINT1/SUCLG2/NUDT4/PDE4B/NT5C1B/ADA/ENTPD4/FITM2/NUDT16/PNP/PDE7A/NUDT19/NUDT3	33
regulation of intracellular transport	0.000609321	ARHGAP44/TENM1/RUFY3/EIPR1/NSUN2/RIPOR1/TPR/RIOK2/IPO5/HYAL2/ERLEC1/VPS35/DERL2/PTGS2/LMAN1/SPAG5/PCM1/RAB21/XPO1/HUWE1/MTMR2/RNF31/SCFD1/AAAS/JAK2/DERL3/MAPK1/HPS4/NEFH/MIEF1/RANGAP1/MYLK2/FERMT1/EMD/MAPK3/CEMIP/ZDHHC2/ZFAND1/OAZ1/PDCD5/TGFB1/GSK3A/SLC1A1/MAPK8/ZPR1/C2CD5/MAPK14/RAB23/BVES/TMEM30A/PDCD10/ECT2/TNNC1/DNAJC27/HTRA2/CHMP3/PARK7/RHOU/RAB29/STK11/ITGB1BP1/NRDE2/UFM1/TARDBP/KHDRBS1/TTC…	163
glycosyl compound metabolic process	0.000610658	FUCA2/ACP3/DERA/TYMP/AKR7A2/NT5C2/ADA2/PRTFDC1/MTAP/ERH/CDADC1/NUDT1/DNPH1/DGUOK/ICMT/AKR1A1/NT5C3A/OARD1/GNMT/APOBEC3A/APOBEC3F/MACROD1/ATIC/ABHD10/CBR4/ADK/TYW3/TYW5/TK2/TK1/DTYMK/ADAL/LCMT2/GUSB/MACROD2/DHFR2/APOBEC3B/TRMT12/NT5C1B/AKR1C1/DPYD/ADA/SULT1C4/UCKL1/PNP/TYW1/NAGA/GBA3	48
protein N-linked glycosylation	0.000645784	DPM1/ST3GAL1/PGM3/ST6GAL1/B4GALT1/ALG9/ALG6/DERL3/TUSC3/MOGS/DHDDS/ALG2/GAL3ST1/MPDU1/DAD1/TMEM258/TMEM165/STT3A/UGGT1/SLC39A8/ALG10/EXT2/MGAT5/NUS1/FUT6/ALG8/KRTCAP2/STT3B/RPN1/RFT1/B4GALNT2/DOLPP1/MGAT5B/MGAT2/DPAGT1/ALG14/DOLK/ALG10B/ALG12/ENTPD5/GFPT1/UBE2J1/OSTC	43
nuclear pore organization	0.00064833	TPR/NDC1/NUP133/SEH1L/NUP93/NUP98/NUP107/NUP153/NUP54/AHCTF1/NUP205/NUP35	12
tRNA catabolic process	0.00064833	ELAC2/NSUN2/EXOSC7/POP1/EXOSC3/EXOSC8/EXOSC9/EXOSC2/ZCCHC7/SLFN13/EXOSC10/ANG	12
regulation of protein localization to chromosome, telomeric region	0.00064833	CCT4/TCP1/GNL3L/DKC1/CCT7/WRAP53/CCT6A/CCT5/CCT8/CCT3/GNL3/CCT2	12
positive regulation of transcription initiation by RNA polymerase II	0.000648424	MED24/ERCC1/MED17/TAF2/TAF11/PSMC6/NFKBIA/TAF6/CAND1/TBP/SRF/TAF12/MED1/TAF4/MED10/MED4/MDC1/GTF2A2/MED9/TAF4B/TP53/MED22/TAF5/MED21/MED7/PAXIP1/MED27/MED11/MED30/GTF2A1/TAF3/WNT10B/DHX36/MED16/MED14/MED12/TAF9/HNF1B	38
alpha-amino acid biosynthetic process	0.000649468	AASS/CPS1/OTC/ALDH18A1/BCAT1/ASNS/CAD/SEPHS1/PHGDH/MTAP/MTHFD1/HAO1/PYCR3/ILVBL/SLC25A12/PARK7/CTH/MTR/GOT1/MTRR/GOT2/ASL/PCBD2/PSAT1/SDS/GLS2/ASNSD1/PYCR2/ENOPH1/PSPH/GLUD1/APIP/AASDHPPT/MTHFD2L/PAH/AGXT/SHMT1/DHFR2/SHMT2/GLUD2/PYCR1/DHFR	42
postreplication repair	0.000651719	POLDIP2/SPRTN/BRCA1/POLD1/RAD18/POLD3/MSH2/POLE2/USP10/POLD2/MAD2L2/UBE2B/POLK/PCNA/WDR33/DTL/USP1/PRIMPOL/VCP/PCLAF/UBE2V2/NSMCE1/UBE2N/UBE2V1	24
positive regulation of DNA-templated transcription initiation	0.000651727	MED24/ERCC1/BCLAF1/MED17/TAF2/TAF11/PSMC6/NFKBIA/TAF6/CAND1/TBP/SRF/TAF12/MED1/TAF4/MED10/MED4/MDC1/GTF2A2/MED9/TAF4B/TP53/MED22/TAF5/MED21/MED7/PAXIP1/MED27/MED11/MED30/GTF2A1/TAF3/WNT10B/DHX36/MED16/FOSL1/MED14/MED12/MITF/TAF9/HNF1B	41
tRNA wobble base modification	0.000688961	ELP1/TRMU/ELP4/MOCS3/GTPBP3/ELP3/ELP2/MTO1/ALKBH8/CTU1/ELP6/URM1/ELP5/NSUN3/ADAT2	15
mRNA cleavage	0.000688961	POLR1H/CSTF2/POLR2I/CPSF3/NCBP1/TUT1/CPSF7/CPSF4/PCF11/CPSF2/NUDT21/CSTF3/CSTF2T/ERN1/RNASE4	15
regulation of DNA methylation-dependent heterochromatin formation	0.000688961	KDM1A/TRIM28/DNMT1/ZNF304/MORC2/PPHLN1/SETDB2/TET1/SAMD1/DYRK1A/TASOR/ATF7IP2/RESF1/MPHOSPH8/L3MBTL3	15
regulation of telomere maintenance in response to DNA damage	0.000688961	ERCC1/XRCC1/ACTR5/TFPT/INO80D/INO80B/UCHL5/INO80/ACTL6A/INO80C/INO80E/RUVBL1/RUVBL2/MCRS1/RTEL1	15
protein methylation	0.000696536	KDM1A/METTL13/BRCA1/PHF20/BOD1L1/PRDM6/METTL22/CLNS1A/RIF1/SIRT1/SNRPD3/PRMT5/SNW1/SUV39H1/GSPT1/PIH1D1/FBL/EZH2/NSD2/KANSL3/GCG/ICMT/CHD5/WDR77/RBBP5/EEF2KMT/PHF19/PCMT1/ETF1/NFYB/SNRPB/PRMT1/PRDM7/ASH2L/PRDM12/RRP8/PRMT7/MEN1/SMYD5/SETDB2/RTF1/FBXO11/ETFBKMT/KANSL2/SKIC8/DMRTC2/METTL21A/FAM86B2/SETD7/BOD1/ARMT1/KDM6A/NTMT1/ATPSCKMT/SETBP1/SUV39H2/SMARCA5/RNF20/N6AMT1/PAXIP1/PAXBP1/PRMT2/DPY30/I…	95
protein alkylation	0.000696536	KDM1A/METTL13/BRCA1/PHF20/BOD1L1/PRDM6/METTL22/CLNS1A/RIF1/SIRT1/SNRPD3/PRMT5/SNW1/SUV39H1/GSPT1/PIH1D1/FBL/EZH2/NSD2/KANSL3/GCG/ICMT/CHD5/WDR77/RBBP5/EEF2KMT/PHF19/PCMT1/ETF1/NFYB/SNRPB/PRMT1/PRDM7/ASH2L/PRDM12/RRP8/PRMT7/MEN1/SMYD5/SETDB2/RTF1/FBXO11/ETFBKMT/KANSL2/SKIC8/DMRTC2/METTL21A/FAM86B2/SETD7/BOD1/ARMT1/KDM6A/NTMT1/ATPSCKMT/SETBP1/SUV39H2/SMARCA5/RNF20/N6AMT1/PAXIP1/PAXBP1/PRMT2/DPY30/I…	95
nucleotide-sugar metabolic process	0.000709335	DPM1/PGM3/TGDS/NANS/GNPNAT1/GFUS/GSK3A/UGDH/GMDS/GNPDA1/UXS1/UAP1/SLC35A3/UGGT1/GNE/EXTL2/GNPDA2/B4GALNT2/CMAHP/DPAGT1/GMPPB/MPI/ENTPD5/GFPT1/PARG	25
response to UV	0.000717049	KDM1A/SPRTN/ERCC1/BAK1/ERCC8/OPN3/POLD1/FECH/HYAL2/PTGS2/TIPIN/POLD3/MAP3K4/MAP3K20/MSH2/SIRT1/RBX1/NFATC4/ACTR5/N4BP1/ERCC2/MAPK8/MAPK14/HYAL1/MSH6/STK11/UBE2B/ZRANB3/POLK/ATF4/EIF2AK4/INO80/CDKN2D/UBE4B/PRKAA1/PCNA/MEN1/EIF2S1/ERCC5/MYC/BRCA2/CUL4A/TP53/AKT1/DTL/PARP1/GTF2H2/CHEK1/IMPACT/MAPK13/CUL4B/USF1/BRSK1/RPL26/USP1/ERCC3/UVSSA/CDC25A/PRIMPOL/WRN/CASP7/METTL3/PCLAF/SCARA3/PBK/FEN1/IL12A/T…	82
microtubule-based movement	0.000749877	SLC22A16/ZMYND10/DNAH9/FUZ/IFT88/DNAH5/RAB27B/SYNE2/INTS13/SPA17/AP3D1/KIF2A/IFT80/AP3M2/CFAP20/NDE1/TACR2/SPAG6/DYNC1I2/PCM1/KIF22/RABL2B/RFX3/RAB21/DNAAF6/IFT25/KIF3C/KIF9/DYNLL1/CFAP61/KIF4A/HDAC6/IFT74/NEFH/IFT27/PLTP/SPEF1/KIF3B/CLUAP1/SPG11/BLOC1S6/ODAD1/KXD1/IFT56/ARHGAP21/SEPTIN4/KPNB1/JHY/MAK/CILK1/KIF20A/IFT57/IQCG/ROPN1B/ACTR3/DNAH6/KIF21B/SSX2IP/STK11/IFT46/KIF14/ARMC2/DNAH7/UBE2B/DYN…	200
positive regulation of DNA replication	0.000761591	DBF4/MAP2K4/GLI2/CDC7/SSBP1/STN1/TNFAIP1/GLI1/CDK2/INO80/E2F8/PCNA/DHX9/DNA2/EGF/SMARCA5/DBF4B/UCN/E2F7/ENDOG/CDT1/CDK1/ATAD5/CTC1/FAF1/BAZ1A	26
positive regulation of double-strand break repair via homologous recombination	0.000761591	WAS/FUS/RBBP8/RAD51AP1/TIMELESS/BRD8/WDR48/MORF4L2/YEATS4/ACTL6A/ACTR2/WRAP53/PARP1/MMS19/VPS72/HELQ/MEAF6/HDGFL2/RUVBL1/DMAP1/FANCB/RUVBL2/EP400/ARID2/TRRAP/OOEP	26
regulation of chromosome condensation	0.000775836	BAZ1B/NCAPD2/NCAPH2/NCAPG/SMC4/NCAPH/SMC2/NCAPG2/NCAPD3/SMARCA5	10
regulation of establishment of protein localization to telomere	0.000775836	CCT4/TCP1/DKC1/CCT7/WRAP53/CCT6A/CCT5/CCT8/CCT3/CCT2	10
mitochondrial tRNA processing	0.000775836	ELAC2/TRIT1/HSD17B10/TRNT1/PRORP/CDK5RAP1/TRMT5/TRMT61B/TRMT10C/PUS1	10
negative regulation of DNA metabolic process	0.00080636	LIG3/ERCC1/POLQ/XRCC1/TIPIN/MLH1/THOC1/XRCC5/RIF1/OTUB2/HNRNPC/CDC6/MSH2/SMCHD1/ACD/DNAJC2/GTPBP4/STN1/TIMELESS/FBXO5/GMNN/MSH3/RAD50/BCL6/MSH6/MAD2L2/PDS5A/ZRANB3/SHLD2/CYREN/TTF1/HELB/AUNIP/POT1/GNL3L/TRIM28/NDFIP1/SLX1A/MEN1/NAT10/HNRNPA1/NIBAN2/SMARCAL1/ACVRL1/BRCA2/PIF1/TP53/PARP1/RPS3/ATM/CHEK1/HMGA2/RAD17/HNRNPU/DONSON/DFFA/ANKLE1/S100A11/RNF169/CDT1/NUDT16L1/DFFB/EXOSC10/DCP2/RMI2/MAGEF1/…	79
positive regulation of chromosome separation	0.000824758	NCAPD2/NCAPH2/CUL3/ANAPC5/BIRC5/NCAPG/SMC4/NCAPH/DLGAP5/CDCA8/ESPL1/SMC2/ANAPC11/NCAPG2/INCENP/NCAPD3/NSMCE2/CDT1/AURKB/ANAPC7	20
2'-deoxyribonucleotide metabolic process	0.00084951	TYMP/TBPL1/NTHL1/UNG/NT5C2/SAMHD1/DGUOK/SMUG1/NT5C/DUT/MBD4/CMPK2/NUDT15/TDG/NEIL2/ADK/DCK/RRM1/DTYMK/RRM2/TYMS/SHMT1/DCTPP1/DPYD/ADA/NUDT16/PNP/NT5M	28
facultative heterochromatin formation	0.000885257	KDM1A/JARID2/MBD3/KDM5A/SIRT1/SUV39H1/EZH2/HELLS/TRIM28/DNMT1/ZNF304/RRP8/MORC2/TEX15/MBD2/PPHLN1/SETDB2/TET1/SAMD1/SMARCA5/DYRK1A/TASOR/ATF7IP2/PHF8/RESF1/BEND3/SUZ12/MPHOSPH8/L3MBTL3	29
oligosaccharide-lipid intermediate biosynthetic process	0.000899663	DPM1/ALG9/ALG6/DHDDS/ALG2/MPDU1/ALG10/NUS1/ALG8/RFT1/DOLPP1/DPAGT1/ALG14/DOLK/ALG10B/ALG12	16
branched-chain amino acid catabolic process	0.000899663	HSD17B10/ACAT1/MCCC1/BCKDHB/DLD/BCKDK/HIBADH/HMGCL/ALDH6A1/ECHS1/MCCC2/DBT/AUH/ACAD8/ACADSB/BCKDHA	16
attachment of mitotic spindle microtubules to kinetochore	0.000899663	MAD1L1/NDC80/SEH1L/BIRC5/CDCA8/CENPE/KIF2C/NUF2/BOD1/INCENP/HNRNPU/CDT1/MIS12/RMDN1/AURKB/CHAMP1	16
regulation of spindle checkpoint	0.000899663	MAD1L1/TPR/NDC80/BIRC5/XRCC3/PCID2/CCNB1/CDCA8/CDK5RAP2/DYNC1LI1/INCENP/MAD2L1/CDT1/GEN1/AURKB/LCMT1	16
regulation of mitotic cell cycle spindle assembly checkpoint	0.000899663	MAD1L1/TPR/NDC80/BIRC5/XRCC3/PCID2/CCNB1/CDCA8/CDK5RAP2/DYNC1LI1/INCENP/MAD2L1/CDT1/GEN1/AURKB/LCMT1	16
glycosyl compound biosynthetic process	0.000899663	ADA2/PRTFDC1/MTAP/ADK/TYW3/TYW5/TK2/DTYMK/ADAL/LCMT2/DHFR2/TRMT12/ADA/UCKL1/PNP/TYW1	16
regulation of mitotic spindle checkpoint	0.000899663	MAD1L1/TPR/NDC80/BIRC5/XRCC3/PCID2/CCNB1/CDCA8/CDK5RAP2/DYNC1LI1/INCENP/MAD2L1/CDT1/GEN1/AURKB/LCMT1	16
aspartate family amino acid metabolic process	0.000915744	SLC25A13/AASS/ADSS2/ASNS/PHGDH/MTAP/GCAT/MTHFD1/SMS/AADAT/NIT2/SLC25A12/MTR/DLST/GOT1/MTRR/GNMT/GOT2/ATF4/RIDA/SDS/ASNSD1/ENOPH1/APIP/AASDHPPT/MAT1A/ASRGL1/MTHFD2L/NAT8L/HYKK	30
regulation of centrosome duplication	0.000915744	BRCA1/XPO1/CHMP2B/CHMP5/SIRT1/CEP76/NUBP1/TRIM37/MDM1/CHMP3/ALMS1/VPS4B/STIL/XRCC3/CHMP1A/NAT10/CDK5RAP2/CEP131/PLK4/CENPJ/SASS6/PPP1R35/CCNF/SPICE1/CEP295/PKHD1/GEN1/NPM1/NUP62/RAB6C	30
sulfur compound biosynthetic process	0.000927324	HS3ST1/PDK2/FMO3/ST3GAL1/EXTL3/MAT2B/PDK3/ACSL4/ACAT1/ACACB/GSTP1/DLD/MTAP/GGT5/MTHFD1/MLYCD/GCDH/UGDH/ST3GAL4/PDHX/UST/CTH/MTR/AKR1A1/ELOVL4/SLC10A7/B4GALT4/LIAS/ACSL3/CHPF/MTRR/HS3ST3B1/ACSBG2/PPT1/ACLY/PDHA1/GGT2P/CHST12/PAPSS1/SLC27A2/ENOPH1/SNCA/MMUT/CHST7/HSD17B12/APIP/DLAT/MAT1A/EXT2/ACSL1/HS2ST1/HS3ST3A1/ANGPT1/PXYLP1/DIP2A/HS3ST6/EXTL2/MTHFD2L/ELOVL7/ACSL6/HACD1/PDHB/MAT2A/CSGALNACT2/B3G…	82
mitotic sister chromatid cohesion	0.000934992	SMC1A/NAA10/SMC3/CDC20/STAG1/SLF2/NAA50/PDS5A/SGO1/SLF1/DSCC1/BOD1/CDCA5/HDAC8/NSMCE2/NIPBL/RAD21/CHTF8/ESCO2/HASPIN/SMC5	21
C4-dicarboxylate transport	0.000934992	SLC25A13/SLC13A2/SLC1A3/SLC25A14/SLC1A5/SLC1A1/SLC25A11/SLC1A2/SLC25A12/SLC1A4/LRRC8A/SLC3A1/SLC13A5/SLC16A1/LRRC8C/LRRC8D/SLC25A30/SLC25A22/SLC25A18/ABAT/SLC25A10	21
iron-sulfur cluster assembly	0.000934992	NDUFAB1/CIAPIN1/NUBP2/NUBP1/GLRX3/HSPA9/ABCB7/NUBPL/MMS19/BOLA3/FXN/ISCA2/CIAO2B/CIAO2A/BOLA2/BOLA2B/BOLA1/GLRX5/NDOR1/LYRM4/FDX2	21
metallo-sulfur cluster assembly	0.000934992	NDUFAB1/CIAPIN1/NUBP2/NUBP1/GLRX3/HSPA9/ABCB7/NUBPL/MMS19/BOLA3/FXN/ISCA2/CIAO2B/CIAO2A/BOLA2/BOLA2B/BOLA1/GLRX5/NDOR1/LYRM4/FDX2	21
protein insertion into membrane	0.000994021	AGK/SEC61A1/TRAM2/BCS1L/TIMM13/TOMM22/SAMM50/TIMM9/UBL4A/EMC2/PDCD5/WDR83OS/MAPK8/TIMM8A/EMC1/EMC6/EMC4/MTX2/TOMM40/EMC7/TIMM10/TIMM29/TOMM70/OXA1L/MAIP1/COX18/RTP3/TRMT10B/MOAP1/MMGT1/MAL/MTX1/TOMM20/TRAM1L1/RTP1/TOMM5/TIMM22/GET1/RTP2/TOMM6	40
tRNA wobble uridine modification	0.00100181	ELP1/TRMU/ELP4/MOCS3/GTPBP3/ELP3/ELP2/MTO1/ALKBH8/CTU1/ELP6/URM1/ELP5	13
RNA surveillance	0.00100181	EXOSC7/EXOSC5/EXOSC3/EXOSC8/EXOSC9/EXOSC2/ZC3H4/ZCCHC7/PELO/SUPV3L1/WDR82/EXOSC10/EXOSC6	13
protein maturation by iron-sulfur cluster transfer	0.00100181	GLRX3/CISD1/MMS19/BOLA3/ISCA2/CIAO2B/CIAO2A/BOLA2/BOLA2B/MAGEF1/GLRX5/YAE1/CISD3	13
positive regulation of chromatin organization	0.00100181	TPR/CDK2/TRIM28/DNMT1/ZNF304/MORC2/PPHLN1/SETDB2/TASOR/ATF7IP2/SIN3A/RESF1/MPHOSPH8	13
negative regulation of DNA-templated DNA replication	0.00100181	LIG3/TIPIN/TIMELESS/FBXO5/GMNN/BCL6/ZRANB3/SMARCAL1/BRCA2/DONSON/CDT1/BLM/ZNF830	13
sister chromatid cohesion	0.00100359	DDX11/MRE11/SMC1A/KIF22/NAA10/CTCF/SMC3/RAD51C/TENT4A/CDC20/STAG1/SLF2/NAA50/PDS5A/SGO1/SLF1/ESPL1/DSCC1/BOD1/CDCA5/HDAC8/NSMCE2/BUB1B/SGO2/NIPBL/RAD21/PLK1/FEN1/CHTF8/BUB1/ESCO2/HASPIN/MCMBP/SMC5/PHB2/RAD21L1	36
viral gene expression	0.00102042	ST3GAL1/CSDE1/PTBP1/ATG5/CTDP1/TAF11/NUCKS1/ST6GAL1/TFAP4/EIF3L/EIF3D/SNW1/MON1B/GSK3A/EIF3B/TRIM14/EIF3A/ST3GAL4/MAN2A1/CSNK1A1/SPCS1/MOGS/TARDBP/ZNF639/PRMT1/CANX/SMARCA4/EIF2AK4/SPCS3/CCNT1/EIF3G/MDFIC/DHX9/ST6GALNAC4/POU2F3/SSB/PARP16/LEF1/GALNT1/EIF2D/HMGA2/MGAT5/CHD1/USF1/RRP1B/PSMC3/MGAT2/LARP7/SP1/PCBP2/TRIM31/TRIM27/TRIM13/MCTS1/CCL5/CCL3	56
acetyl-CoA metabolic process	0.00103669	PDK2/AASS/PDK3/ACAT1/ACACB/DLD/MLYCD/AADAT/PDHX/HMGCS1/DLST/ACLY/PDHA1/HMGCS2/DLAT/TDO2/DIP2A/PMVK/NUDT8/PDHB/ACOT12/ACACA	22
negative regulation of DNA replication	0.00103669	LIG3/TIPIN/CDC6/GTPBP4/TIMELESS/FBXO5/GMNN/BCL6/PDS5A/ZRANB3/TTF1/SMARCAL1/BRCA2/TP53/RAD17/DONSON/S100A11/CDT1/ENPP7/BLM/ZNF830/GMNC	22
response to X-ray	0.00103669	ERCC1/ERCC8/RAD51/KARS1/NUCKS1/XRCC5/MSH2/SFRP1/CCND2/BRCA2/TP53/SFRP2/ATM/XRCC4/NIPBL/IKBIP/XRRA1/LIG4/BRCC3/XRCC6/XRCC2/BLM	22
telomere maintenance in response to DNA damage	0.00103669	ERCC1/XRCC1/RIF1/APEX1/ACTR5/ACD/TFPT/INO80D/INO80B/MAD2L2/UCHL5/DCLRE1B/SHLD2/INO80/ACTL6A/INO80C/INO80E/RUVBL1/RUVBL2/MCRS1/DCLRE1A/RTEL1	22
DNA-templated transcription termination	0.00110702	POLR1H/ZMPSTE24/XRN2/PRMT5/MAZ/TTF2/TTF1/MTERF1/ZC3H4/DHX9/SCAF4/SSU72/POLR3K/WDR82/PCF11/SMN1/SMN2	17
snRNA 3'-end processing	0.00110702	EXOSC7/EXOSC5/USB1/INTS9/EXOSC3/EXOSC8/EXOSC9/EXOSC2/TOE1/INTS14/INTS12/INTS7/TUT1/INTS1/SAGE1/INTS5/EXOSC6	17
spliceosomal complex assembly	0.00111263	GCFC2/CELF2/SFSWAP/DDX1/YTHDC1/SF3B2/GEMIN2/SRPK1/SF3A1/SNRPD3/PHF5A/PRPF6/CRNKL1/HTATSF1/LUC7L3/SRSF9/SF3B6/SF3B1/SNRPC/SNRPD2/SNRPB/SNRPB2/SNRPA1/SRSF1/NCBP1/BUD13/SNRPF/TXNL4A/SF3B4/SNRPG/DDX46/CELF1/GEMIN6/SRSF12/SNIP1/PSIP1/SNRPD1/SF1/USP39/ZRSR2/SF3B5/SMN1/DDX23/PUF60/SNRPE/SF3A3/SRSF10/SF3B3/DDX39B/SMN2/RNU6ATAC/TAF12-DT/ISY1	53
amino acid catabolic process	0.00114589	NOS2/AASS/OTC/HSD17B10/ACAT1/MCCC1/ARG2/BCKDHB/DLD/GCAT/BCKDK/FAH/ETFB/HIBADH/BLMH/AADAT/HGD/HMGCL/ARG1/DLST/ALDH6A1/GOT1/MTRR/GOT2/ECHS1/IDO1/MCCC2/SCLY/RIDA/SDS/GLS2/KYAT3/DBT/AMDHD1/HDC/GCSH/ADHFE1/AUH/GLUD1/MAT1A/ACAD8/QDPR/TDO2/DDAH1/CARNMT1/UROC1/ASRGL1/GPT2/KYAT1/PAH/AGXT/SHMT1/GLDC/SHMT2/GLUD2/ABAT/HYKK/ACADSB/TAT/DDAH2/BCKDHA/ARHGAP11B	62
regulation of RNA splicing	0.00115652	PTBP1/CELF2/THRAP3/SFSWAP/DAZAP1/CLNS1A/ZNF638/MBNL3/RBFOX1/YTHDC1/FUS/SRPK1/HNRNPH3/PRMT5/SNW1/METTL4/FMR1/SUPT20H/ESRP2/HNRNPL/SNRNP70/PRX/C1QBP/ZPR1/RPS13/NUP98/SRSF9/SRSF3/NCL/SRSF7/SRSF4/WDR77/PTBP3/SUPT7L/ENY2/TAF12/KHDRBS1/HNRNPA2B1/SMU1/USP22/AHNAK/RBM42/NSRP1/FXR2/HABP4/KHDRBS3/GRSF1/SRRM1/HNRNPA1/SRSF1/TRA2B/NCBP1/BRDT/SLC39A5/ILDR2/SF3B4/HNRNPLL/WTAP/RBMX/CELF1/SAP18/MBNL1/HNRNPU/SRSF1…	94
monoubiquitinated protein deubiquitination	0.00121125	TAF2/ATXN3/SUPT20H/TAF6/SUPT7L/ENY2/TAF12/USP22/USP9X/TAF4/USP15/TAF5/MYSM1/USP1/BAP1/SF3B5/TADA3/ASXL1/SGF29/USP7/SF3B3/SUPT3H/TRRAP/TAF9	24
chromatin remodeling	0.00121315	KDM1A/JARID2/BAZ1B/DPF1/TPR/MTA3/SPI1/HDAC4/MBD3/HLTF/MCM2/SMARCE1/KDM5A/SART3/RIF1/SMARCA2/ZMPSTE24/RAD54L/HNRNPC/SUPT16H/BTAF1/SIRT1/MACROH2A2/BCL7C/HIRA/CHD8/TTI1/ASIP/ACTR5/SMCHD1/SUV39H1/CTCF/AXIN1/OIP5/CHRAC1/PIH1D1/ASF1B/GRWD1/TFPT/EZH2/NPM3/SMARCD2/BCL7A/ASF1A/BICRAL/LMNB1/INO80D/CENPA/INO80B/PCGF1/SF3B1/CHD5/UCHL5/TTF2/PADI2/RBBP5/SET/HELLS/RNF2/ZRANB3/CBX3/CDK2/NFE2/HJURP/CHD6/H2BC11/DE…	192
protein stabilization	0.00121372	RPAP3/IGF1/PER3/USP13/ATP1B3/PFN2/SEL1L/RAB21/NLK/MT3/TESC/HSP90AB1/POLR2E/HPS4/TELO2/PFDN4/RASSF2/TTI1/TBL1X/PIH1D1/URI1/CDC37/CDC37L1/BAG1/DVL1/GTPBP4/PFN1/WFS1/PPARGC1A/PTGES3/BAG2/PFDN1/PDCD10/CCT4/PDCL3/AAK1/PARK7/TSPAN1/IFT46/APOA1/UBE2B/TCP1/RPL5/USP9X/SOX4/RPL23/MCM8/NCLN/PIN1/HIP1/SMO/TTI2/ZBED3/CDK7/NAPG/CCNH/CCT7/COG3/MARCHF7/FLOT1/TP53/RPL11/ATP1B1/PFDN2/HSPD1/ANK2/CCT6A/SEC16A/CCT5/P…	108
regulation of nucleocytoplasmic transport	0.00126898	NSUN2/TPR/RIOK2/IPO5/HYAL2/PTGS2/XPO1/AAAS/JAK2/RANGAP1/FERMT1/EMD/TGFB1/ZPR1/MAPK14/RAB23/ECT2/DNAJC27/PARK7/NRDE2/UFM1/TARDBP/KHDRBS1/NUP153/BMP4/SMO/TRIM28/RAN/XPO4/MDFIC/DHX9/TXN/ANP32B/IER3/CTDSPL2/BARD1/NUP54/NUP58/UHMK1/ZIC1/ANGPT1/IWS1/ZC3H12A/CDK5/NOLC1/PKIG/CDK1/PKIA/HDAC3/SFN/DMAP1/PTPN11/HCLS1/GAS6/MX2/PRKD1/APOD/NF1/EFCAB7	59
regulation of mRNA processing	0.00127617	PTBP1/ZC3H3/CELF2/PTCD2/THRAP3/SFSWAP/DAZAP1/CLNS1A/SNRPA/RBFOX1/YTHDC1/SRPK1/PRMT5/SNW1/ZC3H14/FMR1/HNRNPL/SNRNP70/CPEB3/C1QBP/NUP98/MAGOHB/SRSF9/SRSF3/NCL/SRSF7/SRSF4/WDR77/KHDRBS1/HNRNPA2B1/SMU1/RBM42/NSRP1/FXR2/SAFB2/KHDRBS3/SRRM1/CDC73/HNRNPA1/DHX9/TRA2B/NCBP1/SLTM/BARD1/SLC39A5/SF3B4/WTAP/RBMX/CELF1/CPSF7/SAP18/HNRNPU/SRSF12/DYRK1A/MAGOH/IWS1/CWC22/VIRMA/HNRNPK/LEO1/NUDT21/SF1/LARP7/DHX36/H…	74
fatty-acyl-CoA metabolic process	0.00134617	FAR2/ACSL4/ACAT1/ACOT7/GCDH/ELOVL4/ACSL3/ACSBG2/PPT1/HSD17B4/SLC27A2/HSD17B12/ACSL1/ELOVL7/ACSL6/HACD1/NUDT8/ELOVL6/ACSF3/DGAT1/FITM2/FAR1/ELOVL2/NUDT19/HTD2/ACACA	26
DNA replication checkpoint signaling	0.00136875	TIPIN/ORC1/CLSPN/CDC45/CDC6/TIMELESS/DNA2/TICRR/RAD9B/RAD17/NAE1/TOPBP1/CDT1/ZNF830	14
viral translation	0.00136875	CSDE1/PTBP1/ATG5/EIF3L/EIF3D/EIF3B/EIF3A/EIF2AK4/EIF3G/DHX9/SSB/EIF2D/PCBP2/MCTS1	14
nucleobase biosynthetic process	0.00136875	CPS1/CAD/DHODH/UMPS/PAICS/PPAT/PRPS1/GART/GMPS/CTPS1/SHMT1/SHMT2/ADA/MTOR	14
tRNA 5'-leader removal	0.00139354	PRORP/POP1/POP4/RPP40/SSB/RPP30/RPP25L/POP5/POP7/RPP25/RPP21	11
mitochondrial DNA replication	0.00139354	LIG3/METTL4/DNAJA3/SSBP1/TWNK/MGME1/DNA2/PRIMPOL/ENDOG/RRM1/POLG2	11
pteridine-containing compound biosynthetic process	0.00139354	SPR/GCH1/PCBD2/MTHFS/FPGS/ATIC/PTS/QDPR/GART/DHFR2/DHFR	11
nuclear-transcribed mRNA catabolic process, deadenylation-dependent decay	0.00148301	CSDE1/RC3H2/YBX1/EXOSC7/MLH1/EXOSC5/TUT7/DIS3/CNOT3/EXOSC3/CPEB3/DCPS/TENT4A/EXOSC8/EXOSC9/EXOSC2/TUT4/SYNCRIP/DHX9/RC3H1/HNRNPD/CNOT6L/PARN/NT5C3B/POLR2D/CNOT9/NOCT/ZFP36L2/HNRNPU/CNOT8/POLR2G/PAIP1/DCP2/DHX36/LSM1/SAMD4B/CNOT10/NANOS3/CNOT7/DCP1A	40
regulation of meiotic cell cycle	0.00151948	CDC27/YTHDC2/ASPM/RPS6KA2/TRIP13/ANAPC5/CDC25B/LFNG/RAD51AP1/FBXO5/TTK/RAD1/WNT5A/CDC20/UBE2B/PRDM7/ANAPC13/DMRT1/ANAPC11/ANAPC1/FBXO43/CDC25C/CDC25A/ANAPC10/PRDM9/METTL3/INSR/PDE3A/OVOL1/CDC26/CNTD1/CALR/MEIOC/GPR3/PLCB1/ANAPC7/OOEP/MEIOSIN	38
regulation of protein stability	0.00160516	RPAP3/CCDC88C/IGF1/CUL3/PER3/USP13/ISOC2/VPS35/ATP1B3/PFN2/SEL1L/RAB21/NDC80/NLK/MT3/AURKA/TESC/HDAC6/HSP90AB1/SIRT1/POLR2E/MAPK1/HPS4/FBXO7/TELO2/PFDN4/RASSF2/TTI1/TBL1X/UBL4A/STUB1/PYCARD/PIH1D1/URI1/CDC37/CDC37L1/BAG1/DVL1/GTPBP4/PFN1/WFS1/PPARGC1A/PTGES3/BAG2/PFDN1/PDCD10/CCT4/PDCL3/AAK1/PARK7/TSPAN1/UTP25/IFT46/APOA1/UBE2B/TCP1/TARDBP/RPL5/USP9X/SOX4/RPL23/MCM8/NCLN/PIN1/HIP1/SMO/DAD1/TTI2/G…	156
transcription elongation by RNA polymerase II	0.00165005	MED24/ELOA/ZMYND11/MED17/CTDP1/INTS13/SUPT16H/SOX10/CBX7/AXIN1/INTS9/POLR2I/EZH2/ELP4/RNF8/TCERG1/ELL2/ENY2/GTF2F1/MED1/PCID2/CCNT1/ELOF1/MED10/CDC73/ELP2/MED4/NCBP1/RTF1/INTS14/INTS12/SKIC8/MED9/INTS7/EAF1/EAF2/MED22/INTS4/MED21/HNRNPU/MED7/MED27/MED11/ERCC3/WDR43/RNF168/MED30/INTS1/LEO1/PWWP2A/LARP7/MED16/MED14/INTS5/GTF2F2/NELFB/CTR9/TCEA3/NELFE/SUPT4H1	60
epigenetic regulation of gene expression	0.00165204	KDM1A/JARID2/BRCA1/PHF20/TPR/SPI1/HDAC4/MBD3/KDM5A/RIF1/YTHDC1/ZMPSTE24/HDAC6/SIRT1/MACROH2A2/ASIP/SMCHD1/SUV39H1/CTCF/AXIN1/GSK3A/EZH2/LHX2/TASOR2/LMNB1/KANSL3/PADI2/RBBP5/HELLS/CBX3/CDK2/HAT1/ASH2L/CDKN1C/TRIM28/DNMT1/RLIM/ZNF304/RRP8/PRMT7/MORC2/TEX15/MBD2/PPHLN1/SMYD5/SETDB2/NIBAN2/TET1/TDG/KANSL2/TP53/SAMD1/UHRF2/POLE3/CHEK1/HMGA2/SMARCA5/HNRNPU/DYRK1A/DPY30/VPS72/TASOR/METTL3/BRD7/ATF7IP2/S…	96
regulation of mRNA metabolic process	0.00165863	CSDE1/PTBP1/ZC3H3/SLC11A1/CELF2/PTCD2/THRAP3/PUM2/RC3H2/YBX3/SFSWAP/YBX1/ELAVL1/DAZAP1/IGF2BP2/CLNS1A/EXOSC7/MLH1/SNRPA/EXOSC5/RBFOX1/PKP1/TRAF5/TUT7/DIS3/YTHDC1/CNOT3/KHSRP/FUS/HNRNPC/SRPK1/PRMT5/SNW1/ZC3H14/APEX1/E2F1/FMR1/HNRNPL/SNRNP70/ZC3HAV1/EXOSC3/CPEB3/LARP4B/CASC3/C1QBP/DCPS/NUP98/MAGOHB/SRSF9/MAPK14/SRSF3/TENT4A/NCL/SRSF7/SRSF4/WDR77/FASTKD2/EXOSC8/TARDBP/KHDRBS1/HNRNPA2B1/SMU1/EXOSC9/F…	159
purine nucleobase metabolic process	0.00172779	KDM1A/ACP3/GMPR2/TTR/PAICS/PPAT/GMPR/PRPS1/ADK/GART/GMPS/SHMT1/SHMT2/DPYD/ADA	15
purine ribonucleoside monophosphate biosynthetic process	0.00172779	ADSS2/PRPS2/IMPDH1/AMPD2/PAICS/PPAT/ATIC/ADK/GART/GMPS/NUDT2/IMPDH2/PFAS/ADA/ADSL	15
RNA phosphodiester bond hydrolysis, endonucleolytic	0.00173567	ELAC2/RNASET2/NOP14/APEX1/PRORP/POP1/RNASEH2A/POP4/ENDOU/NUDT12/CPSF3/FCF1/RCL1/UTP20/RPP40/AGO3/KRI1/RNASE1/RIDA/DBR1/NOB1/ELAC1/UTP23/RPP30/TSEN2/SLFN13/EXOG/NOL9/ZC3H12A/BMS1/ENDOG/POP5/TSR1/FEN1/RPS21/RNASEH1/POP7/EXO1/ERN1/RPP25/RRS1/TBL3/NOP9/SND1/NUDT16/ANG/RPP21/RNASE4/BOP1	49
endonucleolytic cleavage in ITS1 to separate SSU-rRNA from 5.8S rRNA and LSU-rRNA from tricistronic rRNA transcript (SSU-rRNA, 5.8S rRNA, LSU-rRNA)	0.00176363	NOP14/FCF1/RCL1/UTP20/RPP40/KRI1/RPS21/RRS1/NOP9	9
box C/D snoRNP assembly	0.00176363	NUFIP1/SNU13/PIH1D1/ZNHIT6/PIH1D2/NOPCHAP1/RUVBL1/RUVBL2/TAF9	9
transcription-coupled nucleotide-excision repair	0.00176363	ERCC8/XAB2/ERCC2/POLR2I/ERCC5/ERCC3/UVSSA/USP7/HMGN1	9
negative regulation of protein exit from endoplasmic reticulum	0.00176363	ERLEC1/DERL2/DERL3/OS9/YOD1/UBE2G2/INSIG1/SVIP/UBE2J1	9
positive regulation of transcription of nucleolar large rRNA by RNA polymerase I	0.00176363	DDX11/PIH1D1/NCL/IPPK/SMARCA4/NOL11/PWP1/MARS1/MTOR	9
intrinsic apoptotic signaling pathway by p53 class mediator	0.00183525	KDM1A/PDK2/E2F2/CD44/HIPK2/TP73/RRN3/MSH2/SIRT1/SNW1/E2F1/PYCARD/TMEM109/PERP/STK11/RRP8/MYBBP1A/EIF5A/USP15/MARCHF7/MYC/CASP6/BRCA2/TP53/PMAIP1/RPL11/TP53BP2/ZNF385B/POU4F1/RPL26/HIPK1/HNRNPK/HINT1/ARMC10/TRIAP1/BCL2/RPS7/ATAD5/AEN/CHEK2/PRKN/MUC1/WWOX/TAF9B/TOPORS/TIFAB/TAF9	47
protein insertion into mitochondrial membrane	0.00193184	AGK/TIMM13/TOMM22/SAMM50/TIMM9/PDCD5/MAPK8/TIMM8A/MTX2/TOMM40/TIMM10/TIMM29/TOMM70/MAIP1/COX18/TRMT10B/MOAP1/MTX1/TOMM20/TOMM5/TIMM22/TOMM6	22
chromosome organization involved in meiotic cell cycle	0.00203174	NCAPD2/MRE11/NCAPH2/RAD51/NDC1/TRIP13/SMC1A/MLH1/DMC1/CCNB1IP1/SMC3/RAD51C/RAD50/SMC4/UBE2B/MLH3/NCAPH/MND1/PSMC3IP/TEX15/BRIP1/SMC2/P3H4/FANCD2/ATM/NCAPD3/BUB1B/KASH5/SYCE2/SGO2/PRDM9/RAD21/SUN1/TERB2/BUB1/SYCE1/CCNE2/RNF212/MEIOC/SYCP2/EHMT2/MSH5/SYCE3	43
protein polymerization	0.00203206	FKBP4/SCIN/TENM1/RANBP9/WAS/TMSB10/ELN/TTC17/NCKAP1/ARFGEF1/RHOA/PFN2/SPTB/NDE1/PAK3/CAPZB/UBE2K/CARMIL1/DNM1L/TPX2/ARHGAP28/PLEKHG2/JAK2/TRIOBP/NIN/TUBB1/CEP192/CORO1A/PYCARD/TUBB4A/MET/COBL/UBE2S/GIT1/CSF3/PFN1/SLAIN2/CRACD/TRPV4/FBXO5/ARL6/CHMP3/CAPZA1/STMN1/CAMSAP2/WASHC3/NCKAP1L/ARHGAP40/EML2/MKKS/TUBGCP3/CCR7/MAP7D3/CAMSAP1/TUBGCP2/LATS1/TUBG1/DIAPH1/PSRC1/SPIRE1/FHOD3/VILL/CDK5RAP2/ARPC5L/…	135
centrosome separation	0.00204706	NDE1/AURKA/RANBP1/KIF3B/NEK2/KIF25/CEP85/KIF11/CHEK1/MAP9/CNTROB/NUP62	12
positive regulation of telomere maintenance in response to DNA damage	0.00204706	ACTR5/TFPT/INO80D/INO80B/UCHL5/INO80/ACTL6A/INO80C/INO80E/RUVBL1/RUVBL2/MCRS1	12
mitochondrial DNA metabolic process	0.00206525	LIG3/METTL4/DNAJA3/SSBP1/TWNK/PPARGC1A/MGME1/DNA2/TP53/PARP1/PRIMPOL/ENDOG/RRM1/TOP3A/LONP1/POLG2	16
negative regulation of ubiquitin-protein transferase activity	0.00206525	RPS20/FBXO5/BAG2/RPS15/PARK7/MAD2L2/CDC20/RPL5/RPL23/RPL11/RPL37/BUB3/BUB1B/MAD2L1/BAG5/RPS7	16
heterochromatin formation	0.00210596	KDM1A/JARID2/TPR/MBD3/KDM5A/RIF1/SIRT1/ASIP/SMCHD1/SUV39H1/CTCF/AXIN1/EZH2/LMNB1/HELLS/CBX3/CDK2/HAT1/CDKN1C/TRIM28/DNMT1/ZNF304/RRP8/MORC2/TEX15/MBD2/PPHLN1/SETDB2/TET1/SAMD1/POLE3/HMGA2/SMARCA5/DYRK1A/TASOR/ATF7IP2/SIN3A/PPM1D/PHF8/RESF1/LMNB2/BEND3/SUZ12/SPTY2D1/ZNF445/H1-0/HMGB1/MPHOSPH8/BAZ1A/CTR9/L3MBTL3/XIST/CDKN2B-AS1	53
pyrimidine-containing compound biosynthetic process	0.00213787	CPS1/TBPL1/SLC4A7/CAD/DHODH/UMPS/DUT/UCK1/CMPK2/NME7/UCK2/PRPS1/DCK/TK2/DTYMK/CTPS1/TYMS/SHMT1/DHFR2/TPK1/UCKL1/MTOR/NME1/NME2	24
cerebral cortex development	0.0021907	KDM1A/TACC3/SYNE2/CDON/ASPM/RHOA/NDE1/WDR62/XAB2/WDR47/LAMB1/EFHC1/ATP1A3/LHX2/LHX6/MDK/KIF14/BBS2/MKKS/SMO/NSUN5/NARS1/AKIRIN2/TRA2B/TBR1/DAB2IP/TMEM14B/MGARP/TACC2/ATIC/PEX5/ASCL1/BBS4/DMRTA2/SRD5A1/TACC1/LRP8/HTR6/GART/PEX13/DISC1/CCDC141/EOMES/SUN1/CDK5/BMERB1/TUBA1A/TRAPPC9/COL3A1/ROBO1/CDK5R2/ATOH1/FUT10/DAB1/FBXO45/CNTNAP2/BBS1/FOXG1/CDK5R1/PLCB1/POU3F2/H2AX/RELN/NF1/NOTCH2NLA/NEFL/ARHGAP1…	67
RNA polyadenylation	0.00221579	ZC3H3/SNRPA/YTHDC1/ZC3H14/CPEB3/MTPAP/TENT4A/PAPOLG/CPSF3/SYMPK/GRSF1/CDC73/WDR33/PNPT1/ZCCHC7/TUT1/CPSF7/SSU72/VIRMA/PCF11/CPSF2/LEO1/NUDT21/CLP1/CSTF3	25
maintenance of protein location	0.00225068	SCIN/CD4/TMSB10/HSPA5/VPS13D/SRI/KEAP1/KDELR3/RANGAP1/NFKBIA/NFKBIB/CAV1/MDFI/GOLPH3/CCDC88A/PARK7/SUPT7L/SRGN/SYNE1/LATS1/DZIP1/OS9/TXN/SORL1/BARD1/BBS4/AKT1/IGSF11/ANK3/HNRNPU/HK1/TMSB15A/TMSB15B/NBL1/MICOS10-NBL1/HK2/SUN1/CDK5/TAF3/FBN1/YWHAB/NRROS/PFN4/DAND5/FAF1/INSIG1/TOPORS/VPS13A/ARL2/TWF2/CHCHD10	51
protein localization to chromosome, centromeric region	0.00232701	JARID2/CENPQ/SPDL1/NDC80/ZW10/CTCF/TTK/IK/CENPA/H2BC11/KNL1/BOD1/BUB3/BUB1B/CDT1/MIS12/CDK1/MTBP/ZWILCH/HASPIN/AURKB/RCC2/KNTC1/H4C3/CHAMP1/SMC5/H4C14	27
pyrimidine deoxyribonucleotide metabolic process	0.00237311	TYMP/TBPL1/NTHL1/UNG/SMUG1/NT5C/DUT/MBD4/CMPK2/TDG/NEIL2/DTYMK/TYMS/SHMT1/DCTPP1/DPYD/NT5M	17
nucleoside metabolic process	0.00238932	ACP3/DERA/TYMP/NT5C2/ADA2/PRTFDC1/MTAP/ERH/CDADC1/NUDT1/DNPH1/DGUOK/ICMT/NT5C3A/OARD1/GNMT/APOBEC3A/APOBEC3F/MACROD1/ATIC/ADK/TK2/TK1/DTYMK/ADAL/MACROD2/DHFR2/APOBEC3B/NT5C1B/DPYD/ADA/UCKL1/PNP	33
response to endoplasmic reticulum stress	0.00241711	CFTR/MBTPS2/ERP44/BAK1/HSPA5/JKAMP/HERPUD1/EIF2AK2/USP13/ATXN3/ERLEC1/UFD1/SEL1L/DERL2/ATP2A3/DNAJC10/UBA5/TMED2/ERP29/SIRT1/ERMP1/DERL3/XBP1/FOXRED2/PSMC6/TRIB3/USP14/SRPX/DNAJC3/STUB1/BFAR/UBXN8/CAV1/AGR2/SEC61B/ERLIN1/CDK5RAP3/WFS1/UBE4A/MAN1A1/SELENOK/EIF4G1/AUP1/PARK7/EDEM3/CTH/TXNDC12/UFM1/SERP1/COPS5/HERPUD2/VAPB/TMTC4/CANX/TRAF2/SDF2L1/ATF4/EIF2AK4/UBE4B/EIF2S1/TMEM258/UBQLN1/OS9/NIBAN1/U…	127
smoothened signaling pathway	0.00248275	FUZ/MKS1/CC2D2A/HHAT/CDON/HIPK2/IFT80/GLI2/TULP3/IFT25/IFT27/KIAA0586/CLUAP1/RPGRIP1L/TTC23/SFRP1/MEGF8/IFT56/PKD2L1/B9D1/RAB34/GLI1/IFT57/UCHL5/TCTN3/IFT81/STIL/TTC21B/RUNX2/NKX2-2/SMO/TTBK2/FOXA1/DZIP1/SERPINE2/ARMC9/PDCL/ARL3/BBS7/PRKACB/GPR161/FBXL17/DCDC2/TBC1D32/GPC3/NSDHL/CENPJ/ZIC1/ZIC3/WDR19/DZIP1L/TEDC2/HIPK1/NKX6-1/IFT122/INTU/IQUB/VCP/BTRC/KIF7/TUBA1A/C2CD3/KCTD6/SEPTIN2/TCTN2/SHOX2/A…	76
2-oxoglutarate metabolic process	0.00268338	L2HGDH/IDH3B/OGDH/AADAT/DLST/GOT1/GOT2/MRPS36/KYAT3/ADHFE1/GPT2/OGDHL/TAT	13
sno(s)RNA metabolic process	0.00268338	EXOSC5/FBL/EXOSC3/RNF113A/EXOSC2/DKC1/PARN/ZCCHC7/NOLC1/EXOSC10/LARP7/NUDT16/EXOSC6	13
V(D)J recombination	0.00268338	POLB/TCF3/CYREN/BCL11B/LEF1/ATM/XRCC4/HMGB2/RAG1/LIG4/RAG2/HMGB1/PRKDC	13
kinetochore assembly	0.00268338	RNF4/SENP6/CENPA/CENPF/CENPK/DLGAP5/CENPE/CENPH/CENPN/MIS12/CENPX/KNTC1/CENPW	13
protein localization to nucleolus	0.00268338	POLR1A/BYSL/UTP25/RAN/NVL/TERT/WRN/NMD3/RRS1/MCRS1/RRP7A/RPF2/PINX1	13
protein quality control for misfolded or incompletely synthesized proteins	0.00288668	CUL3/ATXN3/UFD1/RNF126/HDAC6/STUB1/AUP1/CLPP/SDF2L1/AKIRIN2/UGGT1/YME1L1/TOR1A/DERL1/FBXL17/NGLY1/VCP/LONP1/RNF5	19
zinc ion transport	0.00288668	SLC30A9/MT3/SLC30A4/SLC39A14/SLC1A1/SLC39A7/SLC30A3/SLC39A11/SLC39A8/SLC39A5/SLC39A6/SLC39A3/SLC39A1/SLC30A5/SLC39A4/TMEM163/SLC30A7/SLC39A2/SLC39A10	19
snRNA processing	0.00288668	INTS13/EXOSC7/EXOSC5/USB1/INTS9/EXOSC3/EXOSC8/EXOSC9/EXOSC2/TOE1/INTS14/INTS12/INTS7/TUT1/INTS4/INTS1/SAGE1/INTS5/EXOSC6	19
positive regulation of DNA methylation-dependent heterochromatin formation	0.00296119	TRIM28/DNMT1/ZNF304/MORC2/PPHLN1/SETDB2/TASOR/ATF7IP2/RESF1/MPHOSPH8	10
cellular response to gamma radiation	0.00309144	KDM1A/HSPA5/RAD51/CYBA/XRCC5/ZMPSTE24/MAP3K20/TMEM109/EGR1/ELK1/TP53/ATM/RPL26/WRN/HRAS/CHEK2/H2AX/XRCC6/TREX1/GTF2H5	20
somatic diversification of immunoglobulins	0.00318976	ERCC1/POLQ/POLB/TCF3/TFRC/MLH1/UNG/THOC1/RIF1/MSH2/CD40/SAMHD1/IL27RA/TGFB1/EXOSC3/NSD2/RNF8/MSH3/BCL6/MSH6/MAD2L2/SHLD2/CYREN/NDFIP1/CTNNBL1/SWAP70/HSPD1/XRCC4/PAXIP1/TNFSF13/SANBR/RNF168/STAT6/EXO1/LIG4/ATAD5/HMCES/EXOSC6/PRKDC	39
ribosomal small subunit assembly	0.00327215	XRCC5/RPS5/RPS15/MRPS7/ERAL1/RPSA/RPL38/RPS27/MRPS11/RRP7A/RPS28/PWP2/PRKDC/LOC102724159	14
histone H2A monoubiquitination	0.00327215	BRCA1/RAD51/TRIM37/PCGF1/RNF2/BARD1/BRCA2/PCGF6/BABAM2/CUL4B/RNF168/PCGF5/BRCC3/RING1	14
motile cilium assembly	0.00333799	ZMYND10/MKS1/CC2D2A/SPAG6/DYNLL1/JHY/IFT57/IQCG/ARMC2/UBE2B/BBOF1/IFT81/ENKD1/BBS2/DNAAF11/FOXJ1/DZIP1/AHI1/MNS1/CEP131/SPAG16/TTC12/CENPJ/SPAG17/ARMC12/CFAP157/CFAP221/BBS5/INTU/DNAAF3/RSPH9/PFN4/CFAP54/E2F4/CFAP44/CFAP97D1/CFAP206	37
regulation of cell division	0.00336283	KLHL13/POLDIP2/CUL3/YBX1/ASPM/RHOA/CDC14A/CDC14B/AURKA/BIRC5/ORC6/TGFB2/CDC6/EFHC1/PDGFB/CDC25B/KIF3B/CCP110/RAB11A/CSPP1/TLE6/FSD1/TGFB1/PTN/FGF8/GIT1/MDK/KIF20A/ECT2/CHMP3/BIRC6/KIF14/ITGB1BP1/TEX14/CIT/PIN1/RFPL1/E2F8/VPS4A/CDCA8/SMYD5/MYC/KIF23/KIF20B/FGF2/BRCA2/BBS4/GAREM1/PRDM15/CALM2/ANKRD53/SFRP2/CETN2/DRD2/KAT14/INCENP/AHCTF1/CALM3/RACGAP1/YEATS2/INTU/MAP9/VEGFD/ENTR1/E2F7/ZFYVE19/PLK1/N…	94
microtubule polymerization	0.00339152	FKBP4/RANBP9/NDE1/TPX2/NIN/TUBB1/CEP192/TUBB4A/MET/GIT1/SLAIN2/TRPV4/FBXO5/STMN1/CAMSAP2/EML2/TUBGCP3/MAP7D3/CAMSAP1/TUBGCP2/TUBG1/PSRC1/CDK5RAP2/HAUS2/TUBGCP4/NEDD1/SLAIN1/TBCD/PRUNE1/ANKRD53/SNCA/RPS3/CENPJ/DYRK1A/HDGFL3/TUBA1A/TPPP/CKAP5/SSNA1/CDK5R1/PDE4DIP/FES/DRG1/TOGARAM1/DCTN1/MZT1/ARL2/TUBGCP5	48
positive regulation of telomerase activity	0.00340387	XRCC5/MAP3K4/MAPKAPK5/HSP90AB1/MAPK1/MAPK3/ACD/PTGES3/CCT4/NEK2/TCP1/POT1/DKC1/KLF4/MYC/PARN/WRAP53/NVL/NAF1/NEK7/CCT2/AURKB	22
somatic recombination of immunoglobulin gene segments	0.0034077	ERCC1/POLB/TCF3/TFRC/MLH1/UNG/THOC1/RIF1/MSH2/CD40/IL27RA/TGFB1/EXOSC3/NSD2/RNF8/MSH3/BCL6/MSH6/MAD2L2/SHLD2/CYREN/NDFIP1/SWAP70/HSPD1/XRCC4/PAXIP1/TNFSF13/SANBR/RNF168/STAT6/EXO1/LIG4/ATAD5/HMCES/EXOSC6/PRKDC	36
regulation of peptidyl-lysine acetylation	0.0034077	BAZ1B/BRCA1/ISL1/ATG5/SPI1/ZMPSTE24/SIRT1/PIH1D1/PPARGC1A/SF3B1/PARK7/SET/NFYB/SOX4/DEK/PRKAA1/MYBBP1A/HINT2/ARRB1/SNCA/CHEK1/SMARCA5/DIP2A/PRKAA2/IWS1/KLF15/DDX21/SIN3A/RUVBL2/THAP7/MUC1/NAP1L2/NOC2L/HDAC2/ARID5A/TADA2A	36
negative regulation of protein ubiquitination	0.00350899	GCLC/RPS20/ATG5/OTUB2/N4BP1/CAV1/GTPBP4/FBXO5/BAG2/RPS15/PARK7/MAD2L2/IVNS1ABP/CDC20/RPL5/SOX4/RPL23/PRKCG/GNL3L/PRR7/PER2/GPS2/SPRY2/MARCHF7/PLAA/ARRB1/ARRB2/AKT1/RPL11/RPL37/HDAC8/RPS3/BUB3/BUB1B/VPS28/UBXN1/MAD2L1/CDK5/BAG5/TRIM44/PRKCE/RPS7/GLMN/PRMT3/ISG15/PPIA/PINX1	47
negative regulation of RNA catabolic process	0.00350899	CSDE1/SLC11A1/NSUN2/THRAP3/YBX3/YBX1/ELAVL1/IGF2BP2/PKP1/TRAF5/FUS/HNRNPC/E2F1/FMR1/LARP4B/MAPK14/TENT4A/SLIRP/NRDE2/TARDBP/TRAF2/DKC1/SYNCRIP/DHX9/LRPPRC/HNRNPD/PARN/NAF1/NOCT/NBAS/RBM46/BOLL/HNRNPU/LARP1/MAPKAPK2/PHAX/GDNF/PAIP1/ANGEL2/DHX36/HNRNPA0/MEIOC/RBM10/PKP3/HNRNPAB/DND1/TAF15	47
regulation of protein import into nucleus	0.00353452	TPR/IPO5/HYAL2/PTGS2/JAK2/FERMT1/TGFB1/ZPR1/MAPK14/RAB23/ECT2/UFM1/TARDBP/BMP4/SMO/TRIM28/RAN/MDFIC/NUP54/NUP58/ZIC1/ANGPT1/ZC3H12A/NOLC1/PKIG/CDK1/PKIA/HDAC3/DMAP1/HCLS1/PRKD1/APOD/NF1/EFCAB7	34
positive regulation of protein transport	0.00360184	CFTR/TENM1/ISL1/ATP2C1/IGF1/RUFY3/CASR/RIPOR1/TPR/IPO5/HYAL2/ACSL4/VPS35/PTGS2/SRI/PCM1/AACS/OXCT1/HUWE1/ACHE/DNM1L/GNA11/EXOC1/RNF31/TGFB2/JAK2/HPS4/MIEF1/PCK2/MYOM1/EMD/SYTL4/PARD6A/CEMIP/ZDHHC2/ZFAND1/OAZ1/PDCD5/TGFB1/CD33/GSK3A/GCK/MAPK8/ZPR1/EXPH5/PSMD9/C2CD5/MAPK14/GPLD1/TMEM30A/GOLPH3/PDCD10/ECT2/GCG/HTRA2/RHOU/WLS/RAB29/ITGB1BP1/GPR68/SERP1/TARDBP/PFKFB2/ACSL3/SOX4/FFAR2/ADORA2A/SMO/TRIM2…	148
regulation of centrosome cycle	0.00363824	BRCA1/WDR62/XPO1/CHMP2B/CHMP5/AURKA/SIRT1/CEP76/NUBP1/TRIM37/MDM1/CHMP3/ALMS1/VPS4B/STIL/XRCC3/CHMP1A/NAT10/CDK5RAP2/CEP131/PLK4/CENPJ/SASS6/PPP1R35/CCNF/SPICE1/CEP295/PKHD1/GEN1/NPM1/NUP62/RAB6C	32
DNA synthesis involved in DNA repair	0.00366516	POLDIP2/SPRTN/POLD1/POLD3/SIRT1/POLE2/POLA1/USP10/POLD2/MAD2L2/POLK/WRNIP1/HROB/CDKN2D/PCNA/RFC3/DTL/USP1/PRIMPOL/VCP/WRN/PCLAF/RRM1/POLE/TREX1	25
synaptic vesicle transport	0.00366516	AP3D1/RAB27A/AP3M2/PICALM/SPG11/BLOC1S6/RAB3A/LIN7A/AP3B1/TOR1A/SNCA/KIF5A/AP3S2/TRIM46/CDK5/BORCS5/KIF5C/KIF5B/CNIH2/AP3S1/SLC2A4/PRKN/BLOC1S5/LRRK2/BLOC1S3	25
spliceosomal snRNP assembly	0.00367863	STRAP/DDX20/CLNS1A/SART3/GEMIN5/GEMIN2/SNRPD3/PRMT5/PRPF6/PRPF31/WDR77/COIL/SNRPC/SNRPD2/SNRPB/LSM4/PRMT7/TGS1/SNRPF/SNRPG/GEMIN6/SRSF12/SNRPD1/SMN1/PRPF8/GEMIN4/SNRPE/SRSF10/LSM2/SMN2/RNU6ATAC	31
cytoskeleton-dependent intracellular transport	0.00368939	FUZ/CCDC88C/IFT88/RAB27B/SYNE2/AP3D1/IFT80/AP3M2/NDE1/DYNC1I2/PCM1/RABL2B/RAB21/IFT25/DYNLL1/KIF4A/HDAC6/IFT74/NEFH/IFT27/KIF3B/CLUAP1/SPG11/BLOC1S6/KXD1/IFT56/ARHGAP21/MAK/CILK1/IFT57/CCDC88A/SSX2IP/STK11/IFT46/DYNC2I2/IFT81/TUBA1B/TTC21B/IFT22/MYO1B/MYO5C/KIF1A/CALY/AP3B1/HOOK1/AGTPBP1/LCA5/MYO1G/MGARP/LRPPRC/ARL3/PPFIA2/CEP131/SOD1/MYO1F/TMEM108/MYO10/FEZ1/DLG2/DST/HNRNPU/SPAG17/KIF5A/RPGR/MYO…	105
chromosome condensation	0.00373036	BAZ1B/NCAPD2/NCAPH2/NCAPG/TENT4A/SMC4/PHF13/NCAPH/CHMP1A/TOP2A/SMC2/NUSAP1/CDCA5/NCAPG2/HMGA2/NCAPD3/SMARCA5/TTN/AIFM1/PLK1/DFFB/CDK1/KMT5A/H1-10/H1-2/H1-0/SMC5	27
regulation of lipid metabolic process	0.00373036	PDK2/MLXIPL/BRCA1/MBTPS2/DKK3/DDX20/PLPP1/PDK3/GAL/SCARB1/ABCB11/PTGS2/ACACB/ZMPSTE24/MTMR2/FMO2/SORBS1/SIRT1/SEC14L2/PDGFB/TRIB3/TAFAZZIN/HTR2A/FLT1/MLYCD/STUB1/DKKL1/TGFB1/CAV1/ERLIN1/MTMR4/PPARGC1A/CYP27B1/GNB3/GPLD1/PDE8B/PDGFRB/SCAP/CLCN2/ACADL/PROX1/APOA1/EGR1/RDH10/FLT3/RAB38/ACSL3/PCK1/PANK2/THRA/CCR7/BCL11B/LDLR/APOE/APOC1/PPARG/PRKAA1/GPS2/ANGPTL3/VAV3/PDGFRA/GOLM1/AGAP2/CDK4/APPL2/DAB2…	137
negative regulation of intracellular protein transport	0.00373036	ERLEC1/DERL2/LMAN1/DERL3/RANGAP1/FERMT1/RAB23/PARK7/ITGB1BP1/UFM1/MDFIC/OS9/TXN/BARD1/ANGPT1/CDK5/C11orf65/PKIG/PKIA/YOD1/UBE2G2/INSIG1/LRRK2/APOD/NF1/SVIP/UBE2J1	27
regulation of transcription by RNA polymerase I	0.00373725	DHX33/BAZ1B/DDX11/ACTR6/ZMPSTE24/MACROH2A2/PIH1D1/NCL/WDR75/SF3B1/HEATR1/RASL11A/DEK/IPPK/SMARCA4/ATF4/NOL11/MYBBP1A/PWP1/LYAR/POLR2K/SMARCA5/WDR43/UTP15/DDX21/MARS1/PHF8/MTOR	28
histone ubiquitination	0.00373725	BRCA1/RAD51/HUWE1/OTUB2/TRIM37/RNF8/PCGF1/PARK7/UBE2B/RNF2/USP22/CDC73/BARD1/BRCA2/RNF20/PCGF6/BABAM2/CUL4B/RNF168/RAG1/LEO1/UBE2N/SUZ12/PCGF5/BRCC3/CTR9/RING1/UHRF1	28
glutamine family amino acid metabolic process	0.0038752	GCLC/NOS2/CPS1/OTC/ALDH18A1/ASNS/ARG2/CAD/PHGDH/FAH/PYCR3/AADAT/SLC38A1/NIT2/SLC25A12/ARG1/GOT1/GOT2/ASL/PPAT/DGLUCY/GLS2/MTHFS/FPGS/ASNSD1/SLC39A8/AMDHD1/PYCR2/ADHFE1/GLUD1/SLC7A11/DDAH1/UROC1/ASRGL1/GMPS/RIMKLB/CTPS1/PFAS/GLUD2/PYCR1/GFPT1/TAT/DDAH2/ARHGAP11B	44
telomere maintenance via recombination	0.00412598	ERCC1/RAD51/XRCC1/RAD51C/RAD50/XRCC3/BRCA2/NSMCE2/SMC6/RAD51D/SMC5	11
AMP biosynthetic process	0.00412598	ADSS2/PRPS2/PAICS/PPAT/ATIC/ADK/GART/NUDT2/PFAS/ADA/ADSL	11
GMP biosynthetic process	0.00412598	IMPDH1/PAICS/PPAT/ATIC/ADK/GART/GMPS/IMPDH2/PFAS/ADA/ADSL	11
mitotic centrosome separation	0.00412598	NDE1/AURKA/RANBP1/KIF3B/NEK2/KIF25/CEP85/KIF11/CHEK1/MAP9/NUP62	11
nuclear RNA surveillance	0.00412598	EXOSC7/EXOSC5/EXOSC3/EXOSC8/EXOSC9/EXOSC2/ZC3H4/ZCCHC7/WDR82/EXOSC10/EXOSC6	11
regulation of RNA binding	0.00412598	NUCKS1/GEMIN2/EIF3D/FMR1/EIF3E/HNRNPL/EIF4G1/NCBP1/EIF4A3/LARP6/EIF3C	11
Golgi vesicle transport	0.00415467	ARF5/EHD3/ATP2C1/RABEP1/CUL3/GOPC/VAMP3/USE1/TRAPPC3/AP3D1/LMAN1/BCAP29/TMED2/ZW10/ERGIC2/EXOC1/SCFD1/SEC22C/GGA1/KDELR3/VTI1B/TRIP11/ARFRP1/SEC23B/GGA2/VPS35L/CSK/SNX8/YKT6/RAB34/BLTP3B/GOLT1B/EXOC2/GOLPH3/TRAPPC13/ERGIC1/BNIP1/SCAP/KLHL12/TMED5/RAB14/YIPF4/SLC10A7/ARL1/SEC22A/ACSL3/VAPB/ARFGEF2/BBS2/PHAF1/TMEM115/MACF1/MYO1B/RBSN/EXOC4/LLGL1/TBC1D14/COG6/IER3IP1/NAPG/SPIRE1/TMED7/RINT1/COG2/COG…	141
regulation of centriole replication	0.00425549	BRCA1/CEP76/TRIM37/MDM1/ALMS1/VPS4B/STIL/CDK5RAP2/PLK4/CENPJ/SASS6/PPP1R35/SPICE1/CEP295/NPM1/NUP62	16
negative regulation of nucleocytoplasmic transport	0.00425549	TPR/RANGAP1/FERMT1/RAB23/PARK7/UFM1/NUP153/MDFIC/TXN/BARD1/ANGPT1/CDK5/PKIG/PKIA/APOD/NF1	16
chaperone-mediated protein complex assembly	0.00425549	HSP90AB1/STUB1/THEG/PTGES3/MKKS/TMEM35A/PSMG2/HSPD1/PSMG3/CCT2/HOPX/BBS10/PSMG1/LONP1/PFDN6/PTGES3L	16
cellular response to misfolded protein	0.00425549	CUL3/ATXN3/UFD1/RNF126/HDAC6/STUB1/AUP1/SDF2L1/AKIRIN2/UGGT1/TOR1A/DERL1/NGLY1/VCP/DNAJC18/RNF5	16
regulation of protein-containing complex assembly	0.00435635	FKBP4/DHX33/FARP2/VPS41/SCIN/TENM1/BTK/ISL1/BAK1/TMSB10/HSPA5/ELN/MAPK9/EIF2AK2/NCKAP1/RNF4/ARFGEF1/RHOA/VPS35/PFN2/SPTB/TFRC/FSCN1/PAK3/CAPZB/CARMIL1/KIF9/ARHGAP28/PLEKHG2/HDAC6/STX1B/TRIOBP/PSMC6/FERMT1/CORO1A/STUB1/PYCARD/TUBB4A/PIH1D1/ANKRD27/TGFB1/CARD8/RAB3A/MET/STX1A/MAPK8/GIT1/CSF3/PFN1/SLAIN2/CRACD/CAND1/SENP6/CSNK1A1/CRBN/HRG/EIF4G1/PLEK/PARK7/OPRD1/CAPZA1/STMN1/KIF14/CAMSAP2/SLF2/TNFSF…	191
regulation of cysteine-type endopeptidase activity involved in apoptotic process	0.00439953	PLAUR/DPEP1/NLRP2/CD44/BAK1/CASP8/RHOA/PDCD2/NLE1/PTGS2/ATP2A3/PAX2/SENP1/DELE1/MT3/BIRC5/TFAP4/NLRC4/RFFL/SIRT1/JAK2/PPM1F/BIRC7/CSNK2A1/PYCARD/PIH1D1/PDCD5/CARD8/DNAJB6/NOD1/CASP2/SLC1A1/DAP/FAM162A/IFT57/HTRA2/HSPE1/DHCR24/PARK7/F3/RPS6KA1/CASP8AP2/CAAP1/TNFSF10/PRDX5/BCL2L12/IFI6/HIP1/RFPL1/ADORA2A/CDKN2D/PRR7/RAF1/PPARG/KHDC1/KLF4/ANP32B/MYC/MTCH1/UACA/ARRB2/PMAIP1/AKT1/NLRP12/HSPD1/SNCA/SFR…	101
regulation of DNA-templated transcription elongation	0.00444042	MED24/ZMYND11/MED17/INTS13/THOC1/SUPT16H/THOC5/CBX7/HTATSF1/AXIN1/INTS9/EZH2/RNF8/TCERG1/ELL2/TSFM/GTF2F1/MED1/CCNT1/ZC3H4/MED10/CDC73/MED4/NCBP1/INTS14/INTS12/MED9/INTS7/EAF1/EAF2/MED22/INTS4/MED21/HNRNPU/MED7/MED27/MED11/ZNF326/WDR43/RNF168/WDR82/MED30/INTS1/LEO1/SETD5/PWWP2A/LARP7/MED16/MED14/ALYREF/INTS5/NELFB/DDX39B/NELFE/HMGN1/SUPT4H1	56
heterochromatin organization	0.00444042	KDM1A/JARID2/TPR/MBD3/KDM5A/RIF1/SIRT1/ASIP/SMCHD1/SUV39H1/CTCF/AXIN1/EZH2/LMNB1/HELLS/CBX3/CDK2/PCID2/HAT1/CDKN1C/TRIM28/DNMT1/ZNF304/RRP8/MORC2/TEX15/MBD2/PPHLN1/SETDB2/TET1/SAMD1/SETD7/POLE3/HMGA2/SMARCA5/DYRK1A/TASOR/ATF7IP2/SIN3A/PPM1D/PHF8/RESF1/LMNB2/BEND3/SUZ12/SPTY2D1/ZNF445/H1-0/HMGB1/MPHOSPH8/HDAC2/BAZ1A/CTR9/L3MBTL3/XIST/CDKN2B-AS1	56
female gamete generation	0.00449259	ERCC1/IGF1/NCAPH2/YTHDC2/DDX20/ASPM/RPS6KA2/TRIP13/PTGS2/MLH1/IL4R/NDC80/TUT7/YTHDC1/AURKA/SIRT1/DMC1/CDC25B/PLAT/AMH/PTN/RAD51C/PANX1/MDK/FBXO5/TTK/WDR77/RGS2/MLH3/MASTL/SOHLH2/NCAPH/INHBA/USP9X/HROB/MCM8/TOP2A/BRME1/SPIRE1/TUT4/DMRT1/RPS6/PAQR5/PDE5A/BRCA2/PARN/TAF4B/DIAPH2/ATM/ADAMTS1/FUT6/CCNB2/M1AP/HSF2BP/KASH5/INHBB/PTX3/HPGD/PRDM9/METTL3/PLK1/FSHR/PAQR8/BCL2/PDE3A/FOSL1/MEIOC/NRIP1/NANOS3/…	78
response to misfolded protein	0.00464412	CUL3/ATXN3/UFD1/RNF126/HDAC6/STUB1/AUP1/SDF2L1/F12/AKIRIN2/UGGT1/TOR1A/DERL1/NGLY1/VCP/DNAJC18/RNF5	17
alcohol biosynthetic process	0.00468722	CFTR/CYP51A1/MBTPS2/NPC1L1/DKK3/SEC14L2/SPTLC2/PCK2/ISYNA1/ERLIN1/CYP27B1/HMGCS1/SCAP/CLCN2/PLEK/SPR/DHCR24/PARK7/DHDDS/GOT1/PCK1/IPPK/APOE/ACLY/GCH1/HSD17B7/PRKAA1/PCBD2/IMPA1/HMGCS2/CYP27A1/ITPKA/FGF2/MBTPS1/IMPA2/SOD1/LBR/DGKQ/SNCA/PPIP5K2/EBP/NSDHL/ERLIN2/IDI2/PTS/QDPR/DAB2/BMP6/NUS1/FDPS/PTH1R/CYP3A4/IP6K3/PRKAA2/GFI1/PMVK/ACAA2/ACER1/PTAFR/SPTLC3/ABCG4/DHCR7/ARV1/IP6K1/SPHK1/CYP2R1/INSIG1/A…	72
positive regulation of protein localization to nucleus	0.00475152	WWTR1/TPR/IPO5/HYAL2/TFRC/PTGS2/JAK2/CARD10/TGFB1/TESK1/CDK5RAP3/ZPR1/MAPK14/ECT2/CCT4/PARK7/STK11/TCP1/TARDBP/SMO/TRIM28/DKC1/RAN/CCT7/AKT1/PARP1/CCT6A/MEPCE/CCT5/ZIC1/CCT8/CCT3/ZC3H12A/TERT/CCT2/PLK1/NMD3/CDK1/HDAC3/ORMDL3/LARP7/DMAP1/HCLS1/PRKD1/MCRS1/EFCAB7/PINX1	47
maintenance of protein location in cell	0.00477527	SCIN/CD4/TMSB10/HSPA5/VPS13D/KDELR3/RANGAP1/CAV1/GOLPH3/CCDC88A/PARK7/SUPT7L/SRGN/SYNE1/DZIP1/OS9/TXN/SORL1/BARD1/BBS4/AKT1/ANK3/HNRNPU/HK1/TMSB15A/TMSB15B/HK2/SUN1/CDK5/TAF3/PFN4/INSIG1/TOPORS/VPS13A/ARL2/TWF2/CHCHD10	37
neural nucleus development	0.00477527	HSPA5/RHOA/MAOB/DYNLL1/SUDS3/RAD1/GNB4/ATP5PB/PADI2/ZNF430/MAPKAP1/PLP1/COX6B1/SYNGR3/YWHAH/KCNC1/YWHAQ/FGF2/ASCL1/SYPL2/CALM2/TTBK1/SEC16A/GLUD1/KIRREL3/ATP5PF/CALM3/PHOX2A/NDRG2/KCNC2/CKB/CDK5R2/BCL2/CCDC14/CDK5R1/MBP/NDUFS3	37
positive regulation of receptor internalization	0.00496707	FMR1/SFRP4/TBC1D5/AHI1/ARRB1/ATAD1/EGF/ARRB2/DRD2/ANGPT1/WNT3A/AP2M1/SYK/PCSK9/INSR/APLN/PLCG2/APELA	18
subpallium development	0.00496707	RARB/OGDH/FGF8/FOXP1/DLX2/INHBA/BBS2/MKKS/BCL11B/ASCL1/BBS4/DLX1/DRD2/SLC7A11/SLITRK5/CNTNAP2/BBS1/LRRK2	18
fatty-acyl-CoA biosynthetic process	0.00496707	ACSL4/ACAT1/GCDH/ELOVL4/ACSL3/ACSBG2/PPT1/SLC27A2/HSD17B12/ACSL1/ELOVL7/ACSL6/HACD1/ELOVL6/ACSF3/ELOVL2/HTD2/ACACA	18
ribonucleoside monophosphate metabolic process	0.00514837	AK2/ADSS2/NT5C2/CAD/GMPR2/PRPS2/DHODH/IMPDH1/UMPS/AMPD2/NT5C/PAICS/PPAT/UCK1/RFK/ATIC/UCK2/PRPS1/AK3/DLG2/ADK/DCK/GART/AK4/GMPS/NUDT2/IMPDH2/PFAS/DPYD/ADA/UCKL1/CARD11/PNP/ADSL	34
cytoplasmic microtubule organization	0.00514837	CCDC88C/SLK/RHOA/PCM1/KATNAL1/AXIN1/RAB11A/TBCB/FSD1/DVL1/KPNB1/SLAIN2/TRPV4/CCDC88A/CAMSAP2/TUBGCP3/TUBGCP2/TUBG1/KATNBL1/HOOK1/TUBGCP4/SLAIN1/KATNB1/CENPJ/KATNAL2/CCDC88B/TPPP/CIB1/TRDN/KATNA1/KIF19/DYNC1H1/STMN3/TUBGCP5	34
formation of cytoplasmic translation initiation complex	0.0051828	EIF3I/EIF3L/EIF3D/EIF5/EIF3E/EIF3B/EIF3A/EIF2S2/EIF3G/EIF3M/EIF3K/EIF3C	12
neurotransmitter-gated ion channel clustering	0.0051828	CHRDL1/ZDHHC2/SLITRK3/APOE/SLC7A11/NLGN1/NLGN2/GPHN/SHISA7/SHISA6/RELN/FRRS1L	12
regulation of rRNA processing	0.0051828	RIOK2/DIMT1/WDR75/HEATR1/RIOK1/SHQ1/WDR43/UTP15/METTL18/TRMT112/YTHDF2/NUDT16	12
negative regulation of protein modification by small protein conjugation or removal	0.00521341	GCLC/RPS20/ATG5/HMG20B/OTUB2/N4BP1/CAV1/GTPBP4/FBXO5/BAG2/RPS15/PARK7/MAD2L2/IVNS1ABP/CDC20/RPL5/SOX4/RPL23/PRKCG/GNL3L/PRR7/PIAS3/PER2/GPS2/SPRY2/MARCHF7/PLAA/ARRB1/ARRB2/AKT1/RPL11/RPL37/HDAC8/RPS3/BUB3/BUB1B/VPS28/UBXN1/MAD2L1/CDK5/BAG5/TRIM44/PRKCE/RPS7/COPS9/RELA/GLMN/PRMT3/ISG15/PPIA/PINX1/MAGEA2	52
regulation of binding	0.00529654	POLDIP2/PLXND1/KDM1A/PLAUR/DDX11/ISL1/IGF1/CDON/HIPK2/HDAC4/NUCKS1/ATP2A3/SRI/ZMPSTE24/AURKA/ARHGAP28/TFAP4/GEMIN2/BTAF1/JAK2/MFNG/PDGFB/EIF3D/NFKBIA/NFATC4/TRIB3/E2F1/FMR1/CLN5/MAPK3/ACD/STUB1/EIF3E/HNRNPL/ERCC2/TGFB1/CAV1/MET/LFNG/LHX2/DVL1/MAPK8/GTPBP4/CSF3/RAPGEF2/CAPRIN2/RIPOR2/BAG2/GMNN/MDFI/LOX/CSNK1A1/WNT5A/EIF4G1/EPB41L5/GCG/PLCL1/PARK7/MAD2L2/STMN1/NEK2/ITGB1BP1/IDE/IFIT2/TEX14/LRP1/HJU…	173
histone monoubiquitination	0.00543583	BRCA1/RAD51/TRIM37/PCGF1/RNF2/CDC73/BARD1/BRCA2/RNF20/PCGF6/BABAM2/CUL4B/RNF168/RAG1/LEO1/PCGF5/BRCC3/CTR9/RING1/UHRF1	20
positive regulation of translational initiation	0.00543583	DHX29/DNAJC3/RPS6KB1/KHDRBS1/EIF2AK4/HABP4/POLR2D/EIF2B5/CDC123/UHMK1/BOLL/IMPACT/LARP1/NCK1/METTL3/POLR2G/YTHDF2/MTOR/TNF/CCL5	20
GPI anchor metabolic process	0.0055929	DPM1/PIGQ/PIGV/PIGB/PIGS/PIGH/GPLD1/PIGT/PIGM/SLC30A5/PGAP2/PIGF/MPPE1/PIGX/PIGA/PIGO/DPM3/PIGP/PGAP1/PIGN/PIGW	21
alpha-amino acid catabolic process	0.00564417	NOS2/AASS/OTC/HSD17B10/ACAT1/MCCC1/ARG2/GCAT/FAH/HIBADH/BLMH/AADAT/HGD/HMGCL/ARG1/DLST/ALDH6A1/GOT1/MTRR/GOT2/IDO1/MCCC2/SCLY/RIDA/SDS/GLS2/KYAT3/GCSH/ADHFE1/AUH/GLUD1/MAT1A/ACAD8/QDPR/TDO2/DDAH1/ASRGL1/GPT2/KYAT1/PAH/AGXT/SHMT1/GLDC/SHMT2/GLUD2/HYKK/ACADSB/TAT/DDAH2/ARHGAP11B	50
regulation of cell adhesion mediated by integrin	0.00565709	TESC/TGFB2/IFT74/FERMT1/SERPINE1/LPXN/HRG/ITGB1BP1/PLAU/NCKAP1L/PODXL/SWAP70/CYP1B1/EPHA2/SFRP2/PDE3B/CXCL13/SYK/RET/JAM3/PTK2/RAC3/PTPN11/CIB1/MUC1/ADA/DPP4/ITGB3/CCL5	29
female meiotic nuclear division	0.00570594	NCAPH2/TRIP13/MLH1/NDC80/AURKA/CDC25B/RAD51C/FBXO5/TTK/MLH3/MASTL/NCAPH/TOP2A/BRME1/SPIRE1/ATM/CCNB2/HSF2BP/PLK1/MEIOC/SYCP2/TUBB8	22
regulation of intrinsic apoptotic signaling pathway by p53 class mediator	0.00570594	KDM1A/CD44/RRN3/SIRT1/EIF5A/USP15/MARCHF7/MYC/TP53/RPL11/RPL26/HNRNPK/ARMC10/TRIAP1/BCL2/RPS7/ATAD5/PRKN/MUC1/TAF9B/TIFAB/TAF9	22
regulation of telomerase activity	0.00572729	XRCC5/MAP3K4/MAPKAPK5/HSP90AB1/MAPK1/MAPK3/ACD/PTGES3/CCT4/NEK2/TCP1/HNRNPA2B1/POT1/DKC1/MEN1/KLF4/MYC/HNRNPD/PIF1/PARN/WRAP53/TP53/NVL/NAF1/NEK7/CCT2/AURKB/PINX1	28
mRNA polyadenylation	0.00578027	ZC3H3/SNRPA/YTHDC1/ZC3H14/CPEB3/MTPAP/PAPOLG/CPSF3/SYMPK/GRSF1/CDC73/WDR33/PNPT1/TUT1/CPSF7/SSU72/VIRMA/PCF11/CPSF2/LEO1/NUDT21/CLP1/CSTF3	23
blastocyst formation	0.00578177	MATR3/CUL3/PTPN18/NLE1/CNOT3/MFNG/CCNB1IP1/BYSL/SRF/SF3B6/MFN2/LATS1/WDR74/ACTL6A/TET1/RPL7L1/RBM46/EOMES/TM4SF1/HOPX/SP3/ZP3/RRP7A/ADA/TEAD4/CTR9/HNF1B	27
purine ribonucleotide catabolic process	0.00581772	PDE4A/PDE8A/ACAT1/NT5C2/ACOT7/MLYCD/PDE8B/PDE4D/NT5C/ITPA/SUCLA2/PDE5A/PDE9A/SUCLG1/NUDT8/HINT1/SUCLG2/NUDT4/PDE4B/ADA/ENTPD4/FITM2/PNP/PDE7A/NUDT19/NUDT3	26
positive regulation of histone methylation	0.00583192	BRCA1/PHF20/RIF1/SIRT1/SNW1/SUV39H1/KANSL3/GCG/PHF19/PRDM12/RRP8/RTF1/KANSL2/SKIC8/DMRTC2/SMARCA5/RNF20/PAXIP1/PAXBP1/KPNA7/MCRS1/FAM47E/WDR5/CTR9/NELFE	25
regulation of histone modification	0.00585357	KDM1A/BAZ1B/BRCA1/ISL1/PHF20/HPF1/ATG5/SPI1/SART3/RIF1/ZMPSTE24/OTUB2/SIRT1/SNW1/SUV39H1/PIH1D1/PPARGC1A/BCL6/KANSL3/GCG/SF3B1/PARK7/UBE2B/SET/PHF19/NFYB/DEK/PRDM12/RRP8/MYBBP1A/ARRB1/RTF1/KANSL2/SKIC8/TP53/DMRTC2/SNCA/SETD7/KAT14/CHEK1/SMARCA5/RNF20/PAXIP1/PAXBP1/IWS1/YEATS2/NIPBL/DDX21/SIN3A/TADA3/SGF29/UBE2N/RUVBL2/PRKD1/THAP7/KPNA7/MUC1/NAP1L2/EZHIP/MCRS1/LRRK2/NOC2L/FAM47E/WDR5/ARID5A/C6orf8…	72
negative regulation of cysteine-type endopeptidase activity	0.00587124	PLAUR/LTF/DPEP1/CD44/NLE1/PTGS2/PAX2/CST7/MT3/BIRC5/RFFL/BIRC7/CSNK2A1/PIH1D1/CARD8/DNAJB6/DHCR24/PARK7/RPS6KA1/CAAP1/PCID2/PRDX5/BCL2L12/IFI6/ADORA2A/CDKN2D/RAF1/KLF4/ARRB2/AKT1/SNCA/SFRP2/TNFAIP8/CAST/BIRC8/INTS1/RAG1/CST5/ARL6IP1/SERPINB9/RNF34/TRIAP1/SFN/RPS6KA3/SIAH2/GAS6/CARD16/TNF/CARD18	49
coenzyme A metabolic process	0.00610142	COASY/ACAT1/ACOT7/PANK3/SLC25A16/PANK2/ACLY/MCCC2/PPCDC/PANK1/PANK4/NUDT8/NUDT19	13
negative regulation of cell division	0.00610142	ASPM/ORC6/TEX14/RFPL1/E2F8/VPS4A/MYC/INTU/E2F7/ZFYVE19/AURKB/GPR15LG/BLM	13
cellular response to reactive nitrogen species	0.00610142	CFLAR/DPEP1/GUCY1B1/MTR/CDK2/TRAF2/HNRNPD/CCNA2/ATP5F1A/AIFM1/KCNC2/STAT6/MAP3K5	13
deoxyribonucleoside metabolic process	0.00620869	DERA/DGUOK/TK2/TK1/DTYMK/DHFR2/DPYD/ADA/PNP	9
coenzyme A biosynthetic process	0.00620869	COASY/ACAT1/ACOT7/PANK3/SLC25A16/PANK2/PPCDC/PANK1/PANK4	9
nucleoside bisphosphate catabolic process	0.00620869	ACAT1/ACOT7/MLYCD/SUCLA2/SUCLG1/NUDT8/SUCLG2/FITM2/NUDT19	9
ribonucleoside bisphosphate catabolic process	0.00620869	ACAT1/ACOT7/MLYCD/SUCLA2/SUCLG1/NUDT8/SUCLG2/FITM2/NUDT19	9
purine nucleoside bisphosphate catabolic process	0.00620869	ACAT1/ACOT7/MLYCD/SUCLA2/SUCLG1/NUDT8/SUCLG2/FITM2/NUDT19	9
nuclear-transcribed mRNA catabolic process, exonucleolytic, 3'-5'	0.00620869	EXOSC7/EXOSC5/EXOSC3/EXOSC8/EXOSC9/EXOSC2/SKIC3/SKIC2/EXOSC6	9
protein folding in endoplasmic reticulum	0.00620869	HSPA5/DNAJC10/ERO1B/DNAJC3/CANX/HSP90B1/PDIA3/CALR/P4HB	9
IRES-dependent viral translational initiation	0.00620869	CSDE1/PTBP1/EIF3D/EIF3B/EIF3A/SSB/EIF2D/PCBP2/MCTS1	9
in utero embryonic development	0.00625445	PSMC4/MATR3/IGF1/APBA2/CUL3/NSUN2/RCN1/YBX3/CASP8/YBX1/POLB/MBD3/PTPN18/NLE1/XAB2/KEAP1/PALB2/YTHDC1/NCOA1/RRN3/TMED2/CNOT3/HECTD1/MSH2/MAPK1/MFNG/SOX10/RTCB/PDGFB/CCNB1IP1/CHD8/GINS1/BMP7/DHX35/RBBP8/AXIN1/RPGRIP1L/ERCC2/ASF1B/DNAJB6/BMPR1A/SH3PXD2A/B9D1/ZPR1/MDFI/BYSL/SRF/MAN2A1/EPB41L5/SF3B6/BIRC6/MFN2/NEK2/UBE2B/PPP4R4/GNA13/RDH10/OCRL/STIL/MED1/EIF2S2/PRMT1/NSRP1/EMG1/SPECC1/SMO/E2F8/DAD1/CD…	185
pallium development	0.00684765	KDM1A/TACC3/UBA6/SYNE2/CDON/ASPM/RHOA/NDE1/XRCC1/WDR62/XAB2/WDR47/XRN2/LAMB1/EFHC1/ATP1A3/CDK6/OGDH/EZH2/LHX2/LHX6/FGF8/MDK/SRF/DLX2/PROX1/KIF14/BBS2/MKKS/SMO/NSUN5/RAN/BCAN/NARS1/AKIRIN2/TRA2B/TBR1/DAB2IP/TMEM14B/ATAT1/MGARP/TACC2/ATIC/LEF1/PEX5/ASCL1/BBS4/DMRTA2/DLX1/TMEM108/EIF2B5/SRD5A1/TACC1/FEZ1/KIRREL3/ZIC1/WNT3A/ZIC3/LRP8/HTR6/GART/PEX13/DISC1/CCDC141/EOMES/SUN1/CDK5/BMERB1/TUBA1A/TRAPPC9…	91
vitamin biosynthetic process	0.00687565	PLTP/PNPO/CYP27B1/AKR1A1/UBIAD1/RFK/PSAT1/BCO1/CYP27A1/CYP3A4/GFI1/CYP2R1/TPK1/TNF	14
protein import into mitochondrial matrix	0.00687565	TIMM21/TIMM44/TIMM50/GRPEL1/TOMM40/TIMM17A/TOMM70/TOMM40L/GRPEL2/TOMM20/DNAJC19/DNLZ/PAM16/TIMM23	14
glycosylation	0.00693832	DPM1/ST3GAL1/EXTL3/PGM3/PIGV/ARFGEF1/PIGB/ST6GALNAC1/ST6GAL1/POMGNT1/B4GALT1/ALG9/MT3/ALG6/NANS/DERL3/TRIP11/POFUT1/CLN5/TUSC3/FKTN/GALNT7/B3GAT1/ST3GAL4/GCNT2/MAN1A1/MAN2A1/ST8SIA4/MOGS/GALNT3/EDEM3/ST6GALNAC5/B4GALT2/DHDDS/RXYLT1/GALNT12/ALG2/SERP1/B4GALT4/TMTC4/GAL3ST1/A4GALT/MPDU1/DAD1/RAMP1/COG6/TMEM258/TMEM165/POGLUT2/STT3A/B4GALNT1/COG2/COG3/UGGT1/ST6GALNAC4/TET1/SLC39A8/ALG10/GALNT6/GALNT…	118
negative regulation of intracellular transport	0.00712637	TPR/ERLEC1/VPS35/DERL2/LMAN1/DERL3/RANGAP1/FERMT1/RAB23/PARK7/ITGB1BP1/UFM1/NUP153/MDFIC/OS9/TXN/BARD1/ANGPT1/ARFIP1/CDK5/C11orf65/PKIG/PCSK9/PKIA/CNIH2/ARHGAP1/YOD1/UBE2G2/INSIG1/LRRK2/APOD/NF1/SVIP/PLN/UBE2J1	35
blastocyst growth	0.00751141	IGF1/PALB2/GINS1/ZPR1/RTF1/BRCA2/NCAPG2/GINS4/CHEK1/PELO/INTS1/COPS2/RAD51B/CTR9/ZNF830	15
cellular response to topologically incorrect protein	0.00758909	MBTPS2/BAK1/CUL3/HSPA5/HERPUD1/EIF2AK2/ATXN3/ERLEC1/UFD1/RNF126/DERL2/DNAJC10/TMED2/HDAC6/ERMP1/DERL3/XBP1/STUB1/BFAR/AGR2/CDK5RAP3/WFS1/HSPA9/AUP1/CTH/SERP1/COPS5/HERPUD2/VAPB/TMTC4/HSPA2/SDF2L1/ATF4/EIF2S1/AKIRIN2/OS9/ABCB10/UGGT1/TOR1A/DAB2IP/DERL1/PARP16/MBTPS1/HSPD1/NGLY1/PARP8/NCK1/VCP/DNAJC18/PTPN2/ERN1/BHLHA15/YOD1/PRKN/HSPA14/PTPN1/FICD/RNF5/HSPA1L/RACK1/PIGBOS1	61
carboxylic acid biosynthetic process	0.00763402	NDUFAB1/ACSM3/AASS/MLXIPL/BRCA1/CPS1/OTC/TBXAS1/ALDH18A1/BCAT1/PLA2G10/ASNS/HSD17B10/ABCB11/DHRS9/PTGS2/MGLL/HACD3/ACACB/OSBPL6/SLC1A3/SLC27A5/GSTP1/CAD/MGST2/SEPHS1/NLRC4/PHGDH/SIRT1/ACOT7/HSD3B7/MTAP/GGT5/XBP1/MTHFD1/TRIB3/HAO1/FA2H/MLYCD/PYCARD/PYCR3/ILVBL/PTGDS/ERLIN1/UGDH/PTGES3/LTA4H/SLC38A1/UST/SCAP/ACADL/PECR/SLC25A12/PARK7/MECR/PLA2G4A/CTH/MTR/AKR1A1/PROX1/ELOVL4/GOT1/MTHFD1L/RDH10/LIAS/…	154
axis specification	0.00771637	IFT25/TMED2/AURKA/CHRDL1/AXIN1/SFRP1/COBL/BMPR1A/WNT3/MDFI/SRF/IRX4/WNT5A/EPB41L5/WDR77/WLS/RNF2/STIL/BMP4/SMO/NOTCH2/AHI1/HEY2/SETDB2/SIX3/MNS1/PCSK6/GPC3/TBX6/FUT6/ZIC3/ETS2/PKD1L1/FZD5/TASOR/PITX2/TTC8/FRS2/MESP1/C2CD3/CXXC4/ARL13B/SIX2/HOXD8/WT1/MESP2/PGAP1/NRARP/TIFAB	49
regulation of circadian rhythm	0.00793001	BMAL2/ADRB1/PER3/MAPK9/THRAP3/OPN3/DRD4/GNA11/SRRD/SUV39H1/EZH2/PTGDS/MAPK8/PPARGC1A/TIMELESS/UBE3A/PROX1/TARDBP/PSPC1/OPN4/USP9X/PRKCG/ADORA2A/TOP2A/PPARG/PER2/PRKAA1/PDE6B/HNRNPD/TP53/PARP1/FBXL17/NONO/DRD2/NOCT/SUV39H2/GHRL/NR2F6/PRKAA2/ADORA1/ADCY1/PASD1/BTRC/SIN3A/NLGN1/CDK1/HDAC3/PPP1CA/NR1D2/SPSB4/MAGED1/ATOH7/SIAH2/USP7/ATG7/MTOR/PPP1CB/CSNK1E/PRKDC/MAGEL2	60
endoplasmic reticulum unfolded protein response	0.007984	MBTPS2/BAK1/HSPA5/HERPUD1/EIF2AK2/ERLEC1/DERL2/DNAJC10/TMED2/ERMP1/DERL3/XBP1/STUB1/BFAR/AGR2/CDK5RAP3/WFS1/CTH/SERP1/COPS5/HERPUD2/VAPB/TMTC4/ATF4/EIF2S1/OS9/DAB2IP/DERL1/PARP16/MBTPS1/PARP8/NCK1/VCP/PTPN2/ERN1/BHLHA15/YOD1/PTPN1/FICD/RACK1/PIGBOS1	41
deoxyribonucleoside monophosphate metabolic process	0.00802024	TYMP/NT5C2/DNPH1/DGUOK/NT5C/DUT/ADK/DCK/TK2/TK1/TYMS/SHMT1/DPYD/ADA/PNP/NT5M	16
microvillus organization	0.00802024	USH1C/FSCN1/PLD1/FXYD5/CDHR5/KLF5/RAPGEF2/PLS1/PODXL/STK26/TNIK/RAPGEF6/MYO1A/PTPN11/GLDN/TWF2	16
regulation of ncRNA transcription	0.00802024	DDX11/MACROH2A2/PIH1D1/NCL/IPPK/SMARCA4/ZC3H4/NOL11/PWP1/MEPCE/WDR82/ZNF143/MARS1/LARP7/MYBL1/MTOR	16
mitotic cytokinetic process	0.00802024	RHOA/CHMP2B/CHMP5/KIF20A/CHMP3/VPS4B/CHMP1A/VPS4A/CEP55/KIF20B/ARF1/CHMP7/MITD1/CNTROB/NUP62/CHMP4A	16
outer mitochondrial membrane organization	0.00818667	TOMM22/SAMM50/PDCD5/MTX2/TOMM40/TOMM70/MTX1/TOMM20/TOMM5/TOMM6	10
female meiosis I	0.00818667	TRIP13/NDC80/AURKA/CDC25B/FBXO5/MLH3/BRME1/CCNB2/HSF2BP/MEIOC	10
nucleoside triphosphate catabolic process	0.00818667	SAMHD1/ITPA/DUT/NUDT15/ENPP3/ENTPD3/DCTPP1/ADA/ENPP1/NUDT16	10
protein insertion into mitochondrial outer membrane	0.00818667	TOMM22/SAMM50/PDCD5/MTX2/TOMM40/TOMM70/MTX1/TOMM20/TOMM5/TOMM6	10
protein localization to non-motile cilium	0.00818667	SPATA7/IFT80/TTC21B/BBS4/ROM1/ZDHHC3/TUB/ARL13B/PCARE/GFY	10
positive regulation of DNA-templated DNA replication	0.00818667	DBF4/CDC7/SSBP1/CDK2/INO80/E2F8/DBF4B/E2F7/ENDOG/CDT1	10
anterograde axonal transport	0.00834644	RAB27B/AP3D1/AP3M2/RAB21/KIF4A/KIF3B/BLOC1S6/KIF1A/CALY/AP3B1/AGTPBP1/MGARP/SOD1/FEZ1/DLG2/KIF5A/AP3S2/TRIM46/BORCS5/NETO1/MAP1A/KIF5C/KIF5B/CNIH2/AP3S1/AGBL4/BLOC1S5/BLOC1S3/NEFL	29
organic acid biosynthetic process	0.00837602	NDUFAB1/ACSM3/FMO3/AASS/MLXIPL/BRCA1/CPS1/OTC/TBXAS1/ALDH18A1/BCAT1/PLA2G10/ASNS/HSD17B10/ABCB11/DHRS9/PTGS2/MGLL/HACD3/ACACB/OSBPL6/SLC1A3/SLC27A5/GSTP1/CAD/MGST2/SEPHS1/NLRC4/PHGDH/SIRT1/ACOT7/HSD3B7/MTAP/GGT5/XBP1/MTHFD1/TRIB3/HAO1/FA2H/MLYCD/PYCARD/PYCR3/ILVBL/PTGDS/ERLIN1/UGDH/PTGES3/LTA4H/SLC38A1/UST/SCAP/ACADL/PECR/SLC25A12/PARK7/MECR/PLA2G4A/CTH/MTR/AKR1A1/PROX1/ELOVL4/GOT1/MTHFD1L/RDH10/…	155
positive regulation of histone modification	0.00837777	BAZ1B/BRCA1/ISL1/PHF20/SART3/RIF1/SIRT1/SNW1/SUV39H1/PIH1D1/PPARGC1A/BCL6/KANSL3/GCG/SF3B1/PHF19/DEK/PRDM12/RRP8/MYBBP1A/ARRB1/RTF1/KANSL2/SKIC8/TP53/DMRTC2/SMARCA5/RNF20/PAXIP1/PAXBP1/NIPBL/DDX21/UBE2N/RUVBL2/PRKD1/KPNA7/MUC1/NAP1L2/MCRS1/LRRK2/FAM47E/WDR5/ARID5A/C6orf89/CTR9/NELFE/TADA2A	47
purine nucleoside metabolic process	0.00841575	ACP3/NT5C2/ADA2/PRTFDC1/MTAP/NUDT1/DGUOK/ICMT/OARD1/GNMT/MACROD1/ADK/ADAL/MACROD2/NT5C1B/ADA/PNP	17
positive regulation of meiotic cell cycle	0.00841575	YTHDC2/CDC25B/LFNG/RAD51AP1/WNT5A/UBE2B/PRDM7/DMRT1/CDC25C/CDC25A/PRDM9/INSR/OVOL1/MEIOC/PLCB1/OOEP/MEIOSIN	17
zinc ion transmembrane transport	0.00841575	SLC30A4/SLC39A14/SLC1A1/SLC39A7/SLC30A3/SLC39A11/SLC39A8/SLC39A5/SLC39A6/SLC39A3/SLC39A1/SLC30A5/SLC39A4/TMEM163/SLC30A7/SLC39A2/SLC39A10	17
peptidyl-glutamic acid modification	0.00871178	CFAP20/FOLH1/CEP41/TTLL5/TTLL2/FOLH1B/TPGS2/AGTPBP1/TTLL4/TTLL7/TTLL8/TTLL10/VKORC1/TTLL6/NAA20/AGBL4/VKORC1L1/NAA80	18
protein neddylation	0.00871178	RBX1/COPS7A/COPS5/RPL5/NEDD8/UBE2M/DCUN1D5/COPS4/COPS3/RPL11/UBA3/DCUN1D2/NAE1/COPS2/COPS6/GPS1/COPS9/UBE2F	18
response to radiation	0.0087951	KDM1A/SPRTN/BRCA1/ERCC1/BAK1/HSPA5/ERCC8/PER3/RAD51/CYBA/OPN3/POLD1/KARS1/FECH/HYAL2/NUCKS1/GNB5/POLB/RDH11/SMC1A/PTGS2/SLC24A1/TIPIN/POLD3/SLC1A3/XRCC5/DCT/ZMPSTE24/MAP3K4/RAD54L/UIMC1/GNA11/MAP3K20/MSH2/SIRT1/RBX1/NFATC4/ACTR5/N4BP1/SFRP1/ERCC2/BABAM1/BRAT1/MAPK8/RGS9/CCL7/B3GAT1/TMEM109/CBL/SLC1A2/RAD51AP1/MAPK14/RNF8/PDE8B/RAD1/GRK7/ECT2/HYAL1/TANC1/MSH6/B4GALT2/STK11/ELOVL4/CCND2/UBE2B/EGR1/…	207
purine nucleoside monophosphate metabolic process	0.00883279	AK2/ADSS2/NT5C2/GMPR2/PRPS2/IMPDH1/DGUOK/AMPD2/NT5C/PAICS/PPAT/ATIC/AK3/DLG2/ADK/DCK/GART/AK4/GMPS/NUDT2/IMPDH2/PFAS/ADA/CARD11/PNP/ADSL	26
chaperone-mediated protein folding	0.00891249	FKBP4/HSPB6/HSPA5/FKBP5/CSNK2A1/PDCD5/DNAJB6/BAG1/PTGES3/HSPA9/CCT4/PDCL3/HSPE1/TCP1/TRAP1/HSPA2/SDF2L1/SDF2/FKBP11/CCT7/TOR1B/TOR1A/UNC45A/CCT6A/CCT5/PDIA4/CCT8/DFFA/PEX19/CCT3/CCT2/PPIB/DNAJC18/PPID/FKBP2/GAK/HSPA14/HSPA1L	38
intracellular zinc ion homeostasis	0.00892151	SLC30A9/AP3D1/MT3/SLC30A4/SLC39A14/SLC1A1/SLC39A7/SLC30A3/AP3B1/SLC39A8/SLC39A5/SLC39A6/SLC30A5/SLC39A4/ATP13A2/SLC30A7/TMC8/LCK/SLC39A10	19
monoubiquitinated histone deubiquitination	0.00892151	TAF2/SUPT20H/TAF6/SUPT7L/ENY2/TAF12/USP22/TAF4/TAF5/MYSM1/BAP1/SF3B5/TADA3/ASXL1/SGF29/SF3B3/SUPT3H/TRRAP/TAF9	19
monoubiquitinated histone H2A deubiquitination	0.00892151	TAF2/SUPT20H/TAF6/SUPT7L/ENY2/TAF12/USP22/TAF4/TAF5/MYSM1/BAP1/SF3B5/TADA3/ASXL1/SGF29/SF3B3/SUPT3H/TRRAP/TAF9	19
protein localization to chromosome, telomeric region	0.00892151	XRCC5/ACD/CCT4/TCP1/POT1/GNL3L/DKC1/CCT7/NABP2/BRCA2/WRAP53/CCT6A/CCT5/CCT8/CCT3/GNL3/TERT/CCT2/PINX1	19
transport along microtubule	0.00894613	FUZ/IFT88/RAB27B/SYNE2/AP3D1/IFT80/AP3M2/NDE1/DYNC1I2/PCM1/RABL2B/RAB21/IFT25/DYNLL1/KIF4A/HDAC6/IFT74/NEFH/IFT27/KIF3B/CLUAP1/SPG11/BLOC1S6/KXD1/IFT56/ARHGAP21/MAK/CILK1/IFT57/SSX2IP/STK11/IFT46/DYNC2I2/IFT81/TTC21B/IFT22/KIF1A/CALY/AP3B1/AGTPBP1/LCA5/MGARP/LRPPRC/ARL3/CEP131/SOD1/TMEM108/FEZ1/DLG2/DST/HNRNPU/SPAG17/KIF5A/RPGR/LCA5L/WDR19/AP3S2/COPG2/TRIM58/TRIM46/IFT122/INTU/SUN1/BORCS5/NETO1/T…	85
DNA methylation-dependent heterochromatin formation	0.00905698	KDM1A/MBD3/SIRT1/HELLS/TRIM28/DNMT1/ZNF304/MORC2/TEX15/MBD2/PPHLN1/SETDB2/TET1/SAMD1/DYRK1A/TASOR/ATF7IP2/RESF1/MPHOSPH8/L3MBTL3	20
GPI anchor biosynthetic process	0.00905698	DPM1/PIGQ/PIGV/PIGB/PIGS/PIGH/PIGT/PIGM/SLC30A5/PGAP2/PIGF/MPPE1/PIGX/PIGA/PIGO/DPM3/PIGP/PGAP1/PIGN/PIGW	20
centrosome localization	0.00905698	SYNE2/INTS13/ASPM/NDE1/AURKA/NIN/NUBP1/TBCCD1/GPSM2/DLGAP5/DYNC1LI2/RANBP2/CCDC141/MAD2L1/SUN1/KIF5B/PKHD1/CEP83/BICD2/SPOUT1	20
microtubule organizing center localization	0.00905698	SYNE2/INTS13/ASPM/NDE1/AURKA/NIN/NUBP1/TBCCD1/GPSM2/DLGAP5/DYNC1LI2/RANBP2/CCDC141/MAD2L1/SUN1/KIF5B/PKHD1/CEP83/BICD2/SPOUT1	20
microtubule nucleation	0.0091198	RANBP9/NDE1/TPX2/NIN/CEP192/GIT1/SLAIN2/EML2/TUBGCP3/TUBGCP2/TUBG1/HAUS2/TUBGCP4/NEDD1/SLAIN1/CENPJ/TPPP/CKAP5/SSNA1/PDE4DIP/DCTN1/MZT1/TUBGCP5	23
quinone metabolic process	0.0091198	AKR7A2/COQ9/COQ5/AKR1A1/UBIAD1/NQO2/COQ3/COQ10A/NDUFA9/CBR4/PDSS1/CBR1/FDXR/COQ8A/PDSS2/COQ7/VKORC1/CYP4F11/AKR1C1/VKORC1L1/PPTC7/SULT1C4/CRYZL1	23
organophosphate catabolic process	0.00927081	SARM1/DERA/TYMP/NTHL1/PDE4A/PLA2G10/SCARB1/PDE8A/ACAT1/PLD1/UNG/NT5C2/MTMR2/ACOT7/SAMHD1/MLYCD/BPNT2/INPP4B/DNPH1/NUDT12/PDE8B/PDE4D/PLA2G4A/OCRL/SMUG1/NT5C/ITPA/DUT/MBD4/LDLR/APOC1/SMPDL3B/ABHD12B/ANGPTL3/IMPA1/PNPLA8/SUCLA2/NUDT15/SMPD4/ENTPD1/PDE5A/TDG/IMPA2/GPD1L/ENPP3/NEIL2/PDE9A/NAPEPLD/BPNT1/SUCLG1/ABHD6/VCP/NUDT5/NUDT8/ENTPD3/HINT1/SUCLG2/NUDT4/DCTPP1/ENPP7/PLCB1/PDE4B/NT5C1B/ENTPD5/DPYD/…	80
regulation of mRNA splicing, via spliceosome	0.00945596	PTBP1/CELF2/THRAP3/SFSWAP/DAZAP1/CLNS1A/RBFOX1/YTHDC1/SRPK1/PRMT5/SNW1/FMR1/HNRNPL/SNRNP70/C1QBP/NUP98/SRSF9/SRSF3/NCL/SRSF7/SRSF4/WDR77/KHDRBS1/HNRNPA2B1/SMU1/RBM42/NSRP1/FXR2/KHDRBS3/SRRM1/HNRNPA1/TRA2B/NCBP1/SLC39A5/SF3B4/WTAP/RBMX/CELF1/SAP18/HNRNPU/SRSF12/DYRK1A/MAGOH/CWC22/HNRNPK/SF1/LARP7/HNRNPA0/PUF60/RBM10/RBM11/SRSF10/RBM20/RNPS1/RBM15B/RBM8A	56
protein modification by small protein removal	0.00982306	MPND/BRCA1/ZRANB1/USP13/TAF2/ATXN3/SART3/SENP1/UIMC1/OTUB2/USP48/JOSD1/USP14/SUPT20H/USP10/USP31/BABAM1/MINDY4/TAF6/COPS7A/USP5/SENP6/PSMD14/PARK7/UCHL5/USP35/UCHL3/SUPT7L/ENY2/TAF12/COPS5/DESI2/USP45/USP22/USP9X/TAF4/USP26/USP15/USP37/TOR1A/STAMBPL1/BARD1/SENP7/COPS4/USP3/COPS3/MINDY3/TAF5/OTULIN/OTUD6B/BABAM2/SENP3/UBXN1/USP24/MYSM1/USP1/ABRAXAS1/ZC3H12A/BAP1/OTUD4/VCP/OTUD1/COPS2/COPS6/USP39/H…	87
formation of extrachromosomal circular DNA	0.00984303	ERCC1/XRCC5/XRCC3/SLX1A/DNA2/SMARCAL1/WRN/EXO1/SLX1B/BLM/RTEL1	11
pyrimidine nucleobase metabolic process	0.00984303	CPS1/TYMP/CAD/MAPK1/DHODH/UMPS/ALDH6A1/CTPS1/TYMS/DPYD/MTOR	11
nucleoside biosynthetic process	0.00984303	ADA2/PRTFDC1/MTAP/ADK/TK2/DTYMK/ADAL/DHFR2/ADA/UCKL1/PNP	11
deoxyribonucleotide biosynthetic process	0.00984303	TBPL1/DGUOK/DUT/CMPK2/ADK/DCK/RRM1/DTYMK/RRM2/TYMS/SHMT1	11
2'-deoxyribonucleotide biosynthetic process	0.00984303	TBPL1/DGUOK/DUT/CMPK2/ADK/DCK/RRM1/DTYMK/RRM2/TYMS/SHMT1	11
regulation of DNA-templated DNA replication initiation	0.00984303	MCM2/MCM6/MCM5/MCM4/MCM3/GMNN/CDK2/WRNIP1/TICRR/MCM7/CDT1	11
nucleobase-containing small molecule biosynthetic process	0.00984303	ADA2/PRTFDC1/MTAP/ADK/TK2/DTYMK/ADAL/DHFR2/ADA/UCKL1/PNP	11
regulation of translational initiation in response to stress	0.00984303	EIF2AK2/FECH/EIF2AK1/TMED2/DNAJC3/EIF2AK4/EIF2S1/IMPACT/NCK1/PPP1CA/NPM1	11
deoxyribose phosphate biosynthetic process	0.00984303	TBPL1/DGUOK/DUT/CMPK2/ADK/DCK/RRM1/DTYMK/RRM2/TYMS/SHMT1	11
left/right axis specification	0.00984303	IFT25/EPB41L5/SMO/NOTCH2/AHI1/SETDB2/MNS1/ZIC3/PKD1L1/PITX2/ARL13B	11
t-circle formation	0.00984303	ERCC1/XRCC5/XRCC3/SLX1A/DNA2/SMARCAL1/WRN/EXO1/SLX1B/BLM/RTEL1	11
telomere maintenance via telomere trimming	0.00984303	ERCC1/XRCC5/XRCC3/SLX1A/DNA2/SMARCAL1/WRN/EXO1/SLX1B/BLM/RTEL1	11
Golgi organization	0.0101425	EHD3/PI4K2B/VMP1/ARFGEF1/LMAN1/HACE1/TMED2/ZW10/MAPK1/PRMT5/VTI1B/VRK1/TRIP11/MAPK3/ATP8B4/ARHGAP21/GOLPH3/CSNK1A1/PDCD10/RAB29/TMED5/CAMSAP2/ATL2/YIPF4/ARMH3/ARL1/CIT/OBSL1/RAB2B/ATP8B3/SYNE1/RBSN/VPS13B/COG6/HOOK1/TMED7/COG2/COG3/STX17/FHDC1/RAB30/USO1/GOLGA6D/BCAS3/DYM/ATP8B2/SEC16A/HIKESHI/COG5/YWHAZ/BAG5/RAB8A/COG7/TRAPPC11/CDK1/TMED10/RAB33B/RAB43/UBXN2A/FBXW8/GOLGA8DP/LYSMD3/PDE4DIP/GAK/BH…	78
negative regulation of cysteine-type endopeptidase activity involved in apoptotic process	0.010265	PLAUR/DPEP1/CD44/NLE1/PTGS2/PAX2/MT3/BIRC5/RFFL/BIRC7/CSNK2A1/PIH1D1/DNAJB6/DHCR24/PARK7/RPS6KA1/CAAP1/PRDX5/BCL2L12/IFI6/ADORA2A/CDKN2D/RAF1/KLF4/ARRB2/AKT1/SNCA/SFRP2/TNFAIP8/BIRC8/INTS1/RAG1/ARL6IP1/SERPINB9/RNF34/TRIAP1/SFN/RPS6KA3/SIAH2/GAS6/CARD16/TNF	42
regulation of cysteine-type endopeptidase activity	0.0104941	PLAUR/LTF/DPEP1/NLRP2/CD44/BAK1/CASP8/RHOA/PDCD2/NLE1/PTGS2/ATP2A3/PAX2/CST7/SENP1/DELE1/MT3/BIRC5/TFAP4/NLRC4/RFFL/SIRT1/JAK2/PPM1F/BIRC7/CSNK2A1/PYCARD/PIH1D1/PDCD5/CARD8/DNAJB6/NOD1/CASP2/SLC1A1/PERP/DAP/FAM162A/IFT57/HTRA2/HSPE1/DHCR24/PARK7/F3/RPS6KA1/CASP8AP2/CAAP1/TNFSF10/PCID2/PRDX5/BCL2L12/IFI6/HIP1/RFPL1/ADORA2A/CDKN2D/PRR7/RAF1/PPARG/KHDC1/KLF4/ANP32B/MYC/MTCH1/UACA/ARRB2/PMAIP1/AKT1/N…	112
cellular response to chemical stress	0.0105884	RAD52/PDK2/ALDH3B1/NOX1/BTK/GLRX2/VRK2/MAPK9/ATG5/YBX3/PDE8A/PTGS2/PAX2/XRCC5/KEAP1/SLC25A24/MT3/HDAC6/SIRT1/JAK2/ERMP1/MAPK1/FBXO7/RBX1/APEX1/BMP7/ADNP2/STK24/MAPK3/ABCC1/PYCARD/TRPA1/GSR/CAV1/MET/CHCHD2/EZH2/SLC1A1/MAPK8/PPARGC1A/CAMKK2/TRPV4/STX2/RWDD1/VNN1/PDCD10/ECT2/FOXP1/HTRA2/EFHD1/PARK7/ARHGEF2/ADPRS/ARG1/MAPKAP1/SERPINB6/PRDX5/TRAP1/GFER/ATF4/RIPK3/H19/GCH1/PRKAA1/PCNA/AGAP3/EIF2S1/STK2…	162
iron ion homeostasis	0.0109196	LTF/SLC11A1/CP/FECH/HYAL2/TTC7A/TFRC/PICALM/SRI/EIF2AK1/NUBP1/SLC39A14/TFR2/GLRX3/HPX/SLC11A2/RHAG/ATP6V1A/STEAP3/ABCB6/FBXL5/STEAP4/ABCB7/NDFIP1/IREB2/CCDC115/MYC/SLC39A8/SOD1/SLC25A37/LCN2/BMP6/SLC25A28/FRRS1/ALAS2/ATP13A2/BOLA3/MELTF/BDH2/STEAP1/FXN/BOLA2/BOLA2B/BOLA1/ERFE/GLRX5/ATP6V0A2	47
pseudouridine synthesis	0.0111814	TSR3/PUS7/GAR1/PUS3/PUS7L/DKC1/NAF1/NHP2/RPUSD2/TRUB2/PUS1/NOP10	12
ubiquinone biosynthetic process	0.0111814	COQ9/COQ5/UBIAD1/COQ3/COQ10A/NDUFA9/PDSS1/FDXR/COQ8A/PDSS2/COQ7/PPTC7	12
nucleolus organization	0.0111814	DDX11/ACTR6/RRN3/SIRT1/SUV39H1/POLR1B/EMG1/RRP8/SMARCA5/NOLC1/PHF8/BEND3	12
intraciliary anterograde transport	0.0111814	IFT88/IFT80/IFT25/IFT74/IFT27/CLUAP1/IFT56/CILK1/IFT57/IFT46/IFT81/IFT22	12
positive regulation by host of viral transcription	0.0111814	CTDP1/TAF11/NUCKS1/TFAP4/SNW1/ZNF639/SMARCA4/CCNT1/LEF1/CHD1/RRP1B/SP1	12
fatty acid homeostasis	0.0111814	MLXIPL/POLD1/SIRT1/XBP1/GPAM/GOT1/APOE/PRKAA1/PRKAA2/ADORA1/ENPP7/DGAT1	12
quinone biosynthetic process	0.0111814	COQ9/COQ5/UBIAD1/COQ3/COQ10A/NDUFA9/PDSS1/FDXR/COQ8A/PDSS2/COQ7/PPTC7	12
positive regulation of mitotic sister chromatid separation	0.0111814	CUL3/ANAPC5/BIRC5/DLGAP5/CDCA8/ESPL1/ANAPC11/INCENP/NSMCE2/CDT1/AURKB/ANAPC7	12
regulation of intrinsic apoptotic signaling pathway in response to DNA damage by p53 class mediator	0.0111814	KDM1A/CD44/SIRT1/MARCHF7/RPL26/HNRNPK/TRIAP1/BCL2/ATAD5/MUC1/TAF9B/TAF9	12
histone methylation	0.0112031	KDM1A/BRCA1/PHF20/BOD1L1/PRDM6/CLNS1A/RIF1/SIRT1/PRMT5/SNW1/SUV39H1/PIH1D1/FBL/EZH2/NSD2/KANSL3/GCG/CHD5/WDR77/RBBP5/PHF19/NFYB/PRMT1/PRDM7/ASH2L/PRDM12/RRP8/PRMT7/MEN1/SMYD5/SETDB2/RTF1/KANSL2/SKIC8/DMRTC2/SETD7/BOD1/KDM6A/NTMT1/SETBP1/SUV39H2/SMARCA5/RNF20/N6AMT1/PAXIP1/PAXBP1/DPY30/IWS1/WDR82/PRDM9/SETMAR/COPRS/TRMT112/BEND3/SUZ12/METTL23/KPNA7/EZHIP/MCRS1/H1-2/FAM47E/WDR5/CTR9/PRMT6/NELFE/EHM…	67
alternative mRNA splicing, via spliceosome	0.0115695	KDM1A/PTBP1/STRAP/CELF2/THRAP3/SFSWAP/RBFOX1/YTHDC1/HNRNPM/FMR1/ESRP2/HNRNPL/KHDRBS1/SMU1/NSRP1/FXR2/KHDRBS3/RBM17/HNRNPA1/DHX9/SRSF1/TRA2B/NCBP1/WTAP/RBMX/CELF1/SAP18/HNRNPU/SRSF12/MAGOH/SCNM1/RSRC1/HNRNPA0/PUF60/RBM11/RBM20/RNPS1/RBM15B/RBM8A	39
RNA stabilization	0.0115695	CSDE1/SLC11A1/NSUN2/THRAP3/YBX3/YBX1/ELAVL1/IGF2BP2/TRAF5/FUS/HNRNPC/E2F1/LARP4B/MAPK14/TENT4A/TARDBP/TRAF2/DKC1/SYNCRIP/DHX9/HNRNPD/PARN/NAF1/NOCT/RBM46/BOLL/HNRNPU/LARP1/MAPKAPK2/PHAX/GDNF/PAIP1/ANGEL2/DHX36/HNRNPA0/MEIOC/RBM10/DND1/TAF15	39
presynaptic endocytosis	0.0115695	AP2B1/RAB27B/AP2S1/AP3D1/SYT1/AP3M2/PICALM/SNCB/AMPH/OPHN1/NECAP1/SYP/STX1A/SH3GL2/AAK1/DNAJC6/PPP3CC/PACSIN1/CANX/SYT5/TOR1A/SH3GL1/DGKQ/SNCA/NLGN4X/AP3S2/CALM3/AP2M1/CDK5/ARF6/NLGN1/NLGN2/AP3S1/GAK/SLC2A4/ACTG1/PRKN/LRRK2/DNM3	39
protein polyubiquitination	0.0119608	ANKIB1/CDC27/UBE3C/RNF216/BRCA1/RNF14/RNF19A/CUL3/ERCC8/CUL1/RC3H2/RNF4/RNF126/UBE2D1/MKRN2/UBE2T/UBE2K/TRAF5/HACE1/HUWE1/ANAPC5/OTUB2/RNF31/HECTD1/RFFL/HDAC6/RBX1/RNF125/AXIN1/STUB1/BFAR/UBE2S/BLMH/TRIM3/UBE4A/CBL/SASH1/RNF8/LNPEP/UBE3A/RNF19B/UBE3D/UBE2B/KBTBD7/RNF114/TRAF2/RFPL1/ANAPC13/DDA1/UBE4B/UBE2D2/GPS2/MKRN1/TPP2/RC3H1/MARCHF7/PLAA/BARD1/UBE2Q2/ANAPC11/ARK2C/DTL/FBXO28/MARCHF1/SKP2/FBXL…	116
specification of symmetry	0.0119765	MKS1/DNAH5/CC2D2A/WNT8B/RFX3/TMED2/IFT74/KIF3B/CLUAP1/RPGRIP1L/MEGF8/DVL1/FGF8/FOLR1/SRF/ARL6/WNT5A/IFT57/TBX2/DNAI1/BICC1/STIL/BMP4/MKKS/SMO/DNAAF11/FOXJ1/MICAL2/NOTCH2/AHI1/SETDB2/BBS7/FOXN4/BBS4/PCSK6/DAAM2/TBC1D32/TBX6/WNT3A/ZIC3/DRC1/PKD1L1/NBL1/MICOS10-NBL1/PSKH1/FOXH1/VANGL2/BBS5/PITX2/ANKS6/DNAAF2/CFAP52/MESP1/CCDC103/DNAAF3/C2CD3/ARL13B/SOSTDC1/RTTN/TMEM107/DAND5/GREM2/AIDA/DYNC2H1/ODAD3…	70
post-translational protein modification	0.0120342	BAZ1B/ATG5/PARP12/FOLH1/JAK2/RBX1/RPS6KA5/GPLD1/TTL/ICMT/UCHL3/UBE2B/EGR1/COPS5/PKN1/CDK2/PARP2/UBE2M/FOLH1B/STT3A/AGTPBP1/DSCC1/PARP16/FN3KRP/PARP1/UBA3/CCNA2/PARP8/HLCS/RPS6KA4/STT3B/ESCO2/FAM20C/AURKB/UBE2F/AGBL4/ATG7/LCMT1	38
nucleotide-sugar biosynthetic process	0.0122315	PGM3/NANS/GNPNAT1/GFUS/UGDH/GMDS/GNPDA1/UXS1/UAP1/GNPDA2/GMPPB/MPI/GFPT1	13
negative regulation of translational initiation	0.0122315	TPR/EIF2AK1/FMR1/EIF3E/PAIP2B/ATF4/EIF2AK4/EIF2S1/RPL13A/BANK1/LARP1/EIF4EBP1/EIF4EBP3	13
melanosome assembly	0.0122315	AP3D1/AP1M1/HPS4/AP1S1/HPS5/ABCB6/RAB32/RAB38/AP3B1/AP3S2/HPS3/HPS6/AP3S1	13
viral genome replication	0.012266	LTF/YTHDC2/EIF2AK2/ATG5/NUCKS1/HACD3/TOP2B/PPIE/SRPK1/FMR1/HTATSF1/N4BP1/ZC3HAV1/CCL8/OAS3/OAS2/IFIH1/PROX1/SLPI/VAPB/DEK/APOBEC3A/APOBEC3F/EIF2AK4/ILF3/TRIM28/TOP2A/MORC2/RSAD2/OASL/DDX56/HMGA2/IFIT5/LARP1/ADAR/NFIA/ZC3H12A/TASOR/VCP/PPIB/PHB1/ATG16L2/PCBP1/PPID/BCL2/PPIH/ISG20/CXCR6/GRK2/RESF1/RAD23A/APOBEC3B/GAS6/PRKN/IFIT1/IFITM1/ISG15/MPHOSPH8/PPIA/IFNL3/PCBP2/CNOT7/ZBED1/TNF/CCL5	65
ribonucleotide catabolic process	0.0123462	PDE4A/PDE8A/ACAT1/NT5C2/ACOT7/MLYCD/PDE8B/PDE4D/NT5C/ITPA/SUCLA2/PDE5A/PDE9A/SUCLG1/NUDT8/HINT1/SUCLG2/NUDT4/PDE4B/ENTPD5/DPYD/ADA/ENTPD4/FITM2/PNP/PDE7A/NUDT19/NUDT3	28
ncRNA catabolic process	0.0123462	ELAC2/NSUN2/MTREX/EXOSC7/EXOSC5/DIS3/POP1/DDX49/EXOSC3/EXOSC8/EXOSC9/EXOSC2/ZC3H4/TUT4/PNPT1/PARN/ZCCHC7/PELO/SLFN13/ZC3H12A/WDR82/DIS3L/EXOSC10/SND1/NUDT16/ANG/EXOSC6/GAS5	28
ubiquitin-dependent ERAD pathway	0.0124104	HSPA5/JKAMP/HERPUD1/ERLEC1/UFD1/SEL1L/DERL2/DNAJC10/DERL3/FOXRED2/PSMC6/USP14/STUB1/UBXN8/CAV1/SEC61B/ERLIN1/WFS1/UBE4A/MAN1A1/AUP1/EDEM3/CANX/UBE4B/UBQLN1/OS9/ECPAS/DERL1/ERLIN2/CLGN/FBXO27/STT3B/TMUB1/VCP/HSP90B1/TMEM129/CALR/YOD1/UBE2G2/FAF1/SVIP/UBE2J1/RNF5/TRIM13	44
formation of translation preinitiation complex	0.0128133	DHX29/EIF5/EIF2S2/EIF2S3/RPL13A/EIF2D/EIF2S3B/MCTS1	8
succinyl-CoA metabolic process	0.0128133	OGDH/DLST/SUCLA2/MMUT/SUCLG1/NUDT8/SUCLG2/NUDT19	8
purine nucleobase biosynthetic process	0.0128133	PAICS/PPAT/PRPS1/GART/GMPS/SHMT1/SHMT2/ADA	8
regulation of deoxyribonuclease activity	0.0128133	DDX11/SIRT1/PCNA/AKT1/RPS3/DFFA/NPM1/HMGB1	8
mitotic DNA replication checkpoint signaling	0.0128133	ORC1/CLSPN/CDC6/TICRR/RAD17/NAE1/TOPBP1/ZNF830	8
endosome to melanosome transport	0.0128133	AP3D1/AP1M1/BLOC1S6/ANKRD27/RAB32/RAB38/BLOC1S5/BLOC1S3	8
endosome to pigment granule transport	0.0128133	AP3D1/AP1M1/BLOC1S6/ANKRD27/RAB32/RAB38/BLOC1S5/BLOC1S3	8
replication fork protection	0.0128133	TIPIN/TIMELESS/ZRANB3/SMARCAL1/BRCA2/DONSON/BLM/ZNF830	8
pigment granule maturation	0.0128133	AP3D1/AP1M1/BLOC1S6/ANKRD27/RAB32/RAB38/BLOC1S5/BLOC1S3	8
AMPA glutamate receptor clustering	0.0128133	CHRDL1/ZDHHC2/APOE/SLC7A11/NLGN1/SHISA7/SHISA6/FRRS1L	8
glutamate receptor clustering	0.0128133	CHRDL1/ZDHHC2/APOE/SLC7A11/NLGN1/SHISA7/SHISA6/FRRS1L	8
regulation of tetrapyrrole metabolic process	0.0128133	TMEM14A/SRRD/TMEM14C/CLYBL/ABCB7/ABCB10/TMEM14B/SLC6A9	8
positive regulation of RNA binding	0.0128133	EIF3D/FMR1/EIF3E/HNRNPL/EIF4G1/NCBP1/LARP6/EIF3C	8
positive regulation of rRNA processing	0.0128133	RIOK2/DIMT1/WDR75/HEATR1/RIOK1/WDR43/UTP15/TRMT112	8
protein acetylation	0.0128889	BAZ1B/BRCA1/ISL1/PHF20/JADE2/ATG5/TAF2/SPI1/MBD3/JADE1/ZMPSTE24/HDAC6/SIRT1/NAA10/SUPT20H/PIH1D1/TAF6/NAT9/PPARGC1A/NAA25/BRD8/KANSL3/SF3B1/CHD5/PARK7/SET/SUPT7L/ENY2/TAF12/NFYB/NAA50/MORF4L2/USP22/SOX4/DEK/YEATS4/SMO/HAT1/TAF4/PRKAA1/MYBBP1A/NAA35/NAT10/ACTL6A/DSCC1/HINT2/ATAT1/ARRB1/LEF1/BRCA2/KANSL2/SNCA/POLE3/TAF5/KAT14/CHEK1/SMARCA5/DIP2A/PRKAA2/VPS72/IWS1/EOMES/YEATS2/MEAF6/KLF15/NAA15/DDX2…	100
synaptic vesicle recycling	0.0129495	AP2B1/RAB27B/AP2S1/AP3D1/SYT1/AP3M2/PICALM/SNCB/AMPH/OPHN1/STX1B/SYP/RAB3A/STX1A/SH3GL2/GIT1/DNAJC6/PPP3CC/PACSIN1/CANX/SYT5/TOR1A/PLAA/SH3GL1/DGKQ/SNCA/NLGN4X/WNT3A/AP3S2/CALM3/AP2M1/CDK5/ARF6/NLGN1/NLGN2/AP3S1/GAK/SLC2A4/ACTG1/PRKN/LRRK2/DNM3/CYFIP1	43
microtubule depolymerization	0.0130079	STMN4/KIF2A/WDR47/TPX2/HDAC6/SPEF1/TRPV4/ARHGEF2/STMN1/CAMSAP2/KIF18A/TTBK2/CKAP2/KATNB1/KIF2C/CCSAP/MID1IP1/HDGFL3/BMERB1/MAP1A/CKAP5/CIB1/KIF18B/KIF24/KIF19/STMN3	26
retrograde axonal transport	0.0130307	KIF1A/CALY/AGTPBP1/MGARP/SOD1/TMEM108/DLG2/DST/KIF5A/MAP1A/KIF5B/AGBL4/DYNC1H1/NEFL	14
pyrimidine nucleoside monophosphate metabolic process	0.0130307	TYMP/CAD/DHODH/UMPS/NT5C/DUT/UCK1/UCK2/DCK/TYMS/SHMT1/DPYD/UCKL1/NT5M	14
rRNA catabolic process	0.0130307	EXOSC7/EXOSC5/DIS3/DDX49/EXOSC3/EXOSC8/EXOSC9/EXOSC2/ZCCHC7/PELO/SLFN13/DIS3L/EXOSC10/EXOSC6	14
striatum development	0.0130307	RARB/OGDH/FOXP1/INHBA/BBS2/MKKS/BCL11B/BBS4/DRD2/SLC7A11/SLITRK5/CNTNAP2/BBS1/LRRK2	14
nucleolar large rRNA transcription by RNA polymerase I	0.0130307	DDX11/TCOF1/MACROH2A2/PIH1D1/ERCC2/NCL/IPPK/SMARCA4/NOL11/PWP1/POLR1E/MARS1/MTOR/GTF2H5	14
regulation of postsynaptic neurotransmitter receptor activity	0.0130307	HOMER3/CACNG4/NPTX2/NRXN2/DLGAP3/HOMER1/NETO1/DLGAP1/NETO2/NPTX1/CNIH2/BEGAIN/SHISA7/SHISA6	14
fatty acid catabolic process	0.0130578	HSD17B10/ABCB11/ACAT1/ACACB/ACOX3/CRAT/SLC25A17/PCK2/HAO1/MLYCD/DECR1/ILVBL/ETFB/GCDH/ADTRP/PEX7/PCCB/ACADL/HAO2/FAAH/ABCD4/ACAT2/PCK1/MCEE/ECHS1/HACL1/HSD17B4/ALDH1L2/ETFBKMT/PEX5/SLC27A2/ABHD2/AKT1/ABHD1/AUH/ACOXL/TYSND1/PEX13/BDH2/SLC27A4/ACAA2/NUDT8/ECI1/ACOX2/ETFDH/ABCD2/PCCA/MTLN/IRS2/CYP4A11/ECI2/NUDT19/ACAD11/AMACR	54
maintenance of cell number	0.0133383	IGF1/MED17/ELAVL1/ASPM/SPI1/SMC1A/SMARCE1/PAX2/PCM1/RIF1/SMARCA2/WDR47/SRRT/CNOT3/BCL7C/BRMS1L/BMP7/NKAP/SFRP1/PTN/EZH2/BMPR1A/SMC3/BCL7A/SUDS3/BICRAL/BCL9/PROX1/PHF19/ZC3H13/SOX4/SMARCA4/SMO/PHF10/RAF1/CDC73/TUT4/ACTL6A/SAP130/KLF4/MYC/RTF1/TET1/CUL4A/SS18/FANCD2/METTL14/HMGA2/EIF4E/SAV1/ZFP36L2/PELO/MED21/ZIC1/MED7/ZIC3/FANCC/MED27/RBBP4/VPS72/EOMES/HESX1/WDR43/GNL3/SAP30/NIPBL/SAP30L/MED30/MET…	88
negative regulation of binding	0.013437	KDM1A/DDX11/ATP2A3/SRI/AURKA/ARHGAP28/TFAP4/GEMIN2/BTAF1/JAK2/PDGFB/NFKBIA/NFATC4/E2F1/MAPK3/STUB1/CAV1/LHX2/DVL1/MAPK8/GTPBP4/BAG2/MDFI/EPB41L5/PARK7/MAD2L2/NEK2/ITGB1BP1/IFIT2/TEX14/SLPI/GTF2F1/SYMPK/PIN1/SMO/TTBK2/GNL3L/HABP4/PER2/NES/HEY2/SORL1/LEF1/PPP3CA/TDG/ARRB2/EIF4A3/AKT1/ZNF593/RALB/TTBK1/MEPCE/C9orf72/HMGA2/DAB2/MITD1/ACE/PEX19/DISC1/EFHB/TMC8/PCSK9/ADRB2/SIN3A/PPP1CA/ATP2A2/SOX11/AUR…	80
establishment of melanosome localization	0.0136163	RAB27A/ASIP/RAB11A/BLOC1S6/ARL6/MLPH/BBS2/MKKS/BBS7/BBS4/SHROOM2/BBS5/BLOC1S5/BLOC1S3/DCTN1	15
regulation of mitotic spindle assembly	0.0136163	TPR/CHMP2B/CHMP5/CHMP3/VPS4B/CHMP1A/CHMP7/EML3/HNRNPU/CCSAP/KIF15/PLK1/CEP97/DRG1/CHMP4A	15
negative regulation of protein acetylation	0.0136163	BRCA1/ATG5/HDAC6/SIRT1/PIH1D1/PARK7/SET/HINT2/SNCA/KLF15/SIN3A/THAP7/NOC2L/HDAC2/MAGEA2	15
cellular response to reactive oxygen species	0.0140222	PDK2/BTK/GLRX2/MAPK9/PDE8A/PAX2/MT3/HDAC6/SIRT1/MAPK1/APEX1/BMP7/MAPK3/TRPA1/MET/EZH2/MAPK8/CAMKK2/PDCD10/ECT2/FOXP1/PARK7/ADPRS/ARG1/PRDX5/TRAP1/RIPK3/H19/GCH1/PRKAA1/PCNA/AGAP3/STK26/PDGFRA/TXN/RIPK1/CYP1B1/SOD1/AKT1/SIGMAR1/RPS3/FER/IMPACT/PPARGC1B/AIFM1/MAPK13/MPV17L/FANCC/DDR2/FXN/ATP7A/STAT6/ENDOG/CDK1/GPR37/PDGFD/RELA/NET1/CCS/SPHK1/PAWR/ERN1/PYCR1/LRRK2/HDAC2/MAP3K5/SIRPA/ZNF277/PJVK/RACK…	75
pyrimidine nucleoside triphosphate metabolic process	0.0140222	TBPL1/CAD/DUT/UCK1/CMPK2/NME7/UCK2/AK3/DTYMK/CTPS1/TYMS/DCTPP1/ENTPD4/UCKL1/NME1/NME2	16
melanosome localization	0.0140222	RAB27A/ASIP/RAB11A/BLOC1S6/ARL6/MLPH/BBS2/MKKS/BBS7/BBS4/SHROOM2/BBS5/VPS33B/BLOC1S5/BLOC1S3/DCTN1	16
long-chain fatty-acyl-CoA metabolic process	0.0140222	FAR2/ACSL4/ACOT7/ELOVL4/ACSL3/ACSBG2/HSD17B12/ACSL1/ELOVL7/ACSL6/HACD1/ELOVL6/ACSF3/DGAT1/FAR1/ELOVL2	16
mitochondrial calcium ion homeostasis	0.0140222	MCUB/MCUR1/SLC8B1/SLC8A3/C19orf12/IMMT/RAP1GDS1/AFG3L2/DISC1/MAIP1/MICU2/LETM1/ATP2A1/ANXA6/TGM2/FIS1	16
peroxisome organization	0.0140853	PEX3/DNM1L/TRIM37/PEX12/PEX7/ABCD4/USP9X/PEX1/HACL1/PEX5/PEX10/PEX19/PEX13/RAB8B/PEX11A/MFF/ABCD2/PLAAT3/PJVK/FIS1/PEX26/SEC16B	22
protein K63-linked deubiquitination	0.0140853	MPND/BRCA1/ZRANB1/USP13/ATXN3/UIMC1/OTUB2/BABAM1/PSMD14/USP9X/STAMBPL1/BARD1/BABAM2/ABRAXAS1/OTUD4/VCP/OTUD1/OTUD7A/YOD1/SHMT2/BRCC3/OTUD7B	22
fatty acid derivative metabolic process	0.0140954	DPEP1/FAR2/ACSL4/ACAT1/AACS/OXCT1/SLC27A5/ACOT7/GGT5/GCDH/PTGR1/PECR/HMGCL/ELOVL4/ACSL3/ACSBG2/PPT1/GGT2P/HSD17B4/HMGCS2/SLC27A2/HSD17B12/ACSL1/ALOX15/HPGD/ELOVL7/ACSL6/HACD1/DPEP2/NUDT8/ELOVL6/ACSF3/DGAT1/CYP4A11/FITM2/GGT3P/FAR1/ELOVL2/NUDT19/HTD2/ACACA	41
porphyrin-containing compound biosynthetic process	0.0142636	COX10/FECH/TMEM14A/SRRD/PGRMC1/SLC11A2/TMEM14C/ABCB6/UROD/ABCB7/ABCB10/SUCLA2/IREB2/RSAD1/TMEM14B/PPOX/SLC25A38/ALAS2/FXN/SLC6A9/HMBS	21
negative regulation of telomere maintenance	0.0142636	ERCC1/XRCC1/HNRNPC/ACD/STN1/RAD50/POT1/GNL3L/SLX1A/NAT10/HNRNPA1/PIF1/PARP1/ATM/HNRNPU/EXOSC10/DCP2/CTC1/SLX1B/PINX1/RTEL1	21
tetrapyrrole biosynthetic process	0.0142636	COX10/FECH/TMEM14A/SRRD/PGRMC1/SLC11A2/TMEM14C/ABCB6/UROD/ABCB7/ABCB10/SUCLA2/IREB2/RSAD1/TMEM14B/PPOX/SLC25A38/ALAS2/FXN/SLC6A9/HMBS	21
positive regulation of protein-containing complex assembly	0.0142673	DHX33/TENM1/BTK/BAK1/MAPK9/NCKAP1/RHOA/PFN2/TFRC/FSCN1/CARMIL1/PSMC6/FERMT1/STUB1/PYCARD/PIH1D1/TGFB1/MET/MAPK8/GIT1/CSF3/PFN1/SLAIN2/CRACD/CAND1/CRBN/EIF4G1/PLEK/PARK7/SLF2/NCKAP1L/CCR7/GNL3L/CALY/SLF1/PSRC1/LCP1/DAB2IP/CDK5RAP2/ATAT1/FCHSD2/SLAIN1/WARS1/TP53/ANKRD53/SNCA/TTBK1/RPS3/ATM/CDC42EP2/MPP7/NEK7/FER/CXCL13/NCK1/CARMIL2/NPHS1/ALOX15/LMOD1/ARPC2/ICE1/SPIDR/SYK/VCP/ARF6/CDT1/CDC42EP5/MLST…	94
ventricular system development	0.0143863	MNAT1/DNAH5/CCDC134/RPGRIP1L/NUMBL/CDK6/RAPGEF2/CORO1C/C12orf57/UCHL5/CENPF/TTC21B/ANP32B/WDR89/BBS4/CELSR2/SLC7A11/HYDIN/BBS1/TSKU	20
neuron fate specification	0.0143863	ISL1/DMRT3/GLI2/LHX3/NKX2-2/SIX1/FOXA1/MNX1/ASCL1/NTRK3/DMRTA2/POU4F1/ISL2/FEV/TLX3/ATOH1/HOXC10/POU3F2/MYT1L/EHMT2	20
deoxyribonucleotide catabolic process	0.0144107	DERA/TYMP/NTHL1/UNG/SAMHD1/SMUG1/NT5C/DUT/MBD4/NUDT15/TDG/NEIL2/DCTPP1/DPYD/ADA/NUDT16/PNP/NT5M	18
deoxyribose phosphate catabolic process	0.0144107	DERA/TYMP/NTHL1/UNG/SAMHD1/SMUG1/NT5C/DUT/MBD4/NUDT15/TDG/NEIL2/DCTPP1/DPYD/ADA/NUDT16/PNP/NT5M	18
mitochondrial fusion	0.0144405	ZDHHC6/BAK1/TFRC/HUWE1/GDAP1/CHCHD3/MTCH2/THG1L/MFN2/AFG3L2/STOML2/MFF/MFN1/PARL/MIGA1/PRKN/OPA1/FIS1/RCC1L	19
regulation of microtubule polymerization or depolymerization	0.0147021	FKBP4/STMN4/WDR47/TPX2/HDAC6/SPEF1/TUBB4A/MET/GIT1/SLAIN2/TRPV4/ARHGEF2/STMN1/CAMSAP2/EML2/TTBK2/CAMSAP1/PSRC1/CKAP2/CDK5RAP2/SLAIN1/KATNB1/TBCD/PRUNE1/ANKRD53/SNCA/RPS3/SKA1/DYRK1A/MID1IP1/SKA3/HDGFL3/BMERB1/MAP1A/MAPRE2/CKAP5/CDK5R1/PDE4DIP/FES/SKA2/CIB1/DRG1/STMN3/TOGARAM1/DCTN1/ARL2	46
Golgi to plasma membrane transport	0.0151295	ATP2C1/RABEP1/GOPC/VAMP3/EXOC1/GGA1/ARFRP1/GGA2/VPS35L/CSK/RAB34/EXOC2/GOLPH3/ACSL3/ARFGEF2/BBS2/PHAF1/MACF1/EXOC4/LLGL1/PREPL/ARL3/EXOC6B/SEC16A/ANK3/CNST/PKDCC/RAB31/COMMD1/BBS1/RACK1/RSC1A1	32
determination of bilateral symmetry	0.0152415	MKS1/DNAH5/CC2D2A/WNT8B/RFX3/TMED2/IFT74/KIF3B/CLUAP1/RPGRIP1L/MEGF8/DVL1/FGF8/FOLR1/SRF/ARL6/WNT5A/IFT57/TBX2/DNAI1/BICC1/STIL/MKKS/SMO/DNAAF11/FOXJ1/MICAL2/NOTCH2/AHI1/SETDB2/BBS7/FOXN4/BBS4/PCSK6/DAAM2/TBC1D32/TBX6/WNT3A/ZIC3/DRC1/PKD1L1/NBL1/MICOS10-NBL1/PSKH1/FOXH1/VANGL2/BBS5/PITX2/ANKS6/DNAAF2/CFAP52/MESP1/CCDC103/DNAAF3/C2CD3/ARL13B/SOSTDC1/RTTN/TMEM107/DAND5/GREM2/AIDA/DYNC2H1/ODAD3/SOX1…	69
cellular response to radiation	0.0155759	KDM1A/BRCA1/ERCC1/BAK1/HSPA5/RAD51/CYBA/OPN3/POLD1/HYAL2/NUCKS1/GNB5/RDH11/PTGS2/POLD3/XRCC5/ZMPSTE24/MAP3K20/SIRT1/RBX1/NFATC4/ACTR5/N4BP1/SFRP1/RGS9/TMEM109/RAD51AP1/MAPK14/RAD1/GRK7/ECT2/HYAL1/STK11/CCND2/EGR1/POLK/OPN4/GRK4/ELK1/ATF4/EIF2AK4/INO80/FIGNL1/PCNA/EIF2S1/MYC/BARD1/BRCA2/CUL4A/SLC24A4/TP53/INTS7/PARP1/SFRP2/ATM/CHEK1/RAD9B/FBXO4/IMPACT/MAPK13/BABAM2/CUL4B/RPL26/CDC25A/NIPBL/SPIDR/W…	92
transition metal ion transport	0.0156394	FKBP4/LTF/SLC30A9/ATP2C1/SLC11A1/CP/TFRC/MT3/SLC30A4/SLC39A14/TFR2/SLC1A1/HPX/SLC11A2/SLC39A7/HRG/STEAP3/SLC30A3/ABCB6/CUTC/STEAP4/ABCB7/SLC39A11/TMEM165/IREB2/SLC31A1/COX17/SLC39A8/SLC39A5/CLTC/SLC39A6/SLC39A3/SLC39A1/SLC30A5/SLC25A37/SLC39A4/LCN2/TMEM163/SLC25A28/SLC30A7/MELTF/PGRMC2/SFXN1/ATP7A/SLC39A2/TTYH1/MMGT1/ARHGAP1/SLC39A10/SLC48A1	50
retrograde transport, endosome to Golgi	0.0156394	SPAG9/HEATR5B/EHD3/EIPR1/VAMP3/VPS35/CLTCL1/RNF126/ERC1/SNX5/GGA1/VTI1B/ARFRP1/CLN5/TMEM87A/STX10/SNX8/YKT6/RGP1/VPS29/BLTP3B/GOLT1B/PLEKHA3/RAB29/ARL1/HEATR5A/TBC1D5/RBSN/TBC1D14/PREPL/CLTC/VPS54/ASB15/DENND2A/RAB41/VPS26B/ARFIP1/RHOBTB3/GOLT1A/UBE2O/PHETA2/PRKN/ANKFY1/USP7/LRRK2/PHETA1/TRIM27/DCTN1/RAB6C/MAGEL2	50
regulation of intrinsic apoptotic signaling pathway	0.0159349	KDM1A/NOX1/PLAUR/IL20RA/CD44/BCLAF1/HERPUD1/PIK3CB/YBX3/PTGS2/RRN3/DNM1L/ERP29/SIRT1/XBP1/PYCARD/URI1/GSDME/CAV1/SEPTIN4/WFS1/PTPMT1/VNN1/HTRA2/PARK7/ARHGEF2/IVNS1ABP/TXNDC12/HELLS/PLAGL2/TRAP1/STYXL1/CDKN2D/RIPK3/FIGNL1/EIF5A/UBQLN1/USP15/MARCHF7/MYC/TP53/PMAIP1/SOD1/AKT1/IL19/RPL11/PARP1/SFRP2/NONO/RPS3/HYOU1/NCK1/RPL26/HNRNPK/RNF183/DDIAS/VDAC2/BAG5/NKX3-1/ARMC10/TRIAP1/BCL2/RPS7/PARL/PTPN2/AT…	84
base-excision repair, AP site formation	0.0159512	NTHL1/UNG/NEIL3/SMUG1/MBD4/MUTYH/ERCC5/TDG/NEIL2	9
sno(s)RNA 3'-end processing	0.0159512	EXOSC5/FBL/EXOSC3/EXOSC2/DKC1/PARN/EXOSC10/LARP7/EXOSC6	9
proteasome assembly	0.0159512	PSMD11/PSMD9/PSMG2/POMP/ECPAS/OTUD6B/PSMG3/PSMG4/PSMG1	9
pigment accumulation	0.0159512	AP3D1/AP1M1/BLOC1S6/ANKRD27/RAB32/RAB38/SHROOM2/BLOC1S5/BLOC1S3	9
cellular pigment accumulation	0.0159512	AP3D1/AP1M1/BLOC1S6/ANKRD27/RAB32/RAB38/SHROOM2/BLOC1S5/BLOC1S3	9
L-aspartate transmembrane transport	0.0159512	SLC25A13/SLC1A3/SLC1A5/SLC1A1/SLC1A2/SLC25A12/SLC1A4/SLC25A22/SLC25A18	9
ER-associated misfolded protein catabolic process	0.0159512	UFD1/AUP1/SDF2L1/UGGT1/TOR1A/DERL1/NGLY1/VCP/RNF5	9
glomerular mesangial cell proliferation	0.0159512	CFLAR/PDGFB/BMP7/PDGFRB/EGR1/BMP4/PDGFD/WT1/ITGB3	9
protein localization to ciliary membrane	0.0159512	RABEP1/IFT80/GGA1/RAB29/ARL3/WDR19/TUB/ARL13B/EFCAB7	9
somatic recombination of immunoglobulin genes involved in immune response	0.0162653	ERCC1/TFRC/MLH1/UNG/THOC1/RIF1/MSH2/CD40/IL27RA/TGFB1/EXOSC3/NSD2/RNF8/BCL6/MSH6/MAD2L2/SHLD2/NDFIP1/SWAP70/HSPD1/PAXIP1/TNFSF13/SANBR/RNF168/STAT6/EXO1/LIG4/ATAD5/HMCES/EXOSC6	30
somatic diversification of immunoglobulins involved in immune response	0.0162653	ERCC1/TFRC/MLH1/UNG/THOC1/RIF1/MSH2/CD40/IL27RA/TGFB1/EXOSC3/NSD2/RNF8/BCL6/MSH6/MAD2L2/SHLD2/NDFIP1/SWAP70/HSPD1/PAXIP1/TNFSF13/SANBR/RNF168/STAT6/EXO1/LIG4/ATAD5/HMCES/EXOSC6	30
isotype switching	0.0162653	ERCC1/TFRC/MLH1/UNG/THOC1/RIF1/MSH2/CD40/IL27RA/TGFB1/EXOSC3/NSD2/RNF8/BCL6/MSH6/MAD2L2/SHLD2/NDFIP1/SWAP70/HSPD1/PAXIP1/TNFSF13/SANBR/RNF168/STAT6/EXO1/LIG4/ATAD5/HMCES/EXOSC6	30
synaptic vesicle localization	0.0162653	AP3D1/RAB27A/AP3M2/PICALM/SPG11/BLOC1S6/RAB3A/LIN7A/AP3B1/TOR1A/SNCA/KIF5A/SYN2/AP3S2/BRSK1/TRIM46/CDK5/BORCS5/KIF5C/NLGN1/NLGN2/KIF5B/CNIH2/AP3S1/SLC2A4/PRKN/SYN3/BLOC1S5/LRRK2/BLOC1S3	30
protein targeting to membrane	0.0166976	SEC62/ZDHHC6/SEC63/PEX3/HSPA5/SEC61A1/TRAM2/MIEF1/SRP54/UBL4A/ZDHHC15/CEMIP/ZDHHC2/SLC1A1/SEC61B/C2CD5/GLP1R/ARL6/ICMT/ITGB1BP1/SIL1/SSR1/RAB3IP/SEC61G/ZDHHC4/PEX5/SRP9/ATG3/SRPRB/HYOU1/ANK3/SRP19/ZDHHC7/VPS37A/ZDHHC12/PEX19/SSR2/ADORA1/PRKCI/ZDHHC3/RTP3/CDK5/RAB8B/YIF1B/SRP68/MFF/ARL6IP1/TRAM1L1/HRAS/SRP72/RTP1/ZDHHC21/VPS37D/CDK5R1/CIB1/SLC51B/CHM/NACA/SGTB/MYO1C/TCAF1/RTP2/FIS1/PEX26/NACA4P/NA…	67
microtubule-based transport	0.0168261	DNAH9/FUZ/IFT88/DNAH5/RAB27B/SYNE2/SPA17/AP3D1/IFT80/AP3M2/NDE1/SPAG6/DYNC1I2/PCM1/RABL2B/RFX3/RAB21/IFT25/DYNLL1/KIF4A/HDAC6/IFT74/NEFH/IFT27/KIF3B/CLUAP1/SPG11/BLOC1S6/KXD1/IFT56/ARHGAP21/JHY/MAK/CILK1/IFT57/SSX2IP/STK11/IFT46/DYNC2I2/DNAI1/IFT81/TTC21B/IFT22/DNAAF11/KIF1A/CALY/AP3B1/AGTPBP1/LCA5/MGARP/LRPPRC/ARL3/CEP131/SOD1/SPAG16/TMEM108/ROPN1L/FEZ1/DLG2/DST/HNRNPU/SPAG17/KIF5A/RPGR/LCA5L/WD…	101
protein maturation	0.016976	NDUFAB1/TMEM98/SPRTN/PLAUR/MIPEP/BAK1/TLL1/CASP8/RPS6KA2/RASAL2/FBLN1/CST7/ZMPSTE24/ADAMTS2/CPXM1/TESC/TASP1/DNAJB11/NLRC4/APOH/CMA1/PCSK5/NAA10/CLN5/STUB1/PYCARD/PLAT/CARD8/PMPCB/CASP2/TFR2/SERPINE1/AEBP1/PLGRKT/PITRM1/GLRX3/CPE/WFS1/CPZ/AIP/METAP2/NAA25/BAG2/PERP/BCHE/SPCS1/PCSK4/HTRA2/IL1R2/DHCR24/ECE1/APH1A/F3/SPCS2/FKBP1B/NAA50/LIAS/PLAU/SRGN/CISD1/PRDX4/F13A1/SOX4/MYRF/BCL2L12/SPCS3/DOHH/F1…	153
peptidyl-serine phosphorylation	0.0174265	TENM1/MLXIPL/DYRK4/CD44/VRK2/BAK1/MAPK9/HIPK2/PDK3/PFN2/TFRC/PTGS2/MAP3K13/MKNK1/NLK/AURKA/MAPKAPK5/MAP3K20/CLSPN/HDAC6/IL11/HSP90AB1/CDC7/MAST3/MAPK1/PPM1F/PDGFB/VRK1/RASSF2/CSNK2A1/AXIN1/TGFB1/MAST1/GSK3A/CAV1/SLC1A1/MAPK8/CSF3/RPS6KB1/HIPK3/CAPRIN2/MAPK14/TTK/PDE4D/CSNK1A1/PDCD10/WNT5A/MAPKAPK3/EIF4G1/GCG/PARK7/OPRD1/DOCK7/MAD2L2/AKT3/NEK6/MAPKAP1/MASTL/PKN1/CDK2/PCK1/SH2D3A/PRKCG/TTBK2/HRC/LA…	143
protein glycosylation	0.0175099	DPM1/ST3GAL1/EXTL3/PGM3/ARFGEF1/ST6GALNAC1/ST6GAL1/POMGNT1/B4GALT1/ALG9/MT3/ALG6/DERL3/TRIP11/POFUT1/TUSC3/FKTN/GALNT7/B3GAT1/ST3GAL4/GCNT2/MAN1A1/MAN2A1/ST8SIA4/MOGS/GALNT3/EDEM3/ST6GALNAC5/B4GALT2/DHDDS/RXYLT1/GALNT12/ALG2/SERP1/B4GALT4/TMTC4/GAL3ST1/A4GALT/MPDU1/DAD1/RAMP1/TMEM258/TMEM165/POGLUT2/STT3A/COG3/UGGT1/ST6GALNAC4/TET1/SLC39A8/ALG10/GALNT6/GALNT1/POMGNT2/GBGT1/EXT2/MGAT5/NUS1/FUT6/GA…	107
macromolecule glycosylation	0.0175099	DPM1/ST3GAL1/EXTL3/PGM3/ARFGEF1/ST6GALNAC1/ST6GAL1/POMGNT1/B4GALT1/ALG9/MT3/ALG6/DERL3/TRIP11/POFUT1/TUSC3/FKTN/GALNT7/B3GAT1/ST3GAL4/GCNT2/MAN1A1/MAN2A1/ST8SIA4/MOGS/GALNT3/EDEM3/ST6GALNAC5/B4GALT2/DHDDS/RXYLT1/GALNT12/ALG2/SERP1/B4GALT4/TMTC4/GAL3ST1/A4GALT/MPDU1/DAD1/RAMP1/TMEM258/TMEM165/POGLUT2/STT3A/COG3/UGGT1/ST6GALNAC4/TET1/SLC39A8/ALG10/GALNT6/GALNT1/POMGNT2/GBGT1/EXT2/MGAT5/NUS1/FUT6/GA…	107
protein autoubiquitination	0.0175466	ASB4/BRCA1/CUL3/ERCC8/RAD51/RNF4/RAD18/UBE2T/HECTD1/RBX1/STUB1/BFAR/TRIM37/CBL/SASH1/RNF8/UBE3A/RNF19B/UBE3D/UBE2B/TRAF2/UBE2D2/MARCHF7/BARD1/BRCA2/RNF157/UHRF2/OBI1/BABAM2/TRIM58/TRIM17/RNF183/RAG1/TRIM68/PRKN/BRCC3/RNF220/RNF133/LRRK2/MARCHF5/TRIM13/UHRF1	42
RNA splicing, via endonucleolytic cleavage and ligation	0.0183384	DDX1/RTRAF/RTCB/C2orf49/TRPT1/TSEN2/FAM98B/CLP1/ZBTB8OS/ERN1	10
inner cell mass cell proliferation	0.0183384	PALB2/GINS1/ZPR1/BRCA2/NCAPG2/GINS4/CHEK1/PELO/INTS1/COPS2	10
UDP-N-acetylglucosamine metabolic process	0.0183384	PGM3/GNPNAT1/GNPDA1/UAP1/SLC35A3/GNE/GNPDA2/B4GALNT2/DPAGT1/GFPT1	10
base-excision repair, gap-filling	0.0183384	LIG3/POLD1/POLB/APEX1/LIG1/ADPRS/PCNA/FEN1/POLE/PARG	10
peptidyl-methionine modification	0.0183384	METAP2/NAA25/APOA1/NAA35/NAA15/NAA16/METAP1D/NAA20/NAA38/PDF	10
hemoglobin biosynthetic process	0.0183384	FECH/EIF2AK1/INHBA/INHA/PRMT1/ABCB10/KLF4/SLC25A37/ALAS2/SLC6A9	10
sno(s)RNA processing	0.0183384	EXOSC5/FBL/EXOSC3/RNF113A/EXOSC2/DKC1/PARN/EXOSC10/LARP7/EXOSC6	10
spindle midzone assembly	0.0183384	MLH1/BIRC5/KIF4A/CDCA8/KIF23/INCENP/RACGAP1/AURKB/CCDC69/PRC1	10
regulation of GTP binding	0.0183384	POLDIP2/ARHGAP28/CLN5/MET/RIPOR2/CSNK1A1/STMN1/EIF2S1/C9orf72/GPSM1	10
B cell activation involved in immune response	0.0187484	ST3GAL1/ERCC1/SPI1/TFRC/MLH1/UNG/ITM2A/THOC1/RIF1/MSH2/MFNG/LGALS1/XBP1/CD40/IL27RA/TGFB1/LFNG/PHF14/EXOSC3/NSD2/RNF8/BCL6/MSH6/MAD2L2/SHLD2/NDFIP1/SWAP70/NOTCH2/DOCK10/HSPD1/DOCK11/PAXIP1/TNFSF13/SANBR/RNF168/STAT6/GPR183/EXO1/LIG4/RAG2/ATAD5/CD19/HMCES/ADA/PLCG2/EXOSC6	46
receptor recycling	0.0192159	EHD3/VAMP3/CHMP5/ACHE/PEX12/BVES/PLEKHA3/RAB29/ECE1/ARFGEF2/USP9X/PEX1/LDLR/SORL1/AP1AR/PEX5/SNCA/PEX10/TBC1D16/PCSK9/PTPN2/PHETA2/PTPN1/PHETA1/INPP5F	25
ERAD pathway	0.0193842	HSPA5/JKAMP/HERPUD1/USP13/ATXN3/ERLEC1/UFD1/SEL1L/DERL2/DNAJC10/DERL3/XBP1/FOXRED2/PSMC6/USP14/STUB1/UBXN8/CAV1/SEC61B/ERLIN1/WFS1/UBE4A/MAN1A1/AUP1/EDEM3/CANX/SDF2L1/UBE4B/UBQLN1/OS9/UGGT1/ECPAS/TOR1A/DERL1/RCN3/ERLIN2/NGLY1/CLGN/FBXO27/UBXN1/STT3B/TMUB1/VCP/HSP90B1/UBXN6/TMEM129/CALR/YOD1/UBE2G2/FAF1/PRKN/SVIP/UBE2J1/RNF5/TRIM13	55
regionalization	0.0194894	HOXA11/FUZ/MKS1/ISL1/HOXC8/TLL1/DNAH5/CC2D2A/ALX4/DMRT3/CDON/HIPK2/HES2/NLE1/GLI2/WNT8B/PAX2/TULP3/RFX3/LRP2/IFT25/PALB2/TMED2/AURKA/DLL3/IFT74/PCSK5/POFUT1/KIF3B/ACD/AXIN1/CLUAP1/RPGRIP1L/SFRP1/MEGF8/HOXA2/LFNG/COBL/LHX2/LHX3/DVL1/BMPR1A/FGF8/WNT3/HOXB6/FOLR1/GLI1/MDFI/SRF/ARL6/WNT5A/IFT57/EPB41L5/OTX1/DLX2/WLS/NRP2/HOXB5/TBX2/RNF2/HOXA7/DNAI1/BICC1/STIL/TTC21B/BMP4/NKX2-2/MKKS/SIX1/SMO/HOXD13/D…	191
positive regulation of intracellular transport	0.0195526	TENM1/RUFY3/EIPR1/RIPOR1/TPR/RIOK2/IPO5/HYAL2/PTGS2/SPAG5/PCM1/RAB21/HUWE1/MTMR2/RNF31/JAK2/HPS4/MIEF1/EMD/CEMIP/ZDHHC2/ZFAND1/OAZ1/PDCD5/TGFB1/GSK3A/MAPK8/ZPR1/C2CD5/MAPK14/TMEM30A/PDCD10/ECT2/HTRA2/RHOU/RAB29/STK11/ITGB1BP1/NRDE2/TARDBP/KHDRBS1/SMO/CALY/TRIM28/RAN/PRKAA1/XPO4/DHX9/ANP32B/SORL1/CTDSPL2/KIF20B/BCAS3/CEP131/SAE1/FEZ1/ANK3/SAR1B/ZIC1/DAB2/LDLRAP1/PCNT/FZD5/TRIM46/ZC3H12A/BAP1/ICE1/…	94
spindle localization	0.0196817	SPDL1/ASPM/NDE1/SPAG5/NDC80/ZW10/TLE6/KPNB1/ACTR3/CENPA/GPSM2/ENKD1/KIF25/LLGL1/ZBED3/SPIRE1/ESPL1/SPRY2/CDK5RAP2/NUSAP1/ACTR2/GPSM1/KASH5/SPRY1/MAD2L1/PLK1/PKHD1/CFL1/SAPCD2/DYNC1H1/HTT/OOEP/DCTN1	33
peptidyl-lysine acetylation	0.0196908	BAZ1B/BRCA1/ISL1/PHF20/JADE2/ATG5/TAF2/SPI1/MBD3/JADE1/ZMPSTE24/SIRT1/SUPT20H/PIH1D1/TAF6/PPARGC1A/BRD8/KANSL3/SF3B1/CHD5/PARK7/SET/SUPT7L/ENY2/TAF12/NFYB/NAA50/MORF4L2/USP22/SOX4/DEK/YEATS4/SMO/HAT1/TAF4/PRKAA1/MYBBP1A/ACTL6A/HINT2/ATAT1/ARRB1/LEF1/BRCA2/KANSL2/SNCA/POLE3/TAF5/KAT14/CHEK1/SMARCA5/DIP2A/PRKAA2/VPS72/IWS1/EOMES/YEATS2/MEAF6/KLF15/DDX21/APBB1/SIN3A/SF3B5/TADA3/RUVBL1/SGF29/DMAP1/BE…	83
purine ribonucleoside monophosphate metabolic process	0.0197988	AK2/ADSS2/NT5C2/GMPR2/PRPS2/IMPDH1/AMPD2/NT5C/PAICS/PPAT/ATIC/AK3/DLG2/ADK/GART/AK4/GMPS/NUDT2/IMPDH2/PFAS/ADA/CARD11/PNP/ADSL	24
response to oxidative stress	0.0200219	GCLC/RAD52/PDK2/ALDH3B1/NOX1/BTK/ERCC1/GLRX2/VRK2/BAK1/ERCC8/MAPK9/NDUFB4/HYAL2/XRCC1/PDE8A/ABCB11/PTGS2/IPCEF1/PAX2/KEAP1/GSTP1/SLC25A24/MT3/HDAC6/SIRT1/JAK2/ERMP1/MAPK1/FBXO7/PSMB5/APEX1/BMP7/HAO1/TLDC2/ADNP2/STK24/MAPK3/CYB5B/ABCC1/TRPA1/GSR/ERCC2/PON2/MET/CHCHD2/NUDT1/EZH2/SLC1A1/MAPK8/COL1A1/PPARGC1A/NDUFS8/CAMKK2/STX2/RWDD1/VNN1/THG1L/PDGFRB/SELENOK/UBE3A/PDCD10/ECT2/HYAL1/FOXP1/HTRA2/STAT1…	196
glycolipid biosynthetic process	0.0200349	DPM1/PIGQ/ST3GAL1/PIGV/PIGB/PIGS/PIGH/FA2H/ST3GAL4/ST8SIA4/ST6GALNAC5/B4GALT4/PIGT/GAL3ST1/A4GALT/PRKAA1/B4GALNT1/ST6GALNAC4/PIGM/SCCPDH/SLC30A5/GBGT1/PGAP2/PIGF/MPPE1/FUT6/B4GALT5/B4GALT3/PIGX/PIGA/PIGO/UGT8/B3GNT5/DPM3/PIGP/GAL3ST4/PGAP1/PIGN/PIGW	39
glycine metabolic process	0.0200955	PHGDH/HAO1/RIDA/GCSH/GART/AGXT/SHMT1/GLDC/DHFR2/SHMT2/DHFR	11
anatomical structure regression	0.0200955	SPI1/FLT1/AMH/BMPR1A/GLI1/SMAD5/OPN4/AMHR2/LEF1/DRD2/CD248	11
cellular response to nitric oxide	0.0200955	CFLAR/DPEP1/GUCY1B1/MTR/CDK2/TRAF2/HNRNPD/CCNA2/ATP5F1A/AIFM1/KCNC2	11
nuclear-transcribed mRNA catabolic process, nonsense-mediated decay	0.020367	GSPT1/EIF3E/CASC3/MAGOHB/SMG7/ETF1/UPF3B/NCBP1/PARN/EIF4A3/NBAS/SMG1/MAGOH/SMG8/PYM1/EXOSC10/DCP2/PNRC2/HNRNPAB/SKIC2/RNPS1/RBM8A/DCP1A	23
mitochondrial fission	0.020367	RALA/COX10/RALBP1/MTFR1/VPS35/DNM1L/AURKA/MIEF1/GDAP1/PPARG/AP3B1/SPIRE1/MTFR2/C11orf65/MFF/PRKN/LRRK2/MARCHF5/OPA1/FIS1/MTFP1/PGAM5/MYO19	23
telomere capping	0.020367	ERCC1/MRE11/XRCC1/MAP3K4/MAPKAPK5/MAPK1/MAPK3/ACD/STN1/RAD50/NEK2/DCLRE1B/POT1/HNRNPD/NABP2/ATM/NEK7/CTC1/AURKB/USP7/DCLRE1A/PRKDC/RTEL1	23
cytokinetic process	0.020367	ANLN/RHOA/CHMP2B/CHMP5/KIF20A/ECT2/RTKN/CHMP3/VPS4B/CHMP1A/VPS4A/SPIRE1/CEP55/KIF20B/ARF1/CHMP7/MITD1/RACGAP1/CNTROB/PLEC/AURKB/NUP62/CHMP4A	23
cell redox homeostasis	0.020367	GCLC/NOS2/SLC11A1/ERP44/GLRX2/APEX1/GSR/GLRX3/GIT1/HVCN1/PRDX4/CHD6/PRDX5/TXN/BOLA3/TXNDC2/BOLA2/BOLA2B/BOLA1/GLRX5/TXNRD2/SLC2A10/TXNRD3	23
protein complex oligomerization	0.0210024	EHD3/KCNG1/POLQ/ELAVL1/SYT1/VPS35/HSD17B10/ACACB/TP73/DNM1L/FUS/NLRC4/TRPM7/CBY1/SAMHD1/PYCARD/EHD4/TRPA1/GSDMD/KCTD9/SLC1A5/SSBP1/PKD2L1/TWNK/TNFAIP1/UGDH/SLC1A2/KCTD10/ACOT13/THG1L/ECT2/FARSB/CTH/CRYZ/ZNHIT6/TRPM6/ATL2/CUTC/GNMT/CLYBL/KIF25/PRMT1/TRPV5/STEAP4/KCNC1/PXDN/KCTD1/APPL2/KCTD3/YME1L1/LRRC8A/PNPT1/TP53/SAMD1/ALDH9A1/SNCA/TIFA/CBR4/RBMX/SIGMAR1/APIP/ROM1/CPSF7/MAT1A/TDO2/HOMER1/OXA1L/A…	116
proton transmembrane transport	0.0211203	SLC25A5/UQCRC1/SLC11A1/DRD4/SLC25A3/ATP12A/SLC15A1/TESC/ATP5F1D/ATP1A3/SLC15A3/SLC11A2/ATP5F1B/NNT/ATP6V1A/NDUFS7/PARK7/ATP5PB/HVCN1/ATP5F1E/DMAC2L/COX6B1/COX4I1/COX7B/ATP1A4/ATP5MC2/COX5B/TACO1/COX17/ATP1B1/SLC4A10/TMCO3/ATPSCKMT/SLC25A4/ATP5F1A/ATP5MC3/ATP5PF/ATP6V1C1/SLC16A1/ATP5MC1/PM20D1/ATP7A/ATP5F1C/CYB5A/ATP5MG/MFSD3/ATP5PD/ATP5ME/UQCRFS1/UQCRH/COX8A/SLC25A22/COX5A/CYC1/SLC25A18/OTOP2/ATP…	70
left/right pattern formation	0.0211226	MKS1/DNAH5/CC2D2A/RFX3/IFT25/TMED2/IFT74/KIF3B/CLUAP1/RPGRIP1L/MEGF8/DVL1/FGF8/FOLR1/SRF/ARL6/WNT5A/IFT57/EPB41L5/TBX2/DNAI1/BICC1/STIL/MKKS/SMO/DNAAF11/FOXJ1/MICAL2/NOTCH2/AHI1/SETDB2/MNS1/BBS7/FOXN4/BBS4/PCSK6/DAAM2/TBC1D32/TBX6/WNT3A/ZIC3/DRC1/PKD1L1/PSKH1/FOXH1/VANGL2/BBS5/PITX2/ANKS6/DNAAF2/CFAP52/MESP1/CCDC103/DNAAF3/C2CD3/ARL13B/RTTN/TMEM107/DAND5/DYNC2H1/ODAD3/SOX18/ODAD4/LEFTY1/DNAAF4/PI…	66
stem cell population maintenance	0.0211968	MED17/ELAVL1/ASPM/SPI1/SMC1A/SMARCE1/PAX2/PCM1/RIF1/SMARCA2/WDR47/SRRT/CNOT3/BCL7C/BRMS1L/BMP7/NKAP/SFRP1/PTN/BMPR1A/SMC3/BCL7A/SUDS3/BICRAL/BCL9/PROX1/PHF19/ZC3H13/SOX4/SMARCA4/SMO/PHF10/RAF1/CDC73/TUT4/ACTL6A/SAP130/KLF4/MYC/RTF1/TET1/CUL4A/SS18/FANCD2/METTL14/HMGA2/EIF4E/SAV1/ZFP36L2/PELO/MED21/MED7/ZIC3/FANCC/MED27/RBBP4/VPS72/EOMES/HESX1/WDR43/GNL3/SAP30/NIPBL/SAP30L/MED30/METTL3/LEO1/RBPJ/S…	85
mesodermal cell fate commitment	0.0213414	HOXA11/EYA2/PAX2/BMPR1A/BMP4/KLF4/SFRP2/TBX6/WNT3A/MESP1/SIX2/TRIM15	12
regulation of sister chromatid cohesion	0.0213414	DDX11/NAA10/CTCF/SLF2/SLF1/ESPL1/CDCA5/NSMCE2/RAD21/FEN1/BUB1/SMC5	12
hemoglobin metabolic process	0.0213414	FECH/EIF2AK1/HPX/INHBA/INHA/PRMT1/ABCB10/KLF4/SLC25A37/ALAS2/AHSP/SLC6A9	12
cristae formation	0.0213414	DNAJC11/SAMM50/TAFAZZIN/CHCHD3/IMMT/AFG3L2/APOOL/CHCHD6/LETM1/MICOS10/APOO/CHCHD10	12
regulation of attachment of spindle microtubules to kinetochore	0.0213414	SPAG5/BIRC5/ECT2/NEK2/KNSTRN/CCNB1/CDCA8/INCENP/HNRNPU/RACGAP1/AURKB/RCC2	12
negative regulation of cilium assembly	0.0213414	MPHOSPH9/GDI2/CCP110/TESK1/TBC1D30/MAK/ODF2L/TBC1D7/TBC1D7-LOC100130357/CEP97/CDK10/KIF24	12
negative regulation of peptidyl-lysine acetylation	0.0213414	BRCA1/ATG5/SIRT1/PIH1D1/SET/HINT2/SNCA/KLF15/SIN3A/THAP7/NOC2L/HDAC2	12
regulation of histone methylation	0.0213491	KDM1A/BRCA1/PHF20/RIF1/SIRT1/SNW1/SUV39H1/PIH1D1/KANSL3/GCG/PHF19/PRDM12/RRP8/RTF1/KANSL2/SKIC8/DMRTC2/SETD7/SMARCA5/RNF20/PAXIP1/PAXBP1/IWS1/KPNA7/EZHIP/MCRS1/FAM47E/WDR5/CTR9/NELFE/EHMT2	31
modulation by host of symbiont process	0.021493	LTF/YTHDC2/CTDP1/TAF11/NUCKS1/ST6GALNAC1/TFAP4/SNW1/FMR1/CCL8/RAB29/TARDBP/ZNF639/SMARCA4/EIF2AK4/CCNT1/APOE/SFTPD/DDX56/POU2F3/LEF1/HMGA2/CHD1/RRP1B/NAPEPLD/PTX3/ZC3H12A/SAP30/PSMC3/PPIB/PHB1/PAIP1/CFL1/PC/NLRP6/LRRC19/PRKN/SP1/ZNF502/ZBED1/PI4KA/CCL5/CCL3	43
axoneme assembly	0.0215508	ZMYND10/DNAH5/CC2D2A/SPAG6/DNAAF6/SPEF1/CLUAP1/ODAD1/IFT56/JHY/IQCG/ARMC2/DNAH7/UBE2B/DNAL1/DNAI1/DNAH8/BBS2/DNAAF11/FOXJ1/MNS1/CEP131/CFAP74/SPAG16/TTC12/DNAI4/SPAG17/HYDIN/DRC1/CFAP157/DNAAF5/DNAAF2/CCDC103/DNAAF3/CFAP46/RSPH9/RP1L1/CFAP91/DNAH2/ODAD3/TOGARAM1/ODAD4/CFAP44/CFAP97D1/DNAAF10/DNAAF4/PIERCE2/CFAP206	48
synaptic vesicle endocytosis	0.0218849	AP2B1/RAB27B/AP2S1/AP3D1/SYT1/AP3M2/PICALM/SNCB/AMPH/OPHN1/SYP/STX1A/SH3GL2/DNAJC6/PPP3CC/PACSIN1/CANX/SYT5/TOR1A/SH3GL1/DGKQ/SNCA/NLGN4X/AP3S2/CALM3/AP2M1/CDK5/ARF6/NLGN1/NLGN2/AP3S1/GAK/SLC2A4/ACTG1/PRKN/LRRK2/DNM3	37
peptidyl-lysine methylation	0.0219966	KDM1A/BRCA1/PHF20/BOD1L1/RIF1/SIRT1/SNW1/SUV39H1/PIH1D1/EZH2/NSD2/KANSL3/GCG/CHD5/RBBP5/EEF2KMT/PHF19/NFYB/PRDM7/ASH2L/PRDM12/MEN1/SMYD5/SETDB2/RTF1/ETFBKMT/KANSL2/SKIC8/DMRTC2/METTL21A/FAM86B2/SETD7/BOD1/KDM6A/ATPSCKMT/SETBP1/SUV39H2/N6AMT1/PAXIP1/DPY30/IWS1/WDR82/SETMAR/METTL18/TRMT112/BEND3/SETD3/KMT5A/KPNA7/FAM86B1/EZHIP/MCRS1/H1-2/WDR5/CTR9/EEF1AKMT2/NELFE/EHMT2/CSKMT/METTL21EP/PAGR1	61
protein targeting to peroxisome	0.0221781	PEX3/TRIM37/PEX12/PEX7/USP9X/PEX1/HACL1/PEX5/PEX10/PEX19/PEX13/RAB8B/PEX26	13
histone mRNA metabolic process	0.0221781	MTPAP/CPSF3/NCBP1/SSB/ZNF473/ATM/LSM11/SLBP/CPSF2/EXOSC10/DCP2/LSM1/LSM10	13
determination of adult lifespan	0.0221781	ZMPSTE24/RAD54L/MSH2/TFCP2L1/MSH6/IDE/TP53/ATM/COQ7/INPP5D/LRRK2/RAD54B/TREX1	13
aspartate transmembrane transport	0.0221781	SLC25A13/SLC1A3/SLC1A5/SLC1A1/SLC1A2/SLC25A12/SLC1A4/LRRC8A/SLC3A1/LRRC8C/LRRC8D/SLC25A22/SLC25A18	13
peptidyl-arginine modification	0.0221781	CLNS1A/PRMT5/NDUFAF5/PARK7/WDR77/PRMT1/PRMT7/PRMT2/KRTCAP2/COPRS/METTL23/PRMT3/PRMT6	13
negative regulation of telomere maintenance via telomerase	0.0221781	HNRNPC/ACD/STN1/POT1/GNL3L/NAT10/HNRNPA1/PIF1/HNRNPU/EXOSC10/DCP2/CTC1/PINX1	13
IRE1-mediated unfolded protein response	0.0221781	BAK1/HSPA5/DNAJC10/XBP1/BFAR/AGR2/COPS5/VAPB/DAB2IP/PARP16/ERN1/PTPN1/FICD	13
G1 to G0 transition	0.0221781	PHGDH/EZH2/CYP27B1/ZBTB17/STK11/RPL23/RRP8/MYBBP1A/RIDA/SLC39A5/TP53/ZNF503/CDK5R1	13
protein localization to peroxisome	0.0221781	PEX3/TRIM37/PEX12/PEX7/USP9X/PEX1/HACL1/PEX5/PEX10/PEX19/PEX13/RAB8B/PEX26	13
establishment of protein localization to peroxisome	0.0221781	PEX3/TRIM37/PEX12/PEX7/USP9X/PEX1/HACL1/PEX5/PEX10/PEX19/PEX13/RAB8B/PEX26	13
regulation of organelle assembly	0.0221998	ZMYND10/FUZ/BRCA1/IFT88/TPR/MAPK9/MPHOSPH9/SDCCAG8/SYNE2/GDI2/ATG5/RNF4/RHOA/FSCN1/SPAG5/CHMP2B/CHMP5/KIF9/SCFD1/CEP76/CCP110/TESK1/TRIM37/TBC1D30/MDM1/MAK/SENP6/SNX4/CCDC88A/CHMP3/SDC1/ALMS1/WRAP73/RAB3GAP2/VPS4B/GPSM2/ODF2L/SEPTIN7/STIL/STYXL1/CHMP1A/LRRC4B/PRKAA1/TBC1D14/DZIP1/LCP1/STAM/ODF2/CDK5RAP2/MNS1/CNOT6L/BBS4/PLK4/RALB/ATG3/G3BP1/TBC1D7/TBC1D7-LOC100130357/LRRTM2/DCDC2/CHMP7/C9orf72/EM…	98
pyrimidine nucleotide biosynthetic process	0.0223087	TBPL1/SLC4A7/CAD/DHODH/UMPS/DUT/UCK1/CMPK2/NME7/UCK2/PRPS1/DCK/DTYMK/CTPS1/TYMS/SHMT1/UCKL1/NME1/NME2	19
protein localization to Golgi apparatus	0.0226444	RIPOR1/VPS13D/ARFRP1/ZDHHC15/GOLPH3/ARL1/OBSL1/SORL1/ARL5C/ARL5A/PAQR3/ARL5B/COG7/TMED10/RAB33B/GAK/BICD2/VPS13A	18
viral RNA genome replication	0.0226444	ATG5/TOP2B/FMR1/APOBEC3A/APOBEC3F/TRIM28/TOP2A/MORC2/DDX56/HMGA2/TASOR/PHB1/ATG16L2/PCBP1/RESF1/APOBEC3B/MPHOSPH8/PCBP2	18
pyrimidine nucleotide catabolic process	0.0226895	TYMP/NTHL1/UNG/SMUG1/NT5C/DUT/MBD4/TDG/NEIL2/DCTPP1/ENTPD5/DPYD/ENTPD4/NT5M	14
peroxisomal membrane transport	0.0226895	PEX3/TRIM37/PEX12/PEX7/ABCD4/USP9X/PEX1/PEX5/PEX10/PEX19/PEX13/RAB8B/ABCD2/PEX26	14
regulation of nuclease activity	0.0226895	DDX11/SIRT1/OAS3/OAS2/PCNA/OASL/AKT1/RPS3/DFFA/HMGB2/ABCE1/PDE3A/NPM1/HMGB1	14
melanosome transport	0.0226895	RAB27A/ASIP/RAB11A/BLOC1S6/ARL6/MLPH/BBS2/MKKS/BBS7/BBS4/BBS5/BLOC1S5/BLOC1S3/DCTN1	14
regulation of translation in response to stress	0.0226895	EIF2AK2/FECH/EIF2AK1/TMED2/DNAJC3/EIF4G1/RPS6KA1/EIF2AK4/EIF2S1/IMPACT/NCK1/PPP1CA/RPS6KA3/NPM1	14
protein sumoylation	0.0228719	HMG20B/HDAC4/SENP1/RANGAP1/UBE2I/STX1A/NSMCE4A/ZNF451/SENP6/IFIH1/PARK7/BCL11A/SLF2/EGR1/UBA2/GNL3L/TRIM28/PIAS3/SLF1/SAE1/UHRF2/RANBP2/NSMCE2/SMC6/GNL3/KIAA1586/NSMCE1/RELA/NFATC2IP/RNF212/SUMO3/TOPORS/SMC5/TRIM27/ZBED1/MAGEA2	36
histone H2A ubiquitination	0.0228816	BRCA1/RAD51/OTUB2/TRIM37/RNF8/PCGF1/UBE2B/RNF2/BARD1/BRCA2/PCGF6/BABAM2/CUL4B/RNF168/PCGF5/BRCC3/RING1	17
cellular modified amino acid biosynthetic process	0.0228816	CHDH/PARK7/GAMT/GCH1/MTHFS/FPGS/ATIC/ALDH9A1/PTDSS1/GART/CKB/GATM/DHFR2/TMLHE/CKMT1A/DHFR/CKMT1B	17
regulation of nucleotide-excision repair	0.0228816	RAD52/DPF1/ERCC8/SMARCE1/SMARCA2/BCL7C/SMARCD2/BCL7A/SMARCA4/PHF10/ACTL6A/SMARCC2/CUL4A/PBRM1/BRD7/SMARCC1/ARID2	17
organ induction	0.022943	HOXA11/FGF8/WNT5A/BMP4/SIX1/GATA5/FGF2/WNT3A/SPRY1/FRS2/MESP1/GDNF/AR/ROBO1/ROBO2	15
protein N-linked glycosylation via asparagine	0.022943	DPM1/ST6GAL1/DERL3/TUSC3/DAD1/STT3A/UGGT1/MGAT5/ALG8/STT3B/RPN1/B4GALNT2/MGAT2/UBE2J1/OSTC	15
peroxisomal transport	0.022943	PEX3/TRIM37/PEX12/PEX7/ABCD4/USP9X/PEX1/HACL1/PEX5/PEX10/PEX19/PEX13/RAB8B/ABCD2/PEX26	15
negative regulation of muscle contraction	0.022943	CALCRL/PTGS2/SRI/TNNT1/RGS2/DOCK4/PDE5A/SOD1/DOCK5/ADRA2A/ADORA1/ZC3H12A/ADRB2/ADORA2B/GRK2	15
establishment of pigment granule localization	0.022943	RAB27A/ASIP/RAB11A/BLOC1S6/ARL6/MLPH/BBS2/MKKS/BBS7/BBS4/SHROOM2/BBS5/BLOC1S5/BLOC1S3/DCTN1	15
glutamine metabolic process	0.0229926	CPS1/ASNS/CAD/PHGDH/SLC38A1/NIT2/ASL/PPAT/GLS2/ASNSD1/GLUD1/GMPS/CTPS1/PFAS/GFPT1/ARHGAP11B	16
pigment granule localization	0.0229926	RAB27A/ASIP/RAB11A/BLOC1S6/ARL6/MLPH/BBS2/MKKS/BBS7/BBS4/SHROOM2/BBS5/VPS33B/BLOC1S5/BLOC1S3/DCTN1	16
regulation of synaptic vesicle recycling	0.0229926	OPHN1/STX1B/PPP3CC/TOR1A/PLAA/DGKQ/SNCA/CALM3/AP2M1/CDK5/NLGN1/ACTG1/PRKN/LRRK2/DNM3/CYFIP1	16
regulation of non-canonical Wnt signaling pathway	0.0229926	MKS1/IFT80/SPEF1/SFRP1/PLEKHA4/SFRP4/WNT5B/WNT5A/ANKRD6/SFRP2/DAAM2/GPC3/DAB2/TIAM1/ZNRF3/CSNK1E	16
regulation of histone acetylation	0.0231261	BAZ1B/BRCA1/ISL1/ATG5/SPI1/ZMPSTE24/SIRT1/PIH1D1/PPARGC1A/SF3B1/PARK7/SET/NFYB/DEK/MYBBP1A/ARRB1/SNCA/CHEK1/SMARCA5/IWS1/DDX21/SIN3A/RUVBL2/THAP7/MUC1/NAP1L2/NOC2L/ARID5A/TADA2A	29
erythrocyte homeostasis	0.0231377	CFLAR/SLC25A5/HIPK2/SPI1/FECH/PLA2G10/SLC25A40/UBA5/RCOR1/JAK2/ANKRD54/ERCC2/DNASE2/CDK6/CDK5RAP3/HOXB6/SLC11A2/TMEM14C/MAPK14/RHAG/SRF/HSPA9/SMAD5/BCL6/STAT1/MYB/PTBP3/INHBA/NCKAP1L/INHA/BMP4/MED1/THRA/PRMT1/ETS1/ABCB10/IREB2/RPS6/RPS24/DYRK3/SLC25A38/LYAR/NCAPG2/MFHAS1/CEBPG/ALAS2/ADAR/RACGAP1/TRIM58/BAP1/HMGB2/SFXN1/INPP5D/AHSP/KLF13/SP3/STAT5B/PTPN2/P4HTM/HCLS1/RPS17/CDIN1/ISG15/MB/L3MBTL3/MA…	68
erythrocyte differentiation	0.023155	CFLAR/SLC25A5/HIPK2/SPI1/FECH/PLA2G10/SLC25A40/UBA5/RCOR1/JAK2/ANKRD54/ERCC2/DNASE2/CDK6/CDK5RAP3/SLC11A2/TMEM14C/MAPK14/RHAG/SRF/HSPA9/SMAD5/BCL6/STAT1/MYB/PTBP3/INHBA/NCKAP1L/INHA/BMP4/MED1/THRA/PRMT1/ETS1/ABCB10/RPS6/DYRK3/SLC25A38/LYAR/NCAPG2/MFHAS1/CEBPG/ALAS2/ADAR/RACGAP1/TRIM58/BAP1/HMGB2/SFXN1/INPP5D/AHSP/KLF13/SP3/STAT5B/PTPN2/P4HTM/HCLS1/CDIN1/ISG15/MB/L3MBTL3/MAFB/MPIG6B/PRKDC	64
protein-DNA complex assembly	0.0237569	RAD52/MED24/MED17/RAD51/RNF4/TAF2/TAF11/MCM2/SART3/RRN3/SUPT16H/CDC45/MACROH2A2/HIRA/DMC1/PSMC6/CENPI/TAF7L/OIP5/CHRAC1/PIH1D1/ASF1B/GRWD1/TAF6/RAD51C/CAND1/ASF1A/GMNN/TBP/SENP6/CENPA/CENPF/SET/HELLS/TAF12/CENPK/HJURP/H2BC11/MED1/THRA/DLGAP5/SMARCA4/HAT1/TAF4/NASP/MED10/HEY2/MED4/ANP32B/POLR1E/CENPO/CENPE/GTF2A2/MED9/TAF4B/TP53/ITGB3BP/SHPRH/POLE3/MED22/TAF5/SSRP1/MED21/CENPH/SMARCA5/MED7/MIS18A/…	113
positive regulation of intracellular protein transport	0.023841	TENM1/RUFY3/RIPOR1/TPR/IPO5/HYAL2/PTGS2/PCM1/HUWE1/RNF31/JAK2/HPS4/MIEF1/EMD/CEMIP/ZDHHC2/ZFAND1/OAZ1/PDCD5/TGFB1/GSK3A/MAPK8/ZPR1/C2CD5/MAPK14/TMEM30A/PDCD10/ECT2/HTRA2/RHOU/RAB29/ITGB1BP1/TARDBP/SMO/TRIM28/RAN/PRKAA1/XPO4/ANP32B/SORL1/CTDSPL2/KIF20B/BCAS3/CEP131/SAE1/ANK3/SAR1B/ZIC1/PCNT/FZD5/ZC3H12A/BAP1/ICE1/CDK5/MFF/CDK1/HDAC3/ABLIM3/HRAS/SFN/CDK5R1/DMAP1/AKAP5/HCLS1/GAS6/PRKD1/CIB1/UBE2L3/S…	75
regulation of cilium assembly	0.0239023	ZMYND10/FUZ/IFT88/MPHOSPH9/SDCCAG8/SYNE2/GDI2/ATG5/CCP110/TESK1/TBC1D30/MAK/CCDC88A/WRAP73/ODF2L/SEPTIN7/DZIP1/ODF2/MNS1/BBS4/ATG3/TBC1D7/TBC1D7-LOC100130357/DCDC2/CENPJ/PPP1R35/INTU/ENTR1/CNTROB/CEP135/CEP97/CDK10/KIF24/HTT/ODAD3	35
dephosphorylation	0.0239901	PTBP1/PPP5C/ACP3/CTDP1/EYA2/PLPP1/PTPN18/NUAK1/PPP2R5C/CDC14A/CDC14B/DUSP12/PPEF1/MTMR2/PDPR/TGFB2/HSP90AB1/JAK2/PPM1F/CDKN3/PPP4R3A/CDC25B/RPRD1B/ACP5/BPNT2/URI1/TIMM50/TGFB1/CD33/MTMR4/CDK5RAP3/INPP4B/PTPMT1/RNGTT/GPLD1/PPP2R5D/DUSP22/PDGFRB/PPM1G/PLEK/DNAJC6/SMG7/PPP1R8/STK11/PTPA/PPP4R4/FKBP1B/MASTL/DUSP4/PPP3CC/OCRL/RPAP2/NCKAP1L/NT5C/SYMPK/PTPRB/PIN1/STYXL1/ARPP19/RIPK3/PLPPR3/DUSP9/ILKAP/P…	156
protein-DNA complex subunit organization	0.0243368	RAD52/MED24/MED17/RAD51/RNF4/TAF2/TAF11/MCM2/SMARCE1/SART3/RRN3/SUPT16H/CDC45/MACROH2A2/HIRA/DMC1/PSMC6/CENPI/TAF7L/OIP5/CHRAC1/PIH1D1/ASF1B/GRWD1/TAF6/RAD51C/SMARCD2/CAND1/ASF1A/GMNN/TBP/SENP6/CENPA/CENPF/SET/HELLS/TAF12/CENPK/NFE2/HJURP/H2BC11/MED1/RPL23/THRA/DLGAP5/SMARCA4/HAT1/TAF4/NASP/MED10/HEY2/MED4/ANP32B/MYC/POLR1E/CENPO/CENPE/SMARCC2/GTF2A2/MED9/TAF4B/TP53/ITGB3BP/SHPRH/POLE3/MED22/TAF5…	122
regulation of protein acetylation	0.0246535	BAZ1B/BRCA1/ISL1/ATG5/SPI1/ZMPSTE24/HDAC6/SIRT1/PIH1D1/PPARGC1A/SF3B1/PARK7/SET/NFYB/SOX4/DEK/PRKAA1/MYBBP1A/HINT2/ARRB1/SNCA/CHEK1/SMARCA5/DIP2A/PRKAA2/IWS1/KLF15/DDX21/CEP295/SIN3A/FAM161A/RUVBL2/THAP7/MUC1/NAP1L2/NOC2L/HDAC2/ARID5A/MAGEA2/TADA2A	40
cellular pigmentation	0.0249778	AP3D1/RAB27A/AP1M1/HPS4/ASIP/RAB11A/BLOC1S6/ANKRD27/AP1S1/HPS5/ARL6/MLPH/ABCB6/RAB29/RAB32/RAB38/BBS2/MKKS/APOE/AP3B1/BBS7/BBS4/SHROOM2/AP3S2/BBS5/HPS3/HPS6/BCL2/AP3S1/BACE2/VPS33B/BLOC1S5/BLOC1S3/DCTN1	34
regulation of Wnt signaling pathway	0.0258457	FUZ/MKS1/CCDC88C/ISL1/WWTR1/ZRANB1/DEPDC1B/DKK3/CDK14/ASPM/IFT80/VPS35/NLE1/JADE1/NLK/SOX10/CBY1/HMGXB4/RBX1/CHD8/NFATC4/SPEF1/CSNK2A1/RSPO4/FERMT1/TBL1X/EMD/AXIN1/SFRP1/CCN4/DKKL1/TLE6/TGFB1/PLEKHA4/GSK3A/CAV1/GRB10/SFRP4/RNF43/WNT3/COL1A1/FOLR1/MDK/CAPRIN2/GLI1/WNT5B/MAPK14/RPS12/MDFI/PTK7/CSNK1A1/CRBN/WNT5A/IGFBP2/MAD2L2/WLS/STK11/UBE2B/INVS/EGR1/RECK/BICC1/LRP1/TTC21B/SOX4/PIN1/MACF1/SMARCA4/…	154
response to antibiotic	0.0259813	AOC1/KDM1A/HSPA5/CASP8/CYB5R4/HYAL2/SLC1A3/JAK2/EZH2/CBL/HYAL1/PLA2G4A/RPL23/GFER/TP53/SOD1/VPS54/ZC3H8/SRD5A1/ALPL/ATP7A/GJB2/ENDOG/VKORC1/RSRC1/EHMT2	26
tetrapyrrole metabolic process	0.0260999	COX10/FECH/EIF2AK1/BLVRB/TMEM14A/SRRD/PGRMC1/ABCC1/BLVRA/HPX/SLC11A2/TMEM14C/ABCB6/MTR/ABCD4/CLYBL/UROD/ABCB7/MMACHC/ABCB10/SUCLA2/IREB2/RSAD1/TMEM14B/MMAB/PPOX/SLC25A38/MMAA/ALAS2/BDH2/FXN/SLC6A9/HMBS	33
neurotransmitter uptake	0.0269761	DRD4/SLC1A3/SLC1A2/SLC6A12/SLC38A1/SLC29A1/PARK7/SYNGR3/PER2/SNAP25/TOR1A/FLOT1/SNCA/SLC18B1/SLC22A3/DRD2/SLC1A7/SLC18A2/GDNF/RAB3B/SLC29A2/SLC22A1/CLN8/PRKN/ITGB3	25
positive regulation of cytoskeleton organization	0.027023	CX3CL1/SCIN/TENM1/NCKAP1/LIMCH1/RHOA/PFN2/WDR1/SPAG5/CARMIL1/PPM1F/PYCARD/SFRP1/ARHGEF10/MET/TESK1/GIT1/CSF3/PFN1/SLAIN2/CRACD/TRPV4/CCDC88A/PLEK/PROX1/APOA1/ITGB1BP1/VPS4B/SORBS3/GPSM2/NCKAP1L/STIL/CCR7/NES/SWAP70/KATNBL1/PSRC1/CDK5RAP2/FCHSD2/ABI2/SLAIN1/NTRK3/MYLK3/KATNB1/BCAS3/PLK4/PFDN2/HAX1/ANKRD53/DAAM2/RPS3/CDC42EP2/FER/CENPJ/SASS6/NCK1/WASF2/CARMIL2/PPP1R35/NPHS1/ALOX15/LMOD1/ARPC2/CDK5/…	90
negative regulation of mRNA catabolic process	0.0270234	CSDE1/SLC11A1/THRAP3/YBX3/YBX1/ELAVL1/IGF2BP2/PKP1/TRAF5/FUS/HNRNPC/E2F1/FMR1/LARP4B/MAPK14/TENT4A/TARDBP/TRAF2/SYNCRIP/DHX9/HNRNPD/NOCT/NBAS/RBM46/BOLL/HNRNPU/LARP1/MAPKAPK2/GDNF/PAIP1/ANGEL2/HNRNPA0/MEIOC/RBM10/PKP3/HNRNPAB/DND1/TAF15	38
protein acylation	0.027283	BAZ1B/BRCA1/ISL1/ZDHHC6/PHF20/JADE2/HHAT/ATG5/TAF2/SPI1/MBD3/JADE1/ZMPSTE24/DLD/HDAC6/SIRT1/NAA10/ZDHHC15/SUPT20H/ZDHHC2/PIH1D1/OGDH/TAF6/NAT9/PPARGC1A/NAA25/BRD8/SELENOK/KANSL3/SF3B1/CHD5/PARK7/SET/DLST/SUPT7L/ENY2/TAF12/NFYB/NAA50/MORF4L2/USP22/SOX4/DEK/YEATS4/SMO/HAT1/TAF4/PRKAA1/MYBBP1A/NAA35/NAT10/ZDHHC4/ACTL6A/DSCC1/HINT2/ATAT1/ARRB1/PPM1B/LEF1/BRCA2/KANSL2/SNCA/POLE3/TAF5/KAT14/CHEK1/SMARC…	116
establishment of vesicle localization	0.0274907	STARD3NL/CUL3/TRAPPC3/AP3D1/RAB27A/AP3M2/NDE1/PICALM/TMED2/EXOC1/TRIP11/KIF3B/ASIP/RAB11A/SPG11/BLOC1S6/RAB3A/YKT6/TESK1/C17orf75/LIN7A/EXOC2/TRAPPC13/ARL6/MLPH/SDC1/KLHL12/STK11/VPS4B/COPS5/BBS2/MKKS/MYO1B/MYO5C/AP1M2/KIF1A/EXOC4/VPS4A/AP3B1/MYO1G/STAM/TOR1A/PREB/AP1AR/BBS7/PPFIA2/BBS4/MYO1F/EXOC6B/SNCA/SHROOM2/SEC16A/ARFGAP2/SAR1B/KIF5A/MYO1E/AP3S2/SNF8/ATP13A2/BBS5/TRIM46/CDK5/BORCS5/MYO1A/TRA…	93
monocarboxylic acid catabolic process	0.0277943	HSD17B10/ABCB11/ACAT1/ACACB/ACOX3/CRAT/SLC25A17/PCK2/HAO1/MLYCD/FAH/DECR1/ILVBL/ETFB/GCDH/ADTRP/PEX7/PCCB/ACADL/HAO2/AKR1A1/FAAH/ABCD4/ACAT2/AKR1D1/PCK1/MCEE/ECHS1/HACL1/HSD17B4/ALDH1L2/ETFBKMT/PEX5/SORD/SLC27A2/ABHD2/AKT1/ABHD1/IDNK/AUH/ACOXL/SLC16A1/TYSND1/PEX13/BDH2/LDHD/SLC27A4/ACAA2/NUDT8/ECI1/ACOX2/DCXR/ETFDH/AGXT/ABCD2/PCCA/MTLN/IRS2/CYP4A11/ECI2/HEXA/NUDT19/ACAD11/AMACR	64
peptidyl-serine modification	0.0278872	TENM1/MLXIPL/DYRK4/CD44/VRK2/BAK1/MAPK9/HIPK2/PDK3/PFN2/TFRC/PTGS2/MAP3K13/MKNK1/NLK/AURKA/MAPKAPK5/MAP3K20/CLSPN/HDAC6/IL11/HSP90AB1/CDC7/MAST3/MAPK1/PPM1F/PDGFB/VRK1/RASSF2/CSNK2A1/AXIN1/TGFB1/MAST1/GSK3A/CAV1/SLC1A1/MAPK8/CSF3/RPS6KB1/HIPK3/CAPRIN2/MAPK14/TTK/PDE4D/CSNK1A1/PDCD10/WNT5A/MAPKAPK3/EIF4G1/GCG/GALNT3/PARK7/OPRD1/DOCK7/MAD2L2/AKT3/NEK6/MAPKAP1/MASTL/PKN1/CDK2/PCK1/SH2D3A/PRKCG/TTBK2…	149
NADP metabolic process	0.027987	NOX1/MDH1/DERA/KCNAB2/ME2/FMO2/PRPS2/GCK/NUDT12/NNT/TP53I3/ALDH1L2/TP53/RPTOR/ALDH1L1/NOCT/NADK2/RPIA/TKT/MLST8/DCXR/PC/RPE/MTOR	24
vesicle docking involved in exocytosis	0.027987	CFTR/VAMP3/EXOC1/STX1B/VTI1B/BLOC1S6/RAB3A/STX1A/YKT6/EXOC2/PLEK/UNC13A/EXOC4/SNAP25/RABEPK/RAB13/EXOC6B/RALB/RAB8B/RAB8A/RAB3B/EXOC7/UNC13B/RAB12	24
Rac protein signal transduction	0.027987	FARP2/ARHGAP44/PIK3CB/NCKAP1/HACD3/HACE1/SH3BP1/RHOU/SSX2IP/KBTBD7/KRAS/ABI2/ARHGAP24/ARHGAP17/DOCK5/EPS8/TIAM1/WASF2/ARF6/KBTBD6/RAC3/NF1/STMN3/CYFIP1	24
cellular response to UV	0.0281404	KDM1A/ERCC1/BAK1/OPN3/POLD1/HYAL2/PTGS2/POLD3/MAP3K20/SIRT1/RBX1/NFATC4/ACTR5/N4BP1/MAPK14/HYAL1/STK11/POLK/ATF4/EIF2AK4/INO80/PCNA/EIF2S1/MYC/CUL4A/TP53/PARP1/CHEK1/IMPACT/MAPK13/CUL4B/RPL26/CDC25A/METTL3/PBK/TRIAP1/PPID/RHNO1/COPS9/DHX36/AURKB/ST20/NPM1/RUVBL2/NOC2L/CARD16/TREX1	47
post-Golgi vesicle-mediated transport	0.0287458	EHD3/ATP2C1/RABEP1/GOPC/VAMP3/AP3D1/EXOC1/SCFD1/GGA1/VTI1B/ARFRP1/GGA2/VPS35L/CSK/RAB34/EXOC2/GOLPH3/RAB14/ACSL3/ARFGEF2/BBS2/PHAF1/MACF1/MYO1B/RBSN/EXOC4/LLGL1/SORL1/PREPL/ARL3/AP1AR/DOP1B/VPS54/EXOC6B/ASB15/SEC16A/ANK3/AP3S2/CNST/PKDCC/RAB31/COMMD1/BBS1/AP3S1/GAK/ANKFY1/AP2A1/VPS13A/RACK1/RSC1A1/AP4M1	51
cellular response to oxidative stress	0.0290024	RAD52/PDK2/ALDH3B1/NOX1/BTK/GLRX2/VRK2/MAPK9/PDE8A/PAX2/KEAP1/SLC25A24/MT3/HDAC6/SIRT1/JAK2/ERMP1/MAPK1/FBXO7/APEX1/BMP7/ADNP2/STK24/MAPK3/ABCC1/TRPA1/GSR/MET/CHCHD2/EZH2/SLC1A1/MAPK8/PPARGC1A/CAMKK2/STX2/RWDD1/VNN1/PDCD10/ECT2/FOXP1/HTRA2/PARK7/ADPRS/ARG1/MAPKAP1/PRDX5/TRAP1/GFER/ATF4/RIPK3/H19/GCH1/PRKAA1/PCNA/AGAP3/EIF2S1/STK26/PDGFRA/UBQLN1/PNPLA8/TXN/RIPK1/PNPT1/CYP1B1/TP53/SOD1/AKT1/PARP1/P…	133
determination of left/right symmetry	0.0291041	MKS1/DNAH5/CC2D2A/RFX3/TMED2/IFT74/KIF3B/CLUAP1/RPGRIP1L/MEGF8/DVL1/FGF8/FOLR1/SRF/ARL6/WNT5A/IFT57/TBX2/DNAI1/BICC1/STIL/MKKS/SMO/DNAAF11/FOXJ1/MICAL2/NOTCH2/AHI1/SETDB2/BBS7/FOXN4/BBS4/PCSK6/DAAM2/TBC1D32/TBX6/WNT3A/ZIC3/DRC1/PKD1L1/PSKH1/FOXH1/VANGL2/BBS5/PITX2/ANKS6/DNAAF2/CFAP52/MESP1/CCDC103/DNAAF3/C2CD3/ARL13B/RTTN/TMEM107/DAND5/DYNC2H1/ODAD3/SOX18/ODAD4/LEFTY1/DNAAF4/PIERCE2	63
neural tube closure	0.0294978	RALA/FUZ/MKS1/CC2D2A/CELSR1/PAX2/TULP3/LRP2/TMED2/HECTD1/TGFB2/MTHFD1/CLUAP1/SFRP1/TGFB1/COBL/LHX2/DVL1/PFN1/FOLR1/PTK7/WNT5A/IFT57/MTHFD1L/LIAS/STIL/BMP4/KIF20B/BBS4/PRKACB/SFRP2/ADM/VANGL2/IFT122/DLC1/FZD6/CTHRC1/SEMA4C/RPS7/RARG/GLMN/FZD2/RGMA/MED12/OPA1/BRD2	46
cholesterol biosynthetic process	0.0297613	CFTR/CYP51A1/MBTPS2/NPC1L1/SEC14L2/ERLIN1/HMGCS1/SCAP/DHCR24/APOE/ACLY/HSD17B7/PRKAA1/HMGCS2/MBTPS1/SOD1/LBR/EBP/NSDHL/ERLIN2/IDI2/FDPS/PRKAA2/PMVK/ACAA2/ABCG4/DHCR7/ARV1/INSIG1/PLPP6	30
negative regulation of viral genome replication	0.0297613	LTF/EIF2AK2/SRPK1/N4BP1/ZC3HAV1/OAS3/OAS2/IFIH1/PROX1/SLPI/APOBEC3A/APOBEC3F/ILF3/TRIM28/MORC2/RSAD2/OASL/HMGA2/IFIT5/TASOR/ISG20/RESF1/APOBEC3B/IFIT1/IFITM1/ISG15/MPHOSPH8/IFNL3/TNF/CCL5	30
secondary alcohol biosynthetic process	0.0297613	CFTR/CYP51A1/MBTPS2/NPC1L1/SEC14L2/ERLIN1/HMGCS1/SCAP/DHCR24/APOE/ACLY/HSD17B7/PRKAA1/HMGCS2/MBTPS1/SOD1/LBR/EBP/NSDHL/ERLIN2/IDI2/FDPS/PRKAA2/PMVK/ACAA2/ABCG4/DHCR7/ARV1/INSIG1/PLPP6	30
protein deneddylation	0.0304257	COPS7A/COPS5/TOR1A/COPS4/COPS3/COPS2/COPS6/GPS1	8
regulation of translational initiation by eIF2 alpha phosphorylation	0.0304257	EIF2AK2/FECH/EIF2AK1/TMED2/DNAJC3/EIF2AK4/NCK1/NPM1	8
[2Fe-2S] cluster assembly	0.0304257	NDUFAB1/GLRX3/FXN/BOLA2/BOLA2B/GLRX5/LYRM4/FDX2	8
response to ether	0.0304257	ABCB4/GOLPH3/CDK4/HNRNPD/LARP1/ZC3H12A/PTAFR/PLCB1	8
amino sugar biosynthetic process	0.0304257	PGM3/GNPNAT1/GNPDA1/UAP1/GNE/GNPDA2/NANP/GFPT1	8
mitotic spindle midzone assembly	0.0304257	BIRC5/KIF4A/CDCA8/KIF23/INCENP/RACGAP1/AURKB/PRC1	8
CRD-mediated mRNA stabilization	0.0304257	CSDE1/YBX1/IGF2BP2/SYNCRIP/DHX9/HNRNPD/HNRNPU/PAIP1	8
regulation of glomerular mesangial cell proliferation	0.0304257	CFLAR/PDGFB/BMP7/EGR1/BMP4/PDGFD/WT1/ITGB3	8
telomeric loop disassembly	0.0304257	XRCC3/POT1/SLX1A/RECQL4/WRN/SLX1B/BLM/RTEL1	8
regulation of mRNA polyadenylation	0.0304257	ZC3H3/SNRPA/YTHDC1/ZC3H14/CPEB3/CPSF7/VIRMA/NUDT21	8
regulation of cell communication by electrical coupling involved in cardiac conduction	0.0304257	SRI/TBX5/CAV1/PDE4D/HRC/CALM2/CALM3/TRDN	8
regulation of mRNA binding	0.0304257	EIF3D/FMR1/EIF3E/HNRNPL/EIF4G1/EIF4A3/LARP6/EIF3C	8
protein localization to presynapse	0.0304257	RAB27B/DVL1/DLG2/KIF5A/NETO1/MAP1A/KIF5C/KIF5B	8
negative regulation of motor neuron apoptotic process	0.0304257	CRLF1/MAP2K4/RHOA/ZPR1/CNTFR/VPS54/BCL2/NEFL	8
regulation of heart morphogenesis	0.0304257	WNT5A/BMP4/SMO/GATA5/WNT3A/MESP1/ROBO1/ROBO2	8
cell fate specification	0.0304683	HOXA11/ISL1/MTA3/DMRT3/CDON/EYA2/MBD3/GLI2/PAX2/TBX5/TBX15/LHX3/BMPR1A/WNT5A/TBX2/TBX22/NKX2-2/SIX1/SMO/FOXA1/MNX1/GSC/TBR1/FGF2/ASCL1/NTRK3/DMRTA2/SFRP2/TENM4/MTA2/TBX6/POU4F1/WNT3A/ISL2/RBBP4/FEV/EOMES/TLX3/MESP1/TBX10/RBPJ/AR/SIX2/ATOH1/MGA/HOXC10/POU3F2/MYT1L/HDAC2/TEAD4/SOX18/EHMT2/OLIG2/HNF1B	54
peptidyl-threonine phosphorylation	0.0304683	DYRK4/HIPK2/UBE2K/CAD/NLK/MAPK1/BMP7/CSNK2A1/MYLK2/AXIN1/CEMIP/TGFB1/GSK3A/MAPK8/HIPK3/TTK/WNT5A/EIF4G1/GCG/STK11/CAB39/SPRY2/EGF/RPTOR/AKT1/DYRK3/CDC42BPA/CALM2/DGKQ/TTBK1/CHEK1/DYRK1A/CALM3/HIPK4/HIPK1/CDK5/SPRED1/PLK1/CDK1/BCL2/GRK2/SPHK1/CDK5R1/TBK1/PRKD1/CDK10/SBK1/LRRK2/WNK3/SPRED2/STK39/MTOR/CSNK2B/PRKDC	54
postsynaptic membrane organization	0.0310622	CHRDL1/DNAJA3/ZDHHC2/DVL1/NRXN2/MESD/LRRC4/APOE/LRP4/NLGN4X/SLC7A11/GDNF/NLGN1/NLGN2/GPHN/NRXN1/SHISA7/FZD9/SHISA6/RELN/FRRS1L	21
specification of animal organ identity	0.0310622	HOXA11/ISL1/PAX2/LRP2/FGF8/WNT5A/BMP4/SIX1/GATA5/TBR1/FGF2/WNT3A/FOXH1/SPRY1/FRS2/MESP1/RBPJ/GDNF/AR/ROBO1/ROBO2	21
sulfur compound catabolic process	0.0310622	DPEP1/ACAT1/ACOT7/MLYCD/BLMH/NAGLU/HYAL1/MTRR/TST/SUCLA2/MAT1A/SUCLG1/DPEP2/NUDT8/GUSB/SUCLG2/AGXT/HPSE/FITM2/HEXA/NUDT19	21
regulation of cell cycle G1/S phase transition	0.0311037	METTL13/DPF1/MNAT1/FHL1/MYO16/SMARCE1/GTSE1/JADE1/SMARCA2/RBL1/CDC6/BCL7C/FBXO7/APEX1/E2F1/FAM83D/RBL2/CASP2/EZH2/SMARCD2/BCL7A/GLI1/CCND3/HYAL1/EIF4G1/RPA2/KIF14/CCND2/CPSF3/TBX2/INHBA/ECD/CDKN2C/CDK2/STIL/BTN2A2/SMARCA4/INO80/CDKN2D/PHF10/PSME3/MEN1/CDK7/CDC73/CCNH/APPL2/ACTL6A/KLF4/TMEM14B/SMARCC2/CUL4A/TP53/RPTOR/AKT1/CTDSPL/MEPCE/CDKN2A/ATM/CENPJ/ADAMTS1/LSM11/SASS6/APPL1/CUL4B/PRMT2/RPL26/D…	100
regulation of protein polymerization	0.0312563	FKBP4/SCIN/TENM1/TMSB10/ELN/NCKAP1/ARFGEF1/RHOA/PFN2/SPTB/PAK3/CAPZB/CARMIL1/ARHGAP28/PLEKHG2/TRIOBP/CORO1A/PYCARD/TUBB4A/MET/GIT1/CSF3/PFN1/SLAIN2/CRACD/CAPZA1/STMN1/CAMSAP2/NCKAP1L/ARHGAP40/EML2/MKKS/CCR7/CAMSAP1/LATS1/PSRC1/FHOD3/VILL/CDK5RAP2/ARPC5L/FCHSD2/SLAIN1/BBS4/SSH2/TBCD/PRUNE1/HAX1/ANKRD53/SNCA/RASA1/DAAM2/TTBK1/ADD3/RPS3/ESAM/CDC42EP2/FER/EPS8/DYRK1A/NCK1/TMSB15A/TMSB15B/CARMIL2/SPTB…	90
pattern specification process	0.0314046	HOXA11/FUZ/MKS1/ISL1/HOXC8/TLL1/DNAH5/CC2D2A/ALX4/DMRT3/CDON/HIPK2/HES2/NLE1/GLI2/WNT8B/PAX2/TULP3/RFX3/LRP2/IFT25/PALB2/TMED2/AURKA/TBX5/DLL3/IFT74/PCSK5/MFNG/BMP7/POFUT1/KIF3B/CHRDL1/ACD/AXIN1/CLUAP1/RPGRIP1L/SFRP1/MEGF8/HOXA2/LFNG/COBL/LHX2/LHX3/DVL1/BMPR1A/FGF8/WNT3/HOXB6/FOLR1/GLI1/MDFI/SRF/IRX4/SMAD5/ARL6/WNT5A/IFT57/EPB41L5/OTX1/DLX2/WDR77/WLS/NRP2/HOXB5/TBX2/RNF2/HOXA7/DNAI1/BICC1/STIL/TT…	208
carbohydrate derivative catabolic process	0.031551	FUCA2/BTK/DERA/TYMP/CD44/GALC/NTHL1/PDE4A/HYAL2/HMMR/PDE8A/ACAT1/UNG/NT5C2/OVGP1/ADA2/ACOT7/SAMHD1/RENBP/CDADC1/MLYCD/CEMIP/TGFB1/GSK3A/NUDT1/NAGLU/MANBA/MAN1A1/PDE8B/PDE4D/GNPDA1/HYAL1/EDEM3/CTBS/SMUG1/NT5C/ITPA/APOBEC3A/APOBEC3F/DUT/MBD4/CHIT1/SUCLA2/NUDT15/FGF2/PDE5A/TDG/ABHD10/NGLY1/GPD1L/NEIL2/PDE9A/FBXO27/NEU3/GNPDA2/STT3B/SUCLG1/ALDH1A1/NUDT8/ADAL/HINT1/GUSB/SUCLG2/HPSE/NUDT4/APOBEC3B/DCTP…	83
negative regulation of protein transport	0.0316544	CYP51A1/ERLEC1/DRD4/DERL2/LMAN1/ERP29/DERL3/PPM1F/RANGAP1/FERMT1/SYTL4/NDFIP2/CSK/SFRP1/PSMD9/ADTRP/RAB23/PARK7/KLF7/ITGB1BP1/FKBP1B/UFM1/FFAR2/GNAZ/SERGEF/RHBDF2/APOE/NDFIP1/RSAD2/MDFIC/OS9/TXN/BARD1/PPP3CA/DRD2/ADRA2A/ANGPT1/RAB11FIP1/GHRL/PKDCC/VSNL1/INHBB/NDUFAF2/CDK5/C11orf65/PKIG/IL12A/PKIA/JAGN1/PTPN11/YOD1/F2R/BMP8A/UBE2G2/PRKN/INSIG1/KCNJ11/LRRK2/APOD/NF1/SVIP/PIM3/FAM3D/UBE2J1/RSC1A1	65
organic hydroxy compound biosynthetic process	0.0320569	CFTR/CYP51A1/MBTPS2/NPC1L1/DKK3/OPN3/VPS35/HSD17B10/ABCB11/OSBPL6/DCT/SLC27A5/TGFB2/SIRT1/HSD3B7/SEC14L2/SPTLC2/PCK2/PLTP/ASIP/SQLE/DKKL1/ISYNA1/ERLIN1/PNPO/RAPGEF2/CYP27B1/ALDH2/HMGCS1/WNT5A/SCAP/CLCN2/PLEK/SPR/DHCR24/PARK7/DHDDS/PROX1/GOT1/AKR1D1/RAB38/PCK1/IPPK/APOE/ACLY/GCH1/HSD17B7/PER2/PRKAA1/DDC/PCBD2/KL/IMPA1/ERG28/HMGCS2/PSAT1/CYP27A1/ITPKA/FGF2/SLC27A2/HDC/MBTPS1/IMPA2/OSBPL1A/SOD1/LBR/…	112
developmental induction	0.0320744	HOXA11/HIPK2/FGF8/WNT3/WNT5A/BMP4/SIX1/GATA5/FGF2/WNT3A/C12orf43/FZD5/HIPK1/SPRY1/FRS2/MESP1/GDNF/AR/ROBO1/ROBO2	20
positive regulation of ubiquitin-protein transferase activity	0.0320744	MAGEC2/CDC14B/TRIB3/AXIN1/STUB1/UBE2S/PEX12/CDC20/MASTL/PIN1/DCUN1D5/RPS2/DCUN1D2/BTRC/PLK1/UBE2C/UBE2N/UBE2L3/TOPORS/MAGEA2	20
regulation of transcription elongation by RNA polymerase II	0.032425	MED24/ZMYND11/MED17/INTS13/CBX7/AXIN1/INTS9/EZH2/RNF8/TCERG1/ELL2/GTF2F1/MED1/CCNT1/MED10/CDC73/MED4/NCBP1/INTS14/INTS12/MED9/INTS7/EAF1/EAF2/MED22/INTS4/MED21/HNRNPU/MED7/MED27/MED11/WDR43/RNF168/MED30/INTS1/LEO1/PWWP2A/LARP7/MED16/MED14/INTS5/NELFB/NELFE/SUPT4H1	44
regulation of mRNA catabolic process	0.0324267	CSDE1/SLC11A1/THRAP3/PUM2/RC3H2/YBX3/YBX1/ELAVL1/IGF2BP2/EXOSC7/MLH1/EXOSC5/PKP1/TRAF5/TUT7/DIS3/CNOT3/KHSRP/FUS/HNRNPC/ZC3H14/APEX1/E2F1/FMR1/ZC3HAV1/EXOSC3/CPEB3/LARP4B/CASC3/DCPS/MAGOHB/MAPK14/TENT4A/FASTKD2/EXOSC8/TARDBP/EXOSC9/FASTKD3/PCID2/TRAF2/FXR2/EXOSC2/RIDA/TUT4/SYNCRIP/DHX9/RC3H1/TBRG4/TTC5/PNPT1/FASTKD1/HNRNPD/CNOT6L/PARN/EIF4A3/NT5C3B/AKT1/SERBP1/POLR2D/CNOT9/METTL14/CELF1/NOCT/NBAS…	99
fatty acid derivative biosynthetic process	0.0324614	FAR2/ACSL4/ACAT1/AACS/SLC27A5/GGT5/GCDH/HMGCL/ELOVL4/ACSL3/ACSBG2/PPT1/GGT2P/HMGCS2/SLC27A2/HSD17B12/ACSL1/ALOX15/ELOVL7/ACSL6/HACD1/ELOVL6/ACSF3/GGT3P/FAR1/ELOVL2/HTD2/ACACA	28
axonal transport	0.0324934	RAB27B/AP3D1/AP3M2/RAB21/KIF4A/HDAC6/KIF3B/BLOC1S6/KIF1A/CALY/AP3B1/AGTPBP1/MGARP/SOD1/TMEM108/FEZ1/DLG2/DST/KIF5A/AP3S2/TRIM46/BORCS5/NETO1/MAP1A/KIF5C/KIF5B/CNIH2/AP3S1/AGBL4/BLOC1S5/BLOC1S3/DYNC1H1/OPA1/NEFL	34
activation of cysteine-type endopeptidase activity involved in apoptotic process	0.0328111	BAK1/CASP8/PDCD2/ATP2A3/SENP1/NLRC4/JAK2/PYCARD/CARD8/NOD1/CASP2/SLC1A1/DAP/FAM162A/IFT57/HSPE1/F3/CASP8AP2/HIP1/PPARG/KHDC1/ANP32B/MTCH1/PMAIP1/NLRP12/HSPD1/SNCA/AIFM1/DLC1/VCP/BEX3/NKX3-1/ROBO1/CYCS/ST20/F2R/LCK/RACK1/TNF	39
sulfur amino acid metabolic process	0.0330605	GCLC/DPEP1/CPS1/MTAP/MTHFD1/SMS/BLMH/CTH/MTR/MTRR/GNMT/TST/ENOPH1/MMUT/APIP/SLC7A11/MAT1A/MTHFD2L/AGXT	19
cell fate commitment involved in formation of primary germ layer	0.0330605	HOXA11/EYA2/PAX2/BMPR1A/BMP4/CDC73/KLF4/RTF1/SFRP2/TBX6/WNT3A/ETS2/EOMES/LEO1/MESP1/SIX2/CTR9/TRIM15/HNF1B	19
negative regulation of protein binding	0.0331196	KDM1A/DDX11/ATP2A3/AURKA/PDGFB/NFATC4/MAPK3/STUB1/CAV1/DVL1/MAPK8/BAG2/EPB41L5/PARK7/ITGB1BP1/IFIT2/TEX14/SLPI/GTF2F1/SYMPK/PIN1/TTBK2/GNL3L/NES/SORL1/TDG/ARRB2/AKT1/RALB/TTBK1/DAB2/MITD1/ACE/DISC1/EFHB/TMC8/PCSK9/ADRB2/PPP1CA/ATP2A2/AURKB/RGMA/IFIT1/LRRK2/CARD16/RACK1/CSNK1E/CARD18	48
somatic diversification of immune receptors via somatic mutation	0.0334215	POLQ/POLB/MLH1/UNG/MSH2/SAMHD1/MSH6/ADAR/EXO1	9
tRNA splicing, via endonucleolytic cleavage and ligation	0.0334215	DDX1/RTRAF/RTCB/C2orf49/TRPT1/TSEN2/FAM98B/CLP1/ZBTB8OS	9
NADH metabolic process	0.0334215	MDH1/IDH3B/OGDH/NUDT12/MDH1B/MDH2/GPD1L/VCP/PC	9
mesodermal cell fate specification	0.0334215	HOXA11/EYA2/PAX2/BMPR1A/SFRP2/TBX6/WNT3A/MESP1/SIX2	9
fat-soluble vitamin biosynthetic process	0.0334215	PLTP/CYP27B1/UBIAD1/BCO1/CYP27A1/CYP3A4/GFI1/CYP2R1/TNF	9
protein insertion into mitochondrial inner membrane	0.0334215	AGK/TIMM13/TIMM9/TIMM8A/TIMM10/TIMM29/TOMM70/TRMT10B/TIMM22	9
forebrain morphogenesis	0.0334215	FGF8/WNT5A/OTX1/UCHL5/SMO/HESX1/TUBA1A/SLIT1/NF1	9
thrombin-activated receptor signaling pathway	0.0334215	MET/PLEK/STMN1/VPS54/DGKQ/SNCA/IQGAP2/HPGD/F2R	9
regulation of metaphase plate congression	0.0334215	MAD1L1/SPAG5/BIRC5/TTL/CDCA8/INCENP/HNRNPU/AURKB/DYNC1H1	9
mRNA cleavage involved in mRNA processing	0.0334215	CSTF2/NCBP1/TUT1/CPSF7/CPSF4/CPSF2/NUDT21/CSTF2T/ERN1	9
negative regulation of substrate adhesion-dependent cell spreading	0.0334215	FBLN1/CORO1C/ITGB1BP1/AP1AR/MELTF/RCC2/TACSTD2/EFNA5/SPRY4	9
positive regulation of autophagy of mitochondrion	0.0334215	SLC25A5/VPS13D/FBXO7/CAMKK2/PARK7/SLC25A4/PRKN/HTT/VDAC1	9
microtubule bundle formation	0.0334333	ZMYND10/DNAH5/CC2D2A/SPAG6/DNAAF6/AAAS/SPEF1/CLUAP1/ODAD1/IFT56/CCSER2/JHY/KIF20A/IQCG/ARMC2/DNAH7/UBE2B/DNAL1/DNAI1/DNAH8/BBS2/DNAAF11/FOXJ1/PSRC1/NAV1/CDK5RAP2/MNS1/CEP131/CFAP74/SPAG16/TTC12/DNAI4/SPAG17/HYDIN/DRC1/CFAP157/TRIM46/DNAAF5/DNAAF2/PLK1/CCDC103/DNAAF3/TTLL6/TPPP/CFAP46/RSPH9/CCDC66/FES/RP1L1/CFAP91/DNAH2/ODAD3/TOGARAM1/ODAD4/CFAP44/CFAP97D1/DNAAF10/DNAAF4/PIERCE2/CFAP206	60
heme biosynthetic process	0.0340037	COX10/FECH/TMEM14A/SRRD/PGRMC1/SLC11A2/TMEM14C/UROD/ABCB7/ABCB10/IREB2/TMEM14B/PPOX/SLC25A38/ALAS2/FXN/SLC6A9/HMBS	18
activation of protein kinase B activity	0.0340037	IGF1/MT3/OSBPL8/PDGFB/SLC1A1/WNT5A/CCDC88A/PARK7/ITGB1BP1/TXN/NTRK3/ADRA2A/INSR/GAS6/PPIA/MTOR/ANG/ADRA2B	18
regulation of receptor internalization	0.0340312	WDR54/RALA/DRD4/OPHN1/MTMR2/FMR1/NECAB2/SFRP4/HIP1/TBC1D5/AHI1/FLOT1/ARRB1/ATAD1/EGF/ARRB2/ARF1/LRRTM2/DRD2/ANGPT1/WNT3A/AP2M1/SYK/PCSK9/RSPO1/INSR/APLN/ANKRD13D/PLCG2/LPAR1/ANKRD13B/APELA/ITGB3	33
sterol biosynthetic process	0.0340312	CFTR/CYP51A1/MBTPS2/NPC1L1/SEC14L2/SQLE/ERLIN1/HMGCS1/SCAP/DHCR24/APOE/ACLY/HSD17B7/PRKAA1/ERG28/HMGCS2/MBTPS1/SOD1/LBR/EBP/NSDHL/ERLIN2/IDI2/CYB5R1/FDPS/PRKAA2/PMVK/ACAA2/ABCG4/DHCR7/ARV1/INSIG1/PLPP6	33
mRNA stabilization	0.0340312	CSDE1/SLC11A1/THRAP3/YBX3/YBX1/ELAVL1/IGF2BP2/TRAF5/FUS/HNRNPC/E2F1/LARP4B/MAPK14/TENT4A/TARDBP/TRAF2/SYNCRIP/DHX9/HNRNPD/NOCT/RBM46/BOLL/HNRNPU/LARP1/MAPKAPK2/GDNF/PAIP1/ANGEL2/HNRNPA0/MEIOC/RBM10/DND1/TAF15	33
positive regulation of oxidoreductase activity	0.0340312	PIK3CB/CYBA/SCARB1/PDPR/FCER2/NOD1/CYP27B1/PARK7/FGF23/RIPK3/APOE/GCH1/RFK/FDX1/COX17/SIRT3/AKT1/SNCA/NUS1/SDHAF4/PPM1J/CALM3/TERT/FXN/ATP7A/NOD2/GDNF/PDP2/CCS/DHFR/TNF/COA8/FDX2	33
regulation of animal organ formation	0.0348821	HOXA11/BMP7/FGF8/WNT5A/BMP4/SIX1/GATA5/FGF2/WNT3A/SPRY1/FRS2/MESP1/GDNF/AR/ROBO1/WT1/ROBO2	17
positive regulation of peptidyl-threonine phosphorylation	0.0348821	UBE2K/MAPK1/BMP7/AXIN1/CEMIP/TGFB1/GSK3A/WNT5A/GCG/CAB39/EGF/RPTOR/CALM2/CALM3/PLK1/SPHK1/WNK3	17
retrograde protein transport, ER to cytosol	0.0348821	HERPUD1/ERLEC1/UFD1/SEL1L/DERL2/DERL3/SEC61B/AUP1/OS9/DERL1/VCP/HSP90B1/TMEM129/YOD1/UBE2G2/SVIP/UBE2J1	17
endoplasmic reticulum to cytosol transport	0.0348821	HERPUD1/ERLEC1/UFD1/SEL1L/DERL2/DERL3/SEC61B/AUP1/OS9/DERL1/VCP/HSP90B1/TMEM129/YOD1/UBE2G2/SVIP/UBE2J1	17
regulation of cytoplasmic translation	0.0348821	CSDE1/YBX3/YBX1/FMR1/CPEB3/SYNCRIP/DHX9/HNRNPD/RPL13A/HNRNPU/NCK1/METTL3/CNBP/PAIP1/DHX36/YTHDF2/MTOR	17
pyrimidine nucleoside monophosphate biosynthetic process	0.0353291	CAD/DHODH/UMPS/DUT/UCK1/UCK2/DCK/TYMS/SHMT1/UCKL1	10
response to UV-C	0.0353291	BAK1/MAP3K4/ERCC5/BRCA2/TP53/IMPACT/WRN/ST20/CARD16/HMGN1	10
centriole-centriole cohesion	0.0353291	CEP68/CNTLN/NIN/NEK2/SGO1/ODF2/CCDC102B/CEP135/RTTN/DCTN1	10
regulation of nucleobase-containing compound transport	0.0353291	NSUN2/TPR/NRDE2/KHDRBS1/NUP153/DHX9/RIPK1/IWS1/ADORA1/RSC1A1	10
negative regulation of smooth muscle contraction	0.0353291	CALCRL/PTGS2/RGS2/DOCK4/SOD1/DOCK5/ADRA2A/ADORA1/ADRB2/ADORA2B	10
regulation of transcription of nucleolar large rRNA by RNA polymerase I	0.0353291	DDX11/MACROH2A2/PIH1D1/NCL/IPPK/SMARCA4/NOL11/PWP1/MARS1/MTOR	10
negative regulation of intrinsic apoptotic signaling pathway in response to DNA damage by p53 class mediator	0.0353291	KDM1A/CD44/SIRT1/MARCHF7/TRIAP1/BCL2/ATAD5/MUC1/TAF9B/TAF9	10
positive regulation of cytoplasmic translation	0.0353291	CSDE1/YBX3/YBX1/SYNCRIP/DHX9/HNRNPD/HNRNPU/CNBP/PAIP1/DHX36	10
cerebral cortex cell migration	0.0353779	SYNE2/RHOA/WDR47/LAMB1/EFHC1/LHX6/DAB2IP/PEX5/LRP8/HTR6/PEX13/DISC1/CCDC141/SUN1/CDK5/BMERB1/COL3A1/ROBO1/CDK5R2/FUT10/DAB1/FBXO45/FOXG1/CDK5R1/POU3F2/RELN	26
cortical cytoskeleton organization	0.0353779	ANLN/AKAP11/NCKAP1/WDR1/EPB41L3/EPB41L1/TRPV4/ECT2/RTKN/PLEK/PLS1/NCKAP1L/LLGL1/VPS4A/FHOD3/LCP1/RAB13/FMNL2/RACGAP1/CDK5/ARF6/RAC3/NLGN1/PLEC/CALR/TNF	26
protein exit from endoplasmic reticulum	0.0353779	HERPUD1/ERLEC1/UFD1/SEL1L/DERL2/DERL3/SEC61B/TMEM30A/AUP1/OS9/DERL1/SORL1/PREB/SEC16A/SAR1B/SEC13/VCP/HSP90B1/TMEM129/YOD1/UBE2G2/SLC51B/INSIG1/SVIP/UBE2J1/SEC16B	26
regulation of apoptotic signaling pathway	0.0356335	GCLC/CFLAR/KDM1A/SLC25A5/CX3CL1/NOX1/PLAUR/BRCA1/ZMYND11/IL20RA/IGF1/CD44/BCLAF1/BAK1/MAPK9/HERPUD1/PIK3CB/YBX3/EYA2/HYAL2/NLE1/PTGS2/FGFR1/GSTP1/RRN3/DNM1L/ERP29/ZC3HC1/RFFL/TMEM14A/SIRT1/JAK2/XBP1/TIMP3/NFATC4/CSNK2A1/SRPX/PYCARD/MAZ/SFRP1/PIH1D1/URI1/GSDME/CAV1/CASP2/SERPINE1/SEPTIN4/RPS6KB1/WFS1/CTSC/MADD/PTPMT1/TPD52L1/VNN1/HTRA2/BIRC6/PARK7/ARHGEF2/IVNS1ABP/CTH/TXNDC12/HELLS/CAAP1/BCL2L14/T…	171
telencephalon cell migration	0.0356438	SYNE2/RHOA/WDR47/LAMB1/EFHC1/OGDH/LHX6/SRF/DAB2IP/PEX5/DRD2/LRP8/HTR6/PEX13/DISC1/CCDC141/SUN1/CDK5/BMERB1/COL3A1/ARL13B/ROBO1/CDK5R2/FUT10/DAB1/FBXO45/FOXG1/CDK5R1/POU3F2/NRG3/LRRK2/RELN	32
RIG-I signaling pathway	0.0356677	PUM2/UFD1/RNF125/RIGI/C1QBP/DHX58/OAS3/OASL/USP15/DDX60/CLPB/PHB1/RNF135/TRIM15/PHB2/LSM14A	16
negative regulation of telomere maintenance via telomere lengthening	0.0356677	HNRNPC/ACD/STN1/POT1/GNL3L/SLX1A/NAT10/HNRNPA1/PIF1/PARP1/HNRNPU/EXOSC10/DCP2/CTC1/SLX1B/PINX1	16
regulation of double-strand break repair via nonhomologous end joining	0.0356677	RIF1/SMCHD1/NSD2/MAD2L2/SHLD2/CYREN/DEK/AUNIP/POT1/WRAP53/HMGA2/NUDT16L1/SETMAR/KDM4D/USP51/PRKDC	16
histone acetylation	0.0360993	BAZ1B/BRCA1/ISL1/PHF20/JADE2/ATG5/TAF2/SPI1/MBD3/JADE1/ZMPSTE24/SIRT1/SUPT20H/PIH1D1/TAF6/PPARGC1A/BRD8/KANSL3/SF3B1/CHD5/PARK7/SET/SUPT7L/ENY2/TAF12/NFYB/NAA50/MORF4L2/USP22/DEK/YEATS4/HAT1/TAF4/MYBBP1A/ACTL6A/ARRB1/LEF1/BRCA2/KANSL2/SNCA/POLE3/TAF5/KAT14/CHEK1/SMARCA5/VPS72/IWS1/EOMES/YEATS2/MEAF6/DDX21/APBB1/SIN3A/SF3B5/TADA3/RUVBL1/SGF29/DMAP1/BEND3/RUVBL2/EP400/THAP7/MUC1/NAP1L2/MCRS1/NOC2L/…	73
translesion synthesis	0.0363241	POLDIP2/SPRTN/POLD1/POLD3/POLE2/USP10/POLD2/MAD2L2/POLK/PCNA/DTL/USP1/PRIMPOL/VCP/PCLAF	15
AMP metabolic process	0.0363241	AK2/ADSS2/PRPS2/AMPD2/PAICS/PPAT/ATIC/AK3/ADK/GART/AK4/NUDT2/PFAS/ADA/ADSL	15
tube closure	0.036424	RALA/FUZ/MKS1/CC2D2A/CELSR1/PAX2/TULP3/LRP2/TMED2/HECTD1/TGFB2/MTHFD1/CLUAP1/SFRP1/TGFB1/COBL/LHX2/DVL1/PFN1/FOLR1/PTK7/WNT5A/IFT57/MTHFD1L/LIAS/STIL/BMP4/KIF20B/BBS4/PRKACB/SFRP2/ADM/VANGL2/IFT122/DLC1/FZD6/CTHRC1/SEMA4C/RPS7/RARG/GLMN/FZD2/RGMA/MED12/OPA1/BRD2	46
acetyl-CoA biosynthetic process	0.0364381	PDK2/PDK3/ACAT1/DLD/MLYCD/PDHX/ACLY/PDHA1/DLAT/DIP2A/PDHB	11
post-translational protein targeting to endoplasmic reticulum membrane	0.0364381	SEC62/SEC63/HSPA5/SEC61A1/UBL4A/SEC61B/GLP1R/SEC61G/HYOU1/SGTB/CHMP4A	11
mitochondrial calcium ion transmembrane transport	0.0364381	MCUB/MCUR1/SLC8B1/SLC8A3/PMPCB/AFG3L2/MAIP1/MICU2/LETM1/BHLHA15/VDAC1	11
aspartate family amino acid catabolic process	0.0364381	AASS/GCAT/AADAT/DLST/GOT1/GOT2/RIDA/SDS/MAT1A/ASRGL1/HYKK	11
regulation of ketone biosynthetic process	0.0364381	DKK3/DKKL1/CLCN2/EGR1/SIRT5/COQ3/DGKQ/ADM/DAB2/BMP6/PPTC7	11
endosome to lysosome transport via multivesicular body sorting pathway	0.0364381	CHMP2B/CHMP5/CHMP3/VPS4B/CHMP1A/VPS4A/MVB12A/CHMP7/VCP/UBXN6/CHMP4A	11
positive regulation of binding	0.0365679	POLDIP2/PLXND1/KDM1A/PLAUR/DDX11/ISL1/IGF1/HIPK2/JAK2/MFNG/EIF3D/TRIB3/FMR1/CLN5/ACD/EIF3E/HNRNPL/ERCC2/TGFB1/CAV1/MET/LFNG/CSF3/RAPGEF2/CAPRIN2/RIPOR2/GMNN/WNT5A/EIF4G1/EPB41L5/GCG/PLCL1/PARK7/STMN1/IDE/LRP1/USP9X/BMP4/PIN1/APOE/TRIM28/PPARG/RAN/EIF2S1/MBD2/DHX9/TXN/KLF4/NIBAN2/NCBP1/DERL1/FLOT1/EGF/RPL11/NVL/PARP1/CALM2/RALB/POU4F1/CEBPG/WNT3A/TIAM1/ZNF618/ACE/CALM3/GPSM1/HMGB2/ITGA2/TERT/CDK5/…	83
peptidyl-threonine modification	0.0366889	DYRK4/HIPK2/UBE2K/CAD/NLK/MAPK1/BMP7/CSNK2A1/MYLK2/AXIN1/CEMIP/TGFB1/GSK3A/MAPK8/HIPK3/TTK/WNT5A/EIF4G1/GCG/GALNT3/STK11/CAB39/SPRY2/EGF/GALNT6/GALNT1/RPTOR/AKT1/DYRK3/CDC42BPA/CALM2/DGKQ/TTBK1/CHEK1/DYRK1A/CALM3/HIPK4/HIPK1/CDK5/SPRED1/PLK1/CDK1/BCL2/GRK2/GALNTL6/SPHK1/CDK5R1/TBK1/PRKD1/CDK10/SBK1/LRRK2/WNK3/SPRED2/STK39/MTOR/CSNK2B/PRKDC	58
small GTPase mediated signal transduction	0.0367625	ARHGAP33/RALA/FARP2/ARHGAP44/CCDC88C/WAS/IGF1/RALBP1/DEF6/CUL3/RIPOR1/RTN4R/PREX2/PIK3CB/GDI2/NCKAP1/TNK2/CDON/ARFGEF1/MYO9A/RHOA/RASSF1/MAP4K4/HACD3/CELSR1/PLD1/ARHGAP15/ARHGEF1/GNB1/OPHN1/RAB21/HACE1/DOCK9/ARHGAP28/MAPKAPK5/TGFB2/SYDE2/RAB18/CYTH4/SH3BP1/FGD1/DNAJA3/ARHGEF10/ARHGEF18/MET/DOCK8/ARHGAP21/GIT1/KPNB1/CYTH1/TNFAIP1/RAPGEF2/CBL/MADD/KCTD10/FOXM1/RASAL1/RAB35/RIPOR2/ARFGEF3/PDGFRB/BCL…	214
poly(A)+ mRNA export from nucleus	0.0368033	NUP133/PABPN1/NUP93/GLE1/ENY2/THOC2/PCID2/HHEX/IWS1/C12orf50/DDX19A/SARNP/NXF2/NXF2B	14
maintenance of protein location in nucleus	0.0368033	RANGAP1/PARK7/SUPT7L/SYNE1/TXN/BARD1/BBS4/HNRNPU/SUN1/CDK5/TAF3/TOPORS/ARL2/CHCHD10	14
pigment granule transport	0.0368033	RAB27A/ASIP/RAB11A/BLOC1S6/ARL6/MLPH/BBS2/MKKS/BBS7/BBS4/BBS5/BLOC1S5/BLOC1S3/DCTN1	14
necroptotic process	0.0369181	CFLAR/YBX3/CASP8/DNM1L/RNF31/TRPM7/PYGL/CAV1/ARHGEF2/ADPRS/RIPK3/MUTYH/RIPK1/CASP6/TP53/PARP1/SLC25A4/AIFM1/TLR3/MLKL/NLRP6/FZD9/PELI1/TNF/PGAM5	25
ubiquinone metabolic process	0.0369584	COQ9/COQ5/UBIAD1/COQ3/COQ10A/NDUFA9/PDSS1/FDXR/COQ8A/PDSS2/COQ7/PPTC7	12
pyrimidine nucleoside triphosphate biosynthetic process	0.0369584	TBPL1/CAD/UCK1/CMPK2/NME7/UCK2/DTYMK/CTPS1/TYMS/UCKL1/NME1/NME2	12
pyrimidine deoxyribonucleotide catabolic process	0.0369584	TYMP/NTHL1/UNG/SMUG1/NT5C/DUT/MBD4/TDG/NEIL2/DCTPP1/DPYD/NT5M	12
long-chain fatty-acyl-CoA biosynthetic process	0.0369584	ACSL4/ELOVL4/ACSL3/ACSBG2/HSD17B12/ACSL1/ELOVL7/ACSL6/HACD1/ELOVL6/ACSF3/ELOVL2	12
regulation of protein neddylation	0.0369584	COPS7A/COPS5/RPL5/DCUN1D5/COPS4/COPS3/RPL11/DCUN1D2/COPS2/COPS6/GPS1/COPS9	12
aspartate family amino acid biosynthetic process	0.0370426	AASS/ASNS/MTAP/MTHFD1/MTR/GOT1/MTRR/GOT2/ASNSD1/ENOPH1/APIP/AASDHPPT/MTHFD2L	13
protein-DNA complex disassembly	0.0370426	SMARCE1/SUPT16H/GRWD1/SMARCD2/SET/NFE2/RPL23/SMARCA4/MYC/SMARCC2/SSRP1/SMARCC1/ARID2	13
purine ribonucleoside metabolic process	0.0370426	ACP3/NT5C2/ADA2/PRTFDC1/MTAP/DGUOK/ICMT/GNMT/ADK/ADAL/NT5C1B/ADA/PNP	13
positive regulation of histone H3-K4 methylation	0.0370426	BRCA1/PHF20/SNW1/KANSL3/GCG/RTF1/KANSL2/SKIC8/PAXIP1/MCRS1/WDR5/CTR9/NELFE	13
mitochondrion morphogenesis	0.0370426	POLDIP2/DNM1L/SSBP1/SLIRP/PANK2/PNPT1/FEZ1/NUBPL/SUPV3L1/MFF/PLEC/FIS1/POLG2	13
response to nitric oxide	0.0370426	CFLAR/DPEP1/GUCY1B1/MTR/CDK2/CCR7/TRAF2/TXN/HNRNPD/CCNA2/ATP5F1A/AIFM1/KCNC2	13
protein export from nucleus	0.0373348	RANBP3/TPR/XPO1/RANGAP1/EMD/NUTF2/TGFB1/HSPA9/DNAJC27/PARK7/CSE1L/XPO5/XPO7/RAN/NXT1/XPO4/NUP42/TXN/ANP32B/CTDSPL2/BARD1/UHMK1/ANKLE1/RANBP3L/CDK5/XPO6/SFN/CALR/PTPN11/GAS6/CCHCR1	31
protein tetramerization	0.0382062	HSD17B10/ACACB/TP73/TRPM7/CBY1/SAMHD1/TRPA1/SSBP1/PKD2L1/ACOT13/THG1L/FARSB/CTH/CRYZ/TRPM6/CUTC/GNMT/KIF25/TRPV5/KCNC1/APPL2/TP53/ALDH9A1/SNCA/CBR4/APIP/CPSF7/MAT1A/TDO2/HOMER1/OXA1L/AQP5/HCN1/NUDT21/RRM1/TK1/RRM2/SHMT1/FARSA/SHMT2/KCNJ12/KRT10/RYR1/HSD17B8/ACACA	45
intrinsic apoptotic signaling pathway in response to DNA damage by p53 class mediator	0.0385123	KDM1A/CD44/HIPK2/TP73/MSH2/SIRT1/SNW1/PYCARD/TMEM109/MARCHF7/BRCA2/TP53/RPL26/HIPK1/HNRNPK/TRIAP1/BCL2/ATAD5/AEN/CHEK2/MUC1/TAF9B/TOPORS/TAF9	24
positive regulation of cell cycle G1/S phase transition	0.0396765	CDC6/APEX1/FAM83D/EZH2/GLI1/CCND3/HYAL1/EIF4G1/CCND2/CPSF3/TBX2/STIL/CDC73/CUL4A/RPTOR/AKT1/MEPCE/CENPJ/ADAMTS1/LSM11/SASS6/CUL4B/DDR2/TERT/RRM1/PLRG1/RRM2/MTBP/LSM10/PLCB1/CDK10/PLCG2/TFDP1/PHB2/PAGR1	35
positive regulation of cysteine-type endopeptidase activity involved in apoptotic process	0.0398457	NLRP2/BAK1/CASP8/RHOA/PDCD2/ATP2A3/SENP1/TFAP4/NLRC4/SIRT1/JAK2/PPM1F/PYCARD/PDCD5/CARD8/NOD1/CASP2/SLC1A1/DAP/FAM162A/IFT57/HTRA2/HSPE1/F3/CASP8AP2/TNFSF10/HIP1/RFPL1/PRR7/PPARG/KHDC1/ANP32B/MYC/MTCH1/UACA/PMAIP1/NLRP12/HSPD1/SNCA/RPS3/WNT3A/AIFM1/DLC1/SYK/VCP/BEX3/NKX3-1/ROBO1/SOX7/CYCS/CLEC7A/CASC2/ST20/F2R/LCK/HMGB1/MAP3K5/RACK1/FIS1/TNF	60
positive regulation of protein polymerization	0.0400819	TENM1/NCKAP1/RHOA/PFN2/CARMIL1/PYCARD/MET/GIT1/CSF3/PFN1/SLAIN2/CRACD/NCKAP1L/CCR7/PSRC1/CDK5RAP2/FCHSD2/SLAIN1/ANKRD53/TTBK1/RPS3/CDC42EP2/FER/NCK1/CARMIL2/NPHS1/ALOX15/LMOD1/ARPC2/ARF6/CDC42EP5/MLST8/PRKCE/TPPP/CKAP5/CDK5R1/PDE4DIP/FES/KIRREL1/DRG1/TOGARAM1/MTOR/DCTN1/ARL2	44
protein depolymerization	0.0402781	SCIN/STMN4/KIF2A/SPTB/WDR1/CAPZB/CARMIL1/WDR47/TPX2/HDAC6/SH3BP1/TRIOBP/SPEF1/SH3GL2/CRACD/TRPV4/PLEK/CAPZA1/ARHGEF2/DNAJC6/STMN1/CAMSAP2/VPS4B/KIF18A/TTBK2/VPS4A/NES/SWAP70/MICAL2/VILL/CKAP2/KATNB1/SH3GL1/KIF2C/ADD3/EPS8/PLEKHH2/CCSAP/CARMIL2/SPTBN4/LMOD1/MID1IP1/HDGFL3/BMERB1/MAP1A/CFL1/SPTBN2/CKAP5/GAK/CIB1/KIF18B/KIF24/KIF19/STMN3/ASPH/TWF2	56
regulation of G1/S transition of mitotic cell cycle	0.0408848	DPF1/MNAT1/FHL1/MYO16/SMARCE1/GTSE1/JADE1/SMARCA2/RBL1/CDC6/BCL7C/FBXO7/APEX1/E2F1/RBL2/CASP2/EZH2/SMARCD2/BCL7A/CCND3/HYAL1/EIF4G1/RPA2/KIF14/CCND2/CPSF3/INHBA/ECD/CDKN2C/CDK2/STIL/BTN2A2/SMARCA4/INO80/CDKN2D/PHF10/PSME3/CDK7/CDC73/CCNH/APPL2/ACTL6A/KLF4/TMEM14B/SMARCC2/CUL4A/TP53/RPTOR/AKT1/CTDSPL/MEPCE/CDKN2A/ATM/CENPJ/ADAMTS1/LSM11/SASS6/APPL1/CUL4B/PRMT2/RPL26/DDR2/PBRM1/TERT/E2F7/BRD7/WEE1/…	87
internal protein amino acid acetylation	0.0410111	BAZ1B/BRCA1/ISL1/PHF20/JADE2/ATG5/TAF2/SPI1/MBD3/JADE1/ZMPSTE24/SIRT1/NAA10/SUPT20H/PIH1D1/TAF6/PPARGC1A/BRD8/KANSL3/SF3B1/CHD5/PARK7/SET/SUPT7L/ENY2/TAF12/NFYB/NAA50/MORF4L2/USP22/DEK/YEATS4/SMO/HAT1/TAF4/MYBBP1A/ACTL6A/ATAT1/ARRB1/LEF1/BRCA2/KANSL2/SNCA/POLE3/TAF5/KAT14/CHEK1/SMARCA5/VPS72/IWS1/EOMES/YEATS2/MEAF6/DDX21/APBB1/SIN3A/SF3B5/TADA3/RUVBL1/SGF29/DMAP1/BEND3/RUVBL2/EP400/THAP7/MUC1/NAP…	77
cortical actin cytoskeleton organization	0.0418563	ANLN/AKAP11/NCKAP1/EPB41L3/EPB41L1/ECT2/RTKN/PLEK/PLS1/NCKAP1L/LLGL1/VPS4A/FHOD3/LCP1/RAB13/FMNL2/RACGAP1/CDK5/ARF6/PLEC/CALR/TNF	22
pigment granule organization	0.0418563	AP3D1/AP1M1/HPS4/ASIP/BLOC1S6/AP1S1/HPS5/ABCB6/RAB29/RAB32/RAB38/APOE/AP3B1/SHROOM2/AP3S2/HPS3/HPS6/BCL2/AP3S1/BACE2/BLOC1S5/BLOC1S3	22
regulation of viral genome replication	0.0420565	LTF/EIF2AK2/HACD3/TOP2B/PPIE/SRPK1/N4BP1/ZC3HAV1/OAS3/OAS2/IFIH1/PROX1/SLPI/VAPB/APOBEC3A/APOBEC3F/ILF3/TRIM28/TOP2A/MORC2/RSAD2/OASL/HMGA2/IFIT5/LARP1/ADAR/TASOR/PPID/BCL2/PPIH/ISG20/RESF1/RAD23A/APOBEC3B/IFIT1/IFITM1/ISG15/MPHOSPH8/PPIA/IFNL3/CNOT7/TNF/CCL5	43
telencephalon development	0.0425523	KDM1A/TACC3/UBA6/DNAH5/RTN4R/SYNE2/CDON/ASPM/RHOA/NDE1/XRCC1/WDR62/XAB2/RARB/WDR47/XRN2/LAMB1/EFHC1/NIN/RPGRIP1L/NUMBL/ATP1A3/CDK6/OGDH/EZH2/LHX2/LHX6/FGF8/SLC1A2/MDK/CORO1C/C12orf57/SRF/WNT5A/FOXP1/DLX2/UCHL5/PROX1/KIF14/INHBA/BBS2/BMP4/MKKS/BCL11B/SMO/KCNC1/NSUN5/RAN/BCAN/NARS1/AGTPBP1/AKIRIN2/TRA2B/TBR1/DAB2IP/TMEM14B/ATAT1/MGARP/SIX3/TACC2/ATIC/SEMA7A/LEF1/PEX5/ASCL1/WDR89/BBS4/DMRTA2/DLX1/TM…	123
monosaccharide metabolic process	0.042647	FUCA2/GCLC/SLC25A13/PDK2/MDH1/IGF1/PFKP/PDK3/ACACB/PGM1/ZMPSTE24/GCKR/B4GALT1/SORBS1/SIRT1/PCK2/POFUT1/SLC35A2/MLYCD/BCKDK/SLC39A14/DHDH/GSK3A/BRAT1/GCK/SLC25A11/PPARGC1A/GNB3/ENO2/UST/MAPK14/GPLD1/MAN2A1/GCG/UXS1/SLC25A12/AKR1A1/STK11/GOT1/SERP1/NLN/PFKFB2/PCK1/GNMT/ATF4/ARPP19/PDHA1/PER2/PRKAA1/SDS/CHST12/SLC37A4/KHK/SORD/G6PC3/TP53/PMAIP1/AKT1/DGKQ/MDH2/FUOM/GSTO1/TKFC/SOGA1/DLAT/PFKM/RANBP2/R…	117
protein dephosphorylation	0.0426517	PTBP1/PPP5C/CTDP1/EYA2/PTPN18/NUAK1/PPP2R5C/CDC14A/CDC14B/DUSP12/PPEF1/MTMR2/PDPR/HSP90AB1/JAK2/PPM1F/CDKN3/PPP4R3A/CDC25B/RPRD1B/TIMM50/TGFB1/CD33/MTMR4/PTPMT1/RNGTT/PPP2R5D/DUSP22/PDGFRB/PPM1G/PPP1R8/STK11/PTPA/PPP4R4/FKBP1B/MASTL/DUSP4/PPP3CC/RPAP2/NCKAP1L/SYMPK/PTPRB/PIN1/STYXL1/ARPP19/DUSP9/ILKAP/PTPRE/SWAP70/CTDSPL2/PPM1B/PPP3CA/MTMR6/SSH2/RPRD1A/TIPRL/ENSA/ACP1/CALM2/BOD1/MFHAS1/PTPRJ/DRD2…	114
internal peptidyl-lysine acetylation	0.0428474	BAZ1B/BRCA1/ISL1/PHF20/JADE2/ATG5/TAF2/SPI1/MBD3/JADE1/ZMPSTE24/SIRT1/SUPT20H/PIH1D1/TAF6/PPARGC1A/BRD8/KANSL3/SF3B1/CHD5/PARK7/SET/SUPT7L/ENY2/TAF12/NFYB/NAA50/MORF4L2/USP22/DEK/YEATS4/SMO/HAT1/TAF4/MYBBP1A/ACTL6A/ATAT1/ARRB1/LEF1/BRCA2/KANSL2/SNCA/POLE3/TAF5/KAT14/CHEK1/SMARCA5/VPS72/IWS1/EOMES/YEATS2/MEAF6/DDX21/APBB1/SIN3A/SF3B5/TADA3/RUVBL1/SGF29/DMAP1/BEND3/RUVBL2/EP400/THAP7/MUC1/NAP1L2/MC…	76
regulation of animal organ morphogenesis	0.0430209	HOXA11/BTBD7/MKS1/DMRT3/RHOA/CELSR1/PAX2/GPC4/SIX4/BMP7/SPEF1/SFRP1/PLEKHA4/DVL1/BMPR1A/FGF8/JHY/PTK7/WNT5A/RUNX2/BMP4/SIX1/SMO/GATA5/ANKRD6/AHI1/WNT10A/FGF2/ARHGEF19/CELSR2/SFRP2/GPC3/DAB2/WNT3A/APCDD1/TIAM1/VANGL2/SPRY1/FZD6/CTHRC1/FRS2/MESP1/GDNF/ROR2/AR/ROBO1/SIX2/PKHD1/VANGL1/MAGED1/FZD2/GPC6/ZNRF3/TACSTD2/MED12/WT1/ROBO2/SAPCD2/PAX9/PHB2/TNF/HOXB7	62
immunoglobulin production involved in immunoglobulin-mediated immune response	0.0432219	BTK/ERCC1/TFRC/MLH1/UNG/THOC1/RIF1/MSH2/CD40/IL27RA/TGFB1/EXOSC3/NSD2/RNF8/BCL6/MSH6/MAD2L2/SHLD2/NDFIP1/SWAP70/HSPD1/PAXIP1/TNFSF13/SANBR/RNF168/STAT6/EXO1/LIG4/ATAD5/HMCES/HLA-DOA/HLA-DMA/EXOSC6/HLA-DPB1/HLA-DPA1/HLA-DQB2/HLA-DOB/HLA-DMB	38
positive regulation of mitochondrion organization	0.0432219	SLC25A5/RALA/PLAUR/RALBP1/ZDHHC6/BAK1/VPS13D/VPS35/DNM1L/AURKA/FBXO7/MIEF1/PYCARD/PDCD5/GSK3A/SSBP1/MAPK8/PPARGC1A/CAMKK2/FAM162A/HTRA2/PARK7/TNFSF10/SPIRE1/MGARP/TP53/PMAIP1/SLC25A4/MOAP1/ENDOG/MFF/PRKN/HTT/MARCHF5/VDAC1/FIS1/PGAM5/CHCHD10	38
positive regulation of interferon-beta production	0.0435998	POLR3B/RIGI/OAS3/OAS2/POLR3G/IFIH1/IRF5/POLR3F/DHX9/FLOT1/TLR2/POLR3A/TOMM70/HMGB2/TLR3/POLR3D/PTPN11/RNF135/TBK1/POLR3C/ISG15	21
negative regulation of insulin secretion	0.0435998	SYTL4/SFRP1/PSMD9/KLF7/FKBP1B/FFAR2/GNAZ/PPP3CA/DRD2/ADRA2A/GHRL/VSNL1/INHBB/NDUFAF2/JAGN1/PTPN11/BMP8A/PRKN/KCNJ11/PIM3/FAM3D	21
regulation of smooth muscle contraction	0.0436686	TBXA2R/CALCRL/RHOA/PTGS2/TACR2/CAV1/NMU/SRF/RGS2/CHRNB4/ADRA1A/DOCK4/TNNI3/CHRM3/PLCE1/SOD1/DOCK5/ADRA2A/GHRL/ADORA1/ITGA2/NPNT/ADRB2/PTAFR/ADORA2B/ORMDL3/ZDHHC21/SPHK1/F2R/ABAT/SETD3/ADA/ADRA2B	33
homologous chromosome segregation	0.0436686	MRE11/NDC1/TRIP13/MLH1/DMC1/CCNB1IP1/UBE2B/MLH3/MND1/PSMC3IP/TEX15/ESPL1/BRIP1/C9orf78/P3H4/FANCD2/ATM/KASH5/SYCE2/PRDM9/PTTG1/SUN1/PLK1/TERB2/SYCE1/CCNE2/RNF212/MEIOC/SYCP2/EHMT2/MSH5/SYCE3/PTTG2	33
vesicle docking	0.0436686	CFTR/VAMP3/SYT1/STX7/EXOC1/STX1B/VTI1B/BLOC1S6/STX10/RAB3A/STX1A/YKT6/STX2/BVES/EXOC2/PLEK/UNC13A/EXOC4/SNAP25/STX11/STX17/RABEPK/USO1/RAB13/EXOC6B/RALB/RAB8B/RAB8A/RAB3B/CEP83/EXOC7/UNC13B/RAB12	33
response to reactive oxygen species	0.0436719	PDK2/BTK/GLRX2/BAK1/MAPK9/HYAL2/PDE8A/PAX2/GSTP1/MT3/HDAC6/SIRT1/MAPK1/APEX1/BMP7/STK24/MAPK3/TRPA1/MET/EZH2/MAPK8/COL1A1/CAMKK2/PDGFRB/UBE3A/PDCD10/ECT2/HYAL1/FOXP1/STAT1/SDC1/PARK7/ADPRS/ARG1/FKBP1B/PRDX5/TRAP1/RIPK3/APOE/H19/GCH1/PRKAA1/PCNA/AGAP3/STK26/PDGFRA/NUDT15/TXN/RIPK1/CYP1B1/SOD1/AKT1/SIGMAR1/RPS3/FER/IMPACT/PPARGC1B/AIFM1/MAPK13/MPV17L/FANCC/DDR2/FXN/ATP7A/STAT6/ENDOG/CDK1/GPR37/PDGF…	95
maintenance of location in cell	0.0442864	IBTK/CX3CL1/SCIN/CD4/TMSB10/HSPA5/VPS13D/CYBA/ATG5/AP3D1/ASPM/SRI/SLC8B1/TMEM38B/KDELR3/RANGAP1/BDKRB1/HTR2A/CORO1A/CEMIP/SLC30A4/TRPA1/JPH1/CAV1/ARHGAP21/GOLPH3/PDE4D/TBCCD1/SLC30A3/CCDC88A/PARK7/SUPT7L/FKBP1B/GPSM2/SRGN/CCR7/APOE/HRC/SYNE1/DIAPH1/DZIP1/OS9/TXN/SORL1/PLCE1/BARD1/FGF2/BBS4/AKT1/CALM2/SNCA/ANK2/HTR2C/LCN2/GSTO1/DRD2/PLCB3/CACNA1C/ANK3/AKAP6/HNRNPU/MCOLN2/THY1/HK1/TMSB15A/TMSB15B/H…	107
regulation of embryonic development	0.0445312	RPS6KA6/ACTR5/LAMA1/TLE6/TFPT/LAMA4/INO80D/INO80B/UCHL5/UTP25/RAB14/SEPTIN7/RBM19/INO80/ZBED3/ACTL6A/NIBAN2/TDG/SFRP2/CRB2/TENM4/KAT14/NOCT/INO80C/WNT3A/CCSAP/B4GALT5/RACGAP1/HESX1/YEATS2/NIPBL/INO80E/CDK1/INSR/TADA3/CFL1/DHX36/RUVBL1/SGF29/PHLDA2/PLCB1/RUVBL2/MCRS1/WDR5/RACK1/TADA2A	46
cellular response to hydrogen peroxide	0.0445312	PDE8A/PAX2/HDAC6/SIRT1/APEX1/TRPA1/MET/EZH2/PDCD10/ECT2/FOXP1/PARK7/ARG1/TRAP1/RIPK3/PRKAA1/PCNA/STK26/TXN/RIPK1/CYP1B1/SIGMAR1/RPS3/IMPACT/AIFM1/MAPK13/DDR2/FXN/STAT6/ENDOG/CDK1/GPR37/PDGFD/RELA/NET1/SPHK1/PAWR/ERN1/PYCR1/LRRK2/HDAC2/MAP3K5/SIRPA/ZNF277/RACK1/ZNF580	46
positive regulation of protein localization to membrane	0.0445337	ATP2C1/EPHA3/SORBS1/MIEF1/PGRMC1/NECAB2/CEMIP/ZDHHC2/PDCD5/AGR2/MAPK8/C2CD5/MESD/ITGB1BP1/PLS1/LRP1/ACSL3/ARHGEF16/LRP4/STAC2/AKT1/EPHA2/STAC/ANK3/WNT3A/ZDHHC5/CNST/PRKCI/CDK5/ARF6/CNPY4/MFF/NLGN2/KIF5B/PRKCE/HRAS/CDK5R1/AKAP5/CIB1/PRKN/STAC3/SLC51B/WNK3/MYO1C/TCAF1/SLC5A3/EFCAB7/RACK1/FIS1/TNF	50
protein deubiquitination	0.0447671	MPND/BRCA1/ZRANB1/USP13/TAF2/ATXN3/SART3/UIMC1/OTUB2/USP48/JOSD1/USP14/SUPT20H/USP10/USP31/BABAM1/MINDY4/TAF6/USP5/PSMD14/PARK7/UCHL5/USP35/UCHL3/SUPT7L/ENY2/TAF12/COPS5/DESI2/USP45/USP22/USP9X/TAF4/USP26/USP15/USP37/STAMBPL1/BARD1/USP3/MINDY3/TAF5/OTULIN/OTUD6B/BABAM2/UBXN1/USP24/MYSM1/USP1/ABRAXAS1/ZC3H12A/BAP1/OTUD4/VCP/OTUD1/USP39/OTUD7A/SF3B5/CDK1/TADA3/ASXL1/SGF29/YOD1/SHMT2/USP18/PRKN/BRCC…	75
viral transcription	0.0449604	CTDP1/TAF11/NUCKS1/TFAP4/SNW1/MON1B/TRIM14/TARDBP/ZNF639/SMARCA4/CCNT1/MDFIC/DHX9/POU2F3/LEF1/HMGA2/CHD1/USF1/RRP1B/PSMC3/LARP7/SP1/TRIM31/TRIM27/TRIM13/CCL5/CCL3	27
non-canonical Wnt signaling pathway	0.0453697	MKS1/CCDC88C/RHOA/IFT80/CELSR1/GPC4/NLK/SPEF1/SFRP1/PLEKHA4/SFRP4/DVL1/WNT5B/PTK7/WNT5A/ANKRD6/ARHGEF19/CELSR2/SFRP2/DAAM2/GPC3/DAB2/TIAM1/VANGL2/FZD5/FZD6/CTHRC1/ROR2/VANGL1/FZD4/FZD8/FZD2/GPC6/ZNRF3/MED12/FZD9/CSNK1E	37
cerebral cortex radially oriented cell migration	0.0453841	SYNE2/WDR47/LAMB1/LHX6/DAB2IP/LRP8/DISC1/CCDC141/SUN1/CDK5/BMERB1/COL3A1/CDK5R2/FUT10/DAB1/FBXO45/FOXG1/CDK5R1/POU3F2/RELN	20
positive regulation of peptidyl-lysine acetylation	0.0453841	BAZ1B/BRCA1/ISL1/PIH1D1/PPARGC1A/SF3B1/SOX4/DEK/PRKAA1/MYBBP1A/ARRB1/SMARCA5/DIP2A/PRKAA2/DDX21/RUVBL2/MUC1/NAP1L2/ARID5A/TADA2A	20
positive regulation of type I interferon production	0.0458239	DHX33/POLR3B/RIGI/DHX58/OAS3/OAS2/POLR3G/IFIH1/STAT1/IRF5/RAB2B/POLR3F/DHX9/FLOT1/TLR2/HSPD1/G3BP1/POLR3A/TOMM70/HMGB2/TLR3/SYK/POLR3D/DHX36/PTPN11/RNF135/TBK1/POLR3C/ISG15/PLCG2/TRIM15/CHUK	32
polyol biosynthetic process	0.0458239	SPTLC2/PCK2/ISYNA1/CYP27B1/PLEK/SPR/GOT1/PCK1/IPPK/GCH1/PCBD2/IMPA1/CYP27A1/ITPKA/FGF2/IMPA2/SNCA/PPIP5K2/PTS/QDPR/PTH1R/CYP3A4/IP6K3/ACER1/PTAFR/SPTLC3/IP6K1/SPHK1/CYP2R1/ASAH2/PLCG2/DHFR	32
membrane lipid biosynthetic process	0.0460199	DPM1/AGK/ALDH3B1/PIGQ/ST3GAL1/PIGV/PLPP1/PIGB/HACD3/PIGS/PIGH/SPTLC2/FA2H/ST3GAL4/ST8SIA4/PRKD3/ST6GALNAC5/ELOVL4/KDSR/B4GALT4/PIGT/GAL3ST1/A4GALT/PRKAA1/ALDH3B2/PEMT/B4GALNT1/SMPD4/ST6GALNAC4/PLPP2/SIRT3/PIGM/SCCPDH/DEGS1/SLC30A5/GBGT1/PGAP2/TLCD3B/PIGF/MPPE1/FUT6/B4GALT5/B4GALT3/SGPP2/PIGX/ELOVL7/PIGA/PIGO/HACD1/ACER1/ELOVL6/ORMDL3/CERS6/SPTLC3/UGT8/SPHK1/B3GNT5/DPM3/ALOXE3/ALOX12B/ENPP7/CLN8/P…	71
negative regulation of response to DNA damage stimulus	0.0463261	KDM1A/ERCC1/CD44/POLQ/XRCC1/THOC1/RIF1/OTUB2/SIRT1/THOC5/SMCHD1/FBXO5/MAD2L2/SHLD2/CYREN/HELB/AUNIP/CDKN2D/MARCHF7/DYRK3/SFRP2/RPS3/HMGA2/DYRK1A/DDIAS/RNF169/NUDT16L1/TRIAP1/BCL2/RMI2/ATAD5/MAGEF1/FANCB/CHEK2/PARPBP/MUC1/TAF9B/DDX39B/PPP1R10/RTEL1/TAF9	41
endoplasmic reticulum organization	0.0467253	SEC61A1/TRAM2/LMAN1/TMED2/TMEM38B/RAB18/UBL4A/EMC2/TLE6/WDR83OS/BNIP1/RAB3GAP2/ATL2/VAPB/EMC1/EMC6/EMC4/REEP2/ZBED3/RTN3/EMC7/SMPD4/TOR1B/PEX5/RETREG3/DOP1B/SEC16A/RETREG1/MIA3/ESYT3/REEP4/MMGT1/ARL6IP1/JAGN1/TRAM1L1/GRAMD2A/GAK/GET1/ATL3/TRDN/SHTN1/LRRK2/ATL1/SEC16B/POLR2M	45
neuromuscular junction development	0.0471021	MYCBP2/CACNB1/SIX4/SNTA1/DNAJA3/SPG11/DVL1/PPFIBP1/MESD/SIX1/ZC4H2/UNC13A/LRP4/AFG3L2/ANK3/CACNB2/PPFIBP2/GPHN/DOK7/F2R/P2RX2/COL4A5/FZD9/LRRK2/UNC13B/DCTN1	26
positive regulation of actin filament polymerization	0.0471021	TENM1/NCKAP1/RHOA/PFN2/CARMIL1/PYCARD/CSF3/PFN1/CRACD/NCKAP1L/CCR7/FCHSD2/CDC42EP2/FER/NCK1/CARMIL2/NPHS1/ALOX15/LMOD1/ARPC2/ARF6/CDC42EP5/MLST8/PRKCE/KIRREL1/MTOR	26
negative regulation of protein localization to nucleus	0.0472012	TMEM98/POLR1A/FERMT1/RAB23/UFM1/LATS1/DCLK1/MDFIC/MFHAS1/FBXO4/ANGPT1/PKIG/SIN3A/PKIA/MAGED1/APOD/NF1/ILRUN/OTUD7B	19
vesicle localization	0.0477764	STARD3NL/CUL3/TRAPPC3/AP3D1/RAB27A/AP3M2/NDE1/PICALM/TMED2/EXOC1/TRIP11/KIF3B/ASIP/RAB11A/SPG11/BLOC1S6/RAB3A/YKT6/TESK1/C17orf75/LIN7A/EXOC2/TRAPPC13/ARL6/MLPH/SDC1/KLHL12/STK11/VPS4B/COPS5/BBS2/MKKS/MYO1B/MYO5C/AP1M2/KIF1A/EXOC4/VPS4A/AP3B1/MYO1G/STAM/TOR1A/PREB/AP1AR/BBS7/USO1/PPFIA2/BBS4/MYO1F/EXOC6B/SNCA/SHROOM2/SEC16A/ARFGAP2/SAR1B/KIF5A/SYN2/MYO1E/AP3S2/SNF8/ATP13A2/BRSK1/BBS5/TRIM46/CDK5/…	99
positive regulation of nucleocytoplasmic transport	0.0480935	TPR/RIOK2/IPO5/HYAL2/PTGS2/JAK2/EMD/TGFB1/ZPR1/MAPK14/ECT2/NRDE2/TARDBP/KHDRBS1/SMO/TRIM28/RAN/XPO4/DHX9/ANP32B/CTDSPL2/ZIC1/ZC3H12A/CDK1/HDAC3/SFN/DMAP1/HCLS1/GAS6/PRKD1/EFCAB7	31
homeostasis of number of cells	0.0482623	CFLAR/SLC25A5/BTK/BAK1/PIK3CB/RC3H2/HIPK2/SPI1/FECH/PLA2G10/POLB/ST6GALNAC1/NLE1/SLC25A40/SART3/UBA5/RRN3/RCOR1/FH/JAK2/ANKRD54/MTHFD1/RASSF2/TNFSF13B/CORO1A/DNAJA3/ERCC2/DNASE2/CDK6/EZH2/SEPTIN4/CDK5RAP3/HOXB6/FOXN1/SLC11A2/TMEM14C/MAPK14/RHAG/SRF/HSPA9/SMAD5/BCL6/WDR48/STAT1/AKT3/MYB/PTBP3/GPAM/CRISPLD1/FLT3/INHBA/PKN1/NCKAP1L/INHA/SOX4/BMP4/MED1/THRA/CCR7/PRMT1/ARMCX1/SMO/RIPK3/AP3B1/KRAS/ETS1…	137
cellular response to unfolded protein	0.0489898	MBTPS2/BAK1/HSPA5/HERPUD1/EIF2AK2/ERLEC1/DERL2/DNAJC10/TMED2/ERMP1/DERL3/XBP1/STUB1/BFAR/AGR2/CDK5RAP3/WFS1/HSPA9/CTH/SERP1/COPS5/HERPUD2/VAPB/TMTC4/HSPA2/ATF4/EIF2S1/OS9/ABCB10/DAB2IP/DERL1/PARP16/MBTPS1/HSPD1/PARP8/NCK1/VCP/PTPN2/ERN1/BHLHA15/YOD1/PRKN/HSPA14/PTPN1/FICD/HSPA1L/RACK1/PIGBOS1	48
dosage compensation	0.04904	JARID2/BRCA1/PHF20/YTHDC1/MACROH2A2/SMCHD1/KANSL3/RLIM/KANSL2/HNRNPU/METTL3/EXOSC10/SUZ12/PCGF5/MCRS1/WDR5/XIST/RBM15B	18
cellular response to vitamin	0.04904	CYP24A1/CASR/SNW1/SFRP1/GDAP1/COL1A1/DCPS/FOLR1/CYP27B1/FGF23/MED1/BRIP1/IL15/FES/GAS6/NDOR1/KANK2/BGLAP	18
ventral spinal cord development	0.0493462	SCYL3/ISL1/DMRT3/GLI2/LHX3/SOX4/NKX2-2/ZC4H2/MNX1/ASCL1/FOXN4/MDGA2/SCYL1/LRP8/ISL2/PHOX2A/CD320/DAB1/HOXC10/CLN8/DYNC2H1/RELN/DCTN1/OLIG2/VSTM5	25
fatty acid metabolic process	0.049686	NDUFAB1/ACSM3/PRKAR2B/PDK2/MLXIPL/BRCA1/TBXAS1/PDK3/ACSL4/PLA2G10/HSD17B10/ABCB11/PTGS2/MGLL/HACD3/ACAT1/ACACB/AACS/SLC27A5/GSTP1/ACOX3/FMO2/CRAT/SIRT1/ACOT7/GGT5/XBP1/PNPLA3/SLC25A17/PCK2/TRIB3/HAO1/FA2H/MLYCD/DECR1/ILVBL/ETFB/GCDH/CAV1/PTGR1/PTGDS/ERLIN1/ACBD5/PPARGC1A/PTGES3/ADTRP/MAPK14/PEX7/PCCB/SCAP/ACADL/PECR/MECR/PLA2G4A/HAO2/FAAH/ELOVL4/ACOT2/ABCD4/GPAM/ACAT2/LIAS/PLP1/ACSL3/PCK1/MCEE/PA…	175
cellular aldehyde metabolic process	0.0500198	ALDH3B1/DKK3/AKR7A2/RDH11/PNPO/ALDH3A1/ALDH2/CLCN2/PARK7/AKR1A1/RDH10/GLO1/PNKD/ALDH3B2/BCO1/GRHPR/CYP1B1/ESD/ALDH9A1/TKFC/DAB2/BMP6/DHRS4/DHRS4L1/RDH13/AKR7A3/ALPL/TKT/ALDH1A1/GLYCTK/AGXT/AKR1C1/DHRS4L2/CACNA1H/ADH5	35
nuclear envelope organization	0.0504844	SPAG4/CHMP2B/ZMPSTE24/CHMP5/VRK1/EMD/NUP93/UBE2I/LMNB1/NUP155/CHMP3/NEK6/VPS4B/TARDBP/CHMP1A/VPS4A/TOR1B/TOR1A/CHMP7/SUN1/PLK1/NEMP1/REEP4/TMEM43/UBXN2A/CTDNEP1/LMNB2/RCC1/DCTN1/CHMP4A	30
dosage compensation by inactivation of X chromosome	0.0508853	JARID2/BRCA1/PHF20/YTHDC1/SMCHD1/KANSL3/RLIM/KANSL2/HNRNPU/METTL3/EXOSC10/SUZ12/PCGF5/MCRS1/WDR5/XIST/RBM15B	17
L-glutamate import	0.0508853	SLC25A13/SLC1A3/SLC1A1/SLC1A2/SLC25A12/SLC1A4/PER2/SLC3A1/VPS54/SLC7A11/GRM1/SLC1A7/ARL6IP1/SLC25A22/CLN8/SLC25A18/TNF	17
positive regulation of endocytosis	0.0513937	RAB21/FMR1/CBLL1/TFR2/SERPINE1/SFRP4/CBL/WNT5A/PPP3CC/NCKAP1L/LRP1/HIP1/APOE/CALY/PPT1/TBC1D5/AHI1/APPL2/TOR1A/FLOT1/ARRB1/ATAD1/EGF/PPP3CA/ARRB2/SNCA/GPC3/DRD2/DAB2/ANGPT1/WNT3A/APPL1/LDLRAP1/VPS28/AP2M1/ITGA2/SYK/HNRNPK/RAB31/PCSK9/NLGN1/INSR/APLN/ANKFY1/LRRK2/PLCG2/APELA	47
oogenesis	0.0513937	ERCC1/IGF1/YTHDC2/DDX20/ASPM/RPS6KA2/TRIP13/MLH1/TUT7/YTHDC1/AURKA/DMC1/CDC25B/AMH/PTN/PANX1/MDK/FBXO5/WDR77/SOHLH2/TUT4/DMRT1/RPS6/PAQR5/PDE5A/BRCA2/TAF4B/DIAPH2/ATM/FUT6/KASH5/INHBB/PTX3/METTL3/PAQR8/BCL2/PDE3A/MEIOC/NANOS3/ZP3/YTHDF2/ZNF830/EHMT2/ANG/MEIOSIN/INSL3/TUBB8	47
oligodendrocyte development	0.0516966	EIF2B3/SOX10/FA2H/ERCC2/EIF2B1/EIF2B4/EIF2B2/PLP1/MYRF/NKX2-2/NSUN5/TLR2/ASCL1/EIF2B5/TENM4/PRDM8/B4GALT5/HDAC11/TPPP/MAL/SOX11/MED12/LPAR1/ZNF488	24
positive regulation of calcium ion transmembrane transporter activity	0.0516966	EHD3/VMP1/STIM2/PPP3CC/HSPA2/CRACR2A/PPP3CA/STAC2/ATP1B1/CALM2/STAC/ANK2/GSTO1/AKAP6/KCNE2/CALM3/CDK5/CACNB2/AKAP5/STAC3/TRDN/ATP2A1/HTT/PLCG2	24
negative regulation of organelle assembly	0.0516966	BRCA1/MPHOSPH9/GDI2/SCFD1/CCP110/TESK1/TRIM37/TBC1D30/MDM1/MAK/ODF2L/STYXL1/CDK5RAP2/TBC1D7/TBC1D7-LOC100130357/FEZ1/CEP97/CDK10/KIF24/LRRK2/NBDY/EHMT2/CHMP4A/SEC22B	24
Wnt signaling pathway	0.0519973	FUZ/MKS1/CCDC88C/ISL1/WWTR1/ZRANB1/DEPDC1B/CUL3/DKK3/CDK14/ASPM/RHOA/IFT80/VPS35/NLE1/CELSR1/WNT8B/GPC4/JADE1/NLK/LRRFIP2/SOX10/CBY1/HMGXB4/RBX1/CHD8/NFATC4/SPEF1/CSNK2A1/RSPO4/FERMT1/TBL1X/EMD/AXIN1/SFRP1/CCN4/DKKL1/TLE6/TGFB1/PLEKHA4/GSK3A/CAV1/GRB10/SFRP4/DVL1/RNF43/WNT3/COL1A1/CPE/CPZ/FOLR1/MDK/CAPRIN2/GLI1/WNT5B/MAPK14/RPS12/MDFI/PTK7/CSNK1A1/CRBN/ARL6/WNT5A/IGFBP2/SDC1/BCL9/MAD2L2/WLS/KLHL1…	203
axis elongation	0.0527159	SIX4/SFRP1/PTK7/WNT5A/RDH10/BMP4/MED1/SIX1/HOXD13/TRIM28/SPRY2/SFRP2/WNT3A/SPRY1/MED12/HNF1B	16
positive regulation of isotype switching	0.0527159	TFRC/MLH1/RIF1/MSH2/CD40/TGFB1/EXOSC3/NSD2/MAD2L2/SHLD2/PAXIP1/TNFSF13/STAT6/ATAD5/HMCES/EXOSC6	16
interferon-beta production	0.0530037	RNF216/POLR3B/PYCARD/CACTIN/RIGI/OAS3/OAS2/POLR3G/IFIH1/IRF5/POLR3F/DHX9/FLOT1/TLR2/PPM1B/POLR3A/TOMM70/REL/HMGB2/TLR3/NLRC3/POLR3D/PTPN11/RNF135/TBK1/TRAIP/POLR3C/ISG15/SIRPA	29
regulation of interferon-beta production	0.0530037	RNF216/POLR3B/PYCARD/CACTIN/RIGI/OAS3/OAS2/POLR3G/IFIH1/IRF5/POLR3F/DHX9/FLOT1/TLR2/PPM1B/POLR3A/TOMM70/REL/HMGB2/TLR3/NLRC3/POLR3D/PTPN11/RNF135/TBK1/TRAIP/POLR3C/ISG15/SIRPA	29
establishment of spindle localization	0.0530037	SPDL1/NDE1/SPAG5/NDC80/ZW10/TLE6/KPNB1/CENPA/GPSM2/ENKD1/KIF25/LLGL1/ZBED3/SPIRE1/ESPL1/SPRY2/CDK5RAP2/NUSAP1/GPSM1/SPRY1/MAD2L1/PLK1/PKHD1/CFL1/SAPCD2/DYNC1H1/HTT/OOEP/DCTN1	29
fibroblast proliferation	0.0534404	IGF1/DAZAP1/ZMPSTE24/GSTP1/RRN3/CDC6/PDGFB/E2F1/EMD/SFRP1/CDK6/CAV1/PTGES3/PDGFRB/WNT5A/FN1/ECD/E2F8/CCNB1/CDC73/PDGFRA/CDK4/DHX9/RNASEH2B/DAB2IP/MYC/TP53/CCNA2/FBXO4/DDR2/NDUFS4/VEGFD/NLRC3/COL3A1/CDK1/PLA2G1B/PDGFD/CKS1B/LIG4/HRAS/CD248/SPHK1/PAWR/CTC1/GAS6/GNG2/C1QL4/NF1/LTA/ITGB3	50
regulation of generation of precursor metabolites and energy	0.0540514	NOS2/MLXIPL/IGF1/OPN3/RHOA/HDAC4/SLC4A4/NOA1/SORBS1/HTR2A/GSK3A/CHCHD2/GCK/GIT1/PPARGC1A/TRPV4/PASK/SLC25A12/PARK7/IDE/CISD1/TRAP1/PRKAA1/PPP1R3D/CCNB1/TACO1/UQCC2/IER3/KHK/PNPT1/COX17/ETFBKMT/TP53/RPTOR/IFNAR1/AKT1/SNCA/PRXL2C/PRKAA2/AK4/FBP1/ATP7A/VCP/MLST8/PRELID1/CDK1/INSR/SLC25A33/PPP1CA/EPM2AIP1/PHLDA2/PRKAG1/SHMT2/IFNLR1/IRS2/ENPP1/MTOR/ARL2/TREX1/PHB2/TNF/EIF6/IL10RB/COA8	64
cellular response to nutrient	0.0541572	PDK2/CYP24A1/CASR/NCOA1/XBP1/SNW1/SFRP1/GDAP1/COL1A1/DCPS/FOLR1/CYP27B1/SRF/FGF23/MED1/BRIP1/USF1/IL15/FES/GAS6/NDOR1/KANK2/BGLAP	23
nuclear membrane organization	0.0541572	CHMP2B/CHMP5/VRK1/EMD/UBE2I/CHMP3/NEK6/VPS4B/TARDBP/CHMP1A/VPS4A/TOR1B/TOR1A/CHMP7/PLK1/NEMP1/REEP4/TMEM43/UBXN2A/CTDNEP1/RCC1/DCTN1/CHMP4A	23
multicellular organism aging	0.0545033	ERCC1/SEC63/HYAL2/GNA11/SLC1A2/GNA13/SERP1/ADRA1A/INHBA/DDC/ARK2C/ALPL/INHBB/WRN/HELT	15
antiviral innate immune response	0.0545033	CARD8/RIGI/DHX58/DHX15/IFIH1/SENP7/CLPB/PHB1/CXCL10/NLRP6/RNF135/IFIT1/ATAD3A/TRIM31/PHB2	15
regulation of telomere capping	0.0545033	ERCC1/XRCC1/MAP3K4/MAPKAPK5/MAPK1/MAPK3/RAD50/NEK2/HNRNPD/NABP2/ATM/NEK7/AURKB/USP7/RTEL1	15
regulation of protein serine/threonine kinase activity	0.0546279	PRKAR2B/TENM1/LTF/MNAT1/PIK3CB/IPO5/RHOA/HYAL2/DRD4/MAP3K13/FGFR1/GSTP1/MAP3K4/ERP29/TFAP4/CDC6/SIRT1/FBXO7/PDGFB/CDKN3/SLC8A3/TELO2/CD40/BMP7/TRIB3/CDK5RAP1/HTR2A/FLT1/AXIN1/PYCARD/CSK/CEMIP/SFRP1/PIH1D1/TGFB1/CDC37/CAV1/EZH2/TESK1/GTPBP4/BCCIP/CDK5RAP3/MAP2K6/RAPGEF2/HIPK3/GTF2H1/TPD52L1/SASH1/CCND3/PDGFRB/PDCD10/WNT5A/RGS2/PROX1/CCND2/FLT3/CDKN2C/BMP4/TRAF2/PKMYT1/CCNT1/CDKN2D/APOE/LATS1/PPARG…	164
viral process	0.0549503	ST3GAL1/CSDE1/CD4/PTBP1/LTF/YTHDC2/EIF2AK2/ATG5/CTDP1/TAF11/HYAL2/NUCKS1/TFRC/PVR/SCARB1/ST6GAL1/HACD3/TOP2B/CHMP2B/PPIE/CHMP5/TFAP4/SRPK1/HSP90AB1/PCSK5/LGALS1/EIF3L/EIF3D/SNW1/FMR1/HTATSF1/HTR2A/KPNA3/N4BP1/PARD6A/MON1B/SLC1A5/GSK3A/ZC3HAV1/CAV1/EIF3B/TRIM14/EIF3A/CCL8/EFNB3/ST3GAL4/OAS3/OAS2/MAN2A1/CSNK1A1/SPCS1/IFIH1/MOGS/STAT1/CHMP3/CR2/PROX1/VPS4B/IDE/TARDBP/CD80/ZNF639/WWP1/SLPI/VAPB/NUP15…	188
protein localization to microtubule cytoskeleton	0.0556593	NUDCD3/SPAG5/PCM1/SNX10/AURKA/FAM83D/CEP192/PARD6A/DVL1/TTK/CEP72/WRAP73/STIL/TTBK2/DIAPH1/ABHD17C/KIF20B/BBS4/CEP131/HNRNPU/DISC1/MAP1A/MAPRE2/C2CD3/CEP83/CCDC14/CHAMP1/NUP62	28
hexose metabolic process	0.0560911	FUCA2/SLC25A13/PDK2/MDH1/IGF1/PFKP/PDK3/ACACB/PGM1/ZMPSTE24/GCKR/B4GALT1/SORBS1/SIRT1/PCK2/POFUT1/SLC35A2/MLYCD/BCKDK/SLC39A14/GSK3A/BRAT1/GCK/SLC25A11/PPARGC1A/GNB3/ENO2/MAPK14/GPLD1/MAN2A1/GCG/SLC25A12/STK11/GOT1/SERP1/NLN/PFKFB2/PCK1/GNMT/ATF4/ARPP19/PDHA1/PER2/PRKAA1/SDS/SLC37A4/KHK/SORD/G6PC3/TP53/PMAIP1/AKT1/DGKQ/MDH2/FUOM/TKFC/SOGA1/DLAT/PFKM/RANBP2/FUT6/HK1/GALK2/GHRL/SLC45A3/ADPGK/ADIPOR…	104
anaphase-promoting complex-dependent catabolic process	0.0562078	CDC27/CUL3/ANAPC5/UBE2S/CDC20/CDK2/ANAPC13/ANAPC11/ANAPC1/ANAPC10/PLK1/UBE2C/CDC26/ANAPC7	14
outer dynein arm assembly	0.0562078	ZMYND10/DNAH5/DNAAF6/ODAD1/DNAL1/DNAI1/DNAH8/DNAAF11/DNAAF5/DNAAF2/CCDC103/ODAD3/ODAD4/DNAAF4	14
liver morphogenesis	0.0562078	CFLAR/CUL3/XBP1/FGL1/PTN/MDK/GLI1/RPS6KA1/PROX1/MED1/NOTCH2/WNT3A/CEBPB/TNF	14
establishment of planar polarity	0.0563393	FUZ/MKS1/RHOA/WDR1/CELSR1/GPC4/DLG3/SPEF1/RPGRIP1L/SFRP1/PLEKHA4/DVL1/JHY/PTK7/WNT5A/ANKRD6/ARHGEF19/CELSR2/NPHP1/SFRP2/GPC3/DAB2/TIAM1/BRSK1/VANGL2/INTU/FZD6/CTHRC1/TTC8/ROR2/PKHD1/VANGL1/FZD2/GPC6/ZNRF3/MED12/SAPCD2	37
establishment of tissue polarity	0.0563393	FUZ/MKS1/RHOA/WDR1/CELSR1/GPC4/DLG3/SPEF1/RPGRIP1L/SFRP1/PLEKHA4/DVL1/JHY/PTK7/WNT5A/ANKRD6/ARHGEF19/CELSR2/NPHP1/SFRP2/GPC3/DAB2/TIAM1/BRSK1/VANGL2/INTU/FZD6/CTHRC1/TTC8/ROR2/PKHD1/VANGL1/FZD2/GPC6/ZNRF3/MED12/SAPCD2	37
organelle fusion	0.0564203	VPS41/ZDHHC6/BAK1/VAMP3/SYT1/TFRC/STX7/CHMP2B/CHMP5/HUWE1/STX1B/VTI1B/CORO1A/SPG11/GDAP1/STX10/ANKRD27/RAB3A/STX1A/CHCHD3/RAB34/MTCH2/STX2/C2CD5/THG1L/BNIP1/CHMP3/MFN2/YIPF4/CHMP1A/VPS4A/SNAP25/VAV3/STX11/TGFBRAP1/TBC1D4/STX17/USO1/AFG3L2/RAB13/SNAP47/SNCA/CLTRN/CHMP7/PIP4K2A/VPS8/ATP13A2/SEPTIN8/STOML2/RAB8B/RAB8A/STXBP6/MFF/CDK1/SYT9/MFN1/PARL/SPHK1/RAB39A/MIGA1/VPS33B/PRKN/ANKFY1/ERC2/OPA1/SAM…	73
regulation of glomerular filtration	0.056589	CYBA/PDGFB/PTPRO/ADORA1/F2R/GAS6/EMP2	7
heart induction	0.056589	WNT5A/BMP4/GATA5/WNT3A/MESP1/ROBO1/ROBO2	7
acetyl-CoA biosynthetic process from pyruvate	0.056589	PDK2/PDK3/DLD/PDHX/PDHA1/DLAT/PDHB	7
ornithine metabolic process	0.056589	OTC/ALDH18A1/ARG2/ODC1/ARG1/ASL/AZIN2	7
phosphatidylethanolamine biosynthetic process	0.056589	CHKA/CEPT1/SELENOI/ETNK1/ETNK2/ALOX15/PCYT2	7
purine deoxyribonucleoside monophosphate metabolic process	0.056589	NT5C2/DGUOK/NT5C/ADK/DCK/ADA/PNP	7
macropinocytosis	0.056589	CARMIL1/STX1B/PYCARD/MAPKAPK3/APPL2/APPL1/MAPKAPK2	7
Golgi vesicle budding	0.056589	TMED2/GOLPH3/ARFGAP2/PRKCI/TMED10/MYO18A/ARFGAP3	7
regulation of cilium beat frequency involved in ciliary motility	0.056589	CFAP20/BBS2/MKKS/BBS4/CCSAP/TTLL6/BBS1	7
nuclear mRNA surveillance	0.056589	EXOSC7/EXOSC5/EXOSC8/EXOSC9/ZCCHC7/EXOSC10/EXOSC6	7
cell proliferation involved in metanephros development	0.056589	BMP7/PDGFRB/STAT1/EGR1/MYC/GPC3/WT1	7
regulation of phosphatidylcholine metabolic process	0.056589	SCARB1/RAB38/ACSL3/LDLR/APOC1/LPCAT1/ABCA3	7
regulation of organelle transport along microtubule	0.056589	NEFH/STK11/FEZ1/TRIM58/TRIM46/BORCS5/CNIH2	7
nucleolar chromatin organization	0.056589	DDX11/SIRT1/SUV39H1/RRP8/SMARCA5/PHF8/BEND3	7
positive regulation of hepatocyte proliferation	0.056589	CFLAR/XBP1/PTN/MDK/MED1/WNT3A/TNF	7
positive regulation of apoptotic signaling pathway	0.057481	NOX1/IL20RA/BCLAF1/MAPK9/HYAL2/DNM1L/SIRT1/JAK2/TIMP3/NFATC4/SRPX/PYCARD/SFRP1/GSDME/CAV1/CASP2/SEPTIN4/CTSC/TPD52L1/VNN1/HTRA2/PARK7/TNFSF10/INHBA/EEF1E1/PLAGL2/TRAF2/STYXL1/ADORA2A/RIPK3/TRAF7/EIF5A/DAB2IP/CTSV/MYC/RIPK1/TP53/PMAIP1/SOD1/IL19/RPL11/RPS3/NCK1/RPL26/INHBB/RNF183/RET/PDIA3/NKX3-1/RPS7/MAL/PPP1CA/PTPN2/MAGED1/PRKRA/LCK/FAF1/WWOX/SIAH1/NF1/TRIM39/RACK1/FIS1/LTB/TNF/TNFSF12	66
pinocytosis	0.057775	CARMIL1/SNX5/STX1B/PYCARD/EHD4/CAV1/MAPKAPK3/PPT1/APPL2/AHSG/APPL1/MAPKAPK2/ANKFY1	13
regulation of mRNA 3'-end processing	0.057775	ZC3H3/SNRPA/YTHDC1/ZC3H14/CPEB3/CDC73/NCBP1/BARD1/CPSF7/VIRMA/LEO1/NUDT21/DHX36	13
positive regulation of cell adhesion mediated by integrin	0.057775	TGFB2/IFT74/FERMT1/NCKAP1L/PODXL/SFRP2/CXCL13/SYK/RET/RAC3/CIB1/ITGB3/CCL5	13
positive regulation of intrinsic apoptotic signaling pathway	0.0579969	NOX1/IL20RA/BCLAF1/DNM1L/SIRT1/GSDME/CAV1/SEPTIN4/VNN1/PARK7/PLAGL2/STYXL1/RIPK3/EIF5A/MYC/TP53/PMAIP1/SOD1/IL19/RPL11/RPS3/NCK1/RPL26/RNF183/NKX3-1/RPS7/PTPN2/PRKRA/LCK/SIAH1/RACK1/FIS1	32
protein-containing complex disassembly	0.0580389	SCIN/STMN4/ATG5/VMP1/DHX8/KIF2A/SPTB/WDR1/SMARCE1/CAPZB/CARMIL1/CHMP2B/ZMPSTE24/WDR47/CHMP5/TPX2/SUPT16H/HDAC6/SH3BP1/TRIOBP/SPEF1/GSPT1/DNAJC17/ZFAND1/GRWD1/SH3GL2/SMARCD2/CRACD/TRPV4/MTRF1L/CHMP3/PLEK/CAPZA1/ARHGEF2/DNAJC6/STMN1/CAMSAP2/SET/VPS4B/ETF1/KIF18A/NFE2/RPL23/SMARCA4/TTBK2/MTRFR/CHMP1A/EIF5A/VPS4A/NES/SWAP70/MICAL2/UBQLN1/VILL/CKAP2/CALCOCO2/STX17/MYC/PEX5/SMARCC2/KATNB1/SH3GL1/KIF2C/…	109
regulation of translational elongation	0.0591288	AARS1/CPEB3/DPH1/DPH5/EIF5A/DPH2/DPH6/EIF4A3/SRP9/EIF5A2/METTL18/EIF5AL1	12
pore complex assembly	0.0591288	NDC1/NUP93/GSDMD/NUP98/NUP107/PDZD11/NUP153/AHCTF1/NUP205/CCT8/TSPAN33/CCT3	12
negative regulation of type I interferon-mediated signaling pathway	0.0591288	TTLL12/SAMHD1/CACTIN/OAS3/ADAR/METTL3/PTPN2/USP18/ISG15/YTHDF2/CNOT7/TREX1	12
endoplasmic reticulum to Golgi vesicle-mediated transport	0.0591598	CUL3/GOPC/TRAPPC3/LMAN1/BCAP29/TMED2/ZW10/ERGIC2/SCFD1/SEC22C/KDELR3/TRIP11/SEC23B/YKT6/GOLT1B/TRAPPC13/ERGIC1/SCAP/KLHL12/TMED5/YIPF4/SEC22A/VAPB/IER3IP1/TMED7/RINT1/COG3/STX17/SORL1/PREB/USO1/CNIH4/TEX261/SEC16A/HYOU1/SEC24D/SAR1B/MIA3/MPPE1/SEC13/COPG2/VCP/TRAPPC9/YIF1B/TRAPPC11/LMAN2/TMED10/GOLT1A/YIF1A/TRAPPC5/YIPF6/COPG1/CREB3L2/P4HB/INSIG1/LRRK2/TRAPPC4/PGAP1/CTAGE9/SEC16B/TRAPPC2B/SEC22B	62
single strand break repair	0.0593747	TDP1/ERCC8/XRCC1/SIRT1/APTX/PARP1/LIG4/XNDC1N	8
mitotic spindle elongation	0.0593747	BIRC5/KIF4A/CDCA8/KIF23/INCENP/RACGAP1/AURKB/PRC1	8
N-acetylneuraminate metabolic process	0.0593747	ST3GAL1/ST6GAL1/RENBP/CMAS/GNPDA1/GNE/GNPDA2/NANP	8
somatic hypermutation of immunoglobulin genes	0.0593747	POLQ/POLB/MLH1/UNG/MSH2/SAMHD1/MSH6/EXO1	8
negative regulation of cell adhesion mediated by integrin	0.0593747	SERPINE1/HRG/SWAP70/CYP1B1/PDE3B/JAM3/PTPN11/MUC1	8
endosomal vesicle fusion	0.0593747	VPS41/VPS4A/TGFBRAP1/VPS8/SPHK1/ANKFY1/SAMD9/VPS16	8
dopamine biosynthetic process	0.0593747	VPS35/TGFB2/ALDH2/PARK7/GCH1/DDC/SNCA/GPR37	8
dopamine uptake involved in synaptic transmission	0.0593747	DRD4/PARK7/TOR1A/SNCA/DRD2/GDNF/RAB3B/PRKN	8
catecholamine uptake involved in synaptic transmission	0.0593747	DRD4/PARK7/TOR1A/SNCA/DRD2/GDNF/RAB3B/PRKN	8
alditol phosphate metabolic process	0.0593747	GPD2/GPAM/RFK/GPD1L/ACP6/ABHD6/GPAT2/GK	8
ectodermal placode formation	0.0593747	SIX4/PROX1/TBX2/SIX1/EDA/FRS2/NRG3/HDAC2	8
ectodermal placode morphogenesis	0.0593747	SIX4/PROX1/TBX2/SIX1/EDA/FRS2/NRG3/HDAC2	8
regulation of histone H4 acetylation	0.0593747	BRCA1/ATG5/ZMPSTE24/SIRT1/PIH1D1/ARRB1/IWS1/MUC1	8
protein localization to nuclear envelope	0.0593747	INTS13/OSBPL8/NUTF2/LMNB1/NUP155/NUP54/PLK1/LMNB2	8
pre-mRNA cleavage required for polyadenylation	0.0593747	CSTF2/NCBP1/TUT1/CPSF7/CPSF4/CPSF2/NUDT21/CSTF2T	8
negative regulation of nuclear-transcribed mRNA catabolic process, deadenylation-dependent decay	0.0593747	CSDE1/YBX1/TENT4A/SYNCRIP/DHX9/HNRNPD/HNRNPU/PAIP1	8
extraembryonic membrane development	0.0593747	MAP3K4/TMED2/BMP7/DNAJB6/E2F8/PAXIP1/FZD5/E2F7	8
regulation of adipose tissue development	0.0593747	SPI1/NCOA1/SIRT1/KLF7/PPARG/SORL1/GHRL/PLAAT3	8
negative regulation of synapse organization	0.0593747	NFATC4/PGRMC1/WNT5A/TLR2/PTPN13/ROBO2/SLIT1/ARHGEF15	8
melanosome organization	0.0594228	AP3D1/AP1M1/HPS4/ASIP/BLOC1S6/AP1S1/HPS5/ABCB6/RAB29/RAB32/RAB38/APOE/AP3B1/SHROOM2/AP3S2/HPS3/HPS6/AP3S1/BACE2/BLOC1S5/BLOC1S3	21
positive regulation of protein import into nucleus	0.0594228	TPR/IPO5/HYAL2/PTGS2/JAK2/TGFB1/ZPR1/MAPK14/ECT2/TARDBP/SMO/TRIM28/RAN/ZIC1/ZC3H12A/CDK1/HDAC3/DMAP1/HCLS1/PRKD1/EFCAB7	21
negative regulation of establishment of protein localization	0.0601032	CYP51A1/ERLEC1/DRD4/DERL2/LMAN1/ERP29/DERL3/PPM1F/RANGAP1/FERMT1/SYTL4/NDFIP2/CSK/SFRP1/PSMD9/ADTRP/RAB23/PARK7/KLF7/ITGB1BP1/FKBP1B/UFM1/FFAR2/GNAZ/SERGEF/RHBDF2/APOE/NDFIP1/RSAD2/MDFIC/OS9/TXN/BARD1/PPP3CA/DRD2/ADRA2A/ANGPT1/RAB11FIP1/GHRL/PKDCC/VSNL1/INHBB/NDUFAF2/CDK5/C11orf65/PKIG/IL12A/PKIA/JAGN1/PTPN11/YOD1/F2R/BMP8A/UBE2G2/PRKN/INSIG1/KCNJ11/LRRK2/APOD/NF1/SVIP/PIM3/FAM3D/UBE2J1/RSC1A1	65
heart field specification	0.0601615	ISL1/LRP2/WNT5A/BMP4/GATA5/WNT3A/FOXH1/MESP1/RBPJ/ROBO1/ROBO2	11
positive regulation of vascular permeability	0.0601615	TACR2/TJP1/TGFB1/TRPV4/APOE/BMP6/ANGPT1/UCN/PDE3A/FGFBP3/PTP4A3	11
IMP metabolic process	0.0601615	ADSS2/NT5C2/AMPD2/NT5C/PAICS/PPAT/ATIC/GART/PFAS/PNP/ADSL	11
midbody abscission	0.0601615	CHMP2B/CHMP5/KIF20A/CHMP3/VPS4B/CHMP1A/VPS4A/CEP55/CHMP7/MITD1/CHMP4A	11
positive regulation of neuron migration	0.0601615	WDR62/RAPGEF2/MDK/ARHGEF2/DAB2IP/PLAA/KIF20B/NIPBL/NSMF/SHTN1/RELN	11
regulation of protein localization to membrane	0.0602419	ARHGAP44/ATP2C1/EPHA3/PICALM/GPC4/STX7/HECTD1/SORBS1/MIEF1/VTI1B/PGRMC1/NECAB2/CSK/CEMIP/ZDHHC2/PDCD5/TGFB1/AGR2/SLC1A1/MAPK8/C2CD5/RAP1A/MESD/ITGB1BP1/PLS1/LRP1/ACSL3/ARHGEF16/VPS4A/LRP4/CLTC/STAC2/AKT1/EPHA2/STAC/GPC3/SLC7A11/ANK3/DAB2/ZDHHC7/WNT3A/ZDHHC5/MMP14/APPL1/LDLRAP1/AP2M1/CNST/PKDCC/PRKCI/CDK5/ARF6/CNPY4/MFF/AR/NLGN2/KIF5B/PRKCE/NETO2/HRAS/CDK5R1/AKAP5/GPC6/CIB1/PRKN/STAC3/SLC51B/NHLRC…	81
mechanosensory behavior	0.060571	ETV1/SLC1A3/NRXN2/DRD2/STRBP/CNTNAP2/NRXN1/HTT/TIFAB	9
negative regulation by host of viral transcription	0.060571	NUCKS1/TFAP4/TARDBP/ZNF639/POU2F3/HMGA2/PSMC3/CCL5/CCL3	9
negative regulation by host of viral process	0.060571	LTF/NUCKS1/CCL8/EIF2AK4/PTX3/ZC3H12A/PSMC3/PRKN/ZBED1	9
spindle elongation	0.060571	BIRC5/KIF4A/CDCA8/KIF23/KIF11/INCENP/RACGAP1/AURKB/PRC1	9
phosphorylation of RNA polymerase II C-terminal domain	0.060571	GTF2H1/GTF2H3/CCNT1/PPIL4/CDK7/CCNH/NCBP1/GTF2H4/GTF2H5	9
protein transport along microtubule	0.060571	RAB27B/CEP131/DLG2/SPAG17/KIF5A/NETO1/MAP1A/KIF5C/KIF5B	9
microtubule-based protein transport	0.060571	RAB27B/CEP131/DLG2/SPAG17/KIF5A/NETO1/MAP1A/KIF5C/KIF5B	9
negative regulation of mitochondrial outer membrane permeabilization involved in apoptotic signaling pathway	0.060571	GCLC/SLC25A5/BAK1/TMEM14A/IER3/SLC25A4/MPV17L/ACAA2/FZD9	9
positive regulation of phospholipid transport	0.060571	ABCB4/TMEM30A/APOA1/APOE/ATP8A2/DBI/ABCA3/PRELID1/TRIAP1	9
negative regulation of B cell apoptotic process	0.0607182	BCL6/FOXP1/BCL2/ORMDL3/AURKB/IRS2/NOC2L/ADA/SLC39A10/MIR17HG	10
fucose metabolic process	0.0607182	FUCA2/POFUT1/FUOM/FUT6/FUT10/FUT1/FUT2/B3GLCT/FUT4/FPGT	10
DNA ligation	0.0607182	LIG3/RAD51/XRCC1/LIG1/TOP2A/APTX/XRCC4/LIG4/HMGB1/XRCC6	10
methionine metabolic process	0.0607182	MTAP/MTHFD1/SMS/MTR/MTRR/GNMT/ENOPH1/APIP/MAT1A/MTHFD2L	10
copper ion transport	0.0607182	FKBP4/CP/SLC11A2/STEAP3/CUTC/STEAP4/SLC31A1/COX17/ATP7A/MMGT1	10
neuron cell-cell adhesion	0.0607182	NRXN3/NRXN2/CNTN4/NLGN4X/NCAM2/RET/NLGN1/NLGN2/CDK5R1/NRXN1	10
microvillus assembly	0.0607182	FSCN1/PLD1/FXYD5/KLF5/RAPGEF2/PODXL/STK26/TNIK/RAPGEF6/MYO1A	10
collagen-activated signaling pathway	0.0607182	GP6/JAK2/COL1A1/ITGA11/DDR2/ITGA2/SYK/OSCAR/COL4A5/COL4A6	10
regulation of substrate adhesion-dependent cell spreading	0.0609582	PKP2/ST6GAL1/FBLN1/CARMIL1/CASS4/TRIOBP/TESK1/C1QBP/MDK/CORO1C/CSPG5/APOA1/ITGB1BP1/AP1AR/DOCK5/DAB2/ARPC2/MELTF/PTK2/RAC3/LIMS1/FGA/RCC2/CALR/MYADM/TACSTD2/EFNA5/CIB1/P4HB/SPRY4/ITGB3	31
cell-cell signaling by wnt	0.0610802	FUZ/MKS1/CCDC88C/ISL1/WWTR1/ZRANB1/DEPDC1B/CUL3/DKK3/CDK14/ASPM/RHOA/IFT80/VPS35/NLE1/CELSR1/WNT8B/GPC4/JADE1/NLK/LRRFIP2/SOX10/CBY1/HMGXB4/RBX1/CHD8/NFATC4/SPEF1/CSNK2A1/RSPO4/FERMT1/TBL1X/EMD/AXIN1/SFRP1/CCN4/DKKL1/TLE6/TGFB1/PLEKHA4/GSK3A/CAV1/GRB10/SFRP4/DVL1/RNF43/WNT3/COL1A1/CPE/CPZ/FOLR1/MDK/CAPRIN2/GLI1/WNT5B/MAPK14/RPS12/MDFI/PTK7/CSNK1A1/CRBN/ARL6/WNT5A/IGFBP2/SDC1/BCL9/MAD2L2/WLS/KLHL1…	203
regulation of cellular respiration	0.0614128	NOS2/MLXIPL/OPN3/RHOA/NOA1/PPARGC1A/TRPV4/PARK7/IDE/CISD1/TRAP1/UQCC2/PNPT1/IFNAR1/SNCA/AK4/ATP7A/VCP/PRELID1/SLC25A33/SHMT2/IFNLR1/ARL2/TREX1/TNF/IL10RB	26
primary neural tube formation	0.0616653	RALA/FUZ/MKS1/CC2D2A/CELSR1/PAX2/TULP3/LRP2/TMED2/HECTD1/TGFB2/MTHFD1/BMP7/CLUAP1/SFRP1/TGFB1/COBL/LHX2/DVL1/PFN1/FOLR1/PTK7/WNT5A/IFT57/MTHFD1L/LIAS/STIL/BMP4/KIF20B/BBS4/PRKACB/SFRP2/ADM/VANGL2/IFT122/DLC1/FZD6/CTHRC1/SEMA4C/RPS7/RARG/GLMN/FZD2/RGMA/MED12/OPA1/BRD2	47
brain morphogenesis	0.0622333	CTNNA2/PAX2/FGF8/WNT5A/OTX1/UCHL5/AKT3/BBS2/MKKS/SMO/BBS4/SLC4A10/FANCD2/FANCC/HESX1/FZD6/TUBA1A/BBS1/SLIT1/NF1	20
regulation of post-transcriptional gene silencing	0.0622333	PUM2/ELAVL1/ZMPSTE24/FMR1/TGFB1/EIF4G1/XPO5/BMP4/PPARG/MYCN/ZC3H10/DHX9/TP53/WTIP/TIAL1/ADAR/TERT/FOCAD/HOXB-AS3/DND1	20
response to ketone	0.0632801	CFTR/CFLAR/HOXA11/ABCB4/TBXA2R/CPS1/CYBA/MAOB/GNB1/TFAP4/TGFB2/HDAC6/SIRT1/JAK2/MTAP/SOX10/PCK2/ACOD1/SFRP1/PLAT/TGFB1/SLC5A5/CAV1/CA9/RPS6KB1/DCPS/CBL/RWDD1/GOLPH3/UBE3A/FOXP1/PARK7/ARG1/PTGFR/PCK1/TRERF1/PTGER2/NKX2-2/CCR7/CSN1S1/ELK1/HOXD13/RPL27/PRKAA1/SERPINF1/PCNA/NASP/HMGCS2/CDK4/TLR2/FDX1/ADCY3/CYP1B1/HNRNPD/ABHD2/NTRK3/AKT1/PARP1/VPS54/SRD5A1/PSPH/EIF4E/ATP5F1A/LARP1/AIFM1/ACE/CALM3/PRKA…	95
regulation of DNA binding	0.0636234	KDM1A/PLAUR/ISL1/IGF1/HIPK2/SRI/ZMPSTE24/TFAP4/JAK2/NFKBIA/E2F1/ACD/ERCC2/TGFB1/LHX2/MAPK8/MDFI/PARK7/MAD2L2/NEK2/HJURP/ZC4H2/SMO/TRIM28/HABP4/PPARG/PER2/HEY2/TXN/KLF4/NIBAN2/LEF1/EGF/ZNF593/PARP1/CALM2/HMGA2/POU4F1/CEBPG/CALM3/HMGB2/ITGA2/CDT1/SIN3A/SOX11/SUMO3/PRKN/RNF220/H1-0/HMGB1/HDAC2/ILRUN/ZNF675/AGER/CSNK2B/NME1/PINX1	57
maintenance of location	0.0636644	CIAPIN1/IBTK/CX3CL1/SCIN/CD4/LDAF1/CPS1/TMSB10/HSPA5/VPS13D/CYBA/SOAT1/ATG5/AP3D1/ASPM/PLA2G10/SCARB1/LMAN1/SRI/ACACB/KEAP1/SLC8B1/OSBPL8/TMEM38B/SIRT1/KDELR3/RANGAP1/BDKRB1/NFKBIA/HTR2A/CORO1A/CEMIP/SLC30A4/TRPA1/JPH1/SQLE/NFKBIB/FCER2/CAV1/ARHGAP21/MDFI/GOLPH3/PDE4D/TBCCD1/SLC30A3/AUP1/CCDC88A/PARK7/APOA1/LDAH/SUPT7L/FKBP1B/GPSM2/SRGN/FFAR2/CCR7/APOE/HRC/SYNE1/LATS1/DIAPH1/PPARG/ANGPTL3/DZIP1/H…	154
protein targeting to ER	0.0645292	SEC62/SEC63/HSPA5/HERPUD1/SEC61A1/TRAM2/SRP54/UBL4A/SEC61B/MAN1A1/GLP1R/SPCS1/SPCS2/SPCS3/SEC61G/SRP9/VPS54/SRPRB/HYOU1/SRP19/SRP68/TRAM1L1/SRP72/SGTB/CHMP4A	25
dorsal/ventral pattern formation	0.0646984	HOXA11/MKS1/TLL1/DMRT3/GLI2/WNT8B/TULP3/AXIN1/SFRP1/HOXA2/LHX2/LHX3/BMPR1A/FGF8/WNT3/GLI1/MDFI/TTC21B/BMP4/NKX2-2/SMO/FOXA1/GSC/LRP4/SIX3/ASCL1/FOXN4/ACVRL1/PRKACB/GPR161/TBC1D32/WNT3A/WDR19/NBL1/MICOS10-NBL1/INTU/SP8/CXXC4/ARL13B/SOSTDC1/FOXG1/DSCAML1/GREM2/AIDA/RNF220/DYNC2H1	46
very long-chain fatty acid metabolic process	0.0651642	HACD3/SLC27A5/ELOVL4/ACOT2/ABCD4/HSD17B4/PEX5/SLC27A2/ACSL1/ELOVL7/ACSL6/HACD1/SLC27A4/ACOX2/ELOVL6/ABCD2/ACOT1/HACD4/ELOVL2	19
regulation of intracellular estrogen receptor signaling pathway	0.0651642	BRCA1/ISL1/UBA5/UFSP2/UFM1/MED1/FOXA1/LATS1/PARP1/CNOT9/SKP2/FOXH1/AR/STRN3/KANK2/LBH/PHB2/DNAAF4/PAGR1	19
response to topologically incorrect protein	0.065209	MBTPS2/ERP44/BAK1/CUL3/HSPA5/JKAMP/HERPUD1/EIF2AK2/ATXN3/ERLEC1/UFD1/RNF126/DERL2/DNAJC10/TMED2/HDAC6/HSP90AB1/ERMP1/DERL3/XBP1/DNAJC3/STUB1/BFAR/AGR2/CDK5RAP3/WFS1/HSPA9/AUP1/HSPE1/EDEM3/MFN2/CTH/SERP1/COPS5/HERPUD2/VAPB/TMTC4/HSPA2/SDF2L1/ATF4/F12/EIF2S1/AKIRIN2/OS9/ABCB10/UGGT1/TOR1B/TOR1A/DAB2IP/DERL1/PARP16/MBTPS1/CREB3L4/HSPD1/MANF/NGLY1/PARP8/NCK1/STT3B/VCP/KBTBD6/TMEM129/DNAJC18/PTPN2/ERN…	76
protein K48-linked ubiquitination	0.0653975	UBE3C/RNF216/CUL3/CUL1/RNF4/RNF126/UBE2D1/UBE2T/UBE2K/HACE1/RFFL/RBX1/BFAR/RNF8/UBE3A/UBE2B/KBTBD7/UBE2D2/UBE2Q2/SKP2/FBXO38/KBTBD6/BTRC/TRIM44/RNF34/UBE2C/ZNRF2/UBE2G2/PRKN/PPIA/PELI1/TOPORS/RNF5/TRIM31	34
myeloid cell homeostasis	0.0655131	CFLAR/SLC25A5/BTK/BAK1/PIK3CB/HIPK2/SPI1/FECH/PLA2G10/SLC25A40/UBA5/RCOR1/JAK2/ANKRD54/MTHFD1/ERCC2/DNASE2/CDK6/CDK5RAP3/HOXB6/SLC11A2/TMEM14C/MAPK14/RHAG/SRF/HSPA9/SMAD5/BCL6/STAT1/MYB/PTBP3/INHBA/NCKAP1L/INHA/BMP4/MED1/THRA/PRMT1/ETS1/ABCB10/IREB2/RPS6/RPS24/SOD1/DYRK3/SLC25A38/LYAR/NCAPG2/MFHAS1/SLC7A11/CEBPG/FANCC/ALAS2/ADAR/RACGAP1/TRIM58/BAP1/HMGB2/SFXN1/JAM3/INPP5D/AHSP/KLF13/SP3/STAT5B/PT…	79
regulation of establishment of planar polarity	0.0673956	MKS1/RHOA/CELSR1/GPC4/SPEF1/SFRP1/PLEKHA4/DVL1/JHY/PTK7/WNT5A/ANKRD6/ARHGEF19/CELSR2/SFRP2/GPC3/DAB2/TIAM1/VANGL2/FZD6/CTHRC1/ROR2/PKHD1/VANGL1/FZD2/GPC6/ZNRF3/MED12/SAPCD2	29
positive regulation of cytokinesis	0.0678187	POLDIP2/CUL3/RHOA/CDC14A/CDC14B/BIRC5/CDC6/CDC25B/KIF3B/CSPP1/ECT2/CHMP3/KIF14/CIT/CDCA8/KIF23/KIF20B/DRD2/INCENP/RACGAP1/PRKCE/AURKB/OR2A4/NUP62	24
heme metabolic process	0.0678187	COX10/FECH/BLVRB/TMEM14A/SRRD/PGRMC1/ABCC1/BLVRA/HPX/SLC11A2/TMEM14C/ABCB6/UROD/ABCB7/ABCB10/IREB2/TMEM14B/PPOX/SLC25A38/ALAS2/BDH2/FXN/SLC6A9/HMBS	24
negative regulation of DNA recombination	0.0678187	POLQ/MLH1/THOC1/RIF1/MSH2/SMCHD1/MSH3/BCL6/MSH6/MAD2L2/ZRANB3/SHLD2/HELB/NDFIP1/ANKLE1/RMI2/MAGEF1/FANCB/H1-10/PARPBP/H1-2/H1-0/BLM/RTEL1	24
DNA catabolic process	0.0682154	XRN2/APEX1/DNASE2/DNASE2B/VPS54/REXO4/ATM/AIFM1/EXOG/DFFA/ENDOG/DNASE1L2/DFFB/SETMAR/ISG20/CIDEA/ST20/TREX1	18
cell death in response to hydrogen peroxide	0.0682154	PDE8A/HDAC6/MET/PDCD10/FOXP1/PARK7/TRAP1/STK26/TXN/RIPK1/SIGMAR1/DDR2/ENDOG/GPR37/PAWR/PYCR1/LRRK2/RACK1	18
regulation of meiotic nuclear division	0.0682154	RPS6KA2/TRIP13/RAD51AP1/FBXO5/RAD1/WNT5A/CDC20/UBE2B/PRDM7/DMRT1/FBXO43/PRDM9/PDE3A/CALR/GPR3/PLCB1/OOEP/MEIOSIN	18
respiratory system development	0.0683517	FLT4/RC3H2/GLI2/CELSR1/TULP3/TP73/IFT25/ADAMTS2/RBBP9/TBX5/TMEM38B/MAPK1/SIX4/SMCHD1/LAMA1/MAPK3/ESRP2/RPGRIP1L/RAB3A/AIMP2/PHF14/AGR2/LHX3/BMPR1A/FGF8/PTGES3/GLI1/LTA4H/TIMELESS/PTK7/SRF/MAN2A1/LOX/PDGFRB/WNT5A/CLCN2/EIF4G1/LOXL3/PROX1/ARG1/RDH10/TBX2/DPPA4/SPDEF/BMP4/THRA/ELK1/SIX1/FGFRL1/FOXA1/FOXJ1/RIDA/AP3B1/SFTPD/KRAS/HMGCS2/MYCN/PDGFRA/SPRY2/LEF1/ASCL1/RPL13A/RCN3/GPC3/HIKESHI/SLC7A11/THRB…	96
positive regulation of growth	0.0686457	EXTL3/IGF1/RUFY3/CYBA/YBX3/RHOA/SYT1/DERL2/MAP3K13/ACACB/RIMS1/TBX5/TGFB2/KLHL22/PPM1F/CSNK2A1/ADNP2/SFRP1/MEGF8/DDX49/BRAT1/AGR2/BMPR1A/FGF8/WNT3/RPS6KB1/WFS1/ZPR1/GLI1/RASAL1/MAPK14/SRF/DNPH1/HYAL1/EIF4G1/TFCP2L1/FN1/RPS6KA1/PROX1/MAPKAP1/GPAM/SERP1/PLS1/TBX2/ZNF639/EXOSC9/BBS2/MKKS/MACF1/SMO/INO80/PARP2/UNC13A/EXOSC2/ATP8A2/HEY2/GH2/NCBP1/PLAA/SEMA7A/FGF2/PEX5/BBS4/RPTOR/RNF157/AKT1/SFRP2/DRD2…	116
lipid oxidation	0.0697613	HSD17B10/ABCB11/ACAT1/ACACB/ACOX3/FMO2/CRAT/SLC25A17/HAO1/MLYCD/DECR1/ILVBL/ETFB/GCDH/PPARGC1A/MAPK14/PEX7/ACADL/HAO2/ABCD4/ACAT2/ECHS1/HACL1/PRKAA1/HSD17B4/ALDH1L2/APPL2/ETFBKMT/PEX5/SLC27A2/SAMD1/AKT1/CYP4V2/AUH/ACOXL/TYSND1/ADIPOR1/ALOX15/PEX13/BDH2/ACSM1/ACAA2/ECI1/ACOX2/ETFDH/ABCD2/MTLN/ALOXE3/ALOX12B/IRS2/APOD/ADH5/ECI2/ACAD11/AMACR	55
regulation of cyclin-dependent protein kinase activity	0.0697613	MNAT1/IPO5/TFAP4/CDC6/HSP90AB1/FBXO7/PDGFB/CDKN3/CDK5RAP1/CDC37/GTPBP4/BCCIP/CDK5RAP3/GTF2H1/CCND3/PROX1/CCND2/CDKN2C/PKMYT1/CCNT1/CDKN2D/CDKN1C/LATS1/MEN1/CCNB1/CDK7/PSRC1/CCNH/CCNJL/SPDYE1/CDK5RAP2/HERC5/AKT1/CCNA2/TTBK1/CCNB3/CDKN2A/HHEX/CCNB2/CDC25C/CCNF/CCNYL1/CDC25A/PLK1/CDK5R2/CCNE2/SFN/CDK5R1/SPDYE7P/BLM/SPDYC/CCNI2/IPO7/SPDYE3/SPDYE6	55
positive regulation of protein secretion	0.0701332	CFTR/ISL1/IGF1/CASR/ACSL4/VPS35/SRI/AACS/OXCT1/ACHE/DNM1L/GNA11/EXOC1/TGFB2/JAK2/PCK2/MYOM1/SYTL4/PARD6A/TGFB1/CD33/GCK/EXPH5/PSMD9/GPLD1/GOLPH3/GCG/WLS/GPR68/SERP1/PFKFB2/SOX4/FFAR2/ADORA2A/PPARG/CHRM3/MYH10/IER3IP1/LRRC8A/TLR2/MPC2/GLUD1/PFKM/BMP6/TTN/GHRL/ATP13A2/VSNL1/NKX6-1/ARF6/APBB1/NLGN2/MYRIP/TMED10/PLA2G1B/PRKCE/PPID/FGA/RPH3AL/PLCB1/ABAT/RFX6/IRS2/PPIA/MYO18A/UNC13B/ANG/DOC2B	68
ketone biosynthetic process	0.0712921	DKK3/COQ9/LHB/DKKL1/COQ5/CLCN2/EGR1/UBIAD1/SIRT5/COQ3/COQ10A/NDUFA9/DGKQ/PDSS1/ADM/DAB2/BMP6/FDXR/COQ8A/PDSS2/COQ7/CACNA1H/PPTC7	23
positive regulation of smooth muscle contraction	0.0713844	TBXA2R/RHOA/PTGS2/TACR2/NMU/SRF/ADRA1A/CHRM3/GHRL/ITGA2/NPNT/PTAFR/SPHK1/F2R/ABAT/ADA/ADRA2B	17
regulation of actin filament polymerization	0.0718777	SCIN/TENM1/TMSB10/ELN/NCKAP1/ARFGEF1/RHOA/PFN2/SPTB/PAK3/CAPZB/CARMIL1/ARHGAP28/PLEKHG2/TRIOBP/CORO1A/PYCARD/CSF3/PFN1/CRACD/CAPZA1/NCKAP1L/ARHGAP40/MKKS/CCR7/LATS1/FHOD3/VILL/ARPC5L/FCHSD2/BBS4/SSH2/HAX1/RASA1/DAAM2/ADD3/ESAM/CDC42EP2/FER/EPS8/NCK1/TMSB15A/TMSB15B/CARMIL2/SPTBN4/NPHS1/ALOX15/LMOD1/ARPC2/ARF6/CDC42EP5/MLST8/PRKCE/SPTBN2/PFN4/MYADM/HCLS1/KIRREL1/MTOR/TWF2/CYFIP1	61
forebrain cell migration	0.0723252	SYNE2/RHOA/WDR47/LAMB1/EFHC1/OGDH/LHX6/SRF/DAB2IP/PEX5/DRD2/LRP8/HTR6/PEX13/DISC1/CCDC141/SUN1/CDK5/BMERB1/COL3A1/ARL13B/ROBO1/CDK5R2/FUT10/DAB1/FBXO45/FOXG1/CDK5R1/POU3F2/NRG3/LRRK2/RELN	32
regulation of ATP-dependent activity	0.072648	LTF/MNAT1/CASR/VMP1/ATP1B3/PFN2/MCM2/DNAJC10/DNAJB11/MSH2/SIRT1/AHSA1/SNRNP70/SSBP1/PFN1/MSH3/TNNC1/MSH6/HSPA2/POT1/TNNI3/DHX9/TP53/ATP1B1/GTF2H2/HNRNPU/OXA1L/VMA21/SETMAR/IFIT1/ATP2A1/MYH6/PLN/DNAJC9/PAM16/UHRF1	36
regulation of RNA stability	0.0739209	CSDE1/SLC11A1/TNFRSF1B/NSUN2/THRAP3/PUM2/RC3H2/YBX3/YBX1/ELAVL1/IGF2BP2/EXOSC7/MLH1/EXOSC5/TRAF5/TUT7/DIS3/CNOT3/KHSRP/FUS/HNRNPC/ZC3H14/APEX1/E2F1/FMR1/DDX49/EXOSC3/CPEB3/LARP4B/DCPS/MAPK14/TENT4A/FASTKD2/EXOSC8/TARDBP/EXOSC9/FASTKD3/PCID2/TRAF2/FXR2/EXOSC2/DKC1/RIDA/TUT4/SYNCRIP/DHX9/RC3H1/TBRG4/PNPT1/FASTKD1/HNRNPD/CNOT6L/PARN/NT5C3B/AKT1/SERBP1/POLR2D/CNOT9/METTL14/NAF1/CELF1/NOCT/RBM46/BOLL/…	94
porphyrin-containing compound metabolic process	0.0745996	COX10/FECH/EIF2AK1/BLVRB/TMEM14A/SRRD/PGRMC1/ABCC1/BLVRA/HPX/SLC11A2/TMEM14C/ABCB6/UROD/ABCB7/ABCB10/SUCLA2/IREB2/RSAD1/TMEM14B/PPOX/SLC25A38/ALAS2/BDH2/FXN/SLC6A9/HMBS	27
homologous chromosome pairing at meiosis	0.0745996	MRE11/NDC1/TRIP13/MLH1/DMC1/CCNB1IP1/UBE2B/MLH3/MND1/PSMC3IP/TEX15/BRIP1/P3H4/FANCD2/KASH5/SYCE2/PRDM9/SUN1/TERB2/SYCE1/CCNE2/RNF212/MEIOC/SYCP2/EHMT2/MSH5/SYCE3	27
programmed necrotic cell death	0.0745996	CFLAR/YBX3/CASP8/DNM1L/RNF31/TRPM7/PYGL/CAV1/ARHGEF2/ADPRS/TRAF2/RIPK3/MUTYH/RIPK1/CASP6/TP53/PARP1/SLC25A4/AIFM1/TLR3/MLKL/NLRP6/FZD9/PELI1/MAP3K5/TNF/PGAM5	27
L-glutamate transmembrane transport	0.0746652	SLC25A13/SLC1A3/SLC1A1/SLC1A2/SLC25A12/SLC1A4/PER2/SLC3A1/SLC7A11/GRM1/SLC1A7/ARL6IP1/SLC25A22/CLN8/SLC25A18/TNF	16
regulation of hydrogen peroxide-induced cell death	0.0746652	PDE8A/HDAC6/MET/FOXP1/PARK7/TRAP1/STK26/TXN/RIPK1/DDR2/ENDOG/GPR37/PAWR/PYCR1/LRRK2/RACK1	16
positive regulation of B cell mediated immunity	0.0749612	BTK/TFRC/MLH1/RIF1/MSH2/CD40/FCER2/TGFB1/EXOSC3/NSD2/HPX/MAD2L2/SHLD2/PAXIP1/TNFSF13/STAT6/NOD2/ATAD5/HMCES/EXOSC6/LTA/TNF	22
positive regulation of immunoglobulin mediated immune response	0.0749612	BTK/TFRC/MLH1/RIF1/MSH2/CD40/FCER2/TGFB1/EXOSC3/NSD2/HPX/MAD2L2/SHLD2/PAXIP1/TNFSF13/STAT6/NOD2/ATAD5/HMCES/EXOSC6/LTA/TNF	22
amino sugar metabolic process	0.0749612	ST3GAL1/PGM3/ST6GAL1/OVGP1/GNPNAT1/RENBP/CMAS/GNPDA1/UAP1/CTBS/SLC35A3/CHIT1/CHST7/GNE/EXTL2/GNPDA2/ALDH1A1/B4GALNT2/NANP/DPAGT1/CHST1/GFPT1	22
organelle localization by membrane tethering	0.0758672	CFTR/VAMP3/VMP1/SYT1/STX7/EXOC1/STX1B/VTI1B/BLOC1S6/STX10/RAB3A/STX1A/YKT6/STX2/BVES/EXOC2/PLEK/VAPB/RAB3IP/UNC13A/EXOC4/SNAP25/STX11/STX17/RABEPK/USO1/RAB13/EXOC6B/RALB/ESYT3/RAB8B/RAB8A/RAB3B/CEP83/ATP2A2/GRAMD2A/EXOC7/UNC13B/RAB12	39
necrotic cell death	0.076385	CFLAR/HEBP2/YBX3/CASP8/MT3/DNM1L/RNF31/TRPM7/PYGL/GSDME/CAV1/ARHGEF2/ADPRS/TRAF2/RIPK3/MUTYH/RIPK1/CASP6/TP53/PARP1/SLC25A4/TMEM123/AIFM1/DDR2/UCN/TLR3/MLKL/NLRP6/FZD9/PELI1/MAP3K5/COX2/MTCO2P12/TNF/PGAM5	35
regulation of actin polymerization or depolymerization	0.0769625	SCIN/TENM1/WAS/TMSB10/ELN/NCKAP1/ARFGEF1/RHOA/PFN2/SPTB/WDR1/PAK3/CAPZB/CARMIL1/ARHGAP28/PLEKHG2/SH3BP1/TRIOBP/CORO1A/PYCARD/CSF3/PFN1/CRACD/PLEK/CAPZA1/CIT/NCKAP1L/ARHGAP40/MKKS/CCR7/LATS1/SWAP70/FHOD3/VILL/ARPC5L/FCHSD2/BBS4/SSH2/HAX1/RASA1/DAAM2/ADD3/ESAM/CDC42EP2/FER/EPS8/PLEKHH2/NCK1/TMSB15A/TMSB15B/CARMIL2/SPTBN4/NPHS1/ALOX15/LMOD1/ARPC2/ARF6/CDC42EP5/MLST8/PRKCE/SPTBN2/PFN4/MYADM/HCLS1/KIR…	69
cytosolic transport	0.0775681	SPAG9/HEATR5B/EHD3/EIPR1/VAMP3/FHIP1B/VPS35/CLTCL1/RNF126/RAB21/ERC1/MTMR2/SNX5/MAPK1/GGA1/VTI1B/ARFRP1/CLN5/CORO1A/MAPK3/TMEM87A/SNX16/STX10/ANKRD27/SNX8/YKT6/RGP1/VPS29/BLTP3B/GOLT1B/CHMP3/PLEKHA3/RAB29/RAB14/ARL1/HEATR5A/KIF1A/TBC1D5/RBSN/TBC1D14/HOOK1/SORL1/ACTR2/PREPL/AP1AR/PPFIA2/CLTC/DOP1B/VPS54/ASB15/DENND2A/RAB41/PIP4K2A/VPS26B/DAB2/KIF5A/SNF8/TRIM46/ARFIP1/RHOBTB3/KIF5B/GOLT1A/UBE2O/MYO…	81
cerebral cortex radial glia-guided migration	0.0780476	SYNE2/WDR47/LAMB1/DAB2IP/LRP8/DISC1/SUN1/CDK5/BMERB1/COL3A1/CDK5R2/DAB1/FOXG1/CDK5R1/RELN	15
telencephalon glial cell migration	0.0780476	SYNE2/WDR47/LAMB1/DAB2IP/LRP8/DISC1/SUN1/CDK5/BMERB1/COL3A1/CDK5R2/DAB1/FOXG1/CDK5R1/RELN	15
GMP metabolic process	0.0780476	NT5C2/GMPR2/IMPDH1/PAICS/PPAT/ATIC/DLG2/ADK/GART/GMPS/IMPDH2/PFAS/ADA/CARD11/ADSL	15
receptor clustering	0.0785233	ITGAL/CHRDL1/DNAJA3/ZDHHC2/PTN/DVL1/NRXN2/MESD/ITGB1BP1/SLITRK3/APOE/LRP4/SLC7A11/THY1/WDR19/CDK5/NLGN1/NLGN2/GPHN/SSNA1/NRXN1/SHISA7/FZD9/SHISA6/RELN/FRRS1L	26
adipose tissue development	0.0785233	CASR/PUM2/SPI1/ACAT1/RASAL2/OXCT1/NCOA1/SIRT1/XBP1/SPTLC2/PPARGC1A/KLF7/PPARG/VPS13B/SPART/HMGCS2/CDK4/SORL1/BBS4/ARID5B/GHRL/PAXIP1/PGRMC2/HRAS/PLAAT3/AMER1	26
positive regulation of miRNA transcription	0.0785233	SPI1/TGFB2/PDGFB/KLF5/TGFB1/BMPR1A/SRF/MYB/EGR1/SMARCA4/FOXA1/PPARG/ETS1/KLF4/MYC/FGF2/TP53/GNL3/TERT/AR/APLN/RELA/FOSL1/WT1/TEAD1/TNF	26
vesicle coating	0.0788385	CUL3/TRAPPC3/AP3D1/AP3M2/TMED2/TRAPPC13/KLHL12/PREB/SEC16A/ARFGAP2/SAR1B/AP3S2/TRAPPC9/TRAPPC11/TMED10/AP3S1/TRAPPC5/TRAPPC4/ARFGAP3/SEC16B/TRAPPC2B	21
serine family amino acid metabolic process	0.0788385	GCLC/SEPHS1/PHGDH/MTHFD1/HAO1/CTH/TST/SCLY/RIDA/PSAT1/SDS/GCSH/PSPH/SLC7A11/GART/AGXT/SHMT1/GLDC/DHFR2/SHMT2/DHFR	21
axonemal dynein complex assembly	0.0788385	ZMYND10/DNAH5/DNAAF6/ODAD1/DNAH7/DNAL1/DNAI1/DNAH8/DNAAF11/TTC12/DNAI4/DRC1/DNAAF5/DNAAF2/CCDC103/DNAAF3/DNAH2/ODAD3/ODAD4/DNAAF10/DNAAF4	21
positive regulation of miRNA metabolic process	0.0800812	SPI1/TGFB2/PDGFB/KLF5/TGFB1/BMPR1A/SRF/MYB/EGR1/SMARCA4/FOXA1/PPARG/ETS1/KLF4/MYC/PNPT1/FGF2/TP53/ZC3H12A/GNL3/TERT/AR/APLN/RELA/HRAS/FOSL1/WT1/TEAD1/TNF/GAS5	30
mitochondrial electron transport, cytochrome c to oxygen	0.0815144	COX6B1/COX7C/COX4I1/COX7B/AFG1L/COX5B/COX6C/CYCS/COX8A/COX5A/COX2/COX1/COX3/MTCO2P12	14
positive regulation of oligodendrocyte differentiation	0.0815144	TNFRSF1B/TP73/PRMT5/PTN/MDK/NKX2-2/TLR2/ZNF365/TENM4/NKX6-1/HDAC2/MTOR/OLIG2/ZNF488	14
cell communication by electrical coupling involved in cardiac conduction	0.0815144	PKP2/SRI/TBX5/ATP1A3/CAV1/PDE4D/FKBP1B/HRC/ATP1B1/CALM2/CACNA1C/CALM3/GJC1/TRDN	14
germ cell development	0.0821141	CFTR/ERCC1/IGF1/TBPL1/NSUN2/YTHDC2/PITHD1/DDX20/ASPM/PSME4/RPS6KA2/TRIP13/AFF4/MLH1/SPAG6/SMARCA2/TUT7/YTHDC1/GMCL1/AURKA/RFX2/SLC26A3/DLD/MSH2/TDRD1/SRPK1/DMC1/CCNB1IP1/CDC25B/AMH/PTN/IFT56/RPS6KB1/PANX1/MDK/GLI1/ACRBP/FBXO5/RNF8/SMAD5/IQCG/ROPN1B/PCSK4/CHD5/WDR77/ARMC2/UBE2B/SLIRP/SOHLH2/RNF2/IFT81/SEMG2/BBS2/BMP4/PANK2/MKKS/HSPA2/RAN/VPS13B/HOOK1/TUT4/DZIP1/BRIP1/DMRT1/RPS6/KNL1/PAQR5/BRDT/MNS…	141
negative regulation of Ras protein signal transduction	0.0826824	ARHGAP44/CUL3/TGFB2/MET/TNFAIP1/KCTD10/RASAL1/RIPOR2/BCL6/MFN2/STMN1/TRIM67/MAPKAP1/ADRA1A/SPRY2/DAB2IP/ARHGAP24/SPRY1/DLC1/FBP1/CCDC125/SPRY4/NF1/STMN3/NUP62	25
Golgi to plasma membrane protein transport	0.0829372	ATP2C1/VAMP3/GGA1/ARFRP1/GGA2/CSK/RAB34/GOLPH3/ACSL3/BBS2/PHAF1/MACF1/PREPL/ANK3/CNST/PKDCC/RAB31/BBS1/RACK1/RSC1A1	20
regulation of isotype switching	0.0829372	TFRC/MLH1/THOC1/RIF1/MSH2/CD40/IL27RA/TGFB1/EXOSC3/NSD2/BCL6/MAD2L2/SHLD2/NDFIP1/PAXIP1/TNFSF13/STAT6/ATAD5/HMCES/EXOSC6	20
regulation of gene silencing by RNA	0.0829372	PUM2/ELAVL1/ZMPSTE24/FMR1/TGFB1/EIF4G1/XPO5/BMP4/PPARG/MYCN/ZC3H10/DHX9/TP53/WTIP/TIAL1/ADAR/TERT/PRKRA/HOXB-AS3/DND1	20
negative regulation of lymphocyte apoptotic process	0.0829372	ST3GAL1/ARG2/DOCK8/BCL6/FOXP1/GPAM/BMP4/BCL11B/IDO1/TSC22D3/RAG1/BCL2/ORMDL3/AURKB/IRS2/NOC2L/ADA/SLC39A10/MIR17HG/CCL5	20
pyrimidine-containing compound catabolic process	0.0829372	TYMP/NTHL1/UNG/CDADC1/ALDH6A1/SMUG1/NT5C/APOBEC3A/APOBEC3F/DUT/MBD4/TET1/TDG/NEIL2/APOBEC3B/DCTPP1/ENTPD5/DPYD/ENTPD4/NT5M	20
regulation of protein binding	0.0831047	POLDIP2/PLXND1/KDM1A/DDX11/CDON/HIPK2/HDAC4/ATP2A3/AURKA/MFNG/PDGFB/NFATC4/TRIB3/MAPK3/STUB1/CAV1/LFNG/DVL1/MAPK8/CSF3/RAPGEF2/CAPRIN2/BAG2/LOX/WNT5A/EPB41L5/GCG/PLCL1/PARK7/ITGB1BP1/IDE/IFIT2/TEX14/LRP1/SLPI/USP9X/BMP4/GTF2F1/SYMPK/PIN1/TTBK2/DNAAF11/GNL3L/APOE/TRIM28/RAN/PRMT7/NES/DZIP1/DERL1/FLOT1/SORL1/TDG/ARRB2/AKT1/RPL11/NVL/RALB/TTBK1/DAB2/ANGPT1/WNT3A/TIAM1/LDLRAP1/MITD1/ACE/DISC1/EFHB/TE…	91
regulation of actin filament length	0.0841174	SCIN/TENM1/WAS/TMSB10/ELN/NCKAP1/ARFGEF1/RHOA/PFN2/SPTB/WDR1/PAK3/CAPZB/CARMIL1/ARHGAP28/PLEKHG2/SH3BP1/TRIOBP/CORO1A/PYCARD/CSF3/PFN1/CRACD/PLEK/CAPZA1/CIT/NCKAP1L/ARHGAP40/MKKS/CCR7/LATS1/SWAP70/FHOD3/VILL/ARPC5L/FCHSD2/BBS4/SSH2/HAX1/RASA1/DAAM2/ADD3/ESAM/CDC42EP2/FER/EPS8/PLEKHH2/NCK1/TMSB15A/TMSB15B/CARMIL2/SPTBN4/NPHS1/ALOX15/LMOD1/ARPC2/ARF6/CDC42EP5/MLST8/PRKCE/SPTBN2/PFN4/MYADM/HCLS1/NEB…	70
protein localization to cytoskeleton	0.0843068	NUDCD3/SPAG5/PCM1/SNX10/AURKA/FAM83D/CEP192/HTR2A/PARD6A/DVL1/TTK/CEP72/WRAP73/STIL/TTBK2/DIAPH1/ABHD17C/KIF20B/BBS4/CEP131/HNRNPU/DISC1/MAP1A/MAPRE2/C2CD3/CEP83/CCDC14/CHAMP1/NUP62	29
viral budding via host ESCRT complex	0.0850382	CHMP2B/CHMP5/CHMP3/VPS4B/CHMP1A/VPS4A/MVB12A/CHMP7/VPS37A/SNF8/VPS28/VPS37D/CHMP4A	13
hepatocyte proliferation	0.0850382	CFLAR/XBP1/FGL1/PTN/MDK/GLI1/RPS6KA1/PROX1/MED1/NOTCH2/WNT3A/CEBPB/TNF	13
epithelial cell proliferation involved in liver morphogenesis	0.0850382	CFLAR/XBP1/FGL1/PTN/MDK/GLI1/RPS6KA1/PROX1/MED1/NOTCH2/WNT3A/CEBPB/TNF	13
postsynaptic neurotransmitter receptor internalization	0.0850382	AP2B1/RALA/AP2S1/DRD4/OPHN1/HIP1/CALY/ATAD1/AP2M1/AP2A1/DNM3/LPAR1/ITGB3	13
postsynaptic endocytosis	0.0850382	AP2B1/RALA/AP2S1/DRD4/OPHN1/HIP1/CALY/ATAD1/AP2M1/AP2A1/DNM3/LPAR1/ITGB3	13
negative regulation of intrinsic apoptotic signaling pathway by p53 class mediator	0.0850382	KDM1A/CD44/RRN3/SIRT1/MARCHF7/ARMC10/TRIAP1/BCL2/ATAD5/PRKN/MUC1/TAF9B/TAF9	13
positive regulation of B cell activation	0.0866106	BTK/SPI1/TFRC/MLH1/RIF1/MSH2/XBP1/CD40/TNFSF13B/TGFB1/EXOSC3/NSD2/BCL6/MAD2L2/SHLD2/NCKAP1L/PCID2/VAV3/AKIRIN2/WNT3A/PAXIP1/MMP14/TNFRSF13C/TNFSF13/SYK/STAT6/NOD2/CD320/INPP5D/GPR183/BCL2/STAT5B/ATAD5/HMCES/IRS2/ADA/SLC39A10/PELI1/CARD11/EXOSC6	40
response to hydrogen peroxide	0.0867197	GLRX2/BAK1/PDE8A/PAX2/HDAC6/SIRT1/APEX1/STK24/TRPA1/MET/EZH2/COL1A1/PDGFRB/UBE3A/PDCD10/ECT2/FOXP1/STAT1/SDC1/PARK7/ARG1/FKBP1B/TRAP1/RIPK3/PRKAA1/PCNA/STK26/TXN/RIPK1/CYP1B1/SOD1/SIGMAR1/RPS3/IMPACT/AIFM1/MAPK13/DDR2/FXN/STAT6/ENDOG/CDK1/GPR37/PDGFD/BCL2/RELA/NET1/FOSL1/SPHK1/PAWR/ERN1/PYCR1/LRRK2/HDAC2/MAP3K5/SIRPA/ZNF277/RACK1/HBA1/ZNF580/HP	60
miRNA processing	0.0870943	PUM2/TUT7/ZMPSTE24/SRRT/AGO1/TGFB1/SRSF3/NUP155/HNRNPA2B1/BMP4/AGO3/H19/MYCN/TUT4/ZC3H10/NCBP1/TP53/ADAR/SNIP1/TERT/METTL3/PRKRA/SPOUT1/HOXB-AS3	24
protein kinase A signaling	0.0872715	PDE4A/GAL/MYOM1/AIP/GCG/AKAP7/AKAP12/LCP1/PRKACB/RAB13/AKAP6/TTN/SPATC1L/ADRB2/FSHR/AKAP5/LRRK2/PJA2/TCP11X1	19
pigment cell differentiation	0.0872715	USP13/AP3D1/RAB27A/AP1M1/GNA11/HPS4/SOX10/BLOC1S6/ANKRD27/RAB32/RAB38/ADAMTSL4/BCL2/ADAMTS20/MITF/BLOC1S5/SLC24A5/BLOC1S3/ENPP1	19
regulation of post-transcriptional gene silencing by RNA	0.0872715	PUM2/ELAVL1/ZMPSTE24/FMR1/TGFB1/EIF4G1/XPO5/BMP4/PPARG/MYCN/ZC3H10/DHX9/TP53/WTIP/TIAL1/ADAR/TERT/HOXB-AS3/DND1	19
aminoglycan biosynthetic process	0.0880984	HS3ST1/ST3GAL1/PDGFB/CEMIP/TGFB1/UGDH/B3GAT1/ST3GAL4/GCNT2/UST/PDGFRB/HYAL1/SLC10A7/B4GALT4/CHPF/HS3ST3B1/CHST12/EGF/CLTC/CHST7/EXT2/HS3ST3A1/ANGPT1/PXYLP1/B4GALT5/CSGALNACT2/B3GNT2/DSEL/B4GAT1/CHST1/B3GALT6/B3GNT3/CHST13/CHST15/AP2A1/HEXA	36
lens morphogenesis in camera-type eye	0.088577	HIPK2/PITX3/PROX1/BMP4/ATF4/ABI2/EPHA2/MEIS1/SHROOM2/HIPK1/SOX11/TDRD7	12
I-kappaB phosphorylation	0.088577	CX3CL1/ERC1/PRDX4/TRAF2/DAB2IP/TLR2/AKT1/TLR3/PLCG2/SIRPA/CHUK/TNF	12
serine family amino acid biosynthetic process	0.088577	SEPHS1/PHGDH/MTHFD1/HAO1/CTH/PSAT1/PSPH/AGXT/SHMT1/DHFR2/SHMT2/DHFR	12
Rab protein signal transduction	0.088577	RAB21/MADD/RAB35/DENND1A/RAB30/RAB15/RAB39B/RAB33B/DENND4A/RAB39A/DENND4B/RAB12	12
regulation of Rac protein signal transduction	0.088577	ARHGAP44/PIK3CB/SH3BP1/SSX2IP/KBTBD7/KRAS/ARHGAP24/ARHGAP17/ARF6/KBTBD6/NF1/STMN3	12
regulation of tubulin deacetylation	0.088577	FRY/HDAC6/PRKAA1/NEK3/KAT14/PRKAA2/YEATS2/TADA3/TPPP/SGF29/WDR5/TADA2A	12
positive regulation of mitochondrial fission	0.088577	RALA/RALBP1/VPS35/DNM1L/AURKA/MIEF1/SPIRE1/MFF/PRKN/MARCHF5/FIS1/PGAM5	12
regulation of cell maturation	0.088577	MAP3K13/AURKA/KIF14/BCL11A/TBX6/TRIM58/RET/RAC3/BCL2/CLEC7A/LRRK2/TCP11X1	12
regulation of alternative mRNA splicing, via spliceosome	0.0887867	PTBP1/CELF2/THRAP3/RBFOX1/YTHDC1/FMR1/HNRNPL/KHDRBS1/SMU1/NSRP1/FXR2/KHDRBS3/HNRNPA1/TRA2B/WTAP/RBMX/CELF1/SAP18/HNRNPU/SRSF12/MAGOH/HNRNPA0/PUF60/RBM11/RBM20/RNPS1/RBM15B/RBM8A	28
regulation of cell projection assembly	0.089828	ZMYND10/RALA/ARHGAP44/TENM1/FUZ/ANLN/WAS/IFT88/MPHOSPH9/SDCCAG8/SYNE2/GDI2/ATG5/NCKAP1/PFN2/FSCN1/PLD1/CAPZB/PALM/PLEK2/FMR1/KLF5/CCP110/CAV1/COBL/TESK1/PFN1/CORO1C/TBC1D30/MAK/RIPOR2/SRF/DPYSL3/HRG/ACTR3/CCDC88A/WRAP73/ODF2L/SEPTIN7/CCR7/RAB3IP/PODXL/FXR2/DZIP1/ODF2/ACTR2/PLCE1/ABI2/MNS1/ARHGAP24/BBS4/BCAS3/EPHA2/ATG3/MYO10/TBC1D7/TBC1D7-LOC100130357/DCDC2/DAAM2/DOCK11/CDC42EP2/FER/EPS8/CENPJ/WA…	89
respiratory tube development	0.0902947	FLT4/RC3H2/GLI2/CELSR1/TULP3/TP73/IFT25/ADAMTS2/RBBP9/TBX5/TMEM38B/PCSK5/MAPK1/LAMA1/MAPK3/ESRP2/RAB3A/AIMP2/PHF14/AGR2/LHX3/BMPR1A/FGF8/PTGES3/GLI1/LTA4H/TIMELESS/PTK7/SRF/MAN2A1/LOX/PDGFRB/WNT5A/CLCN2/EIF4G1/LOXL3/PROX1/ARG1/RDH10/TBX2/DPPA4/SPDEF/BMP4/THRA/ELK1/FOXA1/FOXJ1/RIDA/AP3B1/SFTPD/KRAS/HMGCS2/MYCN/PDGFRA/SPRY2/ASCL1/RPL13A/RCN3/GPC3/HIKESHI/SLC7A11/THRB/SAV1/ZIC3/MMP14/ACE/PKDCC/SPRY1…	86
intrinsic apoptotic signaling pathway in response to oxidative stress	0.0917783	NOX1/SIRT1/JAK2/STK24/VNN1/PDCD10/HTRA2/PARK7/TRAP1/UBQLN1/CYP1B1/SOD1/AKT1/PARP1/NONO/MELK/BAG5/BCL2/ZNF622/PRKN/P4HB/PPIA/MAP3K5	23
positive regulation of pattern recognition receptor signaling pathway	0.0917783	LTF/CYBA/PUM2/CAV1/DHX58/SLC15A3/LBP/RSAD2/OASL/USP15/FLOT1/TLR2/DDX60/MFHAS1/ZDHHC5/TLR3/TLR1/TLR5/TREML4/HMGB1/PELI1/PJA2/TRIM15	23
glutamate metabolic process	0.0918565	GCLC/ALDH18A1/AADAT/SLC25A12/GOT1/GOT2/ASL/DGLUCY/GLS2/MTHFS/FPGS/AMDHD1/ADHFE1/GLUD1/SLC7A11/UROC1/GLUD2/TAT	18
regulation of B cell differentiation	0.0918565	BTK/HMGB3/SPI1/XBP1/SFRP1/BCL6/INHBA/NCKAP1L/INHA/PCID2/ZFP36L2/MMP14/IKZF3/SYK/INPP5D/STAT5B/CARD11/MIR17HG	18
heart formation	0.0918565	MKS1/ISL1/LRP2/TBX5/BMPR1A/FOLR1/WNT5A/BMP4/SIX1/GATA5/WNT3A/FOXH1/MESP1/RBPJ/ROBO1/ROBO2/RBM20/EMP2	18
trophectodermal cell differentiation	0.0920658	CUL3/CNOT3/BYSL/SRF/RBM46/EOMES/HOPX/SP3/ADA/TEAD4/CTR9	11
nucleosome disassembly	0.0920658	SMARCE1/SUPT16H/GRWD1/SMARCD2/SET/NFE2/SMARCA4/SMARCC2/SSRP1/SMARCC1/ARID2	11
snRNA transcription	0.0920658	SNAPC2/ELL2/RPAP2/ICE2/CDK7/ZC3H8/MEPCE/ICE1/ZNF143/SNAPC5/LARP7	11
regulation of protein kinase A signaling	0.0920658	PDE4A/AIP/AKAP7/AKAP12/AKAP6/SPATC1L/ADRB2/FSHR/AKAP5/LRRK2/PJA2	11
post-anal tail morphogenesis	0.0920658	PALB2/TMED2/AXIN1/WNT5A/EPHA2/SFRP2/WNT3A/DCHS1/HES7/MED12/SP5	11
DNA damage response, signal transduction resulting in transcription	0.0920658	HIPK2/RPS6KA6/TFAP4/FOXM1/MAD2L2/BRCA2/COPS3/TP53/RPL26/CHEK2/MUC1	11
regulation of single stranded viral RNA replication via double stranded DNA intermediate	0.0920658	TOP2B/APOBEC3A/APOBEC3F/TRIM28/TOP2A/MORC2/HMGA2/TASOR/RESF1/APOBEC3B/MPHOSPH8	11
anterograde synaptic vesicle transport	0.0920658	AP3D1/AP3M2/BLOC1S6/AP3B1/AP3S2/TRIM46/BORCS5/CNIH2/AP3S1/BLOC1S5/BLOC1S3	11
regulation of neurotransmitter uptake	0.0920658	DRD4/SYNGR3/PER2/TOR1A/FLOT1/SNCA/DRD2/GDNF/RAB3B/PRKN/ITGB3	11
positive regulation of SMAD protein signal transduction	0.0920658	JAK2/BMP7/NUP93/TGFB1/BMPR1A/BMP4/PPARG/PARP1/DAB2/BMP6/RBPMS	11
motor behavior	0.0920658	WDR47/SPG11/SLC1A1/C12orf57/GRPR/PRKAA1/VPS54/TUBA1A/ORMDL3/DPP4/DCTN1	11
kidney mesenchyme development	0.0920658	PAX2/SIX4/BMP7/PDGFRB/STAT1/BMP4/SIX1/MYC/SIX2/AMER1/WT1	11
synaptic vesicle cytoskeletal transport	0.0920658	AP3D1/AP3M2/BLOC1S6/AP3B1/AP3S2/TRIM46/BORCS5/CNIH2/AP3S1/BLOC1S5/BLOC1S3	11
synaptic vesicle transport along microtubule	0.0920658	AP3D1/AP3M2/BLOC1S6/AP3B1/AP3S2/TRIM46/BORCS5/CNIH2/AP3S1/BLOC1S5/BLOC1S3	11
histone lysine methylation	0.0921635	KDM1A/BRCA1/PHF20/BOD1L1/RIF1/SIRT1/SNW1/SUV39H1/PIH1D1/EZH2/NSD2/KANSL3/GCG/CHD5/RBBP5/PHF19/NFYB/PRDM7/ASH2L/PRDM12/MEN1/SMYD5/SETDB2/RTF1/KANSL2/SKIC8/DMRTC2/SETD7/BOD1/KDM6A/SETBP1/SUV39H2/N6AMT1/PAXIP1/DPY30/IWS1/WDR82/SETMAR/TRMT112/BEND3/KPNA7/EZHIP/MCRS1/H1-2/WDR5/CTR9/NELFE/EHMT2/PAGR1	49
glycosaminoglycan biosynthetic process	0.0926452	HS3ST1/ST3GAL1/PDGFB/CEMIP/TGFB1/UGDH/B3GAT1/ST3GAL4/GCNT2/UST/PDGFRB/HYAL1/SLC10A7/B4GALT4/CHPF/HS3ST3B1/CHST12/EGF/CLTC/CHST7/EXT2/HS3ST3A1/ANGPT1/PXYLP1/CSGALNACT2/B3GNT2/DSEL/B4GAT1/CHST1/B3GALT6/B3GNT3/CHST13/CHST15/AP2A1/HEXA	35
regulation of intracellular steroid hormone receptor signaling pathway	0.0926452	KDM1A/BRCA1/RNF14/ISL1/RHOA/UBA5/HDAC6/SIRT1/SFRP1/UFSP2/FOXP1/PARK7/UFM1/PKN1/MED1/SMARCA4/FOXA1/SAFB2/LATS1/PARP1/CNOT9/SKP2/DAB2/PRMT2/FOXH1/PHB1/TRIM68/AR/CALR/STRN3/KANK2/LBH/PHB2/DNAAF4/PAGR1	35
regulation of protein dephosphorylation	0.0933001	PTBP1/NUAK1/HSP90AB1/JAK2/TGFB1/CD33/PPP2R5D/PDGFRB/PPP1R8/PTPA/PPP4R4/FKBP1B/MASTL/NCKAP1L/SYMPK/PIN1/STYXL1/ARPP19/SWAP70/TIPRL/ENSA/CALM2/BOD1/MFHAS1/DRD2/MGAT5/RCAN1/CALM3/ADORA1/DLC1/NSMF/HSP90B1/YWHAB/CAMTA1/CDCA2/PPIA/SLC39A10/HTT/MTOR/CSNK2B/PPP1R2B/TNF	42
regulation of mRNA stability	0.0933828	CSDE1/SLC11A1/THRAP3/PUM2/RC3H2/YBX3/YBX1/ELAVL1/IGF2BP2/EXOSC7/MLH1/EXOSC5/TRAF5/TUT7/DIS3/CNOT3/KHSRP/FUS/HNRNPC/ZC3H14/APEX1/E2F1/FMR1/EXOSC3/CPEB3/LARP4B/DCPS/MAPK14/TENT4A/FASTKD2/EXOSC8/TARDBP/EXOSC9/FASTKD3/PCID2/TRAF2/FXR2/EXOSC2/RIDA/TUT4/SYNCRIP/DHX9/RC3H1/TBRG4/PNPT1/FASTKD1/HNRNPD/CNOT6L/PARN/NT5C3B/AKT1/SERBP1/POLR2D/CNOT9/METTL14/CELF1/NOCT/RBM46/BOLL/ZFP36L2/HNRNPU/LARP1/CNOT8/MAPK…	88
positive regulation of protein serine/threonine kinase activity	0.0933828	TENM1/LTF/MNAT1/RHOA/DRD4/MAP3K13/FGFR1/MAP3K4/ERP29/CDC6/SIRT1/PDGFB/TELO2/CD40/HTR2A/FLT1/AXIN1/CSK/CEMIP/PIH1D1/TGFB1/EZH2/MAP2K6/RAPGEF2/TPD52L1/SASH1/CCND3/PDGFRB/PDCD10/WNT5A/PROX1/CCND2/FLT3/TRAF2/PSRC1/TAOK3/CAB39/SPDYE1/DAB2IP/PARP16/FGF2/PDE5A/EGF/NTRK3/PIK3R5/RPTOR/AKT1/CALM2/ETAA1/RALB/SNCA/RPS3/HMGA2/ADRA2A/ACSL1/CALM3/SPATC1L/DUSP19/FZD5/SYK/NOD2/MAP4K2/ROR2/ADRB2/ROBO1/PLA2G1B/PDGF…	88
regulation of plasma membrane bounded cell projection assembly	0.0933828	ZMYND10/RALA/ARHGAP44/TENM1/FUZ/ANLN/WAS/IFT88/MPHOSPH9/SDCCAG8/SYNE2/GDI2/ATG5/NCKAP1/PFN2/FSCN1/PLD1/CAPZB/PALM/PLEK2/FMR1/KLF5/CCP110/CAV1/COBL/TESK1/PFN1/CORO1C/TBC1D30/MAK/RIPOR2/SRF/DPYSL3/HRG/ACTR3/CCDC88A/WRAP73/ODF2L/SEPTIN7/CCR7/RAB3IP/PODXL/FXR2/DZIP1/ODF2/ACTR2/PLCE1/ABI2/MNS1/ARHGAP24/BBS4/BCAS3/EPHA2/ATG3/MYO10/TBC1D7/TBC1D7-LOC100130357/DCDC2/DAAM2/DOCK11/CDC42EP2/FER/EPS8/CENPJ/WA…	88
positive regulation of neural precursor cell proliferation	0.09354	KDM1A/CX3CL1/CDON/ASPM/WDR62/DCT/LRP2/SOX10/LHX2/PITX3/MDK/GLI1/PROX1/SMO/NES/FGF2/EGF/ASCL1/DMRTA2/DRD2/WNT3A/DISC1/OTP/FOXG1/NAP1L1/FZD9/TOX	27
histone H4 acetylation	0.0936228	BRCA1/PHF20/JADE2/ATG5/JADE1/ZMPSTE24/SIRT1/PIH1D1/BRD8/KANSL3/CHD5/MORF4L2/YEATS4/HAT1/ACTL6A/ARRB1/BRCA2/KANSL2/VPS72/IWS1/MEAF6/APBB1/RUVBL1/DMAP1/BEND3/RUVBL2/EP400/MUC1/MCRS1/WDR5/TRRAP	31
intrinsic apoptotic signaling pathway in response to endoplasmic reticulum stress	0.0936228	BAK1/HERPUD1/ATP2A3/DNAJC10/ERP29/SIRT1/XBP1/TRIB3/WFS1/SELENOK/PARK7/TXNDC12/TRAF2/ATF4/DAB2IP/TP53/PMAIP1/HYOU1/AIFM1/NCK1/RNF183/BCL2/CEBPB/PTPN2/ERN1/PRKN/LRRK2/ATP2A1/PTPN1/MAP3K5/OPA1	31
negative regulation of Wnt signaling pathway	0.0947829	FUZ/CCDC88C/ISL1/WWTR1/DKK3/IFT80/JADE1/NLK/SOX10/CBY1/HMGXB4/RBX1/CHD8/NFATC4/FERMT1/EMD/AXIN1/SFRP1/DKKL1/TLE6/GSK3A/CAV1/GRB10/SFRP4/RNF43/MDK/GLI1/MAPK14/MDFI/CSNK1A1/WNT5A/IGFBP2/MAD2L2/STK11/INVS/EGR1/BICC1/LRP1/APOE/LATS1/BARX1/NPHP4/GSC/LRP4/ANKRD6/DAB2IP/SFRP2/G3BP1/TPBG/GPC3/PTPRO/DAB2/APCDD1/C12orf43/LZIC/FZD6/CTHRC1/AMER2/MESP1/IGFBP6/CXXC4/SOSTDC1/SHISA3/SIAH2/TSKU/RUVBL2/ZNRF3/KREME…	79
alcohol metabolic process	0.0951237	DPM1/CFTR/CYP51A1/ALDH3B1/PNPLA4/MBTPS2/ACP3/NPC1L1/IGF1/HSD17B6/DKK3/AKR7A2/SOAT1/FECH/PLPP1/RDH11/SCARB1/DHRS9/LRP2/MTMR2/MT3/SEC14L2/APOL1/ACO2/SPTLC2/PCK2/HAO1/IDH3B/BPNT2/SQLE/ISYNA1/ERLIN1/MINPP1/INPP4B/CYP27B1/ALDH2/GNB3/HMGCS1/SCAP/CLCN2/GPD2/ACADL/PECR/HDLBP/PLEK/SPR/DHCR24/PARK7/PLA2G4A/AKR1A1/DHDDS/APOA1/GOT1/RDH10/LRAT/OCRL/AKR1D1/PCK1/IPPK/CLN6/LDLR/APOE/APOC1/ACLY/GCH1/HSD17B7/PRKAA…	160
positive regulation of protein kinase activity	0.0951237	TENM1/CD4/LTF/IGF1/SLC11A1/MNAT1/RHOA/DRD4/MAP3K13/FGFR1/XRCC5/DLG3/MAP3K4/MT3/CASS4/TPX2/ERP29/OSBPL8/CLSPN/TGFB2/CDC6/HSP90AB1/SIRT1/JAK2/CARD10/PDGFB/TELO2/CD40/CDC25B/RASSF2/HTR2A/CAB39L/FLT1/AXIN1/CSK/CEMIP/TNFRSF10A/PIH1D1/TGFB1/EZH2/SLC1A1/MAP2K6/RAPGEF2/CAMKK2/IL23A/TPD52L1/SASH1/CCND3/PDGFRB/PDCD10/WNT5A/ECT2/GCG/CCDC88A/PARK7/RAP1A/PROX1/STK11/KIF14/CCND2/ITGB1BP1/EGR1/ADRA1A/FLT3/CCR7/…	160
resolution of meiotic recombination intermediates	0.0954042	MLH1/TOP2B/TOP2A/EME1/ANKLE1/HFM1/CENPX/CENPS/RMI1/FANCM	10
translational termination	0.0954042	GSPT1/MTRF1L/ETF1/MTRFR/EIF5A/EIF5A2/APEH/ABCE1/MRPL58/EIF5AL1	10
N-terminal protein amino acid acetylation	0.0954042	NAA10/NAA25/NAA50/SOX4/NAA35/NAA15/NAA16/NAA20/NAA38/NAA80	10
glutamine family amino acid biosynthetic process	0.0954042	OTC/ALDH18A1/PYCR3/SLC25A12/ASL/GLS2/PYCR2/GLUD1/GLUD2/PYCR1	10
purine deoxyribonucleotide metabolic process	0.0954042	NT5C2/SAMHD1/DGUOK/NT5C/NUDT15/ADK/DCK/ADA/NUDT16/PNP	10
peptidyl-arginine methylation	0.0954042	CLNS1A/PRMT5/WDR77/PRMT1/PRMT7/PRMT2/COPRS/METTL23/PRMT3/PRMT6	10
cellular response to leptin stimulus	0.0954042	MT3/SIRT1/GCK/FGF23/BBS2/MKKS/BBS4/CCNA2/ADIPOR1/INHBB	10
3'-UTR-mediated mRNA destabilization	0.0954042	KHSRP/CPEB3/TARDBP/RC3H1/HNRNPD/ZFP36L2/ZC3H12A/DHX36/PLEKHN1/DND1	10
glomerular mesangium development	0.0954042	CFLAR/PDGFB/BMP7/PDGFRB/EGR1/BMP4/PDGFD/GPR4/WT1/ITGB3	10
replicative senescence	0.0954042	ERCC1/SERPINE1/TP53/CDKN2A/ATM/CHEK1/TERT/WRN/CTC1/CHEK2	10
dopamine uptake	0.0954042	DRD4/PARK7/TOR1A/SNCA/SLC22A3/DRD2/GDNF/RAB3B/SLC22A1/PRKN	10
fatty acid derivative catabolic process	0.0954042	DPEP1/ACAT1/OXCT1/ACOT7/HPGD/DPEP2/NUDT8/CYP4A11/FITM2/NUDT19	10
positive regulation of protein polyubiquitination	0.0954042	UBE2D1/MARCHF7/SKP2/FBXO4/NOD2/UBE2V2/SPSB4/UBE2N/PRKN/UBE2V1	10
magnesium ion transmembrane transport	0.0954042	NIPAL3/TUSC3/CLDN16/MRS2/SLC41A1/NIPA2/CNNM2/MMGT1/NIPAL4/ZDHHC13	10
positive regulation of telomere capping	0.0954042	MAP3K4/MAPKAPK5/MAPK1/MAPK3/NEK2/HNRNPD/NABP2/NEK7/AURKB/RTEL1	10
positive regulation of Wnt signaling pathway	0.0955326	ZRANB1/DEPDC1B/ASPM/VPS35/NLE1/CSNK2A1/RSPO4/TBL1X/SFRP1/CCN4/TGFB1/PLEKHA4/CAV1/SFRP4/WNT3/COL1A1/CAPRIN2/WNT5B/RPS12/PTK7/CRBN/WNT5A/WLS/UBE2B/RECK/TTC21B/SOX4/PIN1/MACF1/SMARCA4/ZBED3/LGR6/MBD2/CDC73/ANKRD6/TLR2/PPM1B/FGF2/LEF1/EGF/PRDM15/SFRP2/DAAM2/GPC3/CSNK1G3/HHEX/DAB2/WNT3A/EDA/DISC1/BIRC8/TERT/VCP/RBPJ/CSNK1G1/RSPO1/WNT10B/RUVBL1/CTDNEP1/AMER1/LYPD6/RNF220/FZD9/LRRK2/NRARP/PPM1N/CSNK1E	67
L-alpha-amino acid transmembrane transport	0.0956032	SLC7A2/SLC25A13/SLC38A5/SLC11A1/SLC1A3/SLC25A15/SLC7A6/SLC7A5/SLC1A5/SLC1A1/SLC1A2/SLC38A1/SLC25A12/SLC1A4/RGS2/ARG1/SLC7A10/PER2/SLC3A1/SLC38A4/SLC7A1/SLC38A6/SLC47A1/SLC25A38/CLTRN/SLC43A1/SLC7A11/GRM1/SLC1A7/SLC38A8/ARL6IP1/SLC25A22/SLC36A4/CLN8/SLC25A18/SLC38A3/SLC6A9/TNF	38
female gonad development	0.0965758	HSPA5/SIRT1/DMC1/SFRP1/AMH/LFNG/CASP2/NUP107/UBE3A/EIF2B4/EIF2B2/INHBA/INHA/VGF/TAF4/PDGFRA/AMHR2/BRCA2/SCAPER/ARRB2/SOD1/LHX9/EIF2B5/GNRH1/ATM/ARID5B/ADAMTS1/MMP14/INHBB/PTX3/ZFPM2/FSHR/INSR/BCL2/CEBPB/STAT5B/FZD4/DMRTA1/NRIP1/CSMD1/SLIT3/WT1/ROBO2/FANCA/ZP3/ZNF830/ANG/FANCG	48
cell communication by electrical coupling	0.0967079	PKP2/SRI/TBX5/ATP1A3/CAV1/PDE4D/FKBP1B/GJB6/HRC/ATP1B1/CALM2/CACNA1C/ANK3/CALM3/GJB2/GJC1/TRDN	17
positive regulation of monooxygenase activity	0.0967079	PIK3CB/SCARB1/FCER2/NOD1/CYP27B1/PARK7/FGF23/APOE/GCH1/AKT1/NUS1/CALM3/TERT/ATP7A/GDNF/DHFR/TNF	17
positive regulation of JUN kinase activity	0.0967559	MAP3K13/MAP3K4/AXIN1/SASH1/WNT5A/TRAF2/TAOK3/DAB2IP/RPS3/DUSP19/FZD5/SYK/MAP4K2/ROR2/TLR6/FZD4/FZD8/ERN1/PTPN1/MAP3K5/AGER/TNF	22
response to dexamethasone	0.0967559	CFLAR/CPS1/TFAP4/HDAC6/JAK2/PCK2/PLAT/RPS6KB1/ARG1/PCK1/SERPINF1/PCNA/CYP1B1/SRD5A1/EIF4E/ATP5F1A/ACE/GJB2/PTAFR/FIBIN/PAPPA/TAT	22
receptor metabolic process	0.0974531	EHD3/VAMP3/CHMP5/MTMR2/ACHE/TGFB1/RNF43/PEX12/SNX25/BVES/PLEKHA3/RAB29/ECE1/ARFGEF2/USP9X/PEX1/LDLR/APOE/SORL1/AP1AR/PEX5/MVB12A/SNCA/PEX10/CDK5/TBC1D16/PCSK9/PTPN2/PHETA2/ZNRF3/PTPN1/PIK3R4/PHETA1/INPP5F	34
lung development	0.0976634	FLT4/RC3H2/GLI2/CELSR1/TP73/IFT25/ADAMTS2/RBBP9/TBX5/TMEM38B/MAPK1/LAMA1/MAPK3/ESRP2/RAB3A/AIMP2/PHF14/AGR2/LHX3/BMPR1A/FGF8/PTGES3/GLI1/LTA4H/TIMELESS/PTK7/SRF/MAN2A1/LOX/PDGFRB/WNT5A/CLCN2/EIF4G1/LOXL3/PROX1/ARG1/RDH10/TBX2/DPPA4/SPDEF/BMP4/THRA/ELK1/FOXA1/FOXJ1/RIDA/AP3B1/SFTPD/KRAS/HMGCS2/MYCN/PDGFRA/SPRY2/ASCL1/RPL13A/RCN3/GPC3/HIKESHI/SLC7A11/THRB/SAV1/ZIC3/MMP14/ACE/PKDCC/SPRY1/YWHAZ/ATP7A…	84
fatty acid oxidation	0.0976784	HSD17B10/ABCB11/ACAT1/ACACB/ACOX3/FMO2/CRAT/SLC25A17/HAO1/MLYCD/DECR1/ILVBL/ETFB/GCDH/PPARGC1A/MAPK14/PEX7/ACADL/HAO2/ABCD4/ACAT2/ECHS1/HACL1/PRKAA1/HSD17B4/ALDH1L2/APPL2/ETFBKMT/PEX5/SLC27A2/AKT1/CYP4V2/AUH/ACOXL/TYSND1/ADIPOR1/ALOX15/PEX13/BDH2/ACSM1/ACAA2/ECI1/ACOX2/ETFDH/ABCD2/MTLN/IRS2/ADH5/ECI2/ACAD11/AMACR	51
pyrimidine ribonucleoside monophosphate metabolic process	0.0984339	CAD/DHODH/UMPS/NT5C/UCK1/UCK2/DCK/DPYD/UCKL1	9
regulation of cell communication by electrical coupling	0.0984339	SRI/TBX5/CAV1/PDE4D/HRC/CALM2/ANK3/CALM3/TRDN	9
protein import into peroxisome matrix	0.0984339	TRIM37/PEX12/PEX7/USP9X/PEX1/PEX5/PEX10/PEX13/PEX26	9
C-terminal protein amino acid modification	0.0984339	ATG5/FOLH1/GPLD1/ICMT/FOLH1B/AGTPBP1/AGBL4/ATG7/LCMT1	9
positive regulation of heterotypic cell-cell adhesion	0.0984339	CD44/BMP7/GCNT2/FLOT1/THY1/FGA/LCK/AGER/TNF	9
negative regulation of histone acetylation	0.0984339	BRCA1/ATG5/SIRT1/PIH1D1/SET/SNCA/SIN3A/THAP7/NOC2L	9
locomotory exploration behavior	0.0984339	CRBN/UBE3A/APOE/MYG1/SLC4A10/NLGN2/PRKCE/LRRK2/DPP4	9
negative regulation of protein import into nucleus	0.0984339	FERMT1/RAB23/UFM1/MDFIC/ANGPT1/PKIG/PKIA/APOD/NF1	9
purine-containing compound salvage	0.0984339	PRTFDC1/MTAP/DGUOK/AMPD2/ADK/DCK/ADA/PNP/ADSL	9
regulation of secondary metabolic process	0.0984339	OPN3/ASIP/RAPGEF2/WNT5A/RAB38/SLC7A11/APPL1/ATP7A/SLC24A5	9
short-chain fatty acid metabolic process	0.0984339	CRAT/PCK2/PCCB/PCK1/MCEE/MMUT/OXSM/ACSM1/PCCA	9
regulation of melanin biosynthetic process	0.0984339	OPN3/ASIP/RAPGEF2/WNT5A/RAB38/SLC7A11/APPL1/ATP7A/SLC24A5	9
hair follicle maturation	0.0984339	NSUN2/GAL/TGFB2/FERMT1/ERCC2/WNT5A/RBPJ/WNT10B/NF1	9
protein heterotetramerization	0.0984339	FARSB/CBR4/CPSF7/NUDT21/RRM1/RRM2/FARSA/KRT10/HSD17B8	9
regulation of histone H3-K9 methylation	0.0984339	KDM1A/BRCA1/RIF1/SIRT1/PIH1D1/PRDM12/DMRTC2/SETD7/EHMT2	9
convergent extension	0.0984339	SFRP1/DVL1/WNT5B/PTK7/WNT5A/MKKS/TRIM28/SFRP2/MESP1	9
hepatocyte differentiation	0.0984339	CPS1/PCK2/PROX1/PCK1/E2F8/ITGA2/E2F7/MESP1/HNF1B	9
regulation of production of small RNA involved in gene silencing by RNA	0.0984339	ZMPSTE24/TGFB1/BMP4/MYCN/ZC3H10/TP53/TERT/PRKRA/HOXB-AS3	9
cellular response to prostaglandin E stimulus	0.0984339	GNB1/SFRP1/PTGER2/PRKAA1/AKT1/PRKAA2/PRKCE/GNG2/ACACA	9
response to interleukin-7	0.0984339	BTK/YBX1/ATP5F1B/RAD23B/ATIC/HDGF/HSPD1/PDIA3/P4HB	9
cellular response to interleukin-7	0.0984339	BTK/YBX1/ATP5F1B/RAD23B/ATIC/HDGF/HSPD1/PDIA3/P4HB	9
regulation of secondary metabolite biosynthetic process	0.0984339	OPN3/ASIP/RAPGEF2/WNT5A/RAB38/SLC7A11/APPL1/ATP7A/SLC24A5	9
regulation of cell proliferation involved in kidney development	0.0984339	CFLAR/PDGFB/BMP7/EGR1/BMP4/MYC/PDGFD/WT1/ITGB3	9
regulation of phospholipid transport	0.0984339	ABCB4/TMEM30A/APOA1/APOE/ATP8A2/DBI/ABCA3/PRELID1/TRIAP1	9
positive regulation of DNA-templated transcription, elongation	0.0985873	MED24/MED17/THOC1/SUPT16H/THOC5/CBX7/TCERG1/ELL2/GTF2F1/MED1/CCNT1/MED10/CDC73/MED4/NCBP1/MED9/MED22/MED21/MED7/MED27/MED11/MED30/LEO1/PWWP2A/MED16/MED14/ALYREF/DDX39B/HMGN1/SUPT4H1	30
cerebellar cortex development	0.0985873	HSPA5/GLI2/OPHN1/AARS1/OGDH/EZH2/NAGLU/MDK/GLI1/B4GALT2/PROX1/KIF14/TTC21B/SMO/TTBK2/AGTPBP1/FAIM2/SERPINE2/ZNF365/CDK5/ATP7A/TUBA1A/CLP1/SPTBN2/PTPN11/SKOR2	26
oocyte development	0.0985873	IGF1/YTHDC2/RPS6KA2/TRIP13/TUT7/AURKA/DMC1/CDC25B/FBXO5/WDR77/TUT4/DMRT1/PDE5A/BRCA2/ATM/FUT6/INHBB/BCL2/PDE3A/MEIOC/ZP3/YTHDF2/EHMT2/ANG/INSL3/TUBB8	26
establishment of protein localization to endoplasmic reticulum	0.0985873	SEC62/SEC63/HSPA5/HERPUD1/SEC61A1/TRAM2/SRP54/UBL4A/SEC61B/MAN1A1/GLP1R/SPCS1/SPCS2/RAB3GAP2/SPCS3/SEC61G/SRP9/VPS54/SRPRB/HYOU1/SRP19/SRP68/TRAM1L1/SRP72/SGTB/CHMP4A	26
TOR signaling	0.0996325	NUAK1/RRAGB/ZMPSTE24/SEH1L/MAPKAPK5/RFFL/SIRT1/KLHL22/TELO2/TTI1/FAM83D/WDR59/NPRL3/PIH1D1/GSK3A/RPS6KB1/FBXO9/GOLPH3/NPRL2/CCDC88A/LAMTOR2/AKT3/RPS6KA1/STK11/MAPKAP1/NCKAP1L/USP9X/WDR24/PRKAA1/LARS1/RPS6/RPTOR/AKT1/TIPRL/DYRK3/DGKQ/TBC1D7/TBC1D7-LOC100130357/C9orf72/ATM/LARP1/SEC13/HTR6/UBR1/PRKAA2/DISC1/MIOS/ENDOG/RHEBL1/MLST8/PKHD1/HDAC3/KICS2/TSSK6/GAS6/TNFAIP8L1/PRR5/EIF4EBP1/LAMTOR4/RELN/CA…	63
keratinocyte development	0.1009	IFT74/EXPH5/BCL11B/DNASE1L2/KRT2/SFN/PLEC/CDSN	8
nucleoside diphosphate biosynthetic process	0.1009	AK2/CAD/DHODH/UMPS/CMPK2/AK3/AK4/DTYMK	8
cyclic nucleotide catabolic process	0.1009	PDE4A/PDE8A/PDE8B/PDE4D/PDE5A/PDE9A/PDE4B/PDE7A	8
ubiquitin recycling	0.1009	UBE2K/UBE2S/IDE/PLAA/VPS54/UBE2C/RNF135/PRKN	8
protein polyglutamylation	0.1009	CFAP20/CEP41/TTLL5/TTLL2/TPGS2/TTLL4/TTLL7/TTLL6	8
regulation of microvillus organization	0.1009	USH1C/FSCN1/PLD1/CDHR5/KLF5/PLS1/PODXL/TWF2	8
regulation of nuclear cell cycle DNA replication	0.1009	DBF4/TIPIN/ZMPSTE24/CDC7/BCL6/INO80/DBF4B/CDT1	8
establishment of sister chromatid cohesion	0.1009	DDX11/SMC1A/SMC3/STAG1/NAA50/CDCA5/NIPBL/RAD21	8
mitochondrial protein processing	0.1009	MIPEP/PMPCB/YME1L1/AFG3L2/STOML2/PMPCA/ATP23/LRRK2	8
gamma-delta T cell differentiation	0.1009	NCKAP1L/SOX4/GPR18/LEF1/SYK/STAT5B/EGR3/JAG2	8
positive regulation of mitotic metaphase/anaphase transition	0.1009	CUL3/ANAPC5/DLGAP5/ESPL1/ANAPC11/NSMCE2/CDT1/ANAPC7	8
mucus secretion	0.1009	CYBA/ATG5/AGR2/ADORA1/PRKCE/NLRP6/ALOX12B/ADA	8
cellular response to X-ray	0.1009	NUCKS1/XRCC5/SFRP1/CCND2/SFRP2/ATM/NIPBL/XRCC6	8
ectodermal placode development	0.1009	SIX4/PROX1/TBX2/SIX1/EDA/FRS2/NRG3/HDAC2	8
glomerular epithelial cell development	0.1009	BMP4/PODXL/FOXJ1/NOTCH2/IQGAP1/MYO1E/NPHS1/ASXL1	8
positive regulation of cellular respiration	0.1009	OPN3/PPARGC1A/PARK7/IFNAR1/VCP/PRELID1/IFNLR1/IL10RB	8
N-terminal protein amino acid modification	0.101842	HHAT/NAA10/METAP2/NAA25/NAA50/SOX4/NAA35/PPM1B/NTMT1/NAA15/NAA16/METAP1D/NAA20/NAA38/NAA80/PDF	16
positive regulation of histone acetylation	0.101842	BAZ1B/BRCA1/ISL1/PIH1D1/PPARGC1A/SF3B1/DEK/MYBBP1A/ARRB1/SMARCA5/DDX21/RUVBL2/MUC1/NAP1L2/ARID5A/TADA2A	16
positive regulation of coagulation	0.101842	TBXA2R/APOH/PLAT/SERPINE1/ST3GAL4/HRG/F3/PLG/PLAU/F12/EMILIN2/EMILIN1/USF1/VKORC1/HPSE/F2R	16
protein K11-linked ubiquitination	0.101842	CDC27/RNF4/UBE2T/ANAPC5/UBE2S/UBE2B/ANAPC13/ANAPC11/ANAPC1/ANAPC10/RNF26/UBE2C/CDC26/PRKN/UBE2L3/ANAPC7	16
regulation of mitochondrial fission	0.101842	RALA/RALBP1/VPS35/DNM1L/AURKA/MIEF1/PPARG/SPIRE1/C11orf65/MFF/PRKN/LRRK2/MARCHF5/FIS1/PGAM5/MYO19	16
positive regulation of signal transduction by p53 class mediator	0.101842	RPS20/CDK5RAP3/RPS15/CHD5/EEF1E1/RPL23/EIF5A/MYC/PMAIP1/RPL11/RPL37/ATM/RPL26/SPRED1/RPS7/SPRED2	16
regulation of protein polyubiquitination	0.101842	UBE2D1/OTUB2/SASH1/GPS2/MARCHF7/PLAA/SKP2/FBXO4/TRIM44/NOD2/UBE2V2/SPSB4/UBE2N/PRKN/PPIA/UBE2V1	16
G0 to G1 transition	0.102051	DPF1/SMARCE1/SMARCA2/BCL7C/SMARCD2/BCL7A/CCNC/MED1/SMARCA4/PHF10/ACTL6A/DAB2IP/SMARCC2/CHEK1/PBRM1/BRD7/RRM1/RHNO1/SMARCC1/FOXO4/ARID2	21
maintenance of protein localization in organelle	0.102051	HSPA5/KDELR3/RANGAP1/PARK7/SUPT7L/SYNE1/OS9/TXN/BARD1/BBS4/AKT1/HNRNPU/HK1/HK2/SUN1/CDK5/TAF3/INSIG1/TOPORS/ARL2/CHCHD10	21
glycolipid metabolic process	0.10228	DPM1/PIGQ/ST3GAL1/GALC/PIGV/PIGB/PIGS/PIGH/FA2H/ST3GAL4/GPLD1/ST8SIA4/ST6GALNAC5/B4GALT4/PIGT/GAL3ST1/A4GALT/CLN6/PRKAA1/B4GALNT1/ST6GALNAC4/GLTP/PIGM/SCCPDH/SLC30A5/GBGT1/PGAP2/PIGF/MPPE1/FUT6/B4GALT5/B4GALT3/NEU3/PIGX/PIGA/PIGO/UGT8/B3GNT5/FUT2/DPM3/ENPP7/PIGP/GAL3ST4/PGAP1/PIGN/NAGA/HEXA/GBA3/PNLIPRP2/PIGW	50
cellular response to ketone	0.10228	CFTR/CFLAR/GNB1/TFAP4/SIRT1/JAK2/SOX10/PCK2/ACOD1/SFRP1/PLAT/SLC5A5/RPS6KB1/DCPS/RWDD1/GOLPH3/PARK7/ARG1/PTGFR/PCK1/TRERF1/PTGER2/ELK1/PRKAA1/SERPINF1/CDK4/FDX1/ADCY3/CYP1B1/AKT1/VPS54/SRD5A1/EIF4E/ATP5F1A/LARP1/AIFM1/ACE/PRKAA2/ADCY1/FBP1/GJB2/CKB/AR/PRKCE/GAS6/EFNA5/SP1/GNG2/NDOR1/ACACA	50
secondary heart field specification	0.102375	ISL1/LRP2/WNT5A/BMP4/FOXH1/MESP1/RBPJ	7
inositol metabolic process	0.102375	ISYNA1/IPPK/IMPA1/ITPKA/IMPA2/PPIP5K2/SLC5A3	7
IMP biosynthetic process	0.102375	AMPD2/PAICS/PPAT/ATIC/GART/PFAS/ADSL	7
midgut development	0.102375	CPS1/OTC/WNT5A/SMO/HMGCS2/RET/FOXL1	7
pyrimidine ribonucleoside monophosphate biosynthetic process	0.102375	CAD/DHODH/UMPS/UCK1/UCK2/DCK/UCKL1	7
peptidyl-histidine modification	0.102375	DPH1/DPH5/DPH2/DPH6/METTL18/SETD3/NME2	7
telomere localization	0.102375	MLH1/NUP98/UBE2B/ATM/KASH5/SUN1/TERB2	7
error-prone translesion synthesis	0.102375	POLD3/POLE2/POLD2/MAD2L2/POLK/USP1/PRIMPOL	7
purine nucleoside biosynthetic process	0.102375	ADA2/PRTFDC1/MTAP/ADK/ADAL/ADA/PNP	7
ribonucleoside biosynthetic process	0.102375	ADA2/PRTFDC1/MTAP/ADK/ADAL/ADA/PNP	7
meiotic cell cycle phase transition	0.102375	NDC80/CDC25B/TTK/CCNB2/CDC25C/CDC25A/OVOL1	7
positive regulation of megakaryocyte differentiation	0.102375	SCIN/PITHD1/TESC/RCOR1/THPO/HMGB2/MTURN	7
purine ribonucleoside biosynthetic process	0.102375	ADA2/PRTFDC1/MTAP/ADK/ADAL/ADA/PNP	7
protoporphyrinogen IX metabolic process	0.102375	FECH/EIF2AK1/UROD/IREB2/PPOX/ALAS2/HMBS	7
regulation of gamma-delta T cell activation	0.102375	NCKAP1L/SOX4/LEF1/SYK/NOD2/STAT5B/EGR3	7
positive regulation of attachment of spindle microtubules to kinetochore	0.102375	BIRC5/CCNB1/CDCA8/INCENP/HNRNPU/AURKB/RCC2	7
centromeric sister chromatid cohesion	0.102375	NAA10/CTCF/NAA50/SGO1/BOD1/BUB1B/BUB1	7
cellular response to hydroxyurea	0.102375	DDX11/RAD51/TIMELESS/SPIDR/BLM/DDI2/TREX1	7
positive regulation of extrinsic apoptotic signaling pathway in absence of ligand	0.102375	SRPX/HTRA2/INHBA/RET/PPP1CA/WWOX/NF1	7
negative regulation of protein localization	0.102412	CYP51A1/TMEM98/GOPC/GDI2/SPI1/POLR1A/ERLEC1/VPS35/DRD4/DERL2/PICALM/LMAN1/ERP29/HECTD1/DERL3/PPM1F/RANGAP1/FERMT1/SYTL4/NDFIP2/CSK/SFRP1/TGFB1/PSMD9/ADTRP/RIPOR2/RAB23/PARK7/KLF7/ITGB1BP1/FKBP1B/UFM1/FFAR2/GNAZ/TTBK2/SERGEF/RHBDF2/APOE/LATS1/NDFIP1/DCLK1/RSAD2/MDFIC/OS9/ABHD17C/TXN/BARD1/PPP3CA/CLTC/MFHAS1/DRD2/ADRA2A/FBXO4/DAB2/ANGPT1/RAB11FIP1/GHRL/AP2M1/PKDCC/VSNL1/INHBB/NDUFAF2/CDK5/ARF6/C11o…	94
RNA polymerase II preinitiation complex assembly	0.10254	MED24/MED17/TAF2/TAF11/PSMC6/TAF7L/TAF6/CAND1/TBP/TAF12/MED1/THRA/TAF4/MED10/MED4/GTF2A2/MED9/TAF4B/TP53/MED22/TAF5/MED21/MED7/MED27/MED11/MED30/GTF2A1/TAF3/WNT10B/MED16/MED14/HMGB1/TAF9	33
glycoprotein biosynthetic process	0.102801	DPM1/HS3ST1/ST3GAL1/EXTL3/PGM3/IGF1/SOAT1/ARFGEF1/ST6GALNAC1/ST6GAL1/ITM2A/POMGNT1/B4GALT1/ALG9/MT3/ALG6/DERL3/TRIP11/POFUT1/NECAB2/TUSC3/FKTN/GALNT7/UGDH/B3GAT1/ST3GAL4/GCNT2/MAN1A1/UST/MAN2A1/GOLPH3/ST8SIA4/MOGS/GALNT3/CHST10/FAM20B/EDEM3/ST6GALNAC5/B4GALT2/DHDDS/RXYLT1/GALNT12/ALG2/SERP1/B4GALT4/CHPF/TMTC4/HS3ST3B1/CCR7/GAL3ST1/A4GALT/MPDU1/DAD1/RAMP1/TMEM258/TMEM165/POGLUT2/STT3A/COG3/CHST12/…	142
neural tube development	0.103169	RALA/FUZ/MKS1/CC2D2A/NUP133/GLI2/CELSR1/PAX2/TULP3/LRP2/TMED2/HECTD1/PHGDH/TGFB2/CBY1/MTHFD1/BMP7/CLUAP1/RPGRIP1L/SFRP1/TGFB1/COBL/LHX2/DVL1/FGF8/PFN1/FOLR1/PTK7/WNT5A/IFT57/PROX1/MTHFD1L/LIAS/STIL/SOX4/BMP4/SMO/FOXA1/GSC/KIF20B/BBS4/EPHA2/PRKACB/GPR161/SFRP2/TBC1D32/ADM/WNT3A/WDR19/DZIP1L/VANGL2/IFT122/INTU/DLC1/FZD6/CTHRC1/DCHS1/C2CD3/GBX2/SEMA4C/ARL13B/RPS7/RARG/GLMN/SOX11/TMEM107/FZD2/RGMA/ME…	74
negative regulation of reactive oxygen species metabolic process	0.103952	CFLAR/BRCA1/ATG5/RHOA/PAX2/MT3/HDAC6/ACP5/PARK7/SIRT5/TRAP1/H19/ABCB7/MYCN/TP53/MPV17L/HK2/SLC18A2/BCL2/ABCD2/PRKN/VDAC1/COA8/HP/AATF	25
midbrain development	0.104684	HSPA5/RHOA/MAOB/DYNLL1/CMA1/SFRP1/PITX3/WNT3/SUDS3/RAD1/WNT5A/GNB4/OTX1/ATP5PB/WLS/UCHL5/PADI2/ZNF430/MAPKAP1/PLP1/COX6B1/SYNGR3/YWHAH/YWHAQ/FGF2/SYPL2/CALM2/SFRP2/TTBK1/SEC16A/GLUD1/WNT3A/ATP5PF/CALM3/EN2/FZD6/PHOX2A/NDRG2/CKB/CCDC14/MBP/NDUFS3/CSNK1E	43
male sex differentiation	0.106903	FKBP4/HOXA11/CSDE1/ERCC1/YBX3/DMRT3/ASPM/LRP2/TGFB2/MSH2/SIX4/SFRP1/LHB/AMH/TFPT/NUDT1/BMPR1A/FGF8/CBL/SMAD5/PDGFRB/WNT5A/WDR48/SDC1/DHCR24/KIF18A/TNFSF10/INHBA/PRDX4/INHA/MEA1/EIF2S2/HOXD13/DNAAF11/SAFB2/NASP/HSD17B4/PDGFRA/AMHR2/BRIP1/DMRT1/CYP1B1/ADAM21/SCAPER/GREB1L/LHX9/RAB13/REN/SFRP2/SRD5A1/ARID5B/DHX37/FER/BMP6/MMP14/ACE/KLHL10/INHBB/HMGB2/RHOBTB3/TLR3/NKX3-1/SF1/ROR2/AR/ZFPM2/FSHR/INSR/B…	76
neural tube formation	0.107107	RALA/FUZ/MKS1/CC2D2A/CELSR1/PAX2/TULP3/LRP2/TMED2/HECTD1/TGFB2/MTHFD1/BMP7/CLUAP1/SFRP1/TGFB1/COBL/LHX2/DVL1/PFN1/FOLR1/PTK7/WNT5A/IFT57/MTHFD1L/LIAS/STIL/SOX4/BMP4/KIF20B/BBS4/PRKACB/SFRP2/ADM/VANGL2/IFT122/DLC1/FZD6/CTHRC1/SEMA4C/RPS7/RARG/GLMN/SOX11/FZD2/RGMA/MED12/OPA1/BRD2	49
positive regulation of blood coagulation	0.107277	TBXA2R/APOH/PLAT/SERPINE1/ST3GAL4/HRG/F3/PLG/PLAU/F12/EMILIN2/EMILIN1/USF1/HPSE/F2R	15
positive regulation of cilium assembly	0.107277	ZMYND10/FUZ/IFT88/CCP110/CCDC88A/WRAP73/SEPTIN7/DZIP1/MNS1/BBS4/CENPJ/PPP1R35/ENTR1/CEP135/HTT	15
regulation of histone H3-K4 methylation	0.107277	KDM1A/BRCA1/PHF20/SNW1/PIH1D1/KANSL3/GCG/RTF1/KANSL2/SKIC8/PAXIP1/MCRS1/WDR5/CTR9/NELFE	15
nucleus localization	0.107277	SYNE2/PCM1/NUDC/LMNB1/DOCK7/KIF25/TRIM58/SUN1/CLMN/LMNB2/SLIT1/TMEM201/DYNC1H1/MTOR/DCTN1	15
lung cell differentiation	0.107277	TP73/RBBP9/TMEM38B/AIMP2/AGR2/LTA4H/SPDEF/THRA/FOXA1/FOXJ1/KRAS/ASCL1/THRB/SAV1/RBPJ	15
lung epithelial cell differentiation	0.107277	TP73/RBBP9/TMEM38B/AIMP2/AGR2/LTA4H/SPDEF/THRA/FOXA1/FOXJ1/KRAS/ASCL1/THRB/SAV1/RBPJ	15
pigment biosynthetic process	0.10944	COX10/OPN3/FECH/DCT/TMEM14A/SRRD/ASIP/PGRMC1/RAPGEF2/SLC11A2/TMEM14C/WNT5A/RAB38/UROD/ABCB7/ABCB10/IREB2/TMEM14B/PPOX/SLC25A38/SLC7A11/APPL1/ALAS2/FXN/ATP7A/SLC24A5/SLC6A9/HMBS	28
regulation of myelination	0.109659	TMEM98/TYMP/TNFRSF1B/CST7/NRDC/MTMR2/SOX10/PTN/CTSC/ZPR1/SLC25A12/KIF14/MYRF/KLK8/NSUN5/AKT1/TENM4/LGI4/TPPP/RARG/MTOR/TNF/ZNF488/CYFIP1	24
regulation of ubiquitin-dependent protein catabolic process	0.110571	GCLC/ANKIB1/NUB1/RNF14/RNF19A/MAPK9/HERPUD1/HIPK2/UBE2K/KEAP1/XPO1/AURKA/HECTD1/HSP90AB1/RBX1/TRIB3/CSNK2A1/USP14/N4BP1/AXIN1/STUB1/GSK3A/CAV1/DVL1/USP5/CSNK1A1/UBE3A/PDCL3/PARK7/RNF19B/UCHL5/CDC20/TRIM67/RAD23B/RPL5/CDK2/USP9X/RPL23/RFPL1/QRICH2/DDA1/LATS1/HSPBP1/UBQLN1/AGTPBP1/BBS7/EGF/AKT1/RPL11/RNF144A/DAB2/UBXN1/DISC1/VCP/BAG5/PLK1/MAP1A/PBK/PTK2/WNT10B/RPS7/COMMD1/SMARCC1/GLMN/FBXW8/MAGEF1/…	78
neuroblast proliferation	0.111064	KDM1A/CX3CL1/CDON/ASPM/EML1/NDE1/WDR62/DCT/SOX10/NUMBL/PTN/AKNA/ARHGEF2/DOCK7/PROX1/SMO/SIX3/FGF2/LEF1/ASCL1/TP53/DMRTA2/VAX1/DRD2/WNT3A/RACGAP1/DISC1/ACSL6/FRS2/OTP/FOXG1/FZD9/LRRK2/NF1/SKOR2	35
negative regulation of catabolic process	0.112017	CYP51A1/POLDIP2/MYCBP2/NOS2/CSDE1/SLC11A1/NSUN2/THRAP3/YBX3/LZTS1/HIPK2/YBX1/ELAVL1/HDAC4/VPS35/IGF2BP2/ACACB/OPHN1/PKP1/TRAF5/MTMR2/MT3/FUS/SCFD1/HNRNPC/HSP90AB1/KLHL22/TIMP3/CSNK2A1/E2F1/USP14/FMR1/N4BP1/SLC7A5/SNRNP70/GSK3A/MET/RGP1/LARP4B/GIT1/CDK5RAP3/IL10RA/MAPK14/GPLD1/TENT4A/DAP/EIF4G1/PDCL3/SLC25A12/PARK7/MAD2L2/UCHL5/SLIRP/NRDE2/ADRA1A/TARDBP/RPL5/USP9X/KIF25/RPL23/PRKCG/TRAF2/PIN1/QRIC…	147
regulation of protein localization to plasma membrane	0.112172	ARHGAP44/ATP2C1/EPHA3/PICALM/STX7/HECTD1/SORBS1/VTI1B/PGRMC1/CSK/ZDHHC2/TGFB1/AGR2/PLS1/LRP1/ACSL3/ARHGEF16/VPS4A/CLTC/STAC2/AKT1/EPHA2/STAC/DAB2/ZDHHC7/WNT3A/ZDHHC5/MMP14/APPL1/LDLRAP1/AP2M1/CNST/PKDCC/PRKCI/CDK5/ARF6/CNPY4/AR/KIF5B/PRKCE/AKAP5/CIB1/STAC3/NHLRC1/WNK3/RACK1/RSC1A1/TNF	48
actin polymerization or depolymerization	0.11233	SCIN/TENM1/WAS/TMSB10/ELN/TTC17/NCKAP1/ARFGEF1/RHOA/PFN2/SPTB/WDR1/PAK3/CAPZB/CARMIL1/ARHGAP28/PLEKHG2/JAK2/SH3BP1/TRIOBP/CORO1A/PYCARD/COBL/CSF3/PFN1/CRACD/WIPF1/PLEK/CAPZA1/WASHC3/CIT/NCKAP1L/ARHGAP40/MKKS/CCR7/LATS1/DIAPH1/SWAP70/MICAL2/SPIRE1/FHOD3/VILL/ARPC5L/FHDC1/FCHSD2/ABI2/DIAPH3/BBS4/SSH2/HAX1/RASA1/DAAM2/DIAPH2/ADD3/ESAM/CDC42EP2/FER/EPS8/PLEKHH2/GHRL/NCK1/TMSB15A/TMSB15B/CARMIL2/SPATC…	86
negative regulation of lipid catabolic process	0.113027	ACACB/GPLD1/APOC1/PRKAA1/SORL1/ETFBKMT/AKT1/ADRA2A/PDE3B/ADORA1/FMC1/CIDEA/HCAR1/TNF	14
regulation of nuclear-transcribed mRNA catabolic process, deadenylation-dependent decay	0.113027	CSDE1/YBX1/CPEB3/TENT4A/SYNCRIP/DHX9/RC3H1/HNRNPD/ZFP36L2/HNRNPU/PAIP1/DHX36/NANOS3/CNOT7	14
polyol metabolic process	0.113223	PLPP1/LRP2/MTMR2/SPTLC2/PCK2/BPNT2/ISYNA1/MINPP1/INPP4B/CYP27B1/GPD2/PLEK/SPR/PLA2G4A/GOT1/OCRL/PCK1/IPPK/GCH1/COQ3/PCBD2/ANGPTL3/IMPA1/CYP27A1/ITPKA/FGF2/SORD/IMPA2/PLPP2/SNCA/PPIP5K2/TKFC/PTS/QDPR/PTH1R/CYP3A4/IP6K3/BPNT1/SGPP2/ACER1/PTAFR/SPTLC3/NUDT4/IP6K1/SPHK1/PLCB1/CYP2R1/ASAH2/PLCG2/SLC5A3/GK/INPP5B/DHFR/NUDT3	54
positive regulation of MAP kinase activity	0.113223	TENM1/DRD4/MAP3K13/FGFR1/MAP3K4/ERP29/PDGFB/CD40/HTR2A/FLT1/AXIN1/CSK/TGFB1/EZH2/MAP2K6/TPD52L1/SASH1/PDGFRB/PDCD10/WNT5A/FLT3/TRAF2/TAOK3/DAB2IP/FGF2/PDE5A/EGF/NTRK3/PIK3R5/RPS3/ADRA2A/DUSP19/FZD5/SYK/NOD2/MAP4K2/ROR2/ROBO1/PLA2G1B/PDGFD/INSR/TLR6/HRAS/FZD4/FZD8/ERN1/MAGED1/LRRK2/PTPN1/MAP3K5/AGER/TNF/CD24/PIK3R6	54
lymphocyte apoptotic process	0.11346	ST3GAL1/BTK/BAK1/ARG2/EBF4/BIRC7/DNAJA3/DOCK8/BCL6/WNT5A/FOXP1/GPAM/CD274/PKN1/BMP4/BCL11B/RIPK3/IDO1/RPS6/RIPK1/TP53/AKT1/ZC3H8/TSC22D3/DFFA/CASP7/RAG1/PRELID1/BCL2/ORMDL3/AURKB/CHEK2/IRS2/NOC2L/ADA/SLC39A10/MIR17HG/CCL5	38
cellular response to retinoic acid	0.11363	EPHA3/LTK/WNT8B/PAX2/TESC/SNW1/ADNP2/ATP1A3/HOXA2/WNT3/COL1A1/WNT5B/PTK7/WNT5A/HTRA2/SERPINF1/NTRK3/ATM/WNT3A/RET/WNT10B/ZNF35/RARG/FZD4/YES1/GJB3/HDAC2/PHB2/TNF/MEIOSIN/TWF2	31
positive regulation of nervous system process	0.113701	TNFRSF1B/CST7/NRDC/RIMS1/SOX10/SLC25A12/CHRNB4/MYRF/TENM4/ATPSCKMT/ITGA2/PTAFR/NLGN2/TPPP/RIMS2/ABAT/PRKAR1B/UNC13B/ZNF488	19
ubiquitin-dependent protein catabolic process via the multivesicular body sorting pathway	0.113701	RNF126/CHMP2B/CHMP5/HDAC6/CHMP3/VPS4B/CHMP1A/VPS4A/STAM/PLAA/TOM1L1/MVB12A/CHMP7/VPS37A/SNF8/VPS28/VPS37D/MVB12B/CHMP4A	19
negative regulation of Notch signaling pathway	0.113701	CBFA2T2/NFKBIA/BMP7/LFNG/CCNC/BCL6/DLX2/HEY2/NIBAN2/ARRB1/RITA1/AKT1/DLX1/MMP14/METTL3/EGFL7/NRARP/YTHDF2/MAGEA1	19
lens fiber cell differentiation	0.113701	PITX3/WNT5B/PROX1/BFSP1/ATF4/CDKN1C/SPRY2/SIX3/ABI2/FGF2/EPHA2/SLC7A11/SPRY1/SPRED1/FRS2/PLAAT3/FOXE3/TDRD7/SPRED2	19
negative regulation of plasma membrane bounded cell projection assembly	0.113701	ARHGAP44/MPHOSPH9/GDI2/PFN2/CAPZB/CCP110/TESK1/TBC1D30/MAK/HRG/ODF2L/RAB3IP/ARHGAP24/TBC1D7/TBC1D7-LOC100130357/CEP97/TACSTD2/CDK10/KIF24	19
negative regulation of DNA biosynthetic process	0.113701	HNRNPC/ACD/DNAJC2/STN1/POT1/GNL3L/MEN1/NAT10/HNRNPA1/NIBAN2/ACVRL1/PIF1/TP53/CHEK1/HNRNPU/EXOSC10/DCP2/CTC1/PINX1	19
regulation of proteolysis involved in protein catabolic process	0.113904	GCLC/ANKIB1/PSMC4/NUB1/RNF14/RNF19A/MAPK9/HERPUD1/PITHD1/USP13/HIPK2/ATXN3/UBE2K/OPHN1/KEAP1/XPO1/PSMC5/AURKA/HECTD1/HSP90AB1/RBX1/PSMC6/PSMC1/TRIB3/CSNK2A1/USP14/FMR1/N4BP1/AXIN1/STUB1/GSK3A/CAV1/DVL1/CTSC/USP5/BAG2/CSNK1A1/UBE3A/PSMD14/PDCL3/PARK7/RNF19B/UCHL5/CDC20/TRIM67/RAD23B/RPL5/CDK2/USP9X/RPL23/PRKCG/RFPL1/QRICH2/APOE/DDA1/LATS1/PSME3/HSPBP1/UBQLN1/AGTPBP1/NUDT15/MARCHF7/DAB2IP/BBS7/EGF/…	102
positive regulation of G1/S transition of mitotic cell cycle	0.115376	CDC6/APEX1/CCND3/HYAL1/EIF4G1/CCND2/CPSF3/STIL/CUL4A/RPTOR/AKT1/MEPCE/CENPJ/ADAMTS1/LSM11/SASS6/CUL4B/DDR2/TERT/RRM1/PLRG1/RRM2/MTBP/LSM10/PLCB1/CDK10/TFDP1	27
immune system development	0.115609	MAD1L1/JARID2/ERCC1/POLQ/RC3H2/POLB/TCF3/TFRC/MLH1/UNG/THOC1/RIF1/ZMPSTE24/MSH2/MAPK1/SIX4/CD40/SAMHD1/ACOD1/MAPK3/IL27RA/TGFB1/EXOSC3/FOXN1/NSD2/RNF8/SRF/MSH3/BCL6/MSH6/MAD2L2/CD274/SHLD2/CYREN/PKN1/PCID2/SIX1/BCL11B/RIPK3/FOXJ1/IDO1/NDFIP1/BARX1/RAF1/CTNNBL1/SWAP70/RC3H1/MARCHF7/LEF1/TP53/SOD1/HSPD1/ATM/CACNA1C/XRCC4/PAXIP1/CCNB2/ADAR/TNFSF13/SANBR/RNF168/PITX2/HMGB2/IL15/RET/RAG1/STAT6/ASXL1/B…	88
cell junction maintenance	0.115738	OPHN1/ERC1/PARD6A/TJP1/RAB3A/C1QL1/CBLN3/CBLN2/APPL1/SHANK1/INAVA/CLDN3/ARF6/NLGN1/NLGN2/MTSS1/F2R/KIRREL1/ERC2/DCTN1/CD177/CHCHD10/ITGB3	23
regulation of neuron migration	0.115738	CX3CL1/CTNNA2/WDR62/RAPGEF2/MDK/ARHGEF2/DAB2IP/PLAA/KIF20B/GNRH1/DRD2/IGSF10/NTNG1/NKX6-1/NIPBL/NSMF/ULK4/COL3A1/GPR173/FLRT2/NRG3/SHTN1/RELN	23
morphogenesis of a polarized epithelium	0.116571	FUZ/MKS1/MYO9A/RHOA/WDR1/CELSR1/GPC4/OPHN1/DLG3/SH3BP1/SPEF1/LAMA1/RPGRIP1L/SFRP1/PLEKHA4/DVL1/JHY/PTK7/WNT5A/ANKRD6/AHI1/ARHGEF19/CELSR2/NPHP1/SFRP2/GPC3/DAB2/ZDHHC7/TIAM1/BRSK1/VANGL2/INTU/FZD6/CTHRC1/TTC8/ROR2/PKHD1/VANGL1/FZD2/GPC6/ZNRF3/ACTG1/MED12/SAPCD2	44
regulation of reactive oxygen species metabolic process	0.117145	CFLAR/BRCA1/CYBA/ATG5/RHOA/PDK3/RAB27A/PAX2/ARG2/GSTP1/MT3/HDAC6/PDGFB/BMP7/ACP5/ACOD1/TGFB1/FOXM1/MAPK14/PDGFRB/TUSC2/PARK7/HVCN1/SIRT5/TRAP1/RIPK3/H19/ABCB7/GCH1/MYCN/RIPK1/IER3/PRCP/CYP1B1/DUOXA2/TP53/SOD1/SNCA/MPV17L/DHRS4/CBR1/HK2/ZC3H12A/STK17A/SYK/SLC18A2/COQ7/DCXR/SLC25A33/BCL2/CLEC7A/ABCD2/TLR6/PARL/PRKN/AKR1C1/PLCG2/COX2/SLC5A3/CD177/VDAC1/DHFR/MTCO2P12/TNF/EIF6/COA8/HP/AATF	68
liposaccharide metabolic process	0.118072	DPM1/PIGQ/ST3GAL1/GALC/PIGV/PIGB/PIGS/PIGH/FA2H/ST3GAL4/GPLD1/ST8SIA4/ST6GALNAC5/B4GALT4/PIGT/GAL3ST1/A4GALT/CLN6/PRKAA1/B4GALNT1/ST6GALNAC4/GLTP/PIGM/SCCPDH/SLC30A5/GBGT1/PGAP2/PIGF/MPPE1/FUT6/B4GALT5/B4GALT3/NEU3/PIGX/PIGA/PIGO/UGT8/B3GNT5/FUT2/DPM3/ENPP7/PIGP/GAL3ST4/PGAP1/PIGN/NAGA/HEXA/GBA3/PNLIPRP2/PIGW	50
pyrimidine nucleoside metabolic process	0.11911	TYMP/ERH/CDADC1/NT5C3A/APOBEC3A/APOBEC3F/TK2/TK1/DTYMK/DHFR2/APOBEC3B/DPYD/UCKL1	13
nuclear migration	0.11911	SYNE2/PCM1/NUDC/LMNB1/DOCK7/TRIM58/SUN1/CLMN/LMNB2/SLIT1/TMEM201/DYNC1H1/DCTN1	13
platelet dense granule organization	0.11911	AP3D1/AP1M1/HPS4/AP1S1/HPS5/RAB38/AP3B1/AP3S2/HPS3/HPS6/AP3S1/F2R/BLOC1S3	13
aging	0.11964	GCLC/CX3CL1/ERCC1/GLRX2/SEC63/TNFRSF1B/BAK1/HYAL2/POLB/MBD3/TFRC/PTGS2/PAX2/GNA11/APEX1/HTR2A/ERCC2/AMH/GSK3A/CASP2/NUDT1/PITX3/RPS6KB1/CTSC/SLC1A2/PDGFRB/SCAP/HTRA2/IGFBP2/ARG1/GNA13/SERP1/ADRA1A/GJB6/INHBA/CANX/CDKN1C/JUND/SERPINF1/DDC/ATP8A2/KL/EIF2S1/MBD2/FGF2/PPP3CA/ARK2C/SOD1/EIF2B5/ADM/SERPING1/FBXO4/ATP5F1A/KCNE2/ACE/ALPL/INHBB/IL15/WRN/GJB2/ENDOG/SIN3A/FOXG1/TYMS/CTC1/AURKB/ABAT/FOXO4/HE…	76
establishment of protein localization to plasma membrane	0.119676	ARHGAP44/ATP2C1/LRRC7/VAMP3/VPS35/GGA1/ARFRP1/GGA2/CSK/RAB11A/ZDHHC2/RAB34/GOLPH3/ACSL3/BBS2/PHAF1/MACF1/SORL1/PREPL/RILPL2/ANK3/CNST/PKDCC/RAB8A/RAB31/BBS1/AKAP5/RILPL1/RACK1/RSC1A1	30
positive regulation of DNA-binding transcription factor activity	0.120065	CFLAR/KDM1A/DHX33/CX3CL1/BTK/MBTPS2/LTF/ZIC2/EIF2AK2/HIPK2/HDAC4/TCF3/TFRC/MAP3K13/TRAF5/ERC1/NLRC4/RNF31/JAK2/RPS6KA5/PSMA6/CD40/USP14/PYCARD/AMH/CAV1/NOD1/BUD31/TRIM14/RIGI/CSF3/TRIM37/PPARGC1A/RWDD1/SRF/WNT5A/IL18R1/PARK7/OPRD1/ARHGEF2/CTH/TNFSF18/TAF12/COPS5/ZC4H2/TRAF2/SMARCA4/RFPL1/SMO/RIPK3/FOXA1/PPARG/BEX1/DHX9/RIPK1/FLOT1/TLR2/PPP3CA/AKT1/MTDH/PPRC1/RPS3/ARID5B/FER/SAV1/CEBPG/WNT3A/PPARG…	119
hematopoietic stem cell proliferation	0.120119	EIF2AK2/PDCD2/SART3/XRCC5/THPO/NKAP/ERCC2/BABAM1/WNT5A/BRCA2/SFRP2/RUNX1/ACE/WNT10B/CTC1/HOXB4/YTHDF2/YJEFN3	18
actin filament polymerization	0.12052	SCIN/TENM1/WAS/TMSB10/ELN/TTC17/NCKAP1/ARFGEF1/RHOA/PFN2/SPTB/PAK3/CAPZB/CARMIL1/ARHGAP28/PLEKHG2/JAK2/TRIOBP/CORO1A/PYCARD/COBL/CSF3/PFN1/CRACD/CAPZA1/WASHC3/NCKAP1L/ARHGAP40/MKKS/CCR7/LATS1/DIAPH1/SPIRE1/FHOD3/VILL/ARPC5L/FHDC1/FCHSD2/DIAPH3/BBS4/SSH2/HAX1/RASA1/DAAM2/DIAPH2/ADD3/ESAM/CDC42EP2/FER/EPS8/NCK1/TMSB15A/TMSB15B/CARMIL2/SPTBN4/NPHS1/ALOX15/LMOD1/ARPC2/ARF6/CDC42EP5/MLST8/PRKCE/SPTBN2…	73
carbohydrate biosynthetic process	0.120689	SLC25A13/PDK2/MDH1/IGF1/ST6GALNAC1/PGM1/B4GALT1/NANS/SORBS1/SIRT1/PDGFB/PCK2/SLC39A14/GYS1/TGFB1/ISYNA1/GSK3A/GCK/SLC25A11/PPARGC1A/ST3GAL4/PTGES3/ENO2/UST/GCG/CHST10/PASK/SLC25A12/PLEK/ST6GALNAC5/AKR1A1/STK11/GOT1/NLN/PCK1/GNMT/ATF4/ARPP19/MPDU1/PER2/PPP1R3D/IMPA1/SDS/CHST12/SLC37A4/EGF/SORD/G6PC3/CLTC/IMPA2/AKT1/PARP1/DGKQ/SNCA/MDH2/SOGA1/EXT2/RANBP2/HS2ST1/FUT6/B4GALT5/PTH1R/AGL/GYG1/FBP1/B4GA…	95
pyridine-containing compound metabolic process	0.120968	SARM1/NOX1/MDH1/DERA/KCNAB2/ME2/FMO2/IDH3B/PRPS2/OGDH/GCK/PNPO/LDHB/NUDT12/NNT/TP53I3/IDO1/PSAT1/ALDH1L2/MDH1B/PARP16/TP53/RPTOR/ALDH1L1/MDH2/NOCT/NADK2/GPD1L/RPIA/ALPL/NAXE/NMNAT3/TKT/VCP/MLST8/DCXR/PC/RPE/MTOR/PNP	40
male meiotic nuclear division	0.121687	TRIP13/MLH1/DMC1/RAD51C/MLH3/TEX14/KIF18A/HSPA2/FIGNL1/TESMIN/TEX15/BRDT/SYCP3/BRCA2/DMRTC2/ATM/SHCBP1L/M1AP/HSF2BP/ZSCAN21/MEIOC/MYBL1/FANCA/SYCP2/FOXJ3/CATSPERZ	26
anterior/posterior axis specification	0.121687	TMED2/AURKA/WNT3/SRF/WNT5A/EPB41L5/WLS/RNF2/BMP4/HEY2/PCSK6/GPC3/TBX6/ZIC3/ETS2/FZD5/TASOR/FRS2/MESP1/SIX2/HOXD8/WT1/MESP2/PGAP1/NRARP/TIFAB	26
positive regulation of fibroblast proliferation	0.121687	IGF1/CDC6/PDGFB/E2F1/CDK6/PDGFRB/WNT5A/FN1/CCNB1/PDGFRA/CDK4/DHX9/RNASEH2B/MYC/CCNA2/DDR2/NDUFS4/PLA2G1B/PDGFD/LIG4/HRAS/CD248/SPHK1/CTC1/GAS6/ITGB3	26
positive regulation of receptor-mediated endocytosis	0.121687	RAB21/FMR1/SERPINE1/SFRP4/CBL/HIP1/PPT1/TBC1D5/AHI1/ARRB1/ATAD1/EGF/ARRB2/DRD2/DAB2/ANGPT1/WNT3A/LDLRAP1/AP2M1/SYK/HNRNPK/PCSK9/INSR/APLN/PLCG2/APELA	26
Wnt signaling pathway, planar cell polarity pathway	0.121687	MKS1/RHOA/CELSR1/GPC4/SPEF1/SFRP1/PLEKHA4/DVL1/PTK7/WNT5A/ANKRD6/ARHGEF19/CELSR2/SFRP2/GPC3/DAB2/TIAM1/VANGL2/FZD6/CTHRC1/ROR2/VANGL1/FZD2/GPC6/ZNRF3/MED12	26
circadian rhythm	0.122007	MYCBP2/NOS2/HEBP1/BMAL2/ADRB1/PER3/MAPK9/THRAP3/OPN3/DRD4/KDM5A/HUWE1/GNA11/SIRT1/SRRD/PRMT5/SUV39H1/HNRNPL/EZH2/PTGDS/MAPK8/NAGLU/PPARGC1A/TIMELESS/NUDT12/UBE3A/PROX1/EGR1/TARDBP/PSPC1/OPN4/USP9X/PRKCG/ADORA2A/ATF4/JUND/TOP2A/PPARG/PER2/PRKAA1/MYBBP1A/DDC/PDE6B/HNRNPD/NDUFA9/TP53/PARP1/SRD5A1/FBXL17/NONO/DRD2/NOCT/HOMER1/SUV39H2/HNRNPU/GHRL/DYRK1A/NR2F6/PRKAA2/ADORA1/ADCY1/METTL3/PASD1/GPR176/BT…	92
cell death in response to oxidative stress	0.123064	NOX1/PDE8A/HDAC6/SIRT1/JAK2/FBXO7/STK24/MET/SLC1A1/VNN1/PDCD10/FOXP1/HTRA2/PARK7/TRAP1/GFER/ATF4/STK26/UBQLN1/TXN/RIPK1/CYP1B1/SOD1/AKT1/PARP1/NONO/SIGMAR1/SLC7A11/DDR2/MELK/BAG5/ENDOG/GPR37/BCL2/ZNF622/TLR6/PAWR/PYCR1/PRKN/P4HB/LRRK2/PPIA/MAP3K5/PJVK/RACK1/TNF	46
protein deacylation	0.123565	MTA3/HDAC4/MBD3/FRY/RCOR1/HDAC6/SIRT1/BRMS1L/TBL1X/SUV39H1/SUDS3/BCL6/MORF4L2/TRERF1/SIRT5/PPT1/RRP8/PER2/PRKAA1/MBD2/NEK3/ABHD17C/TBR1/TP53/SIRT3/LYPLAL1/ABHD10/HDAC8/KAT14/MTA2/SMARCA5/DYRK1A/ELK4/PRKAA2/RBBP4/SMARCAD1/EOMES/HDAC11/YEATS2/NIPBL/SPRED1/PHB1/SIN3A/TADA3/TPPP/HOPX/HDAC3/SGF29/PRKD1/NOTUM/LRRK2/WDR5/HDAC2/MIER1/SPRED2/C6orf89/PRMT6/TADA2A	58
fatty acid beta-oxidation	0.12527	HSD17B10/ABCB11/ACAT1/ACACB/ACOX3/CRAT/SLC25A17/MLYCD/DECR1/ETFB/GCDH/PEX7/ACADL/ABCD4/ACAT2/ECHS1/HSD17B4/ALDH1L2/ETFBKMT/PEX5/SLC27A2/AKT1/AUH/ACOXL/TYSND1/BDH2/ACAA2/ECI1/ACOX2/ETFDH/ABCD2/MTLN/IRS2/ECI2/ACAD11/AMACR	36
regulation of transcription involved in G1/S transition of mitotic cell cycle	0.125539	E2F2/CDK14/E2F1/ZPR1/CDK18/NPAT/GFI1/CDK5/E2F7/E2F6/TFDP1/E2F4	12
regulation of receptor recycling	0.125539	VAMP3/CHMP5/ACHE/BVES/RAB29/ECE1/LDLR/AP1AR/SNCA/TBC1D16/PCSK9/INPP5F	12
NADPH regeneration	0.125539	DERA/PRPS2/NNT/ALDH1L2/TP53/RPTOR/ALDH1L1/RPIA/TKT/MLST8/RPE/MTOR	12
gas transport	0.125539	IPCEF1/AQP6/HBQ1/RHAG/HBZ/MYC/AQP5/HBG2/MB/HBA1/HBM/HBE1	12
negative regulation of DNA-templated transcription, elongation	0.125539	AXIN1/EZH2/RNF8/TCERG1/ZC3H4/HNRNPU/RNF168/WDR82/LARP7/NELFB/NELFE/SUPT4H1	12
positive regulation of nitric-oxide synthase activity	0.125539	PIK3CB/SCARB1/FCER2/NOD1/APOE/GCH1/AKT1/NUS1/CALM3/TERT/DHFR/TNF	12
histone H3-K9 methylation	0.125539	KDM1A/BRCA1/RIF1/SIRT1/PIH1D1/PRDM12/SETDB2/DMRTC2/SETD7/SUV39H2/BEND3/EHMT2	12
cell proliferation involved in kidney development	0.125539	CFLAR/PDGFB/BMP7/PDGFRB/STAT1/EGR1/BMP4/MYC/GPC3/PDGFD/WT1/ITGB3	12
nucleotide transmembrane transport	0.125539	SLC25A5/SLC25A17/SLC25A16/ABCC4/LRRC8A/SLC25A4/SLC35B2/SLC25A32/LRRC8C/SLC25A33/SLC19A1/SLC25A53	12
late endosome to lysosome transport	0.125539	VPS41/VPS35/CHMP2B/CHMP5/CHMP3/VPS4B/CHMP1A/VPS4A/CHMP7/C9orf72/LRRK2/CHMP4A	12
membrane assembly	0.12609	PICALM/CHMP2B/CHMP5/UBE2I/CAV1/NRXN2/STX2/CHMP3/VPS4B/CHMP1A/VPS4A/LRP4/FLOT1/NLGN4X/CHMP7/ANK3/TLCD1/DMKN/REEP4/NLGN1/NLGN2/HDAC3/UBXN2A/GAK/NRXN1/RCC1/MAFB/EMP2/CHMP4A	29
exocytic process	0.126983	CFTR/BTK/VAMP3/SYT1/EXOC1/STX1B/VTI1B/BLOC1S6/RAB3A/STX1A/YKT6/STX2/EXOC2/SNX4/PLEK/UNC13A/EXOC4/SNAP25/STX11/RABEPK/RAB13/SNAP47/EXOC6B/RALB/SNCA/SV2A/SYK/SLC18A2/RAB8B/RAB8A/RAB3B/NLGN1/SYT9/EXOC7/SEPTIN5/ERC2/UNC13B/RAB12/DOC2B	39
negative regulation of I-kappaB kinase/NF-kappaB signaling	0.128403	ZMYND11/TNIP3/CASP8/RHOA/GSTP1/SIRT1/USP10/PYCARD/CACTIN/CARD8/STAT1/DAB2IP/RIPK1/PPM1B/SLC39A8/NLRP12/ZC3H12A/CARD19/NLRC3/RHOH/NLRP6/TRIM39/TRIM59/PPM1N/OTUD7B	25
receptor internalization	0.129002	WDR54/AP2B1/RALA/AP2S1/CALCRL/DRD4/TFRC/PICALM/CACNG4/OPHN1/MTMR2/ACHE/FMR1/NECAB2/CAV1/SFRP4/LRP1/GRK4/HIP1/CALY/TBC1D5/RAMP1/SNAP25/AHI1/FLOT1/ARRB1/ATAD1/EGF/CLTC/ARRB2/ARF1/RALB/SNCA/GTF2H2/LRRTM2/ADM/DRD2/ANGPT1/WNT3A/LDLRAP1/FCER1G/AP2M1/SYK/RAB31/PCSK9/RSPO1/INSR/APLN/ANKRD13D/GRK2/AP2A1/PLCG2/DNM3/LPAR1/ANKRD13B/APELA/ITGB3	57
endosomal transport	0.129086	VPS50/ARHGAP44/SPAG9/HEATR5B/EHD3/WAS/EIPR1/LRRC7/VAMP3/AP5M1/AP3D1/VPS35/CLTCL1/RNF126/PICALM/ERC1/CHMP2B/CHMP5/SNX5/GGA1/VTI1B/ARFRP1/CLN5/VPS35L/RAB11A/EHD4/TMEM87A/ZDHHC2/LEPROTL1/STX10/ANKRD27/SNX8/YKT6/RGP1/CORO1C/VPS29/BLTP3B/GOLT1B/RAB35/BVES/ACAP2/SNX4/CHMP3/PLEKHA3/ALMS1/RAB29/RAB14/DENND1A/VPS4B/ARL1/WASHC3/HEATR5A/CALY/CHMP1A/TBC1D5/RBSN/TBC1D14/VPS13B/VPS4A/DCLK1/AGAP2/REPS1/WASHC4/S…	109
'de novo' protein folding	0.12914	HSPA5/DNAJC2/BAG1/PTGES3/HSPA9/HSPE1/FKBP1B/HSPA2/SDF2L1/SDF2/UGGT1/TOR1B/TOR1A/HSPD1/CHCHD4/CCT2/DNAJC18/GAK/ENTPD5/HSPA14/HSPA1L	21
regulation of type I interferon production	0.129322	DHX33/RNF216/POLR3B/ATG5/UFD1/RNF125/POLA1/ACOD1/PYCARD/CACTIN/RIGI/DHX58/OAS3/OAS2/POLR3G/IFIH1/STAT1/IRF5/RAB2B/POLR3F/DHX9/FLOT1/TLR2/PPM1B/HSPD1/G3BP1/POLR3A/TOMM70/REL/HMGB2/TLR3/SYK/NLRC3/POLR3D/RNF26/DHX36/PTPN11/RNF135/TBK1/TRAIP/POLR3C/ISG15/ILRUN/PLCG2/SIRPA/TRIM15/CHUK/TREX1	48
type I interferon production	0.129322	DHX33/RNF216/POLR3B/ATG5/UFD1/RNF125/POLA1/ACOD1/PYCARD/CACTIN/RIGI/DHX58/OAS3/OAS2/POLR3G/IFIH1/STAT1/IRF5/RAB2B/POLR3F/DHX9/FLOT1/TLR2/PPM1B/HSPD1/G3BP1/POLR3A/TOMM70/REL/HMGB2/TLR3/SYK/NLRC3/POLR3D/RNF26/DHX36/PTPN11/RNF135/TBK1/TRAIP/POLR3C/ISG15/ILRUN/PLCG2/SIRPA/TRIM15/CHUK/TREX1	48
protein homooligomerization	0.129328	EHD3/KCNG1/POLQ/ELAVL1/VPS35/HSD17B10/ACACB/FUS/NLRC4/CBY1/SAMHD1/PYCARD/EHD4/TRPA1/GSDMD/KCTD9/SLC1A5/SSBP1/PKD2L1/TNFAIP1/SLC1A2/KCTD10/ACOT13/THG1L/ECT2/CTH/CRYZ/ATL2/GNMT/CLYBL/KIF25/PRMT1/TRPV5/STEAP4/KCNC1/PXDN/KCTD1/APPL2/KCTD3/PNPT1/SAMD1/ALDH9A1/TIFA/CBR4/RBMX/SIGMAR1/APIP/ROM1/MAT1A/TDO2/AQP5/HCN1/KCNC2/CEP57/TK1/ABCA3/KCTD5/KCNV2/KCTD6/MLKL/LETM1/KCNS3/TRMT61B/KCNG3/NLRP6/TMEM70/SHMT1/…	85
histone H3 acetylation	0.129329	BRCA1/JADE2/TAF2/SPI1/JADE1/SIRT1/SUPT20H/PIH1D1/TAF6/SUPT7L/ENY2/TAF12/USP22/TAF4/LEF1/BRCA2/POLE3/TAF5/KAT14/CHEK1/YEATS2/SIN3A/SF3B5/TADA3/SGF29/NAP1L2/SF3B3/SUPT3H/WDR5/TRRAP/TAF9/TADA2A	32
apoptotic mitochondrial changes	0.129439	GCLC/STPG1/SLC25A5/GGCT/PLAUR/IGF1/NDUFS1/BAK1/EYA2/VPS35/DNM1L/TMEM14A/PYCARD/PDCD5/TIMM50/GSK3A/MAPK8/FAM162A/IFIT2/TNFSF10/IFI6/IER3/ARRB2/TP53/PMAIP1/AKT1/JTB/HSPD1/ATG3/SLC25A4/MPV17L/HK2/THEM4/FXN/VDAC2/MOAP1/ACAA2/MFF/PRELID1/TRIAP1/NPTX1/BCL2/PARL/SFN/TMEM102/PRKN/FZD9/ATP2A1/OPA1/FIS1/CHCHD10	51
regulation of Ras protein signal transduction	0.130692	ARHGAP44/IGF1/RALBP1/CUL3/RTN4R/PIK3CB/ARFGEF1/MAP4K4/OPHN1/TGFB2/SYDE2/CYTH4/SH3BP1/ARHGEF18/MET/GIT1/CYTH1/TNFAIP1/CBL/MADD/KCTD10/FOXM1/RASAL1/RIPOR2/ARFGEF3/PDGFRB/BCL6/ARHGEF2/MFN2/SSX2IP/STMN1/APOA1/KIF14/TRIM67/MAPKAP1/DENND1A/IQSEC3/KBTBD7/ADRA1A/ARFGEF2/GPR18/STARD8/APOE/RAF1/STARD13/KRAS/NOTCH2/SPRY2/DAB2IP/FLOT1/ARRB1/PLCE1/ARHGAP24/LPAR6/ARHGAP17/EPS8/PSD3/CDC42SE2/SPRY1/DLC1/FBP1/ARF…	82
NLS-bearing protein import into nucleus	0.132322	IPO5/KPNA3/KPNB1/NUP54/RGPD3/RANBP2/NUP35/KPNA2/KPNA7/RGPD1/KPNA5	11
Golgi to vacuole transport	0.132322	EHD3/AP3D1/VTI1B/RBSN/VPS54/ASB15/AP3S2/AP3S1/GAK/ANKFY1/AP4M1	11
iron ion transmembrane transport	0.132322	SLC11A1/SLC39A14/SLC11A2/ABCB6/ABCB7/SLC39A8/SLC25A37/SLC25A28/ATP7A/TTYH1/MMGT1	11
negative regulation of mitochondrial membrane permeability	0.132322	GCLC/SLC25A5/BAK1/TMEM14A/IER3/SLC25A4/MPV17L/HK2/ACAA2/FZD9/ARHGAP11B	11
single stranded viral RNA replication via double stranded DNA intermediate	0.132322	TOP2B/APOBEC3A/APOBEC3F/TRIM28/TOP2A/MORC2/HMGA2/TASOR/RESF1/APOBEC3B/MPHOSPH8	11
vitamin D metabolic process	0.132322	CYP24A1/LRP2/CYP27B1/FGF23/CYP27A1/CYP11A1/GC/CYP3A4/GFI1/CYP2R1/TNF	11
transcytosis	0.132322	VPS35/PICALM/LRP2/RAB11A/FCGRT/LRP1/USO1/CLTC/GP2/PTAFR/AGER	11
myelination	0.132485	TMEM98/TYMP/TNFRSF1B/GALC/CST7/NRDC/EPB41L3/MTMR2/SOX10/SLC8A3/FA2H/ARHGEF10/ERCC2/PRX/PTN/CTSC/ZPR1/EIF2B4/SLC25A12/KIF14/EIF2B2/HYCC1/PLP1/MYRF/GAL3ST1/KLK8/NSUN5/SBF2/SCN2A/TLR2/NAB1/AFG3L2/SOD1/AKT1/DEGS1/MALL/EIF2B5/ANK2/MAL2/TENM4/LGI4/MARVELD1/B4GALT5/JAM3/NAB2/SH3TC2/CMTM8/TPPP/MAL/ORMDL3/RARG/ABCD2/UGT8/PLEC/CLDN5/POU3F2/NF1/MBP/LPAR1/MTOR/OLIG2/HEXA/TNF/ZNF488/CYFIP1	65
positive regulation of organelle assembly	0.13332	ZMYND10/FUZ/IFT88/MAPK9/RHOA/FSCN1/SPAG5/CCP110/SNX4/CCDC88A/SDC1/WRAP73/RAB3GAP2/VPS4B/GPSM2/SEPTIN7/STIL/DZIP1/LCP1/MNS1/CNOT6L/BBS4/PLK4/RALB/G3BP1/PIP4K2A/CENPJ/SASS6/PPP1R35/SNX7/ENTR1/MOAP1/CEP295/CEP135/DYNC1H1/HTT/NUP62/TNF	38
endochondral ossification	0.134331	IFT80/BPNT2/COL1A1/PEX7/RUNX2/BMP4/MMP13/NAB1/COL2A1/BMP6/MMP16/MMP14/ALPL/NAB2/PHOSPHO1/COL13A1	16
pyrimidine ribonucleotide metabolic process	0.134331	CAD/DHODH/UMPS/NT5C/UCK1/NME7/UCK2/AK3/DCK/CTPS1/ENTPD5/DPYD/ENTPD4/UCKL1/NME1/NME2	16
replacement ossification	0.134331	IFT80/BPNT2/COL1A1/PEX7/RUNX2/BMP4/MMP13/NAB1/COL2A1/BMP6/MMP16/MMP14/ALPL/NAB2/PHOSPHO1/COL13A1	16
positive regulation of multicellular organism growth	0.134331	GPAM/PLS1/BBS2/MKKS/SMO/ATP8A2/PEX5/BBS4/DRD2/GHRL/SPTBN4/NIPBL/PPIB/BCL2/STAT5B/POU3F2	16
vesicle tethering	0.134331	STARD3NL/TRAPPC3/EXOC1/TRIP11/C17orf75/EXOC2/TRAPPC13/EXOC4/EXOC6B/TRAPPC9/TRAPPC11/FAM91A1/TRAPPC5/EXOC7/TRAPPC4/TRAPPC2B	16
protein deacetylation	0.135116	MTA3/HDAC4/MBD3/FRY/RCOR1/HDAC6/SIRT1/BRMS1L/TBL1X/SUV39H1/SUDS3/BCL6/MORF4L2/TRERF1/SIRT5/RRP8/PER2/PRKAA1/MBD2/NEK3/TBR1/TP53/SIRT3/HDAC8/KAT14/MTA2/SMARCA5/DYRK1A/ELK4/PRKAA2/RBBP4/SMARCAD1/EOMES/HDAC11/YEATS2/NIPBL/SPRED1/PHB1/SIN3A/TADA3/TPPP/HOPX/HDAC3/SGF29/PRKD1/LRRK2/WDR5/HDAC2/MIER1/SPRED2/C6orf89/PRMT6/TADA2A	53
regulation of vascular permeability	0.135557	TACR2/TJP1/TGFB1/SH3GL2/TRPV4/ADORA2A/APOE/AKAP12/MYLK3/ADM/PTPRJ/BMP6/DDAH1/ANGPT1/UCN/NPR1/PDE3A/FGFBP3/YES1/GPR4/PLEC/CLDN5/PTP4A3/C2CD4B	24
positive regulation of muscle contraction	0.135557	TBXA2R/CACNB1/RHOA/PTGS2/TACR2/CACNG1/NMU/TRPV4/SRF/RGS2/ADRA1A/CHRM3/GSTO1/GHRL/UCN/ITGA2/NPNT/PTAFR/SPHK1/F2R/ABAT/ATP2A1/ADA/ADRA2B	24
intracellular iron ion homeostasis	0.136142	SLC11A1/CP/TTC7A/TFRC/SRI/NUBP1/SLC39A14/TFR2/GLRX3/HPX/SLC11A2/ATP6V1A/ABCB6/STEAP4/ABCB7/NDFIP1/IREB2/CCDC115/MYC/SLC39A8/SOD1/LCN2/BMP6/FRRS1/ALAS2/ATP13A2/FXN/BOLA2/BOLA2B/ERFE/ATP6V0A2	31
regulation of actin nucleation	0.13654	SCIN/NCKAP1/CTNNA2/CARMIL1/CORO1A/WASHC3/ARFIP2/WASHC4/FCHSD2/ABI2/AP1AR/ARF1/WASF2/CARMIL2/ARFIP1/GMFB/TRIM27/ARPIN/MAGEL2/CYFIP1	20
regulation of response to reactive oxygen species	0.13654	PDE8A/HDAC6/BMP7/MET/FOXP1/PARK7/TRAP1/H19/GCH1/STK26/TXN/RIPK1/DDR2/ENDOG/GPR37/PAWR/PYCR1/LRRK2/RACK1/DHFR	20
positive regulation of cysteine-type endopeptidase activity	0.138021	NLRP2/BAK1/CASP8/RHOA/PDCD2/ATP2A3/SENP1/TFAP4/NLRC4/SIRT1/JAK2/PPM1F/PYCARD/PDCD5/CARD8/NOD1/CASP2/SLC1A1/PERP/DAP/FAM162A/IFT57/HTRA2/HSPE1/F3/CASP8AP2/TNFSF10/HIP1/RFPL1/PRR7/PPARG/KHDC1/ANP32B/MYC/MTCH1/UACA/PMAIP1/NLRP12/HSPD1/SNCA/TTBK1/RPS3/WNT3A/AIFM1/DLC1/SYK/VCP/BEX3/NKX3-1/ROBO1/SOX7/CYCS/CLEC7A/NLRP6/CASC2/ST20/F2R/LCK/HMGB1/MAP3K5/ASPH/RACK1/FIS1/TNF	64
regulation of stem cell population maintenance	0.138437	ELAVL1/SMARCE1/PAX2/SMARCA2/CNOT3/BCL7C/BRMS1L/BMP7/PTN/BCL7A/SUDS3/BICRAL/ZC3H13/SMARCA4/SMO/PHF10/ACTL6A/SAP130/MYC/TET1/SS18/HMGA2/SAV1/RBBP4/WDR43/SAP30/SAP30L/SIN3A/SMARCC1/ZNF322/HDAC2/TEAD4/LBH/HNF1B	34
DNA damage response, signal transduction by p53 class mediator resulting in transcription of p21 class mediator	0.139457	HIPK2/RPS6KA6/TFAP4/FOXM1/BRCA2/COPS3/TP53/RPL26/CHEK2/MUC1	10
pyrimidine ribonucleoside triphosphate metabolic process	0.139457	CAD/UCK1/NME7/UCK2/AK3/CTPS1/ENTPD4/UCKL1/NME1/NME2	10
regulation of plasminogen activation	0.139457	PLAUR/PLAT/SERPINE1/PLGRKT/PLAU/F12/SERPINE2/RUNX1/CLEC3B/MELTF	10
magnesium ion transport	0.139457	NIPAL3/TUSC3/CLDN16/MRS2/SLC41A1/NIPA2/CNNM2/MMGT1/NIPAL4/ZDHHC13	10
peptidyl-threonine dephosphorylation	0.139457	PPP5C/PPM1F/PPM1G/PPM1B/PPM1K/PPM1D/PPP1CA/PPM1E/PPM1N/PGAM5	10
myelin maintenance	0.139457	EPB41L3/FA2H/PRX/MYRF/SOD1/AKT1/DEGS1/SH3TC2/ABCD2/PLEC	10
dicarboxylic acid catabolic process	0.139457	GOT1/GOT2/ALDH1L2/MTHFS/ALDH1L1/ADHFE1/GLUD1/AASDHPPT/ACSF3/GLUD2	10
lymph node development	0.139457	RC3H2/POLB/TGFB1/RIPK3/RC3H1/IL15/CD248/TOX/LTA/LTB	10
post-embryonic animal organ development	0.139457	ERCC1/BAK1/JAK2/MFAP2/BCL11B/KLF4/MYO1E/FZD5/FBN1/HMGN1	10
negative regulation of post-transcriptional gene silencing	0.139457	ELAVL1/ZMPSTE24/TGFB1/PPARG/ZC3H10/TP53/ADAR/TERT/HOXB-AS3/DND1	10
branch elongation of an epithelium	0.139457	SIX4/WNT5A/RDH10/BMP4/MED1/SIX1/HOXD13/SPRY2/SPRY1/HNF1B	10
negative regulation of gene silencing by RNA	0.139457	ELAVL1/ZMPSTE24/TGFB1/PPARG/ZC3H10/TP53/ADAR/TERT/HOXB-AS3/DND1	10
cellular response to estrogen stimulus	0.139457	SFRP1/BCAS3/PELP1/OCSTAMP/SFR1/CKB/AR/SERPINB9/SP1/ARID5A	10
catecholamine uptake	0.139457	DRD4/PARK7/TOR1A/SNCA/SLC22A3/DRD2/GDNF/RAB3B/SLC22A1/PRKN	10
RNA decapping	0.139457	DCPS/NUDT12/NOCT/DCP2/LSM1/PNRC2/NUDT16/CNOT7/NUDT3/DCP1A	10
negative regulation of post-transcriptional gene silencing by RNA	0.139457	ELAVL1/ZMPSTE24/TGFB1/PPARG/ZC3H10/TP53/ADAR/TERT/HOXB-AS3/DND1	10
positive regulation of voltage-gated calcium channel activity	0.139457	EHD3/PPP3CC/PPP3CA/STAC2/STAC/KCNE2/CDK5/CACNB2/AKAP5/STAC3	10
regulation of protein localization to cell periphery	0.139869	ARHGAP44/ATP2C1/EPHA3/PICALM/GPC4/STX7/HECTD1/SORBS1/VTI1B/PGRMC1/CSK/ZDHHC2/TGFB1/AGR2/RAP1A/PLS1/GPSM2/LRP1/RAB38/ACSL3/ARHGEF16/VPS4A/CLTC/STAC2/AKT1/EPHA2/STAC/DAB2/ZDHHC7/WNT3A/ZDHHC5/MMP14/APPL1/LDLRAP1/AP2M1/CNST/PKDCC/PRKCI/CDK5/ARF6/PLK1/CNPY4/AR/KIF5B/PRKCE/NETO2/HRAS/AKAP5/GPC6/CIB1/STAC3/SAPCD2/NHLRC1/WNK3/EFCAB7/RACK1/RSC1A1/TNF	58
oocyte differentiation	0.140131	IGF1/YTHDC2/RPS6KA2/TRIP13/TUT7/AURKA/DMC1/CDC25B/FBXO5/WDR77/SOHLH2/TUT4/DMRT1/PDE5A/BRCA2/ATM/FUT6/INHBB/BCL2/PDE3A/MEIOC/ZP3/YTHDF2/EHMT2/ANG/INSL3/TUBB8	27
regulation of supramolecular fiber organization	0.14025	FKBP4/CX3CL1/SCIN/TENM1/WAS/TMSB10/ELN/NCKAP1/LIMCH1/CTNNA2/ARFGEF1/RHOA/PFN2/SPTB/WDR1/PAK3/CAPZB/CARMIL1/WDR47/ASAP3/TPX2/ARHGAP28/PLEKHG2/HDAC6/PPM1F/SH3BP1/TRIOBP/PFDN4/SPEF1/CORO1A/PYCARD/TJP1/SFRP1/ARHGEF10/TUBB4A/ARHGEF18/MET/AEBP1/TESK1/GIT1/CSF3/PFN1/SLAIN2/CRACD/TRPV4/PFDN1/CCDC88A/PLEK/ALMS1/PARK7/CAPZA1/ARHGEF2/STMN1/PROX1/APOA1/CAMSAP2/ITGB1BP1/WASHC3/SORBS3/CIT/NCKAP1L/ARHGAP40/EML2…	162
L-amino acid transport	0.140985	SLC7A2/SLC25A13/SLC38A5/SLC11A1/SLC1A3/SLC25A15/SLC7A6/SLC7A5/SLC1A5/SLC1A1/SLC1A2/SLC38A1/SLC25A12/SLC1A4/RGS2/ARG1/SLC7A10/PER2/SLC3A1/SLC38A4/SLC7A1/SLC38A6/SLC47A1/VPS54/SLC25A38/CLTRN/SLC43A1/SLC7A11/GRM1/SLC1A7/SFXN1/SLC38A8/ARL6IP1/SLC25A22/SLC36A4/CLN8/SLC25A18/SLC38A3/SLC6A9/TNF	40
tube formation	0.141299	RALA/FUZ/MKS1/CC2D2A/SDCCAG8/CELSR1/PAX2/TULP3/LRP2/TMED2/HECTD1/TGFB2/SIX4/MTHFD1/BMP7/CLUAP1/SFRP1/TGFB1/COBL/LHX2/DVL1/FGF8/PFN1/FOLR1/PTK7/WNT5A/IFT57/PROX1/ITGB1BP1/MTHFD1L/LIAS/STIL/SOX4/BMP4/SIX1/PODXL/DAB2IP/KIF20B/FGF2/EGF/BBS4/BCAS3/PRKACB/SFRP2/ADM/HS2ST1/EDA/VANGL2/HESX1/IFT122/DLC1/YWHAZ/FZD6/CTHRC1/RET/GDNF/SEMA4C/IRX2/RPS7/RARG/GLMN/SOX11/FZD2/RGMA/MED12/OPA1/TGM2/BRD2/HNF1B	69
protein peptidyl-prolyl isomerization	0.142217	PPIE/FKBP1B/PIN1/PPIL4/FKBP11/PPIL1/PPIG/CWC27/RANBP2/PPIB/PPID/PPIH/FKBP2/PPIA/PPIL3	15
response to auditory stimulus	0.142217	SLC1A3/PTN/NRXN2/MDK/KCNC1/CHRNA10/ATP8A2/DRD2/UCN/CXCL10/CNTNAP2/ATOH7/NRXN1/HTT/TIFAB	15
purine-containing compound transmembrane transport	0.142217	SLC25A5/SLC25A17/SLC29A1/SLC25A16/ABCC4/SLC43A3/LRRC8A/SLC22A3/SLC25A4/SLC35B2/LRRC8C/SLC19A1/SLC29A2/SLC22A1/SLC25A53	15
postsynaptic modulation of chemical synaptic transmission	0.142217	RNF19A/NEFH/SLC1A1/WNT5A/NGDN/PPP3CA/EIF4A3/DRD2/EIF4E/NRGN/GHRL/PLCB1/GRM3/CYFIP1/NEFL	15
regulation of oxidative stress-induced intrinsic apoptotic signaling pathway	0.142217	NOX1/SIRT1/VNN1/HTRA2/PARK7/TRAP1/UBQLN1/SOD1/AKT1/PARP1/NONO/BAG5/PRKN/P4HB/PPIA	15
peptidyl-proline modification	0.143188	P4HA2/FKBP7/PPIE/P3H3/FKBP1B/PRDX4/PIN1/PPIL4/FKBP11/PPIL1/PPIG/FKBP10/NTMT1/CWC27/RANBP2/PPIB/PPID/PPIH/FKBP2/P4HTM/P4HB/PPIA/PPIL3	23
response to epidermal growth factor	0.143188	CFLAR/TPR/PDE8A/PAX2/MAPK1/MAPK3/COL1A1/ZPR1/DUSP22/NCL/MED1/KNSTRN/DAB2IP/ASCL1/IQGAP1/GAREM1/AKT1/ZFP36L2/DAB2/MCM7/MARS1/STAT5B/PTPN11	23
multivesicular body sorting pathway	0.143188	RAB27B/RAB27A/CHMP2B/CHMP5/SYTL4/LEPROTL1/EXPH5/CHMP3/VPS4B/CHMP1A/VPS4A/STAM/MVB12A/TMEM50B/CHMP7/VPS37A/SNF8/VPS28/VCP/UBXN6/VPS37D/TMEM50A/CHMP4A	23
embryonic axis specification	0.144464	TMED2/CHRDL1/COBL/WNT5A/EPB41L5/STIL/PCSK6/TBX6/FZD5/TASOR/FRS2/MESP1/C2CD3/CXXC4/HOXD8/WT1/MESP2/NRARP/TIFAB	19
binding of sperm to zona pellucida	0.144464	SPA17/OVGP1/B4GALT1/PCSK4/CCT4/TCP1/ATP8B3/CCT7/UBAP2L/ZP1/CCT5/CLGN/CCT8/LY6K/CCT3/VDAC2/CCT2/ZP3/HSPA1L	19
sperm flagellum assembly	0.144464	SPAG6/IQCG/ARMC2/UBE2B/IFT81/BBS2/DZIP1/MNS1/CEP131/SPAG16/TTC12/ARMC12/CFAP157/CFAP221/PFN4/CFAP54/CFAP44/CFAP97D1/CFAP206	19
postsynapse organization	0.144559	ARHGAP33/ARHGAP44/LZTS1/VPS35/PAK3/OPHN1/MTMR2/HDAC6/NEFH/RPS6KA5/CHRDL1/ZDHHC15/DNAJA3/ZDHHC2/DVL1/NRXN2/CAPRIN2/UBE3A/WNT5A/TANC1/MESD/NRP2/SLITRK3/LRRC4/ARHGAP22/APOE/KIF1A/LRRC4B/LRP4/DOCK10/ITPKA/ZNF365/ABI2/PPFIA2/NTRK3/AKT1/ARF1/TMEM108/LRRTM2/NLGN4X/CNKSR2/SLC7A11/HOMER1/FARP1/LRFN2/GHRL/LRP8/WASF2/DIP2A/ZDHHC12/SHANK1/DISC1/PDLIM5/CDK5/ARF6/GDNF/ROR2/RAC3/NLGN1/NLGN2/INSR/NPTX1/GPHN/CFL1…	82
determination of heart left/right asymmetry	0.145584	TMED2/CLUAP1/MEGF8/DVL1/FGF8/FOLR1/SRF/WNT5A/IFT57/TBX2/STIL/MKKS/SMO/MICAL2/NOTCH2/AHI1/SETDB2/BBS7/FOXN4/BBS4/TBX6/WNT3A/ZIC3/FOXH1/VANGL2/BBS5/MESP1/CCDC103/C2CD3/ARL13B/DAND5/ODAD3/SOX18	33
glial cell development	0.146789	LAMC3/EIF2B3/MT3/PHGDH/SOX10/FA2H/ARHGEF10/ERCC2/PRX/CDK6/MDK/EIF2B1/CSPG5/EIF2B4/EIF2B2/LRP1/PLP1/SOX4/MYRF/NKX2-2/ADORA2A/SMO/LDLR/NSUN5/KRAS/TLR2/ASCL1/SOD1/AKT1/EIF2B5/TTBK1/TENM4/PRDM8/LGI4/B4GALT5/HDAC11/CDK5/ROR2/SH3TC2/TPPP/MAL/NRROS/SOX11/PLEC/POU3F2/MED12/MT1X/NF1/C5AR1/LPAR1/AGER/TNF/CNTF/ZNF488	54
oxygen transport	0.146925	IPCEF1/HBQ1/HBZ/MYC/HBG2/MB/HBA1/HBM/HBE1	9
hyaluronan catabolic process	0.146925	CD44/HYAL2/HMMR/CEMIP/TGFB1/HYAL1/FGF2/GUSB/HEXA	9
snRNA transcription by RNA polymerase II	0.146925	ELL2/ICE2/CDK7/ZC3H8/MEPCE/ICE1/ZNF143/SNAPC5/LARP7	9
positive regulation of B cell differentiation	0.146925	BTK/SPI1/XBP1/NCKAP1L/PCID2/MMP14/SYK/INPP5D/STAT5B	9
negative regulation of single stranded viral RNA replication via double stranded DNA intermediate	0.146925	APOBEC3A/APOBEC3F/TRIM28/MORC2/HMGA2/TASOR/RESF1/APOBEC3B/MPHOSPH8	9
programmed cell death in response to reactive oxygen species	0.146925	HDAC6/MET/PDCD10/PARK7/TRAP1/DDR2/ENDOG/PAWR/PJVK	9
negative regulation of alcohol biosynthetic process	0.146925	DKK3/ERLIN1/CYP27B1/SCAP/PLEK/APOE/SOD1/ERLIN2/GFI1	9
regulation of Wnt signaling pathway, planar cell polarity pathway	0.146925	MKS1/SPEF1/SFRP1/PLEKHA4/ANKRD6/SFRP2/GPC3/DAB2/ZNRF3	9
developmental maturation	0.14727	CFTR/KDM1A/CX3CL1/FARP2/BTK/MBTPS2/LTF/IGF1/NSUN2/AP3D1/RHOA/IFT80/VPS35/GAL/PLA2G10/RPS6KA2/TRIP13/AP1M1/MAP3K13/PICALM/PAX2/RFX3/TUT7/SNX10/AURKA/SLC26A3/DLD/TGFB2/PALM/SOX10/DMC1/NFATC4/CDC25B/FERMT1/CHRDL1/SYP/ZDHHC15/CLN5/BLOC1S6/ERCC2/ANKRD27/RAB3A/LHX6/PFN1/FBXO5/WNT5A/TUSC2/ROPN1B/ATP6V1A/TFCP2L1/PCSK4/WDR77/CDC20/KIF14/RAB32/PTBP3/BCL11A/SNX19/RECK/RAB38/SEMG2/RUNX2/BFSP1/FOXA1/CDKN1C/UN…	138
pigmentation	0.147507	USP13/AP3D1/RAB27A/AP1M1/DCT/GNA11/HPS4/SOX10/ASIP/RAB11A/BLOC1S6/ANKRD27/AP1S1/HPS5/ARL6/MLPH/ABCB6/RAB29/RAB32/TBX2/RAB38/BBS2/MKKS/APOE/AP3B1/BBS7/BBS4/ADAMTSL4/SHROOM2/DRD2/AP3S2/EDA/MYSM1/BBS5/HPS3/ATP7A/HPS6/BCL2/ADAMTS20/VANGL1/AP3S1/BACE2/VPS33B/MITF/BLOC1S5/SLC24A5/BLOC1S3/NF1/ENPP1/RACK1/DCTN1	51
regulation of microtubule polymerization	0.147823	FKBP4/TUBB4A/MET/GIT1/SLAIN2/STMN1/CAMSAP2/EML2/CAMSAP1/PSRC1/CDK5RAP2/SLAIN1/TBCD/PRUNE1/ANKRD53/SNCA/RPS3/DYRK1A/CKAP5/CDK5R1/PDE4DIP/FES/DRG1/TOGARAM1/DCTN1/ARL2	26
dendritic spine development	0.148291	ARHGAP33/ARHGAP44/UBA6/FSTL4/MAPK6/PAK3/MAPKAPK5/HDAC6/FMR1/ZDHHC15/DVL1/CPEB3/CAPRIN2/UBE3A/APOE/KIF1A/PAK4/DOCK10/ITPKA/ZNF365/ABI2/PPFIA2/LLPH/SDK1/LRP8/DIP2A/SHANK1/DISC1/PDLIM5/CDK5/ARF6/NLGN1/NLGN2/CFL1/DHX36/CDK5R1/PRMT3/LRRK2/RELN/HDAC2/DNM3/LPAR1	42
hepaticobiliary system development	0.148426	CFLAR/JARID2/MKS1/CPS1/SEC63/CUL3/OTC/PTCD2/ACAT1/ZMPSTE24/AURKA/XBP1/ACO2/PRMT5/PCK2/SLC7A5/RPGRIP1L/FGL1/PTN/MET/COBL/EZH2/CDK5RAP3/MDK/GLI1/MAN2A1/RPS15/RPS6KA1/PROX1/ARG1/CIT/PCK1/MED1/ELK1/GFER/DUT/E2F8/PRKCSH/PCNA/HMGCS2/NOTCH2/FPGS/PNPT1/HNRNPD/SRD5A1/ARID5B/QDPR/CEBPG/WNT3A/ZIC3/ITGA2/NIPBL/ATP7A/ARF6/E2F7/MESP1/PCSK9/CEBPB/SP3/RELA/TYMS/NF1/ADA/TNF/HNF1B	65
epithelial tube formation	0.149776	RALA/FUZ/MKS1/CC2D2A/CELSR1/PAX2/TULP3/LRP2/TMED2/HECTD1/TGFB2/SIX4/MTHFD1/BMP7/CLUAP1/SFRP1/TGFB1/COBL/LHX2/DVL1/FGF8/PFN1/FOLR1/PTK7/WNT5A/IFT57/PROX1/MTHFD1L/LIAS/STIL/SOX4/BMP4/SIX1/PODXL/KIF20B/FGF2/EGF/BBS4/PRKACB/SFRP2/ADM/HS2ST1/VANGL2/HESX1/IFT122/DLC1/FZD6/CTHRC1/RET/GDNF/SEMA4C/IRX2/RPS7/RARG/GLMN/SOX11/FZD2/RGMA/MED12/OPA1/BRD2/HNF1B	62
cellular component disassembly	0.149963	SLC25A5/CX3CL1/SCIN/STMN4/VPS13D/ATG5/VMP1/DHX8/KIF2A/SPTB/MAP4K4/WDR1/SMARCE1/FSCN1/CAPZB/CARMIL1/UBA5/CHMP2B/ZMPSTE24/WDR47/MTIF2/CHMP5/HUWE1/DNM1L/AURKA/TPX2/KIF9/CMA1/SUPT16H/HDAC6/SH3BP1/TRIOBP/FBXO7/VRK1/SPEF1/TAFAZZIN/GSPT1/TRIP4/DNAJC17/ZFAND1/TGFB1/CDC37/GRWD1/DNASE2/GSK3A/SH3GL2/CDK5RAP3/SMARCD2/CRACD/CAMKK2/TRPV4/MTRF1L/FBXL4/HTRA2/CHMP3/PLEK/PARK7/CAPZA1/ARHGEF2/DNAJC6/MFN2/STMN1/CAMS…	208
synaptic transmission, dopaminergic	0.150698	DRD4/PTGS2/PARK7/PNKD/ADORA2A/TOR1A/FLOT1/ARRB2/SNCA/DRD2/CDK5/GDNF/RAB3B/PRKN	14
glutamine family amino acid catabolic process	0.150698	NOS2/ARG2/FAH/ARG1/GOT1/GOT2/GLS2/ADHFE1/GLUD1/DDAH1/ASRGL1/GLUD2/DDAH2/ARHGAP11B	14
transcription initiation-coupled chromatin remodeling	0.150698	SPI1/ZMPSTE24/PADI2/RBBP5/ASH2L/NIBAN2/TP53/CHEK1/DPY30/VPS72/BRD7/NOC2L/FAM47E/WDR5	14
viral budding	0.150698	CHMP2B/CHMP5/CHMP3/VPS4B/CHMP1A/VPS4A/MVB12A/CHMP7/VPS37A/SNF8/VPS28/VPS37D/MVB12B/CHMP4A	14
protein heterooligomerization	0.150698	SYT1/FARSB/CBR4/ROM1/CPSF7/KCNC2/NUDT21/RRM1/MAT2A/RRM2/FARSA/CALHM1/KRT10/HSD17B8	14
negative regulation of necrotic cell death	0.150698	YBX3/CASP8/MT3/RNF31/CAV1/ARHGEF2/ADPRS/MUTYH/RIPK1/SLC25A4/DDR2/UCN/FZD9/PELI1	14
regulation of protein exit from endoplasmic reticulum	0.150698	ERLEC1/DERL2/DERL3/TMEM30A/OS9/SORL1/SAR1B/YOD1/UBE2G2/SLC51B/INSIG1/SVIP/UBE2J1/SEC16B	14
maintenance of synapse structure	0.150698	OPHN1/ERC1/RAB3A/C1QL1/CBLN3/CBLN2/APPL1/SHANK1/ARF6/NLGN1/ERC2/DCTN1/CHCHD10/ITGB3	14
negative regulation of blood circulation	0.150698	SRI/JAK2/PDE4D/FKBP1B/ADRA1A/PDE5A/SPTBN4/ADORA1/ZC3H12A/GRK2/ATP2A2/PLN/AGER/TNF	14
receptor localization to synapse	0.151014	ARHGAP44/LRRC7/VPS35/CACNG4/GPC4/STX7/STX1B/KIF3B/RAB11A/RAP1A/SNAP25/CEP112/KIF5A/NPTN/ZDHHC3/NETO1/RAB8A/KIF5C/NLGN1/KIF5B/NETO2/NPTX1/GPHN/HRAS/CNIH2/GPC6/SHISA6/RELN/ITGB3	29
macromolecule deacylation	0.151044	MTA3/HDAC4/MBD3/FRY/RCOR1/HDAC6/SIRT1/BRMS1L/TBL1X/SUV39H1/SUDS3/BCL6/MORF4L2/TRERF1/SIRT5/PPT1/ABHD12B/RRP8/PER2/PRKAA1/MBD2/NEK3/ABHD17C/TBR1/TP53/SIRT3/LYPLAL1/ABHD10/HDAC8/KAT14/MTA2/SMARCA5/DYRK1A/ELK4/PRKAA2/RBBP4/SMARCAD1/EOMES/HDAC11/YEATS2/NIPBL/SPRED1/PHB1/SIN3A/TADA3/TPPP/HOPX/HDAC3/SGF29/PRKD1/NOTUM/LRRK2/WDR5/HDAC2/MIER1/SPRED2/C6orf89/PRMT6/TADA2A	59
regulation of peptidyl-threonine phosphorylation	0.151338	UBE2K/MAPK1/BMP7/AXIN1/CEMIP/TGFB1/GSK3A/WNT5A/EIF4G1/GCG/CAB39/SPRY2/EGF/RPTOR/CALM2/DGKQ/CALM3/SPRED1/PLK1/SPHK1/WNK3/SPRED2	22
positive regulation of ATP-dependent activity	0.151338	CASR/VMP1/ATP1B3/PFN2/DNAJC10/DNAJB11/MSH2/AHSA1/SSBP1/PFN1/MSH3/MSH6/HSPA2/POT1/DHX9/ATP1B1/GTF2H2/HNRNPU/SETMAR/ATP2A1/DNAJC9/UHRF1	22
embryonic cranial skeleton morphogenesis	0.151338	TULP3/TBX15/SIX4/MTHFD1/HOXA2/FGF8/DLX2/MTHFD1L/RDH10/RUNX2/BMP4/SIX1/PDGFRA/EIF4A3/SLC39A3/SLC39A1/MMP16/MMP14/WDR19/NIPBL/SIX2/MED12	22
regulation of neuroblast proliferation	0.151338	KDM1A/CX3CL1/CDON/ASPM/WDR62/DCT/SOX10/PTN/PROX1/SMO/SIX3/FGF2/TP53/DMRTA2/VAX1/DRD2/DISC1/OTP/FOXG1/LRRK2/NF1/SKOR2	22
protein localization to extracellular region	0.152104	CFTR/CYP51A1/M6PR/NOS2/ISL1/IGF1/EIPR1/CASR/CYB5R4/ACSL4/VPS35/GAL/DRD4/SEL1L/TACR2/SRI/RFX3/AACS/OXCT1/ACHE/DNM1L/GNA11/SLC8B1/ERP29/EXOC1/TGFB2/JAK2/PCSK5/PCK2/MYOM1/SYTL4/PARD6A/TANGO6/BLOC1S6/SFRP1/TGFB1/CD33/RAB3A/STX1A/AP1S1/GCK/EXPH5/PSMD9/GNPTAB/ADTRP/GPLD1/GOLPH3/STEAP3/GCG/PLEK/PARK7/WLS/KLF7/LTBP2/GPR68/FKBP1B/SNX19/SERP1/PFKFB2/SOX4/FFAR2/CANX/GNAZ/ADORA2A/VGF/SERGEF/AP1M2/RHBDF2/APOE…	164
mitophagy	0.152966	SLC25A5/VPS13D/HUWE1/HDAC6/TAFAZZIN/CDC37/HTRA2/MFN2/ATG4D/ARFIP2/TP53/SLC25A4/RETREG1/SPATA33/PRKN/LRBA/VDAC1/PHB2	18
virion assembly	0.152966	CHMP2B/CHMP5/SPCS1/CHMP3/VPS4B/APOE/CHMP1A/VPS4A/MVB12A/CHMP7/VPS37A/SNF8/VPS28/RAB43/PC/VPS37D/MVB12B/CHMP4A	18
positive regulation of microtubule polymerization or depolymerization	0.152966	MET/GIT1/SLAIN2/TRPV4/PSRC1/CDK5RAP2/SLAIN1/KATNB1/ANKRD53/RPS3/CKAP5/CDK5R1/PDE4DIP/FES/DRG1/TOGARAM1/DCTN1/ARL2	18
negative regulation of GTPase activity	0.152966	ARFGEF1/TMED2/MKKS/SPRY2/DAB2IP/RAP1GDS1/BBS4/BCAS3/ARRB2/RRP1B/GPSM1/SPRY1/TTC8/HRAS/RCC2/LRRK2/FICD/ARL2	18
positive regulation of ATP metabolic process	0.152966	MLXIPL/IGF1/SLC4A4/TAFAZZIN/HTR2A/PPARGC1A/SLC25A12/PRKAA1/RPTOR/PRXL2C/PRKAA2/VCP/MLST8/INSR/BEND3/COX2/MTOR/MTCO2P12	18
negative regulation of phosphorus metabolic process	0.153066	PRKAR2B/IBTK/SPAG9/MLXIPL/MVP/WWTR1/BAK1/PIK3CB/IPO5/HYAL2/HDAC4/DNAJC10/FBLN1/GSTP1/GCKR/TMED2/RTRAF/DYNLL1/TFAP4/TGFB2/SIRT1/PPM1F/FBXO7/PDGFB/SLC8A3/BDKRB1/BMP7/TRIB3/RASSF2/CDK5RAP1/DNAJC3/PARD6A/PYCARD/CSK/SFRP1/URI1/CACTIN/TGFB1/GSK3A/CAV1/GRB10/TESK1/SH3GL2/DVL1/GIT1/CDK5RAP3/SNX25/CBL/HIPK3/CORO1C/DUSP22/PDE4D/NPRL2/EIF4G1/PLEK/PARK7/RGS2/PPP1R8/ITGB1BP1/PTPA/PPP4R4/FKBP1B/MASTL/TARDBP/IN…	188
somatic stem cell population maintenance	0.153141	MED17/SPI1/SMC1A/PAX2/RIF1/BMP7/NKAP/SFRP1/BMPR1A/BCL9/SOX4/SMO/RAF1/KLF4/MYC/CUL4A/ZFP36L2/MED21/MED7/MED27/VPS72/NIPBL/MED30/RBPJ/SIX2/LIG4/ZHX2/MED14/ASCL2/MED12/LBH/HNF1B	32
animal organ formation	0.153141	HOXA11/MKS1/ISL1/PAX2/LRP2/TBX5/MAPK1/BMP7/MAPK3/BMPR1A/FGF8/FOLR1/WNT5A/RDH10/BMP4/SIX1/GATA5/TBR1/FGF2/WNT3A/FOXH1/SPRY1/FRS2/MESP1/RBPJ/GDNF/AR/ROBO1/WT1/ROBO2/RBM20/EMP2	32
neuron fate commitment	0.153141	ISL1/DMRT3/GLI2/LHX3/DLX2/PROX1/BMP4/NKX2-2/SIX1/BCL11B/FOXA1/MNX1/TBR1/ASCL1/FOXN4/NTRK3/DMRTA2/DLX1/POU4F1/ISL2/FEV/TLX3/RBPJ/ATOH1/FOXG1/HOXC10/POU3F2/JAG2/MYT1L/EHMT2/OLIG2/EPOP	32
negative regulation of neuron death	0.154046	GCLC/PLXND1/CRLF1/CX3CL1/ISL1/TNFRSF1B/HIPK2/MAP2K4/RHOA/VPS35/SNCB/MT3/AARS1/MSH2/SIRT1/JAK2/FBXO7/SIX4/PSMC1/NFATC4/CORO1A/TOX3/IL27RA/SLC1A1/FGF8/CSF3/WFS1/PPARGC1A/ZPR1/CBL/MDK/ENO2/EIF4G1/HTRA2/PARK7/KIF14/SET/CNTFR/PRKCG/SIX1/TRAF2/GFER/ADORA2A/ATF4/PARP2/APOE/PPT1/SERPINF1/NES/KRAS/AGAP2/FAIM2/SORL1/ARRB2/SOD1/AKT1/HDGF/VPS54/DLX1/SNCA/RASA1/GABRB2/NONO/BTBD10/HYOU1/SLC7A11/POU4F1/RETREG1/…	96
kidney development	0.154062	CFLAR/PLXND1/HOXA11/CRLF1/AP2B1/WWTR1/NUP160/IFT88/CC2D2A/PTCD2/SEC61A1/RHOA/HYAL2/NUP133/NLE1/GLI2/ACAT1/PAX2/RARB/TP73/COL4A4/ARG2/LRP2/IFT25/ZMPSTE24/TGFB2/PCSK5/PDGFB/IFT27/SIX4/BMP7/RPGRIP1L/SFRP1/FGF8/WFS1/NUP107/PTK7/SMAD5/PDGFRB/WNT5A/STAT1/ODC1/SDC1/APH1A/PROX1/CENPF/CNTRL/EPCAM/HELLS/EGR1/RDH10/BICC1/SOX4/BMP4/HS3ST3B1/NUP85/SIX1/PODXL/SMO/FOXJ1/CDKN1C/SERPINF1/RIDA/HMGCS2/NOTCH2/LRP4/P…	134
germinal center formation	0.154672	TNFSF13B/BCL6/PKN1/FOXJ1/RC3H1/CXCL13/KLHL6/ADA	8
mitochondrial electron transport, ubiquinol to cytochrome c	0.154672	UQCRC1/UQCRC2/UQCRB/UQCRFS1/CYCS/UQCRH/CYC1/CYTB	8
signal peptide processing	0.154672	PCSK5/CLN5/SPCS1/SPCS2/SPCS3/SEC11A/SEC11C/PARL	8
xenobiotic transmembrane transport	0.154672	ABCB11/TMEM30A/SLC29A1/ABCC4/SLC47A1/ABCA3/SLC19A1/SLC29A2	8
layer formation in cerebral cortex	0.154672	DAB2IP/LRP8/CDK5/BMERB1/COL3A1/CDK5R2/CDK5R1/RELN	8
regulation of SNARE complex assembly	0.154672	VPS41/ANKRD27/TGFBRAP1/SNCA/VPS8/SEPTIN8/STXBP6/VPS16	8
platelet-derived growth factor receptor-beta signaling pathway	0.154672	PDGFB/PDGFRL/LOX/PDGFRB/LRP1/HIP1/PTPN2/PTPN1	8
ketone catabolic process	0.154672	HSD17B6/OXCT1/PARK7/NQO2/PNKD/KYAT3/KYAT1/CYP4F11	8
negative regulation of circadian rhythm	0.154672	SUV39H1/PER2/DRD2/SUV39H2/GHRL/ADORA1/PASD1/SIN3A	8
dicarboxylic acid biosynthetic process	0.154672	MTHFD1/SLC25A12/GOT1/MTHFD1L/GOT2/GLS2/GLUD1/GLUD2	8
UMP metabolic process	0.154672	CAD/DHODH/UMPS/NT5C/UCK1/UCK2/DPYD/UCKL1	8
aldehyde catabolic process	0.154672	ALDH3B1/ALDH2/PARK7/AKR1A1/PNKD/ESD/AGXT/ADH5	8
viral budding from plasma membrane	0.154672	CHMP2B/CHMP5/CHMP3/VPS4B/CHMP1A/VPS4A/CHMP7/CHMP4A	8
behavioral response to cocaine	0.154672	DRD4/HTR2A/SDK1/DRD2/HOMER1/CDK5/ABAT/EHMT2	8
homocysteine metabolic process	0.154672	DPEP1/CPS1/MTHFD1/BLMH/CTH/MTRR/TST/MMUT	8
positive regulation of actin nucleation	0.154672	SCIN/NCKAP1/FCHSD2/ABI2/WASF2/TRIM27/MAGEL2/CYFIP1	8
Golgi localization	0.154672	RIPOR1/ARHGAP21/TBCCD1/PDCD10/STK11/YWHAZ/DAB1/COPG1	8
neuroblast division	0.154672	ASPM/DCT/NUMBL/AKNA/ARHGEF2/DOCK7/LEF1/WNT3A	8
spontaneous synaptic transmission	0.154672	SYT1/STX1B/CBLN2/RIMS2/RPH3AL/PRKN/AGER/DOC2B	8
positive regulation of metaphase/anaphase transition of cell cycle	0.154672	CUL3/ANAPC5/DLGAP5/ESPL1/ANAPC11/NSMCE2/CDT1/ANAPC7	8
regulation of miRNA maturation	0.154672	ZMPSTE24/TGFB1/BMP4/MYCN/ZC3H10/TP53/TERT/HOXB-AS3	8
regulation of IRE1-mediated unfolded protein response	0.154672	BAK1/HSPA5/BFAR/AGR2/COPS5/DAB2IP/PTPN1/FICD	8
regulation of receptor clustering	0.154672	ZDHHC2/MESD/LRP4/SLC7A11/SHISA7/FZD9/SHISA6/FRRS1L	8
regulation of retrograde protein transport, ER to cytosol	0.154672	ERLEC1/DERL2/DERL3/OS9/YOD1/UBE2G2/SVIP/UBE2J1	8
positive regulation of ubiquitin protein ligase activity	0.154672	CDC14B/UBE2S/PEX12/CDC20/MASTL/BTRC/PLK1/UBE2C	8
positive regulation of double-strand break repair via nonhomologous end joining	0.154672	RIF1/SMCHD1/MAD2L2/SHLD2/WRAP53/SETMAR/KDM4D/PRKDC	8
monosaccharide biosynthetic process	0.15526	SLC25A13/PDK2/MDH1/PGM1/SIRT1/PCK2/SLC39A14/GCK/SLC25A11/PPARGC1A/ENO2/UST/GCG/SLC25A12/AKR1A1/STK11/GOT1/NLN/PCK1/GNMT/ATF4/ARPP19/PER2/SDS/CHST12/SLC37A4/SORD/G6PC3/DGKQ/MDH2/SOGA1/RANBP2/FBP1/DSEL/MST1/PC/PTPN2/ERFE/CHST15/SLC25A10/USP7/WDR5/SDHAF3/SLC35B4	44
amino acid import across plasma membrane	0.156009	SLC7A2/SLC38A5/SLC1A3/SLC7A5/SLC1A5/SLC1A1/SLC1A2/SLC38A1/SLC1A4/RGS2/ARG1/PER2/SLC38A4/SLC7A1/SLC47A1/CLTRN/SLC43A1/SLC7A11/GRM1/ARL6IP1/SLC36A4/CLN8/SLC38A3/SLC6A9/TNF	25
response to amino acid starvation	0.156009	EIF2AK2/RRAGB/SEH1L/GCN1/MAPK1/MAPK3/WDR59/NPRL3/HNRNPL/MAPK8/DAP/NPRL2/WDR24/ATF4/EIF2AK4/LARS1/EIF2S1/EIF2A/IMPACT/LARP1/MIOS/KICS2/PRKD1/MAP3K5/MTOR	25
negative regulation of transferase activity	0.156448	PRKAR2B/IBTK/RPS20/MVP/WWTR1/PIK3CB/IPO5/HYAL2/XRCC1/GSTP1/GCKR/RTRAF/TFAP4/SIRT1/PPM1F/FBXO7/SLC8A3/BMP7/TRIB3/CDK5RAP1/PYCARD/CSK/SFRP1/GSK3A/CAV1/TESK1/DVL1/CDK5RAP3/CBL/HIPK3/CORO1C/FBXO5/BAG2/DUSP22/NPRL2/RPS15/PARK7/MAD2L2/RGS2/CDC20/ITGB1BP1/RPL5/CDKN2C/PKN1/BMP4/RPL23/PTPRB/ADORA2A/POT1/PRKRIP1/CDKN2D/CDKN1C/APOE/CEP85/LATS1/PPARG/MEN1/SPRY2/DAB2IP/CDK5RAP2/SORL1/WARS1/PIF1/TP53/AKT1/RPL1…	121
negative regulation of neuron apoptotic process	0.157321	GCLC/PLXND1/CRLF1/CX3CL1/ISL1/HIPK2/MAP2K4/RHOA/SNCB/MT3/AARS1/MSH2/JAK2/SIX4/NFATC4/CORO1A/TOX3/IL27RA/SLC1A1/FGF8/WFS1/PPARGC1A/ZPR1/MDK/PARK7/KIF14/SET/CNTFR/PRKCG/SIX1/ADORA2A/APOE/PPT1/NES/KRAS/AGAP2/FAIM2/ARRB2/SOD1/HDGF/VPS54/DLX1/SNCA/RASA1/GABRB2/NONO/HYOU1/POU4F1/RETREG1/ANGPT1/PRKCI/TERT/EN2/THAP11/GDNF/BCL2/CEBPB/LIG4/HRAS/F2R/CLN8/PRKN/GABRA5/FZD9/XRCC2/NTRK1/PCDHGC5/CNTF/NEFL	69
forebrain development	0.157559	KDM1A/TACC3/ISL1/UBA6/DNAH5/RTN4R/SYNE2/CDON/ASPM/RHOA/PITX1/NDE1/XRCC1/GLI2/WDR62/XAB2/RARB/TOP2B/PCM1/OPHN1/DCT/LRP2/WDR47/XRN2/LAMB1/EFHC1/NIN/E2F1/RPGRIP1L/NUMBL/ATP1A3/CDK6/OGDH/EZH2/LHX2/LHX6/AKNA/LHX3/BMPR1A/FGF8/RAPGEF2/SLC1A2/MDK/CORO1C/GLI1/C12orf57/SRF/WNT5A/FOXP1/HTRA2/OTX1/DLX2/CHD5/DOCK7/UCHL5/PROX1/KIF14/NRP2/INHBA/STIL/TTC21B/BBS2/BMP4/MKKS/BCL11B/SMO/TWSG1/KCNC1/NSUN5/RAN/BCAN/DC…	170
regulation of glucose import	0.159133	IGF1/OPN3/CLTCL1/OSBPL8/SORBS1/GSK3A/GRB10/RPS6KB1/SLC1A2/MAPK14/RTN2/ARPP19/APPL2/AKT1/GPC3/APPL1/HK2/ACE/PRKCI/KLF15/TERT/PLA2G1B/INSR/ERFE/PTPN11/IRS2/ENPP1/TNF	28
protein homotetramerization	0.159133	HSD17B10/ACACB/CBY1/SAMHD1/TRPA1/SSBP1/PKD2L1/ACOT13/THG1L/CTH/CRYZ/GNMT/KIF25/TRPV5/APPL2/ALDH9A1/CBR4/APIP/MAT1A/TDO2/AQP5/HCN1/TK1/SHMT1/SHMT2/KCNJ12/RYR1/ACACA	28
positive regulation of nuclear division	0.159133	IGF1/CUL3/AURKA/ANAPC5/PDGFB/FGF8/RAD51AP1/PDGFRB/WNT5A/UBE2B/DLGAP5/PRDM7/ESPL1/DMRT1/NUSAP1/EGF/ANAPC11/NSMCE2/PRDM9/CDT1/INSR/SPHK1/PLCB1/ANAPC7/OOEP/NUP62/TNF/MEIOSIN	28
regulation of lymphocyte apoptotic process	0.159133	ST3GAL1/BTK/ARG2/BIRC7/DOCK8/BCL6/WNT5A/FOXP1/GPAM/CD274/BMP4/BCL11B/RIPK3/IDO1/TP53/ZC3H8/TSC22D3/RAG1/PRELID1/BCL2/ORMDL3/AURKB/IRS2/NOC2L/ADA/SLC39A10/MIR17HG/CCL5	28
protein K63-linked ubiquitination	0.159133	RNF4/RNF126/UBE2T/TRAF5/OTUB2/HECTD1/STUB1/BFAR/UBE2S/SASH1/RNF8/UBE2B/TRAF2/GPS2/PLAA/RNF168/NOD2/UBE2V2/UBE2O/UBE2N/RNF135/PRKN/PELI1/RNF5/TRIM31/TRIM27/UBE2V1/MAGEL2	28
response to lithium ion	0.15984	SLC13A2/PTGS2/NFATC4/GSK3A/IGFBP2/ASCL1/IMPA2/SLC13A5/EIF2B5/ADCY1/ARL13B/LIG4/CALR	13
regulation of heterotypic cell-cell adhesion	0.15984	CD44/BMP7/GCNT2/APOA1/KLF4/FLOT1/THY1/FGA/MYADM/LCK/MBP/AGER/TNF	13
GTP metabolic process	0.15984	RHOA/IMPDH1/RAB23/RAN/NME7/AK3/AK4/MFN1/IMPDH2/LRRK2/OPA1/NME1/NME2	13
synaptonemal complex organization	0.15984	TRIP13/UBE2B/MLH3/HSPA2/TEX15/P3H4/SYCE2/PLK1/SYCE1/MEIOC/SYCP2/EHMT2/SYCE3	13
inclusion body assembly	0.15984	SNCAIP/PSMC5/HDAC6/PSMC6/DNAJB6/TRIM37/HSPA2/SORL1/DNAJA4/SACS/VCP/BAG5/PRKN	13
regulation of oligodendrocyte differentiation	0.160052	TMEM98/TNFRSF1B/WDR1/TP73/PRMT5/PTN/MDK/DLX2/NKX2-2/TLR2/ZNF365/DLX1/DAAM2/TENM4/SLC45A3/NKX6-1/HDAC2/NF1/MTOR/OLIG2/ZNF488	21
negative regulation of peptide hormone secretion	0.160052	SYTL4/SFRP1/PSMD9/KLF7/FKBP1B/FFAR2/GNAZ/PPP3CA/DRD2/ADRA2A/GHRL/VSNL1/INHBB/NDUFAF2/JAGN1/PTPN11/BMP8A/PRKN/KCNJ11/PIM3/FAM3D	21
cellular senescence	0.161044	MAPK9/MAP2K4/YBX1/SPI1/NUAK1/RBL1/ARG2/ZMPSTE24/MAPKAPK5/SIRT1/DNAJA3/CDK6/MAPK8/BMPR1A/MAP2K6/FBXO5/MAPK14/SRF/BCL6/NEK4/AKT3/NEK6/TBX2/CDK2/EEF1E1/PNPT1/BRCA2/TP53/CDKN2A/ATM/HMGA2/NSMCE2/SMC6/TERT/WRN/RSL1D1/HRAS/PAWR/CALR/NPM1/H2AX/ZKSCAN3/MAP3K5/OPA1/ZNF277/SMC5/PRMT6/NUP62/MAGEA2	49
negative regulation of cell-substrate adhesion	0.161134	CX3CL1/RHOA/MAP4K4/FBLN1/SERPINE1/COL1A1/CORO1C/GCNT2/DUSP22/BCL6/ITGB1BP1/PLG/HOXA7/MEN1/AP1AR/ACVRL1/BCAS3/TBCD/RASA1/CDKN2A/PTPRO/MMP14/MELTF/DLC1/FZD4/RCC2/TACSTD2/EFNA5/SPRY4/APOD/NF1	31
oligodendrocyte differentiation	0.161915	TMEM98/TNFRSF1B/EIF2B3/WDR1/TP73/SOX10/PRMT5/SLC8A3/FA2H/CSK/ERCC2/PTN/MDK/EIF2B1/EIF2B4/DLX2/EIF2B2/CDKN2C/PLP1/MYRF/NKX2-2/NSUN5/TLR2/ZNF365/ASCL1/DLX1/EIF2B5/DAAM2/TENM4/PRDM8/B4GALT5/SLC45A3/HDAC11/NKX6-1/CDK5/TPPP/MAL/SOX11/SUZ12/MED12/HDAC2/NF1/LPAR1/MTOR/OLIG2/ZNF488	46
establishment of mitotic spindle orientation	0.162106	SPDL1/NDE1/NDC80/ZW10/CENPA/GPSM2/ENKD1/SPRY2/CDK5RAP2/GPSM1/SPRY1/MAD2L1/PLK1/PKHD1/SAPCD2/HTT/DCTN1	17
synapse maturation	0.162106	VPS35/PALM/NFATC4/CHRDL1/PFN1/CDC20/BCAN/DAB2IP/SHANK1/NFIA/DISC1/YWHAZ/NLGN1/NRXN1/RELN/ARHGEF15/NEFL	17
regulation of miRNA-mediated gene silencing	0.162106	PUM2/ELAVL1/ZMPSTE24/FMR1/TGFB1/EIF4G1/BMP4/PPARG/MYCN/ZC3H10/DHX9/TP53/WTIP/TIAL1/TERT/HOXB-AS3/DND1	17
presynaptic modulation of chemical synaptic transmission	0.162106	APBA2/PFN2/HTR2A/RAB3A/GIT1/ADRA1A/PRKCG/HIP1/YWHAH/ADORA2A/DRD2/ADRA2A/GRM2/ADCY1/CHRNA5/ADORA2B/SYT12	17
negative regulation of signal transduction by p53 class mediator	0.162106	KDM1A/CD44/RRN3/RFFL/SIRT1/MARCHF7/DYRK3/DYRK1A/ARMC10/RNF34/TRIAP1/BCL2/ATAD5/PRKN/MUC1/TAF9B/TAF9	17
protein localization to microtubule organizing center	0.162106	NUDCD3/SPAG5/PCM1/SNX10/AURKA/CEP192/PARD6A/CEP72/WRAP73/STIL/BBS4/CEP131/DISC1/C2CD3/CEP83/CCDC14/NUP62	17
dicarboxylic acid transport	0.162547	SLC25A13/SLC13A2/SLC1A3/LRP2/SLC26A3/SLC25A14/SLC1A5/SLC1A1/SLC25A11/FOLR1/SLC1A2/SLC25A12/SLC1A4/SLC19A2/ADORA2A/PER2/SLC26A10P/LRRC8A/SLC3A1/SLC13A5/VPS54/SNCA/SLC7A11/GRM1/SLC16A1/SLC26A2/SLC1A7/ADORA1/GRM2/SLC25A32/ARL6IP1/LRRC8C/LRRC8D/AGXT/SLC19A1/SLC25A30/SLC25A22/CLN8/SLC25A18/ABAT/SLC25A10/NF1/TNF	43
histone deacetylation	0.162547	MTA3/HDAC4/MBD3/RCOR1/HDAC6/SIRT1/BRMS1L/TBL1X/SUV39H1/SUDS3/BCL6/MORF4L2/TRERF1/RRP8/PER2/MBD2/TBR1/TP53/HDAC8/KAT14/MTA2/SMARCA5/ELK4/RBBP4/SMARCAD1/EOMES/HDAC11/YEATS2/NIPBL/PHB1/SIN3A/TADA3/HOPX/HDAC3/SGF29/PRKD1/LRRK2/WDR5/HDAC2/MIER1/C6orf89/PRMT6/TADA2A	43
molting cycle process	0.162547	FARP2/FUZ/NSUN2/ALX4/PUM2/GAL/PLA2G10/GLI2/ZMPSTE24/TGFB2/FERMT1/ERCC2/LHX2/FOXN1/WNT5A/INHBA/TGM3/TNFRSF19/SMO/LRP4/WNT10A/LRIG1/NSDHL/SAV1/APCDD1/EDA/MYSM1/INTU/FZD6/ATP7A/DNASE1L2/RBPJ/WNT10B/SOSTDC1/BCL2/RELA/HPSE/DSG4/ZDHHC21/HDAC2/NF1/SOX18/TNF	43
hair cycle process	0.162547	FARP2/FUZ/NSUN2/ALX4/PUM2/GAL/PLA2G10/GLI2/ZMPSTE24/TGFB2/FERMT1/ERCC2/LHX2/FOXN1/WNT5A/INHBA/TGM3/TNFRSF19/SMO/LRP4/WNT10A/LRIG1/NSDHL/SAV1/APCDD1/EDA/MYSM1/INTU/FZD6/ATP7A/DNASE1L2/RBPJ/WNT10B/SOSTDC1/BCL2/RELA/HPSE/DSG4/ZDHHC21/HDAC2/NF1/SOX18/TNF	43
cytoplasmic translational elongation	0.162575	AARS1/CPEB3/DPH1/DPH5/DPH2/DPH6/RPLP2	7
positive regulation of dendritic cell cytokine production	0.162575	DDX1/RIGI/DDX21/NOD2/CLEC7A/DHX36/PLCG2	7
sinoatrial node development	0.162575	ISL1/TBX5/BVES/GJB6/BMP4/MESP1/SHOX2	7
methionine biosynthetic process	0.162575	MTAP/MTHFD1/MTR/MTRR/ENOPH1/APIP/MTHFD2L	7
pyrimidine deoxyribonucleoside monophosphate metabolic process	0.162575	TYMP/NT5C/DUT/TYMS/SHMT1/DPYD/NT5M	7
negative regulation of cell fate commitment	0.162575	LOXL3/TNFSF18/SPDEF/SFRP2/WNT3A/MESP1/SOSTDC1	7
negative regulation of centrosome duplication	0.162575	BRCA1/NUBP1/TRIM37/MDM1/CDK5RAP2/CCNF/NPM1	7
protein prenylation	0.162575	RABGGTB/PGGT1B/CHM/PTAR1/CHML/PLPP6/FNTB	7
regulation of vitamin metabolic process	0.162575	CYP27B1/RDH10/CLYBL/GFI1/CD320/PRMT3/TNF	7
auditory behavior	0.162575	SLC1A3/NRXN2/DRD2/CNTNAP2/NRXN1/HTT/TIFAB	7
bile acid secretion	0.162575	ABCB4/CASR/ABCB11/PRKAA1/SLC51A/SLC51B/TNF	7
maintenance of sister chromatid cohesion	0.162575	NAA10/SLF2/SLF1/DSCC1/NSMCE2/NIPBL/SMC5	7
maintenance of mitotic sister chromatid cohesion	0.162575	NAA10/SLF2/SLF1/DSCC1/NSMCE2/NIPBL/SMC5	7
regulation of toll-like receptor 2 signaling pathway	0.162575	CYBA/ACOD1/MFHAS1/NOD2/TLR1/TLR6/PJA2	7
retinal cone cell development	0.162575	USH1C/CRB2/THRB/THY1/HCN1/CABP4/TOPORS	7
negative regulation of centrosome cycle	0.162575	BRCA1/NUBP1/TRIM37/MDM1/CDK5RAP2/CCNF/NPM1	7
regulation of RNA export from nucleus	0.162575	NSUN2/TPR/NRDE2/KHDRBS1/NUP153/DHX9/IWS1	7
maintenance of organelle location	0.162575	ASPM/ARHGAP21/TBCCD1/GPSM2/ATP2A1/SPOUT1/POLR2M	7
positive regulation of hair follicle development	0.162575	GAL/TGFB2/FOXN1/WNT5A/WNT10B/HPSE/TNF	7
genomic imprinting	0.162575	ASIP/CTCF/AXIN1/CDKN1C/TRIM28/ZNF445/CTR9	7
podocyte development	0.162575	BMP4/PODXL/NOTCH2/IQGAP1/MYO1E/NPHS1/ASXL1	7
response to hydroxyurea	0.162575	DDX11/RAD51/TIMELESS/SPIDR/BLM/DDI2/TREX1	7
prenylation	0.162575	RABGGTB/PGGT1B/CHM/PTAR1/CHML/PLPP6/FNTB	7
vacuole fusion	0.162575	CHMP2B/CHMP5/CHMP3/CHMP1A/CHMP7/VPS16/CHMP4A	7
regulation of DNA demethylation	0.162575	STPG1/USP9X/TRIM28/OTUD4/USP7/HNRNPAB/TOX	7
regulation of dendritic cell chemotaxis	0.162575	SPI1/C1QBP/TNFSF18/CCR7/IL12A/CALR/GAS6	7
carbohydrate derivative transport	0.162835	SLC25A5/RALBP1/PLA2G10/SCARB1/SLC25A24/SLC25A17/PLTP/SLC35A2/PLEKHA8/SLC15A3/SLC29A1/SLC35D1/SLC35A3/SLC10A7/SLC25A16/ABCC4/SLC25A19/LBP/SLC37A2/LRRC8A/SLC37A4/GLTP/SLC5A2/G6PC3/SLC25A4/SLC35B2/ADORA1/RFT1/SLC35A1/GJB1/LRRC8C/SLC19A1/SLC29A2/SLC35E3/CALHM1/SLC35B4/RSC1A1	37
hexose biosynthetic process	0.162881	SLC25A13/PDK2/MDH1/PGM1/SIRT1/PCK2/SLC39A14/GCK/SLC25A11/PPARGC1A/ENO2/GCG/SLC25A12/STK11/GOT1/NLN/PCK1/GNMT/ATF4/ARPP19/PER2/SDS/SLC37A4/SORD/G6PC3/DGKQ/MDH2/SOGA1/RANBP2/FBP1/MST1/PC/PTPN2/ERFE/CHST15/SLC25A10/USP7/WDR5/SDHAF3/SLC35B4	40
cell adhesion mediated by integrin	0.162881	ITGAL/ITGA2B/ITGAE/TESC/TGFB2/IFT74/FERMT1/SERPINE1/LPXN/HRG/ITGB1BP1/PLAU/NCKAP1L/PODXL/EMILIN2/SWAP70/ITGA7/ITGA11/CYP1B1/EMILIN1/EPHA2/ITGA9/SFRP2/PDE3B/CXCL13/ITGA2/SYK/RET/JAM3/FBN1/NPNT/PTK2/RAC3/PTPN11/CIB1/MUC1/ADA/DPP4/ITGB3/CCL5	40
regulation of fibroblast proliferation	0.162881	IGF1/ZMPSTE24/GSTP1/CDC6/PDGFB/E2F1/EMD/SFRP1/CDK6/CAV1/PDGFRB/WNT5A/FN1/CCNB1/CDC73/PDGFRA/CDK4/DHX9/RNASEH2B/DAB2IP/MYC/TP53/CCNA2/FBXO4/DDR2/NDUFS4/NLRC3/PLA2G1B/PDGFD/LIG4/HRAS/CD248/SPHK1/PAWR/CTC1/GAS6/C1QL4/NF1/LTA/ITGB3	40
regulation of dephosphorylation	0.164105	PTBP1/NUAK1/MTMR2/TGFB2/HSP90AB1/JAK2/URI1/TGFB1/CD33/MTMR4/CDK5RAP3/GPLD1/PPP2R5D/PDGFRB/PLEK/SMG7/PPP1R8/PTPA/PPP4R4/FKBP1B/MASTL/NCKAP1L/SYMPK/PIN1/STYXL1/ARPP19/RIPK3/SWAP70/IQGAP1/TIPRL/ENSA/CALM2/BOD1/MFHAS1/DRD2/MGAT5/PPARGC1B/RCAN1/CALM3/PPP1R35/ADORA1/ITGA2/DLC1/NSMF/HSP90B1/YWHAB/NPNT/CAMTA1/CDCA2/PPIA/PPP1R26/SLC39A10/HTT/MTOR/CSNK2B/PPP1R2B/TNF	57
camera-type eye morphogenesis	0.164105	USH1C/BAK1/CDON/HIPK2/PAX2/RPGRIP1/BMP7/RPGRIP1L/SLC1A1/PITX3/NAGLU/C12orf57/MAN2A1/WNT5A/MFN2/PROX1/TBX2/BMP4/ATF4/ATP8A2/NOTCH2/AHI1/SIX3/ABI2/FOXN4/BBS4/EPHA2/MEIS1/COL8A1/SDK1/SHROOM2/CRB2/ROM1/THRB/THY1/RDH13/AQP5/FZD5/HIPK1/IFT122/PITX2/HCN1/TTC8/FRS2/COL8A2/SP3/CABP4/SOX11/ZHX2/TSKU/FOXE3/TDRD7/NF1/TOPORS/RING1/HMGN1/CNTF	57
ensheathment of neurons	0.165486	TMEM98/TYMP/TNFRSF1B/GALC/CST7/NRDC/EPB41L3/MTMR2/SOX10/SLC8A3/FA2H/ARHGEF10/ERCC2/PRX/PTN/CTSC/ZPR1/EIF2B4/SLC25A12/KIF14/EIF2B2/HYCC1/PLP1/MYRF/GAL3ST1/KLK8/NSUN5/SBF2/SCN2A/TLR2/NAB1/AFG3L2/SOD1/AKT1/DEGS1/MALL/EIF2B5/ANK2/MAL2/TENM4/LGI4/MARVELD1/B4GALT5/JAM3/NAB2/SH3TC2/CMTM8/TPPP/MAL/ORMDL3/RARG/ABCD2/UGT8/PLEC/CLDN5/POU3F2/NF1/MBP/LPAR1/MTOR/OLIG2/HEXA/TNF/ZNF488/CYFIP1	65
axon ensheathment	0.165486	TMEM98/TYMP/TNFRSF1B/GALC/CST7/NRDC/EPB41L3/MTMR2/SOX10/SLC8A3/FA2H/ARHGEF10/ERCC2/PRX/PTN/CTSC/ZPR1/EIF2B4/SLC25A12/KIF14/EIF2B2/HYCC1/PLP1/MYRF/GAL3ST1/KLK8/NSUN5/SBF2/SCN2A/TLR2/NAB1/AFG3L2/SOD1/AKT1/DEGS1/MALL/EIF2B5/ANK2/MAL2/TENM4/LGI4/MARVELD1/B4GALT5/JAM3/NAB2/SH3TC2/CMTM8/TPPP/MAL/ORMDL3/RARG/ABCD2/UGT8/PLEC/CLDN5/POU3F2/NF1/MBP/LPAR1/MTOR/OLIG2/HEXA/TNF/ZNF488/CYFIP1	65
appendage morphogenesis	0.165486	HOXA11/MKS1/BAK1/ALX4/PITX1/RARB/TULP3/TBX5/MAP3K20/TGFB2/PCSK5/BMP7/ACD/RPGRIP1L/BPNT2/MEGF8/LMBR1/BMPR1A/FGF8/WNT3/B9D1/WNT5A/ECE1/RDH10/TBX2/RECK/SOX4/RUNX2/BMP4/MED1/HOXD13/ZNF141/NOTCH2/MYCN/LRP4/LEF1/COL2A1/ARK2C/VPS54/AFF3/SFRP2/TBC1D32/GPC3/CACNA1C/MBNL1/ZIC3/WDR19/PKDCC/INTU/NIPBL/SP8/FZD6/C2CD3/COL3A1/SHOX2/RARG/EVX2/SOX11/TMEM107/HOXC10/PBX1/DYNC2H1/HDAC2/ASPH/SP9	65
limb morphogenesis	0.165486	HOXA11/MKS1/BAK1/ALX4/PITX1/RARB/TULP3/TBX5/MAP3K20/TGFB2/PCSK5/BMP7/ACD/RPGRIP1L/BPNT2/MEGF8/LMBR1/BMPR1A/FGF8/WNT3/B9D1/WNT5A/ECE1/RDH10/TBX2/RECK/SOX4/RUNX2/BMP4/MED1/HOXD13/ZNF141/NOTCH2/MYCN/LRP4/LEF1/COL2A1/ARK2C/VPS54/AFF3/SFRP2/TBC1D32/GPC3/CACNA1C/MBNL1/ZIC3/WDR19/PKDCC/INTU/NIPBL/SP8/FZD6/C2CD3/COL3A1/SHOX2/RARG/EVX2/SOX11/TMEM107/HOXC10/PBX1/DYNC2H1/HDAC2/ASPH/SP9	65
protein autophosphorylation	0.165587	BTK/MVP/MRE11/VRK2/FLT4/EIF2AK2/RIOK2/LTK/SLK/MAP3K13/FGFR1/MKNK1/STK17B/CAD/EIF2AK1/NLK/AURKA/MAPKAPK5/MAP3K20/TRPM7/JAK2/PDGFB/VRK1/RASSF2/MYLK2/BMX/STK24/FLT1/MAPK3/CSK/CAV1/TESK1/CAMKK2/MAK/TTK/RAD50/PDGFRB/GRK7/MAPKAPK3/STK16/PASK/AAK1/NEK2/STK11/NEK6/FLT3/PRKCG/EIF2AK4/RIPK3/STK33/TRIM28/EIF2S1/STK26/PDGFRA/TAOK3/RIPK1/TOM1L1/AKT1/NLRP12/MAP3K21/CALM2/ATM/FER/UHMK1/IMPACT/THY1/TNIK/SMG1/DYR…	99
DNA modification	0.165619	STPG1/BRCA1/NTHL1/MBD3/UNG/EXOSC5/TDRD1/PRMT5/APEX1/METTL4/CDADC1/CTCF/EZH2/EXOSC3/NEIL3/HELLS/SMUG1/MTRR/USP9X/APOBEC3A/APOBEC3F/MBD4/PARP2/TRIM28/DNMT1/MUTYH/MBD2/MYC/CYP1B1/TET1/TDG/PARP1/MTA2/SMARCA5/NEIL2/N6AMT1/MIS18A/EOMES/OTUD4/ALKBH3/PPM1D/DMAP1/BEND3/APOBEC3B/METTL23/WT1/USP7/ALKBH2/MPHOSPH8/HNRNPAB/TOX/EHMT2/TREX1/EXOSC6	54
negative regulation of cellular catabolic process	0.166315	POLDIP2/CSDE1/SLC11A1/NSUN2/THRAP3/YBX3/LZTS1/HIPK2/YBX1/ELAVL1/IGF2BP2/ACACB/PKP1/TRAF5/MTMR2/MT3/FUS/SCFD1/HNRNPC/HSP90AB1/KLHL22/TIMP3/CSNK2A1/E2F1/USP14/FMR1/N4BP1/SLC7A5/SNRNP70/GSK3A/MET/LARP4B/IL10RA/MAPK14/GPLD1/TENT4A/DAP/EIF4G1/PDCL3/PARK7/UCHL5/SLIRP/NRDE2/ADRA1A/TARDBP/RPL5/USP9X/KIF25/RPL23/TRAF2/QRICH2/APOC1/DKC1/TBC1D14/SYNCRIP/DHX9/SORL1/LRPPRC/HNRNPD/ETFBKMT/PARN/TP53/RPTOR/AKT1/…	109
negative regulation of phosphate metabolic process	0.167026	PRKAR2B/IBTK/SPAG9/MLXIPL/MVP/WWTR1/BAK1/PIK3CB/IPO5/HYAL2/HDAC4/DNAJC10/FBLN1/GSTP1/GCKR/TMED2/RTRAF/DYNLL1/TFAP4/TGFB2/SIRT1/PPM1F/FBXO7/PDGFB/SLC8A3/BDKRB1/BMP7/TRIB3/RASSF2/CDK5RAP1/DNAJC3/PARD6A/PYCARD/CSK/SFRP1/URI1/CACTIN/TGFB1/CAV1/GRB10/TESK1/SH3GL2/DVL1/GIT1/CDK5RAP3/SNX25/CBL/HIPK3/CORO1C/DUSP22/PDE4D/NPRL2/EIF4G1/PLEK/PARK7/RGS2/PPP1R8/ITGB1BP1/PTPA/PPP4R4/FKBP1B/MASTL/TARDBP/INHBA/CD…	187
ovarian follicle development	0.167753	DMC1/AMH/LFNG/UBE3A/EIF2B4/EIF2B2/INHBA/INHA/VGF/TAF4/SCAPER/ARRB2/SOD1/EIF2B5/GNRH1/ATM/MMP14/INHBB/PTX3/FSHR/BCL2/CEBPB/DMRTA1/ZP3/ZNF830/ANG/FANCG	27
iron ion transport	0.167753	LTF/SLC11A1/CP/TFRC/SLC39A14/TFR2/HPX/SLC11A2/HRG/STEAP3/ABCB6/STEAP4/ABCB7/IREB2/SLC39A8/CLTC/SLC25A37/LCN2/SLC25A28/MELTF/PGRMC2/SFXN1/ATP7A/TTYH1/MMGT1/ARHGAP1/SLC48A1	27
positive regulation of DNA binding	0.167753	PLAUR/ISL1/IGF1/HIPK2/JAK2/ACD/ERCC2/TGFB1/PARK7/TRIM28/PPARG/TXN/KLF4/NIBAN2/EGF/PARP1/CALM2/POU4F1/CEBPG/CALM3/HMGB2/ITGA2/PRKN/H1-0/HMGB1/NME1/PINX1	27
actin nucleation	0.167753	SCIN/NCKAP1/CTNNA2/CARMIL1/CORO1A/ACTR3/WASHC3/ARFIP2/SPIRE1/WASHC4/ARPC5L/FCHSD2/ACTR2/ABI2/AP1AR/ARF1/IQGAP2/WASF2/CARMIL2/LMOD1/ARPC2/ARFIP1/GMFB/TRIM27/ARPIN/MAGEL2/CYFIP1	27
dendritic spine morphogenesis	0.167753	ARHGAP33/ARHGAP44/PAK3/HDAC6/ZDHHC15/DVL1/CAPRIN2/UBE3A/KIF1A/DOCK10/ITPKA/ZNF365/ABI2/PPFIA2/LRP8/DIP2A/SHANK1/PDLIM5/CDK5/NLGN1/CFL1/DHX36/CDK5R1/PRMT3/LRRK2/RELN/DNM3	27
development of primary female sexual characteristics	0.168275	HSPA5/SIRT1/DMC1/SFRP1/AMH/LFNG/CASP2/NUP107/UBE3A/EIF2B4/EIF2B2/INHBA/INHA/VGF/TAF4/PDGFRA/AMHR2/BRCA2/SCAPER/ARRB2/SOD1/LHX9/EIF2B5/GNRH1/ATM/ARID5B/ADAMTS1/MMP14/INHBB/PTX3/ZFPM2/FSHR/INSR/BCL2/CEBPB/STAT5B/FZD4/DMRTA1/NRIP1/CSMD1/SLIT3/WT1/ROBO2/FANCA/ZP3/ZNF830/ANG/FANCG	48
hematopoietic progenitor cell differentiation	0.169248	ANLN/EIF2AK2/SPI1/EML1/HYAL2/PDCD2/XRCC5/PUS7/WDR7/SLC8A3/SLC7A6OS/SFRP1/ERCC2/TGFB1/ARMC6/CDK6/BVES/SRF/HSPA9/PLEK/MYB/FLT3/INHBA/SOX4/BMP4/MED1/PCID2/TOP2A/AP3B1/C12orf29/PDGFRA/TP53/METTL14/DNAI4/AGPAT5/ACE/ANKLE1/ADAR/ACP6/DACT2/METTL3/JAM3/PLD4/NUDT21/SIN3A/PYGO1/ESCO2/BCL2/SP3/LIG4/DHX36/MLF1/RRS1/DHTKD1/HOXB4/YTHDF2/TREX1/PRKDC/TIFAB	59
negative regulation of intrinsic apoptotic signaling pathway	0.169348	KDM1A/PLAUR/CD44/HERPUD1/PIK3CB/YBX3/PTGS2/RRN3/SIRT1/XBP1/URI1/WFS1/HTRA2/PARK7/ARHGEF2/IVNS1ABP/TXNDC12/HELLS/TRAP1/CDKN2D/FIGNL1/MARCHF7/AKT1/SFRP2/NONO/HYOU1/DDIAS/VDAC2/BAG5/ARMC10/TRIAP1/BCL2/PARL/ATAD5/RTKN2/PRKN/MUC1/TAF9B/LRRK2/NOC2L/PPIA/PTPN1/OPA1/NDUFS3/TAF9	45
dopamine metabolic process	0.169386	SNCAIP/VPS35/MAOB/DRD4/SNCB/TGFB2/SLC1A1/ALDH2/PARK7/PDE1B/PNKD/GCH1/DDC/SNCA/DRD2/ATP7A/NPR1/GPR37/ABAT/PRKN	20
establishment of spindle orientation	0.169386	SPDL1/NDE1/SPAG5/NDC80/ZW10/CENPA/GPSM2/ENKD1/KIF25/LLGL1/SPRY2/CDK5RAP2/GPSM1/SPRY1/MAD2L1/PLK1/PKHD1/SAPCD2/HTT/DCTN1	20
integrated stress response signaling	0.169386	HSPA5/NFE2L3/EIF2AK1/TMED2/MAP3K20/AGR2/NFE2/BATF3/ATF4/EIF2AK4/EIF2S1/CEBPG/IMPACT/NCK1/BATF2/CEBPB/PTPN2/FOSL1/PTPN1/MAFB	20
amyloid fibril formation	0.169386	FUS/PFDN4/PFDN1/TARDBP/USP9X/RIPK3/LDLR/APOE/HNRNPA1/RIPK1/PFDN2/SNCA/VBP1/SERF1A/SIAH2/PRKN/SIAH1/PFDN6/CDSN/SERF1B	20
membrane biogenesis	0.169594	PICALM/CHMP2B/CHMP5/UBE2I/CAV1/NRXN2/STX2/CHMP3/VPS4B/CHMP1A/VPS4A/LRP4/FLOT1/NLGN4X/CHMP7/ANK3/TLCD1/DMKN/PEX11A/REEP4/NLGN1/NLGN2/HDAC3/UBXN2A/GAK/NRXN1/RCC1/MAFB/EMP2/CHMP4A	30
histone H3-K4 methylation	0.169594	KDM1A/BRCA1/PHF20/BOD1L1/SNW1/PIH1D1/KANSL3/GCG/RBBP5/NFYB/PRDM7/ASH2L/MEN1/RTF1/KANSL2/SKIC8/BOD1/KDM6A/SETBP1/PAXIP1/DPY30/WDR82/SETMAR/BEND3/MCRS1/H1-2/WDR5/CTR9/NELFE/PAGR1	30
dorsal/ventral neural tube patterning	0.169722	MKS1/TULP3/BMP4/SMO/FOXA1/GSC/PRKACB/GPR161/TBC1D32/WNT3A/WDR19/RNF220	12
regulation of chromatin binding	0.169722	KDM1A/DDX11/BTAF1/NFATC4/GMNN/MBD2/PPP3CA/TDG/MEPCE/ZNF618/CDT1/KDM4D	12
peptide catabolic process	0.169722	DPEP1/TRHDE/XPNPEP1/LTA4H/LNPEP/ECE1/IDE/ACE/ERAP2/ANPEP/DPEP2/LVRN	12
protein insertion into ER membrane	0.169722	SEC61A1/TRAM2/UBL4A/EMC2/WDR83OS/EMC1/EMC6/EMC4/EMC7/MMGT1/TRAM1L1/GET1	12
cAMP metabolic process	0.169722	PDE4A/PDE8A/PTHLH/PDE8B/PDE4D/ADCY4/ADCY3/EPHA2/ADCY9/ADCY1/PDE4B/PDE7A	12
cellular response to vitamin D	0.169722	CYP24A1/CASR/SNW1/SFRP1/GDAP1/CYP27B1/FGF23/MED1/IL15/FES/KANK2/BGLAP	12
glomerular epithelial cell differentiation	0.169722	BMP4/PODXL/FOXJ1/NOTCH2/IQGAP1/PTPRO/MYO1E/NPHS1/KLF15/ASXL1/WT1/CD24	12
tubulin deacetylation	0.169722	FRY/HDAC6/PRKAA1/NEK3/KAT14/PRKAA2/YEATS2/TADA3/TPPP/SGF29/WDR5/TADA2A	12
regulation of mitochondrion organization	0.170005	GCLC/SLC25A5/RALA/PLAUR/IGF1/RALBP1/ZDHHC6/BAK1/VPS13D/VPS35/TFRC/HUWE1/DNM1L/AURKA/HDAC6/TMEM14A/FBXO7/MIEF1/PYCARD/PDCD5/GSK3A/SSBP1/MAPK8/PPARGC1A/MTCH2/CAMKK2/GOLPH3/FAM162A/HTRA2/PARK7/TNFSF10/PPARG/SPIRE1/IER3/MGARP/RAP1GDS1/ARRB2/TP53/PMAIP1/AKT1/HAX1/SLC25A4/MPV17L/ATP13A2/FZD5/FXN/MOAP1/C11orf65/ENDOG/ACAA2/MFF/PRELID1/TRIAP1/PARL/TMEM102/PRKN/FZD9/LRRK2/HTT/MARCHF5/OPA1/PRMT6/VDAC1/FIS1…	67
urea cycle	0.170374	CPS1/OTC/ARG2/SLC25A15/ARG1/ASL	6
deadenylation-dependent decapping of nuclear-transcribed mRNA	0.170374	DCPS/NOCT/DCP2/LSM1/CNOT7/DCP1A	6
desmosome organization	0.170374	DSG2/PKP2/DSP/PERP/GRHL1/PKP3	6
regulation of vascular associated smooth muscle contraction	0.170374	RHOA/DOCK4/CHRM3/DOCK5/ZDHHC21/ADRA2B	6
UMP biosynthetic process	0.170374	CAD/DHODH/UMPS/UCK1/UCK2/UCKL1	6
histidine metabolic process	0.170374	MTHFD1/AMDHD1/HDC/CARNMT1/UROC1/MTHFD2L	6
manganese ion transport	0.170374	ATP2C1/SLC11A1/SLC39A14/SLC11A2/TMEM165/SLC39A8	6
glutamine transport	0.170374	SLC38A5/SLC1A5/SLC38A1/SLC1A4/SLC38A6/SLC38A3	6
intrinsic apoptotic signaling pathway in response to osmotic stress	0.170374	YBX3/PTGS2/ARHGEF2/USP15/SCN2A/TIFAB	6
purine deoxyribonucleotide catabolic process	0.170374	SAMHD1/NT5C/NUDT15/ADA/NUDT16/PNP	6
nucleobase transport	0.170374	SLC25A5/VDAC3/SLC43A3/SLC25A4/SLC23A1/SLC29A2	6
heme transport	0.170374	HPX/HRG/ABCB6/ABCB7/PGRMC2/SLC48A1	6
peroxisome fission	0.170374	DNM1L/PEX19/PEX11A/MFF/FIS1/SEC16B	6
positive regulation of mRNA 3'-end processing	0.170374	CPEB3/CDC73/NCBP1/LEO1/NUDT21/DHX36	6
leptin-mediated signaling pathway	0.170374	MT3/SIRT1/BBS2/MKKS/BBS4/ADIPOR1	6
dorsal aorta development	0.170374	BMPR1A/SRF/HEY2/ACVRL1/NKX3-1/RBPJ	6
germ cell proliferation	0.170374	PTGDS/PRDX4/EIF2S2/DMRT1/CIB1/FANCA	6
vitamin D biosynthetic process	0.170374	CYP27B1/CYP27A1/CYP3A4/GFI1/CYP2R1/TNF	6
enucleate erythrocyte differentiation	0.170374	DNASE2/MED1/CEBPG/TRIM58/SP3/MB	6
mitochondrial fragmentation involved in apoptotic process	0.170374	VPS35/DNM1L/ATG3/MFF/NPTX1/FIS1	6
protein insertion into ER membrane by stop-transfer membrane-anchor sequence	0.170374	EMC2/EMC1/EMC6/EMC4/EMC7/MMGT1	6
positive regulation of cell size	0.170374	KDM1A/AKT3/TMEM123/ATP7A/RET/PRR16	6
adenosine metabolic process	0.170374	ACP3/NT5C2/ADA2/ADAL/NT5C1B/ADA	6
elastic fiber assembly	0.170374	LOX/EMILIN1/ATP7A/TNXB/COL3A1/THSD4	6
positive regulation of ligase activity	0.170374	XRCC1/AIMP2/RIPK3/ATPSCKMT/XRCC4/MID1IP1	6
regulation of epithelial cell proliferation involved in prostate gland development	0.170374	WDR77/STK11/SERPINF1/EAF2/NKX3-1/AR	6
cardiac pacemaker cell differentiation	0.170374	ISL1/TBX5/BMPR1A/BVES/MESP1/SHOX2	6
manganese ion transmembrane transport	0.170374	ATP2C1/SLC11A1/SLC39A14/SLC11A2/TMEM165/SLC39A8	6
Golgi ribbon formation	0.170374	PRMT5/TRIP11/GOLPH3/TMED5/FHDC1/MYO18A	6
chromosome localization to nuclear envelope involved in homologous chromosome segregation	0.170374	MLH1/UBE2B/ATM/KASH5/SUN1/TERB2	6
postsynaptic membrane assembly	0.170374	NRXN2/LRP4/NLGN4X/NLGN1/NLGN2/NRXN1	6
positive regulation of mitophagy in response to mitochondrial depolarization	0.170374	HUWE1/HDAC6/CDC37/MFN2/PRKN/VDAC1	6
modification of postsynaptic actin cytoskeleton	0.170374	RHOA/PFN2/SPTB/PFN1/ITPKA/CYFIP1	6
positive regulation of RIG-I signaling pathway	0.170374	PUM2/DHX58/OASL/USP15/DDX60/TRIM15	6
regulation of cytoplasmic translational elongation	0.170374	AARS1/CPEB3/DPH1/DPH5/DPH2/DPH6	6
ketone body metabolic process	0.170374	ACAT1/AACS/OXCT1/SLC27A5/HMGCL/HMGCS2	6
positive regulation of response to oxidative stress	0.170374	HDAC6/FOXP1/RIPK1/ENDOG/ACOX2/PAWR	6
ESCRT complex disassembly	0.170374	CHMP2B/CHMP5/VPS4B/CHMP1A/VPS4A/CHMP7	6
ESCRT III complex disassembly	0.170374	CHMP2B/CHMP5/VPS4B/CHMP1A/VPS4A/CHMP7	6
positive regulation of dendritic cell chemotaxis	0.170374	SPI1/C1QBP/CCR7/IL12A/CALR/GAS6	6
axo-dendritic transport	0.170898	RAB27B/AP3D1/AP3M2/RAB21/KIF4A/HDAC6/KIF3B/SPG11/BLOC1S6/KIF1A/CALY/AP3B1/AGTPBP1/MGARP/SOD1/TMEM108/FEZ1/DLG2/DST/HNRNPU/KIF5A/AP3S2/TRIM46/BORCS5/NETO1/MAP1A/KIF5C/KIF5B/CNIH2/AP3S1/AGBL4/BLOC1S5/BLOC1S3/DYNC1H1/OPA1/NEFL	36
protein localization to synapse	0.170898	ARHGAP44/LRRC7/RAB27B/VPS35/GPC4/STX1B/ZDHHC15/RAB11A/ZDHHC2/DVL1/NRXN2/WNT5A/RAP1A/SLITRK3/SNAP25/DLG2/HOMER1/KIF5A/ZDHHC12/NPHS1/GRIN2C/SHANK1/CDK5/NETO1/MAP1A/RAB8A/KIF5C/NLGN1/NLGN2/KIF5B/NETO2/NPTX1/HRAS/NRXN1/GPC6/RELN	36
reactive oxygen species metabolic process	0.171529	CFLAR/NOS2/NOX1/BRCA1/NDUFS1/CYBA/ATG5/CYB5R4/RHOA/PDK3/MAOB/RAB27A/PAX2/ARG2/GSTP1/HBQ1/MT3/HDAC6/PDGFB/NCF4/BMP7/ACP5/ACOD1/TGFB1/SLC1A1/SH3PXD2A/FOXM1/MAPK14/NNT/PDGFRB/TUSC2/PARK7/HVCN1/PRDX4/SIRT5/PRDX5/TRAP1/IFI6/RIPK3/PXDN/H19/HBZ/ABCB7/GCH1/SFTPD/MYCN/RFK/GLS2/RIPK1/IER3/PRCP/CYP1B1/DUOXA2/TP53/PMAIP1/VAV1/SOD1/IL19/SNCA/MPV17L/DHRS4/FANCC/CBR1/HK2/INAVA/TAFA4/ZC3H12A/NDUFS4/STK17A/SYK/AT…	103
mature B cell differentiation involved in immune response	0.171954	ST3GAL1/SPI1/ITM2A/MFNG/LGALS1/XBP1/LFNG/PHF14/BCL6/NOTCH2/DOCK10/DOCK11/GPR183/RAG2/ADA/PLCG2	16
cotranslational protein targeting to membrane	0.171954	SEC62/SEC63/SEC61A1/TRAM2/SRP54/SEC61B/SIL1/SSR1/SRP9/SRPRB/SRP19/SSR2/SRP68/ARL6IP1/TRAM1L1/SRP72	16
viral protein processing	0.171954	ST3GAL1/ST6GAL1/GSK3A/ST3GAL4/MAN2A1/CSNK1A1/SPCS1/MOGS/PRMT1/CANX/SPCS3/ST6GALNAC4/PARP16/GALNT1/MGAT5/MGAT2	16
positive regulation of microtubule polymerization	0.171954	MET/GIT1/SLAIN2/PSRC1/CDK5RAP2/SLAIN1/ANKRD53/RPS3/CKAP5/CDK5R1/PDE4DIP/FES/DRG1/TOGARAM1/DCTN1/ARL2	16
smooth muscle cell apoptotic process	0.171954	IGF1/MAP2K4/APOH/SIRT1/SLC7A5/E2F3/MFN2/LYPD3/ATF4/DNMT1/PPARG/ARRB2/CDKN2A/IL12A/DIPK2A/RBM10	16
regulation of smooth muscle cell apoptotic process	0.171954	IGF1/MAP2K4/APOH/SIRT1/SLC7A5/E2F3/MFN2/LYPD3/ATF4/DNMT1/PPARG/ARRB2/CDKN2A/IL12A/DIPK2A/RBM10	16
negative regulation of protein dephosphorylation	0.171954	PPP1R8/PTPA/PPP4R4/FKBP1B/MASTL/NCKAP1L/STYXL1/ARPP19/SWAP70/TIPRL/ENSA/BOD1/MFHAS1/MGAT5/YWHAB/TNF	16
multivesicular body organization	0.171954	RAB27A/CHMP2B/CHMP5/RAB11A/CHMP3/VPS4B/CHMP1A/VPS4A/STAM/MVB12A/CHMP7/VPS37A/SNF8/VPS28/VPS37D/CHMP4A	16
regulation of protein export from nucleus	0.171954	TPR/XPO1/RANGAP1/EMD/DNAJC27/PARK7/XPO4/TXN/ANP32B/CTDSPL2/BARD1/UHMK1/CDK5/SFN/PTPN11/GAS6	16
regulation of necroptotic process	0.171954	CFLAR/YBX3/CASP8/RNF31/CAV1/ARHGEF2/ADPRS/RIPK3/MUTYH/RIPK1/CASP6/PARP1/SLC25A4/AIFM1/FZD9/PELI1	16
protein localization to centrosome	0.171954	NUDCD3/SPAG5/PCM1/SNX10/AURKA/CEP192/PARD6A/CEP72/STIL/BBS4/CEP131/DISC1/C2CD3/CEP83/CCDC14/NUP62	16
regulation of endoplasmic reticulum stress-induced intrinsic apoptotic signaling pathway	0.171954	HERPUD1/ERP29/SIRT1/XBP1/WFS1/PARK7/TXNDC12/PMAIP1/HYOU1/NCK1/RNF183/PTPN2/PRKN/LRRK2/PTPN1/OPA1	16
male gonad development	0.172122	HOXA11/CSDE1/ERCC1/YBX3/ASPM/LRP2/TGFB2/MSH2/SIX4/SFRP1/LHB/AMH/TFPT/NUDT1/CBL/PDGFRB/WNT5A/WDR48/SDC1/KIF18A/TNFSF10/INHBA/PRDX4/INHA/MEA1/EIF2S2/DNAAF11/SAFB2/NASP/HSD17B4/PDGFRA/AMHR2/BRIP1/DMRT1/CYP1B1/ADAM21/SCAPER/LHX9/RAB13/REN/SFRP2/SRD5A1/ARID5B/DHX37/FER/MMP14/ACE/KLHL10/INHBB/HMGB2/RHOBTB3/TLR3/NKX3-1/SF1/AR/ZFPM2/FSHR/INSR/BCL2/CSMD1/WT1/FANCA/NTRK1/INSL3	64
regulation of neuron differentiation	0.172379	SPAG9/ISL1/LTK/CDON/HMG20B/ASPM/RHOA/TCF3/MAP3K13/WDR62/FGFR1/TP73/NCOA1/BMP7/CDK5RAP1/SFRP1/HOXA2/CDK5RAP3/BCL6/ECT2/EIF4G1/DLX2/ARHGEF2/MYCL/PROX1/BCL11A/SOCS2/UPF3B/BMP4/MED1/NKX2-2/SIX1/ZC4H2/BCL11B/YWHAH/EIF2AK4/FOXA1/MYCN/NREP/DTX1/HEY2/CDK5RAP2/SIX3/FGF2/ASCL1/MEIS1/DLX1/CNTN4/SFRP2/FEZ1/TBX6/EIF4E/BMP6/IMPACT/WNT3A/TIAM1/NBL1/MICOS10-NBL1/ISL2/NEPRO/NKX6-1/TLX3/RET/SIN3A/RAC3/NLGN1/BCL2/A…	85
actin filament organization	0.172958	CX3CL1/USH1C/SCIN/TENM1/WAS/RUFY3/TMSB10/CUL3/ELN/TTC17/NCKAP1/ELMO2/LIMCH1/CTNNA2/ARFGEF1/RHOA/PFN2/SPTB/WDR1/FSCN1/PAK3/CAPZB/CARMIL1/CASS4/ASAP3/ARHGAP28/PLEKHG2/SORBS1/JAK2/PPM1F/SH3BP1/TRIOBP/EFS/PLS3/CORO1A/PYCARD/TJP1/SFRP1/ARHGEF10/ARHGEF18/TLE6/MET/COBL/TESK1/CSF3/PFN1/TNFAIP1/CRACD/CORO1C/TRPV4/SRF/DPYSL3/ACTR3/CCDC88A/WIPF1/PLEK/ALMS1/CAPZA1/ARHGEF2/MAD2L2/STMN1/PROX1/APOA1/ITGB1BP1/PL…	188
response to nerve growth factor	0.174035	HSPA5/E2F1/CSTF2/CORO1A/SH3GL2/RAPGEF2/CBL/RAB35/UBE3A/ACAP2/RAP1A/KCNC1/DYNC1LI2/NTRK3/EIF4A3/AKT1/PARP1/TMEM108/ARF6/KCNC2/CIB1/NTRK1/CSNK1E	23
vesicle-mediated transport to the plasma membrane	0.176702	VPS50/ARHGAP44/EHD3/ATP2C1/DEF6/RABEP1/EIPR1/LRRC7/GOPC/VAMP3/VPS35/EXOC1/STX1B/GGA1/ARFRP1/GGA2/VPS35L/CSK/RAB11A/EHD4/ZDHHC2/ANKRD27/SLC1A1/RAB34/VPS29/RAB35/BVES/EXOC2/GOLPH3/ACAP2/SNX4/RAB14/DENND1A/ACSL3/ARFGEF2/BBS2/PHAF1/MACF1/EXOC4/LLGL1/VPS13B/SNAP25/SORL1/PREPL/ARL3/SNX27/RAB13/EXOC6B/SEC16A/ANK3/ANKRD50/SNF8/SNX7/CNST/PKDCC/ARF6/ENTR1/RAB8A/RAB31/COMMD1/BBS1/ARHGAP1/AKAP5/INPP5F/RACK1/…	66
negative regulation of viral process	0.178201	LTF/EIF2AK2/SRPK1/N4BP1/ZC3HAV1/TRIM14/OAS3/OAS2/IFIH1/STAT1/PROX1/SLPI/APOBEC3A/APOBEC3F/ILF3/TRIM28/MORC2/RSAD2/OASL/FCN3/HMGA2/IFIT5/PTX3/TASOR/ISG20/RESF1/LARP7/APOBEC3B/IFIT1/IFITM1/ISG15/MPHOSPH8/PPIA/IFNL3/TRIM15/TRIM31/TRIM27/TRIM13/TRIM59/TNF/CCL5	41
regulation of JUN kinase activity	0.178553	MAP3K13/GSTP1/MAP3K4/AXIN1/SFRP1/HIPK3/SASH1/WNT5A/TRAF2/TAOK3/DAB2IP/SFRP2/RPS3/DUSP19/FZD5/SYK/MAP4K2/TNXB/ROR2/TLR6/FZD4/FZD8/ERN1/AIDA/PTPN1/ZNF675/MAP3K5/AGER/TNF	29
inner ear receptor cell differentiation	0.178553	USH1C/MKS1/IFT88/SLC4A7/TRIOBP/IFT27/TRIP11/GSDME/NAGLU/MYCL/PLS1/BMP4/MYCN/HEY2/FGF2/SOD1/GABRB2/CTHRC1/TTC8/RBPJ/ATOH1/TPRN/FZD2/USH1G/TSKU/JAG2/GABRA5/PDZD7/PJVK	29
positive regulation of wound healing	0.178553	TBXA2R/ARFGEF1/APOH/XBP1/FERMT1/PLAT/CCN4/SERPINE1/ST3GAL4/HRG/F3/PLG/PLAU/F12/EMILIN2/EMILIN1/ADRA2A/USF1/DDR2/CLDN3/PTK2/PRKCE/CLEC7A/HPSE/HRAS/F2R/ACTG1/MTOR/INSL3	29
liver development	0.179009	CFLAR/JARID2/CPS1/SEC63/CUL3/OTC/PTCD2/ACAT1/ZMPSTE24/AURKA/XBP1/ACO2/PRMT5/PCK2/SLC7A5/RPGRIP1L/FGL1/PTN/MET/COBL/EZH2/CDK5RAP3/MDK/GLI1/MAN2A1/RPS15/RPS6KA1/PROX1/ARG1/CIT/PCK1/MED1/ELK1/GFER/DUT/E2F8/PRKCSH/PCNA/HMGCS2/NOTCH2/FPGS/PNPT1/HNRNPD/SRD5A1/ARID5B/QDPR/CEBPG/WNT3A/ZIC3/ITGA2/ATP7A/ARF6/E2F7/MESP1/PCSK9/CEBPB/SP3/RELA/TYMS/NF1/ADA/TNF/HNF1B	63
glomerulus development	0.179301	CFLAR/WWTR1/PAX2/COL4A4/PDGFB/BMP7/PDGFRB/EGR1/BMP4/PODXL/FOXJ1/NOTCH2/PDGFRA/PLCE1/PPP3CA/IQGAP1/KIRREL3/PTPRO/ANGPT1/MYO1E/NPHS1/KLF15/RET/MTSS1/PDGFD/ASXL1/BCL2/GPR4/WT1/ITGB3/PECAM1/CD24	32
positive regulation of response to wounding	0.179389	TBXA2R/ARFGEF1/APOH/XBP1/FERMT1/STK24/PLAT/CCN4/PTN/SERPINE1/ST3GAL4/MDK/HRG/F3/FKBP1B/PLG/PLAU/F12/EMILIN2/EMILIN1/ADRA2A/USF1/DDR2/CLDN3/ATP7A/PTK2/PRKCE/CLEC7A/HPSE/HRAS/F2R/ACTG1/MTOR/CNTF/INSL3	35
respiratory system process	0.179401	DNAH9/FLT4/MTG2/RAB3A/TNNC1/TSHZ3/AP3B1/SPAG16/MTG1/CFAP221/ADORA1/TLX3/YWHAZ/NLGN2/CCBE1/JAG2/CFAP54/ADH5/ODAD4	19
granulocyte differentiation	0.179401	SPI1/TESC/SRP54/NKAP/CSF3/AP3B1/LEF1/CUL4A/HAX1/LBR/RUNX1/CLPB/BAP1/IL25/INPP5D/JAGN1/SP3/HCLS1/L3MBTL3	19
gonad development	0.179997	HOXA11/CSDE1/ERCC1/HSPA5/YBX3/ASPM/LRP2/TGFB2/MSH2/SIRT1/DMC1/SIX4/SFRP1/LHB/AMH/TFPT/LFNG/CASP2/NUDT1/FGF8/CBL/NUP107/PDGFRB/UBE3A/WNT5A/WDR48/EIF2B4/SDC1/EIF2B2/RDH10/KIF18A/TNFSF10/INHBA/PRDX4/INHA/MEA1/MKKS/EIF2S2/VGF/DNAAF11/SAFB2/TAF4/NASP/HSD17B4/PDGFRA/AMHR2/BRIP1/DMRT1/CYP1B1/BRCA2/ADAM21/SCAPER/ARRB2/SOD1/LHX9/RAB13/REN/EIF2B5/SFRP2/SRD5A1/GNRH1/ATM/ARID5B/DHX37/FER/ADAMTS1/MMP14/WDR19/…	99
regulation of B cell apoptotic process	0.180442	BTK/BCL6/FOXP1/BCL2/ORMDL3/AURKB/IRS2/NOC2L/ADA/SLC39A10/MIR17HG	11
response to glucagon	0.180442	CPS1/GLP2R/RPS6KB1/GLP1R/STK11/ARG1/HMGCS2/CCNA2/QDPR/GJB2/CYC1	11
response to leptin	0.180442	LRP2/MT3/SIRT1/GCK/FGF23/BBS2/MKKS/BBS4/CCNA2/ADIPOR1/INHBB	11
positive regulation of glycolytic process	0.180442	MLXIPL/IGF1/SLC4A4/HTR2A/PRKAA1/RPTOR/PRXL2C/PRKAA2/MLST8/INSR/MTOR	11
calcium ion-regulated exocytosis of neurotransmitter	0.180442	SYT1/RIMS1/STX1B/RAB3A/SYT5/UNC13A/SNAP25/ATP2A2/RIMS2/UNC13B/DOC2B	11
positive regulation of neurotransmitter transport	0.180442	SYT1/DRD4/TACR2/STX1B/STX1A/ADORA2A/SNCA/DRD2/RAB3B/NLGN1/PRKN	11
negative regulation of necroptotic process	0.180442	YBX3/CASP8/RNF31/CAV1/ARHGEF2/ADPRS/MUTYH/RIPK1/SLC25A4/FZD9/PELI1	11
positive regulation of oxidative stress-induced cell death	0.180442	NOX1/HDAC6/VNN1/FOXP1/PARK7/RIPK1/SOD1/ENDOG/TLR6/PAWR/TNF	11
activation of protein kinase activity	0.182024	IGF1/SLC11A1/MT3/TPX2/OSBPL8/CLSPN/TGFB2/JAK2/CARD10/PDGFB/CAB39L/AXIN1/TNFRSF10A/SLC1A1/CAMKK2/IL23A/WNT5A/ECT2/CCDC88A/PARK7/STK11/KIF14/ITGB1BP1/TRAF2/RIPK3/CAB39/BORA/TXN/NTRK3/TOM1L1/DRD2/ADRA2A/ANGPT1/UCN/PRRC1/TLR3/PHB1/ADRB2/INSR/TLR6/GAS6/PPIA/MTOR/EMP2/ANG/PHB2/ITGB3/CCL5/ADRA2B	49
bicarbonate transport	0.182592	CFTR/SLC4A7/CYB5R4/SLC4A4/SLC26A3/SLC39A14/RHAG/SLC26A10P/SLC39A8/SLC4A10/SLC26A2/CYB5R1/SLC4A2/CA4/CYB5RL	15
spinal cord motor neuron differentiation	0.182592	SCYL3/ISL1/LHX3/SOX4/NKX2-2/ZC4H2/MNX1/MDGA2/SCYL1/ISL2/PHOX2A/HOXC10/CLN8/DYNC2H1/OLIG2	15
regulation of microtubule depolymerization	0.182592	WDR47/TPX2/HDAC6/SPEF1/TRPV4/ARHGEF2/CAMSAP2/TTBK2/CKAP2/KATNB1/MID1IP1/HDGFL3/BMERB1/MAP1A/CIB1	15
cellular metabolic compound salvage	0.182592	PRTFDC1/MTAP/DGUOK/AMPD2/UCK1/UCK2/ENOPH1/APIP/ADK/DCK/TK2/ADA/UCKL1/PNP/ADSL	15
neurotransmitter receptor internalization	0.182592	AP2B1/RALA/AP2S1/DRD4/CACNG4/OPHN1/HIP1/CALY/SNAP25/ATAD1/AP2M1/AP2A1/DNM3/LPAR1/ITGB3	15
regulation of endoplasmic reticulum unfolded protein response	0.182592	BAK1/HSPA5/XBP1/BFAR/AGR2/WFS1/COPS5/DAB2IP/NCK1/PTPN2/ERN1/PTPN1/FICD/RACK1/PIGBOS1	15
regulation of small GTPase mediated signal transduction	0.1839	ARHGAP44/IGF1/RALBP1/DEF6/CUL3/RTN4R/PREX2/PIK3CB/CDON/ARFGEF1/MYO9A/MAP4K4/ARHGAP15/ARHGEF1/OPHN1/ARHGAP28/TGFB2/SYDE2/CYTH4/SH3BP1/FGD1/ARHGEF10/ARHGEF18/MET/DOCK8/ARHGAP21/GIT1/CYTH1/TNFAIP1/CBL/MADD/KCTD10/FOXM1/RASAL1/RIPOR2/ARFGEF3/PDGFRB/BCL6/ECT2/RHOU/ARHGEF2/MFN2/SIPA1L2/SSX2IP/STMN1/APOA1/KIF14/TRIM67/MAPKAP1/DENND1A/GNA13/IQSEC3/KBTBD7/ADRA1A/ARHGAP9/ARHGAP40/ARFGEF2/GPR18/FGD3/CHN1/AR…	128
positive regulation of smooth muscle cell migration	0.18397	IGF1/PDGFB/CCN4/RPS6KB1/MDK/PDGFRB/DOCK7/DOCK4/CYP1B1/DOCK5/ADAMTS1/DDR2/S100A11/ITGA2/TERT/ATP7A/PDGFD/BCL2/FOXO4/LPAR1/ITGB3/CCL5	22
Arp2/3 complex-mediated actin nucleation	0.18397	NCKAP1/CTNNA2/CARMIL1/ACTR3/WASHC3/ARFIP2/WASHC4/ARPC5L/FCHSD2/ACTR2/ABI2/AP1AR/ARF1/IQGAP2/WASF2/CARMIL2/ARPC2/ARFIP1/GMFB/TRIM27/MAGEL2/CYFIP1	22
neuron maturation	0.18397	KDM1A/CX3CL1/FARP2/MAP3K13/CLN5/BCL11A/CDKN1C/C1QL1/MTCH1/TBX6/SCLT1/LGI4/B4GALT5/SPTBN4/FEV/RET/RAC3/BCL2/RND1/CNTNAP2/GLDN/LRRK2	22
positive regulation of NF-kappaB transcription factor activity	0.185439	CFLAR/DHX33/CX3CL1/BTK/LTF/EIF2AK2/TFRC/MAP3K13/TRAF5/ERC1/NLRC4/RNF31/RPS6KA5/PSMA6/CD40/USP14/PYCARD/AMH/CAV1/NOD1/TRIM14/TRIM37/WNT5A/IL18R1/ARHGEF2/CTH/TNFSF18/TRAF2/RFPL1/RIPK3/DHX9/RIPK1/FLOT1/TLR2/MTDH/RPS3/FER/EDA/RPS6KA4/TRIM58/PRKCI/TLR3/NOD2/TRIM68/RHEBL1/TRAPPC9/AR/PLA2G1B/CLEC7A/RELA/TLR6/SPHK1/SLCO3A1/UBE2N/NPM1/RTKN2/PRKD1/CIB1/PPIA/PLCG2/CARD11/NTRK1/AGER/CARD16/TRIM15/TRIM13/CHUK…	70
protein secretion	0.185824	CFTR/CYP51A1/M6PR/NOS2/ISL1/IGF1/EIPR1/CASR/CYB5R4/ACSL4/VPS35/GAL/DRD4/SEL1L/TACR2/SRI/RFX3/AACS/OXCT1/ACHE/DNM1L/GNA11/SLC8B1/ERP29/EXOC1/TGFB2/JAK2/PCSK5/PCK2/MYOM1/SYTL4/PARD6A/TANGO6/BLOC1S6/SFRP1/TGFB1/CD33/RAB3A/STX1A/AP1S1/GCK/EXPH5/PSMD9/GNPTAB/ADTRP/GPLD1/GOLPH3/STEAP3/GCG/PLEK/PARK7/WLS/KLF7/LTBP2/GPR68/FKBP1B/SNX19/SERP1/PFKFB2/SOX4/FFAR2/CANX/GNAZ/ADORA2A/VGF/SERGEF/AP1M2/RHBDF2/APOE…	159
negative regulation of MAP kinase activity	0.188046	PIK3CB/HYAL2/GSTP1/BMP7/SFRP1/CAV1/CDK5RAP3/HIPK3/RGS2/BMP4/APOE/PPARG/SPRY2/DAB2IP/SORL1/SFRP2/PTPRJ/DUSP19/PAQR3/SPRY1/DUSP7/RGS14/AIDA/SPRY4/PTPN1/NF1/ZNF675/NUP62	28
endochondral bone morphogenesis	0.188046	HOXA11/IFT80/RARB/ZMPSTE24/TRIP11/BPNT2/COL1A1/TRPV4/PEX7/RUNX2/BMP4/MMP13/NAB1/COL2A1/EXT2/BMP6/MMP16/MMP14/ALPL/NAB2/COL3A1/SHOX2/RARG/PHOSPHO1/TSKU/COL27A1/ANXA6/COL13A1	28
positive regulation of protein localization to plasma membrane	0.188046	ATP2C1/EPHA3/SORBS1/PGRMC1/ZDHHC2/AGR2/PLS1/LRP1/ACSL3/ARHGEF16/STAC2/AKT1/EPHA2/STAC/WNT3A/ZDHHC5/CNST/PRKCI/ARF6/CNPY4/KIF5B/PRKCE/AKAP5/CIB1/STAC3/WNK3/RACK1/TNF	28
negative regulation of cell projection organization	0.188402	FKBP4/ARHGAP44/SEMA3G/RUFY3/RTN4R/MPHOSPH9/FSTL4/GDI2/RHOA/PFN2/CAPZB/CBFA2T2/MT3/HDAC6/SEMA4G/STX1B/NFATC4/CCP110/GSK3A/TESK1/WNT3/EFNB3/RAPGEF2/TRPV4/TBC1D30/MAK/DPYSL3/HRG/UBE3A/WNT5A/DGUOK/RAB29/BCL11A/ODF2L/RAB3IP/YWHAH/KLK8/APOE/SPART/LRP4/SEMA4F/SPRY2/MGARP/ZNF365/SEMA7A/ARHGAP24/PPP3CA/TBC1D7/TBC1D7-LOC100130357/TBX6/PTPRO/DAB2/SEMA3D/THY1/WNT3A/DPYSL5/GFI1/PAQR3/TRIM46/CDK5/ARF6/BAG5/SEM…	85
phospholipid biosynthetic process	0.18849	DPM1/PIGQ/AGPAT4/PI4K2B/PIK3CB/PIGV/TTC7A/PIGB/PLD1/MTMR2/PIGS/CRLS1/TMEM38B/PDGFB/PNPLA3/PIGH/SPTLC2/BMX/TAFAZZIN/HTR2A/DGKH/BPNT2/ISYNA1/PIP5K1B/MTMR4/INPP4B/PTPMT1/CHKA/CHPT1/HMGCS1/PLA2G4A/DHDDS/APOA1/GPAM/SOCS2/OCRL/SERAC1/HYCC1/RAB38/ACSL3/PIGT/PEMT/IMPA1/HMGCS2/CEPT1/DGKB/ITPKA/SLC44A5/SELENOI/FGF2/ETNK1/MTMR6/FITM1/IMPA2/PIGM/ETNK2/TAMM41/DGKQ/SLC30A5/HTR2C/IDI2/PGAP2/ATM/FADS1/PIP4K2A/PI…	110
positive regulation of cell growth	0.189608	EXTL3/IGF1/RUFY3/CYBA/RHOA/SYT1/DERL2/MAP3K13/RIMS1/TGFB2/KLHL22/CSNK2A1/ADNP2/SFRP1/MEGF8/DDX49/BRAT1/WNT3/RASAL1/SRF/DNPH1/HYAL1/EIF4G1/FN1/RPS6KA1/MAPKAP1/ZNF639/EXOSC9/MACF1/INO80/PARP2/UNC13A/EXOSC2/NCBP1/PLAA/SEMA7A/RPTOR/RNF157/AKT1/SFRP2/AKAP6/WNT3A/N6AMT1/SUPV3L1/MMP14/ARMC12/CXCL16/DISC1/UCN/FXN/HDGFL2/MLST8/LPAR3/SLC25A33/BCL2/SFN/SPHK1/RIMS2/RPS6KA3/EFNA5/CIB1/PRKN/PRR5/TEAD1/SHTN1/TA…	72
response to vitamin D	0.190165	CYP24A1/CASR/PTGS2/SNW1/BMP7/SFRP1/GDAP1/CYP27B1/FGF23/MED1/CDKN2D/KL/ALPL/IL15/CXCL10/FES/KANK2/BGLAP	18
late endosome to vacuole transport	0.190165	CHMP2B/CHMP5/LEPROTL1/CHMP3/VPS4B/CHMP1A/VPS4A/STAM/MVB12A/TMEM50B/CHMP7/VPS37A/SNF8/VPS28/VPS37D/TMEM50A/PIK3R4/CHMP4A	18
positive regulation of glucose import	0.190165	IGF1/OPN3/CLTCL1/OSBPL8/SORBS1/SLC1A2/MAPK14/ARPP19/AKT1/GPC3/APPL1/PRKCI/KLF15/TERT/INSR/ERFE/PTPN11/IRS2	18
regulation of autophagy of mitochondrion	0.190165	SLC25A5/VPS13D/DNM1L/HDAC6/FBXO7/GSK3A/CAMKK2/HTRA2/PARK7/TP53/HAX1/SLC25A4/ATP13A2/FZD5/PARL/PRKN/HTT/VDAC1	18
multicellular organism growth	0.190845	ERCC1/WWTR1/APBA2/ADRB1/RC3H2/RASAL2/RARB/PALB2/ZMPSTE24/TMED2/ERCC2/SLC1A2/WDR48/HTRA2/GPAM/PLS1/SOCS2/STIL/BBS2/MKKS/SMO/CDKN1C/GAMT/GDF15/ATP8A2/NOTCH2/CDK4/CCM2/PEX5/BBS4/AFG3L2/TP53/SOD1/ETNK2/SLC4A10/DRD2/ATM/ARID5B/GHRL/SPTBN4/PKDCC/HESX1/NPY1R/NIPBL/FXN/TTC8/PPIB/COL3A1/AR/ADRB2/HDAC3/BCL2/RARG/STAT5B/SPTBN2/PLEC/RMI1/CTC1/PTPN11/POU3F2/HELT/XRCC2/ODAD3/MTOR	64
development of primary male sexual characteristics	0.190845	HOXA11/CSDE1/ERCC1/YBX3/ASPM/LRP2/TGFB2/MSH2/SIX4/SFRP1/LHB/AMH/TFPT/NUDT1/CBL/PDGFRB/WNT5A/WDR48/SDC1/KIF18A/TNFSF10/INHBA/PRDX4/INHA/MEA1/EIF2S2/DNAAF11/SAFB2/NASP/HSD17B4/PDGFRA/AMHR2/BRIP1/DMRT1/CYP1B1/ADAM21/SCAPER/LHX9/RAB13/REN/SFRP2/SRD5A1/ARID5B/DHX37/FER/MMP14/ACE/KLHL10/INHBB/HMGB2/RHOBTB3/TLR3/NKX3-1/SF1/AR/ZFPM2/FSHR/INSR/BCL2/CSMD1/WT1/FANCA/NTRK1/INSL3	64
embryonic epithelial tube formation	0.191148	RALA/FUZ/MKS1/CC2D2A/CELSR1/PAX2/TULP3/LRP2/TMED2/HECTD1/TGFB2/SIX4/MTHFD1/BMP7/CLUAP1/SFRP1/TGFB1/COBL/LHX2/DVL1/PFN1/FOLR1/PTK7/WNT5A/IFT57/MTHFD1L/LIAS/STIL/SOX4/BMP4/SIX1/KIF20B/BBS4/PRKACB/SFRP2/ADM/HS2ST1/VANGL2/IFT122/DLC1/FZD6/CTHRC1/RET/GDNF/SEMA4C/IRX2/RPS7/RARG/GLMN/SOX11/FZD2/RGMA/MED12/OPA1/BRD2/HNF1B	56
apoptotic DNA fragmentation	0.192115	DNASE2/DNASE2B/VPS54/AIFM1/EXOG/DFFA/ENDOG/DFFB/CIDEA/ST20	10
synaptic vesicle priming	0.192115	STX1B/RAB3A/STX1A/UNC13A/SNAP25/SNAP47/SNCA/SV2A/ERC2/UNC13B	10
negative regulation of transcription elongation by RNA polymerase II	0.192115	AXIN1/EZH2/RNF8/TCERG1/HNRNPU/RNF168/LARP7/NELFB/NELFE/SUPT4H1	10
histone H4-K16 acetylation	0.192115	BRCA1/PHF20/ATG5/ZMPSTE24/SIRT1/PIH1D1/KANSL3/KANSL2/MCRS1/WDR5	10
regulation of hair follicle development	0.192115	GAL/TGFB2/FERMT1/FOXN1/WNT5A/SMO/MYSM1/WNT10B/HPSE/TNF	10
thymocyte apoptotic process	0.192115	BAK1/WNT5A/BMP4/BCL11B/TP53/ZC3H8/DFFA/RAG1/CHEK2/ADA	10
regulation of synaptic vesicle endocytosis	0.192115	OPHN1/PPP3CC/TOR1A/DGKQ/CALM3/AP2M1/NLGN1/ACTG1/PRKN/LRRK2	10
negative regulation of double-strand break repair via homologous recombination	0.192115	POLQ/RIF1/SMCHD1/MAD2L2/SHLD2/HELB/RMI2/MAGEF1/FANCB/PARPBP	10
regulation of hair cycle	0.194119	GAL/TGFB2/FERMT1/FA2H/FOXN1/WNT5A/SMO/MYSM1/NIPBL/TERT/WNT10B/HPSE/TSKU/TNF	14
camera-type eye photoreceptor cell differentiation	0.194119	USH1C/RPGRIP1/RPGRIP1L/NAGLU/BBS4/CRB2/ROM1/THRB/THY1/HCN1/TTC8/CABP4/TOPORS/CNTF	14
positive regulation of protein targeting to membrane	0.194119	MIEF1/CEMIP/C2CD5/ITGB1BP1/ANK3/CDK5/MFF/HRAS/CDK5R1/CIB1/SLC51B/MYO1C/TCAF1/FIS1	14
negative regulation of peptide secretion	0.194595	SYTL4/SFRP1/PSMD9/KLF7/FKBP1B/FFAR2/GNAZ/PPP3CA/DRD2/ADRA2A/GHRL/VSNL1/INHBB/NDUFAF2/JAGN1/PTPN11/BMP8A/PRKN/KCNJ11/PIM3/FAM3D	21
fear response	0.194595	ADRB1/DRD4/SLC1A1/RPS6KB1/MDK/PDE8B/EIF4G1/CRHR1/GRPR/APOE/HTR2C/ADRA2A/EIF4E/UCN/RAG1/BCL2/GNG7/GABRA5/PRKAR1B/DPP4/VDAC1	21
membrane fission	0.194595	CHMP2B/CHMP5/DNM1L/EXOC1/CORO1C/EXOC2/CHMP3/VPS4B/CHMP1A/EXOC4/VPS4A/STAM/MVB12A/EXOC6B/CHMP7/VPS37A/SNF8/VPS28/VPS37D/EXOC7/CHMP4A	21
regulation of nervous system process	0.195375	TMEM98/ACP3/TYMP/TNFRSF1B/HOMER3/MGLL/CACNG4/CST7/NRDC/RIMS1/MTMR2/STX1B/SOX10/SLC8A3/FMR1/STX1A/NPTX2/DVL1/CTSC/NRXN2/SLC25A12/OPRD1/DLGAP3/CHRNB4/CHRNA2/MYRF/KLK8/EIF4A3/IGSF11/TMEM108/NLGN4X/HTR2C/TENM4/ATPSCKMT/HOMER1/GRM1/GHRL/GRIN2C/SHANK1/TAFA4/ADORA1/ITGA2/NETO1/ADRB2/PTAFR/NLGN1/NLGN2/DLGAP1/NETO2/NPTX1/TPPP/CNIH2/RIMS2/NRXN1/F2R/ABAT/BEGAIN/SHISA7/PRKAR1B/SHISA6/LRRK2/RELN/UNC13B/TNF/ZN…	66
hippocampus development	0.195417	UBA6/XRCC1/XRN2/CDK6/OGDH/EZH2/MDK/SRF/DLX2/PROX1/KIF14/BBS2/MKKS/SMO/RAN/BCAN/ATAT1/LEF1/BBS4/DLX1/TMEM108/EIF2B5/SRD5A1/FEZ1/KIRREL3/ZIC1/WNT3A/ZIC3/LRP8/CDK5/TUBA1A/SEMA6B/CDK5R2/DAB1/BBS1/CDK5R1/TSKU/RELN/NEFL	39
pyridine nucleotide metabolic process	0.196767	SARM1/NOX1/MDH1/DERA/KCNAB2/ME2/FMO2/IDH3B/PRPS2/OGDH/GCK/LDHB/NUDT12/NNT/TP53I3/IDO1/ALDH1L2/MDH1B/PARP16/TP53/RPTOR/ALDH1L1/MDH2/NOCT/NADK2/GPD1L/RPIA/NAXE/NMNAT3/TKT/VCP/MLST8/DCXR/PC/RPE/MTOR	36
nicotinamide nucleotide metabolic process	0.196767	SARM1/NOX1/MDH1/DERA/KCNAB2/ME2/FMO2/IDH3B/PRPS2/OGDH/GCK/LDHB/NUDT12/NNT/TP53I3/IDO1/ALDH1L2/MDH1B/PARP16/TP53/RPTOR/ALDH1L1/MDH2/NOCT/NADK2/GPD1L/RPIA/NAXE/NMNAT3/TKT/VCP/MLST8/DCXR/PC/RPE/MTOR	36
regulation of morphogenesis of a branching structure	0.197024	BTBD7/MAP3K13/PAX2/SIX4/BMP7/SFRP1/MDK/WNT5A/BCL11A/BMP4/SIX1/SMO/HOXD13/GDNF/SHOX2/AR/SIX2/MAGED1/TACSTD2/LRRK2/FKBPL/PHB2/TNF/HOXB7	24
establishment of protein localization to extracellular region	0.197777	CFTR/CYP51A1/M6PR/NOS2/ISL1/IGF1/EIPR1/CASR/CYB5R4/ACSL4/VPS35/GAL/DRD4/SEL1L/TACR2/SRI/RFX3/AACS/OXCT1/ACHE/DNM1L/GNA11/SLC8B1/ERP29/EXOC1/TGFB2/JAK2/PCSK5/PCK2/MYOM1/SYTL4/PARD6A/TANGO6/BLOC1S6/SFRP1/TGFB1/CD33/RAB3A/STX1A/AP1S1/GCK/EXPH5/PSMD9/GNPTAB/ADTRP/GPLD1/GOLPH3/STEAP3/GCG/PLEK/PARK7/WLS/KLF7/LTBP2/GPR68/FKBP1B/SNX19/SERP1/PFKFB2/SOX4/FFAR2/CANX/GNAZ/ADORA2A/VGF/SERGEF/AP1M2/RHBDF2/APOE…	159
release of cytochrome c from mitochondria	0.198111	GGCT/PLAUR/IGF1/BAK1/DNM1L/PYCARD/PDCD5/TIMM50/FAM162A/TNFSF10/IFI6/ARRB2/TP53/PMAIP1/AKT1/FXN/MOAP1/MFF/PRELID1/TRIAP1/BCL2/PARL/SFN/PRKN/FZD9/OPA1/FIS1	27
neutral amino acid transport	0.198111	SLC25A13/SLC38A5/SLC6A15/SLC1A3/SLC7A6/SLC7A5/SLC1A5/SLC1A1/SLC1A2/SLC38A1/SLC25A12/SLC1A4/RGS2/SLC7A10/SLC3A1/SLC38A4/SLC38A6/SLC25A38/CLTRN/SLC43A1/SLC7A11/SFXN2/SLC1A7/SFXN1/SLC36A4/SLC38A3/SLC6A9	27
regulation of MAP kinase activity	0.19815	TENM1/PIK3CB/HYAL2/DRD4/MAP3K13/FGFR1/GSTP1/MAP3K4/ERP29/PDGFB/CD40/BMP7/TRIB3/HTR2A/FLT1/AXIN1/CSK/SFRP1/TGFB1/CAV1/EZH2/CDK5RAP3/MAP2K6/HIPK3/TPD52L1/SASH1/PDGFRB/PDCD10/WNT5A/RGS2/FLT3/BMP4/TRAF2/APOE/PPARG/TAOK3/SPRY2/DAB2IP/SORL1/FGF2/PDE5A/EGF/NTRK3/PIK3R5/SFRP2/PTPRJ/RPS3/ADRA2A/DUSP19/FZD5/PAQR3/SPRY1/DUSP7/SYK/NOD2/MAP4K2/TNXB/ROR2/RGS14/ROBO1/PLA2G1B/PDGFD/INSR/TLR6/HRAS/FZD4/FZD8/ERN1/…	81
heart looping	0.198268	TMED2/CLUAP1/DVL1/FGF8/FOLR1/SRF/WNT5A/IFT57/TBX2/STIL/MKKS/SMO/MICAL2/NOTCH2/AHI1/SETDB2/BBS7/FOXN4/BBS4/TBX6/WNT3A/ZIC3/FOXH1/VANGL2/BBS5/MESP1/CCDC103/C2CD3/ARL13B/SOX18	30
protein localization to cell periphery	0.198338	ARHGAP44/EHD3/ATP2C1/RABEP1/LRRC7/EPHA3/VAMP3/PKP2/NHERF2/TTC7A/IFT80/VPS35/ATP1B3/PICALM/GPC4/STX7/FYB1/EPB41L3/TMED2/TESC/HECTD1/SORBS1/STX1B/PALM/GGA1/VTI1B/ARFRP1/PGRMC1/NUBP1/GGA2/CSK/RAB11A/EHD4/ZDHHC2/TGFB1/RAB3A/CAV1/AGR2/SLC1A1/RAB34/RAPGEF2/LIN7A/C2CD5/GOLPH3/ASB3/CCDC88A/RAP1A/RAB29/ITGB1BP1/PDZD11/PLS1/GPSM2/HYCC1/LRP1/RAB38/ACSL3/PACSIN1/BBS2/PHAF1/MACF1/RHBDF2/DPP6/ARHGEF16/RAMP1/VP…	147
cerebellum development	0.198363	MYO16/HSPA5/XRCC1/GLI2/OPHN1/AARS1/RPGRIP1L/OGDH/EZH2/NAGLU/MDK/GLI1/B4GALT2/PROX1/KIF14/TTC21B/SMO/TTBK2/KCNC1/AGTPBP1/FAIM2/SERPINE2/ZNF365/ATIC/HNRNPD/TP53/NLGN4X/GART/PDSS2/CDK5/ATP7A/CKB/TUBA1A/GBX2/SEMA4C/CDK5R2/CLP1/DAB1/SPTBN2/FZD4/CDK5R1/PTPN11/ABAT/SCN5A/LPAR1/COX1/SKOR2	47
retina development in camera-type eye	0.199755	USH1C/LAMC3/CDON/HIPK2/PAX2/GNB1/ACHE/XRN2/RPGRIP1/TGFB2/LAMA1/RPGRIP1L/CASP2/SLC1A1/LHX2/NAGLU/MDM1/MAN2A1/PDGFRB/CLCN2/DLX2/PROX1/TTLL5/USP45/MED1/SMARCA4/NPHP4/SERPINF1/PDE6A/ATP8A2/PDE6B/PDGFRA/AGTPBP1/AHI1/ACTL6A/CYP1B1/SIX3/FOXN4/ACVRL1/SCAPER/BBS4/NPHP1/DLX1/TBC1D32/SDK1/CRB2/ROM1/THRB/LPCAT1/THY1/ATP2B2/RDH13/HIPK1/HCN1/TTC8/RET/TUB/FZD4/CABP4/IMPDH2/ZHX2/ATOH7/CLN8/RP1L1/TOPORS/ARHGEF15/…	68
ribonucleoside metabolic process	0.20176	ACP3/NT5C2/ADA2/PRTFDC1/MTAP/CDADC1/DGUOK/ICMT/GNMT/APOBEC3A/APOBEC3F/ADK/ADAL/APOBEC3B/NT5C1B/ADA/PNP	17
olfactory lobe development	0.20176	RPGRIP1L/OGDH/LHX2/SRF/WNT5A/DLX2/KIF14/AGTPBP1/SEMA7A/ZIC1/ZIC3/EOMES/TTC8/ROBO1/FUT1/ROBO2/LRRK2	17
regulation of programmed necrotic cell death	0.20176	CFLAR/YBX3/CASP8/RNF31/CAV1/ARHGEF2/ADPRS/RIPK3/MUTYH/RIPK1/CASP6/TP53/PARP1/SLC25A4/AIFM1/FZD9/PELI1	17
mannosylation	0.20176	DPM1/PIGV/PIGB/ALG9/FKTN/RXYLT1/ALG2/TMTC4/PIGM/POMGNT2/NUS1/ALG8/DPY19L2P2/B4GAT1/DPY19L3/DPM3/ALG12	17
neurotransmitter reuptake	0.20176	DRD4/SLC1A2/SLC6A12/PARK7/PER2/TOR1A/SNCA/SLC18B1/SLC22A3/DRD2/SLC18A2/GDNF/RAB3B/SLC22A1/CLN8/PRKN/ITGB3	17
hair follicle development	0.202727	FUZ/NSUN2/ALX4/PUM2/GAL/PLA2G10/GLI2/ZMPSTE24/TGFB2/FERMT1/ERCC2/LHX2/FOXN1/WNT5A/INHBA/TGM3/TNFRSF19/SMO/LRP4/WNT10A/NSDHL/SAV1/APCDD1/EDA/MYSM1/INTU/FZD6/ATP7A/DNASE1L2/RBPJ/WNT10B/SOSTDC1/BCL2/RELA/HPSE/DSG4/ZDHHC21/HDAC2/NF1/SOX18/TNF	41
gluconeogenesis	0.204661	SLC25A13/PDK2/MDH1/PGM1/SIRT1/PCK2/SLC39A14/GCK/SLC25A11/PPARGC1A/ENO2/GCG/SLC25A12/STK11/GOT1/NLN/PCK1/GNMT/ATF4/ARPP19/PER2/SDS/SLC37A4/G6PC3/DGKQ/MDH2/SOGA1/RANBP2/FBP1/MST1/PC/PTPN2/ERFE/SLC25A10/USP7/WDR5/SDHAF3/SLC35B4	38
osteoblast development	0.204887	GLI2/ACHE/PTHLH/HOXA2/RUNX2/JUND/MEN1/PTH1R/BGLAP	9
nonribosomal peptide biosynthetic process	0.204887	GCLC/MGST2/GGT5/SLC1A1/SLC1A2/CHAC2/SLC7A11/BDH2/GGT3P	9
mitotic intra-S DNA damage checkpoint signaling	0.204887	MRE11/TIPIN/MSH2/MDC1/FANCD2/RAD9B/RAD17/EME1/CHEK2	9
inner dynein arm assembly	0.204887	ZMYND10/DNAAF6/DNAH7/DNAAF11/DNAAF5/DNAAF2/CCDC103/DNAH2/DNAAF4	9
long-chain fatty acid import into cell	0.204887	SLC27A5/RPS6KB1/ACSL3/EPRS1/SLC27A2/AKT1/ACSL1/SLC27A4/IRS2	9
positive regulation of meiotic nuclear division	0.204887	RAD51AP1/WNT5A/UBE2B/PRDM7/DMRT1/PRDM9/PLCB1/OOEP/MEIOSIN	9
negative regulation of focal adhesion assembly	0.204887	CORO1C/DUSP22/ITGB1BP1/ACVRL1/BCAS3/MMP14/DLC1/RCC2/APOD	9
inhibitory postsynaptic potential	0.204887	DRD4/RIMS1/CHRNA2/ADORA2A/NLGN2/RIMS2/ABAT/UNC13B/INSYN1	9
positive regulation of post-transcriptional gene silencing	0.204887	PUM2/FMR1/TGFB1/XPO5/BMP4/MYCN/DHX9/WTIP/TIAL1	9
negative regulation of miRNA-mediated gene silencing	0.204887	ELAVL1/ZMPSTE24/TGFB1/PPARG/ZC3H10/TP53/TERT/HOXB-AS3/DND1	9
cellular response to exogenous dsRNA	0.204887	CAV1/RIGI/IFIH1/DHX9/FLOT1/RALB/COLEC12/TLR3/IFIT1	9
GABAergic neuron differentiation	0.204887	LHX6/DLX2/INHBA/ASCL1/DLX1/DRD2/TLX3/RAC3/HELT	9
L-glutamate import across plasma membrane	0.204887	SLC1A3/SLC1A1/SLC1A2/PER2/SLC7A11/GRM1/ARL6IP1/CLN8/TNF	9
negative regulation of cell-substrate junction organization	0.204887	CORO1C/DUSP22/ITGB1BP1/ACVRL1/BCAS3/MMP14/DLC1/RCC2/APOD	9
positive regulation of dendrite development	0.204887	BMP7/ZDHHC15/PTN/COBL/EZH2/PACSIN1/DAB2IP/LRP8/CYFIP1	9
positive regulation of post-transcriptional gene silencing by RNA	0.204887	PUM2/FMR1/TGFB1/XPO5/BMP4/MYCN/DHX9/WTIP/TIAL1	9
regulation of Golgi organization	0.204887	EHD3/MAPK1/MAPK3/PDCD10/CAMSAP2/ARMH3/RBSN/RAB33B/PDE4DIP	9
regulation of cysteine-type endopeptidase activity involved in apoptotic signaling pathway	0.204887	PLAUR/NLE1/TFAP4/JAK2/PIH1D1/HTRA2/PARK7/CAAP1/PRR7	9
membrane lipid metabolic process	0.205132	DPM1/AGK/ALDH3B1/PIGQ/ST3GAL1/NSMAF/GALC/PIGV/PLPP1/PIGB/HACD3/MGST2/PIGS/PIGH/SPTLC2/FA2H/ST3GAL4/GPLD1/ST8SIA4/HTRA2/PRKD3/ST6GALNAC5/ELOVL4/KDSR/B4GALT4/PIGT/GAL3ST1/A4GALT/CLN6/SMPDL3B/PPT1/PRKAA1/ALDH3B2/PEMT/B4GALNT1/TEX2/SMPD4/ST6GALNAC4/CYP1B1/GLTP/PLPP2/SIRT3/PIGM/SCCPDH/DEGS1/VPS54/SLC30A5/GBGT1/PGAP2/TLCD3B/PIGF/MPPE1/FUT6/B4GALT5/B4GALT3/NEU3/SGPP2/PIGX/ELOVL7/PIGA/PIGO/HACD1/ACER1/EL…	90
mRNA cis splicing, via spliceosome	0.205974	SFSWAP/CLNS1A/SF3A1/CACTIN/DCPS/PRPF40B/PRPF4B/WBP4/SNRPC/RBM17/SRSF1/C9orf78/CWC15/SRSF12/PSIP1/NCBP2L/DDX23/PRPF40A/RNU6ATAC/TAF12-DT	20
positive regulation of nucleotide metabolic process	0.205974	NOS2/MLXIPL/IGF1/SLC4A4/TAFAZZIN/HTR2A/PPARGC1A/SLC25A12/PRKAA1/RPTOR/PRXL2C/PRKAA2/VCP/MLST8/ADORA2B/INSR/BEND3/COX2/MTOR/MTCO2P12	20
positive regulation of purine nucleotide metabolic process	0.205974	NOS2/MLXIPL/IGF1/SLC4A4/TAFAZZIN/HTR2A/PPARGC1A/SLC25A12/PRKAA1/RPTOR/PRXL2C/PRKAA2/VCP/MLST8/ADORA2B/INSR/BEND3/COX2/MTOR/MTCO2P12	20
negative regulation of microtubule depolymerization	0.206652	WDR47/TPX2/HDAC6/SPEF1/ARHGEF2/CAMSAP2/TTBK2/CKAP2/KATNB1/MID1IP1/HDGFL3/BMERB1/CIB1	13
neuromuscular synaptic transmission	0.206652	RIMBP2/ERC1/MYLK2/RAB3A/CHRNB4/DTNA/FCHSD2/VPS54/NLGN1/EGR3/STAC3/ERC2/P2RX2	13
plasminogen activation	0.206652	PLAUR/APOH/PLAT/SERPINE1/PLGRKT/DHCR24/PLAU/F12/SERPINE2/RUNX1/CLEC3B/MELTF/FGA	13
fibroblast apoptotic process	0.206652	BAK1/CUL3/STK17B/CHD8/SFRP1/IER3IP1/MYC/TP53/STK17A/CASP7/API5/GAS6/XRCC2	13
negative regulation of heart contraction	0.206652	SRI/JAK2/PDE4D/FKBP1B/ADRA1A/PDE5A/SPTBN4/ADORA1/ZC3H12A/GRK2/ATP2A2/PLN/TNF	13
glomerular epithelium development	0.206652	BMP4/PODXL/FOXJ1/NOTCH2/IQGAP1/PTPRO/MYO1E/NPHS1/KLF15/ASXL1/WT1/PECAM1/CD24	13
regulation of mitochondrial outer membrane permeabilization involved in apoptotic signaling pathway	0.206652	GCLC/SLC25A5/BAK1/TMEM14A/GSK3A/MAPK8/IER3/SLC25A4/MPV17L/ACAA2/TMEM102/FZD9/CHCHD10	13
amino acid transmembrane transport	0.207068	SLC7A2/SLC25A13/SLC38A5/SLC11A1/SLC6A15/SLC1A3/SLC25A15/SLC7A6/SLC7A5/SLC1A5/SLC1A1/SLC1A2/SLC6A12/SLC38A1/SLC16A10/SLC25A12/SLC1A4/RGS2/ARG1/SLC7A10/PER2/LRRC8A/SLC3A1/SLC38A4/SLC7A1/SLC38A6/SLC47A1/SLC25A38/CLTRN/SLC43A1/SLC7A11/GRM1/SFXN2/SLC1A7/SFXN1/SLC38A8/ARL6IP1/LRRC8C/LRRC8D/SLC25A22/SLC36A4/CLN8/SLC25A18/SLC38A3/SLC6A9/TNF	46
regulation of endopeptidase activity	0.207129	PLAUR/LTF/DPEP1/NLRP2/CD44/BAK1/CASP8/RHOA/PDCD2/NLE1/PTGS2/PICALM/ATP2A3/PAX2/CST7/NRDC/SENP1/DELE1/MT3/BIRC5/TFAP4/NLRC4/RFFL/SIRT1/JAK2/PPM1F/TIMP3/PSMA3/BIRC7/CSNK2A1/RENBP/PYCARD/PIH1D1/PDCD5/CARD8/DNAJB6/NOD1/CASP2/SERPINE1/SLC1A1/PERP/DAP/KNG1/HRG/FAM162A/IFT57/HTRA2/HSPE1/BIRC6/DHCR24/PARK7/APH1A/F3/RPS6KA1/CASP8AP2/CAAP1/TNFSF10/RECK/SEMG2/SERPINB6/PCID2/PRDX5/BCL2L12/IFI6/HIP1/RFPL1/ADO…	143
positive regulation of transcription elongation by RNA polymerase II	0.208073	MED24/MED17/CBX7/TCERG1/ELL2/GTF2F1/MED1/CCNT1/MED10/CDC73/MED4/NCBP1/MED9/MED22/MED21/MED7/MED27/MED11/MED30/LEO1/PWWP2A/MED16/MED14	23
cellular response to amino acid starvation	0.208073	EIF2AK2/RRAGB/SEH1L/GCN1/MAPK1/MAPK3/WDR59/NPRL3/HNRNPL/MAPK8/DAP/NPRL2/WDR24/ATF4/EIF2AK4/LARS1/EIF2S1/IMPACT/MIOS/KICS2/PRKD1/MAP3K5/MTOR	23
cellular response to osmotic stress	0.208073	YBX3/PTGS2/XRCC5/PYCARD/TRPV4/EFHD1/ARHGEF2/SERPINB6/USP15/CAB39/SCN2A/RPTOR/AQP5/FBP1/MLST8/LETM1/LRRC8C/LRRC8D/SLC2A4/WNK3/STK39/MTOR/TIFAB	23
regulation of B cell mediated immunity	0.20857	BTK/TFRC/MLH1/THOC1/RIF1/MSH2/CD40/FCER2/IL27RA/TGFB1/EXOSC3/NSD2/HPX/BCL6/MAD2L2/CR2/SHLD2/FOXJ1/NDFIP1/PAXIP1/TNFSF13/SVEP1/STAT6/NOD2/ATAD5/HMCES/EXOSC6/LTA/TNF	29
regulation of immunoglobulin mediated immune response	0.20857	BTK/TFRC/MLH1/THOC1/RIF1/MSH2/CD40/FCER2/IL27RA/TGFB1/EXOSC3/NSD2/HPX/BCL6/MAD2L2/CR2/SHLD2/FOXJ1/NDFIP1/PAXIP1/TNFSF13/SVEP1/STAT6/NOD2/ATAD5/HMCES/EXOSC6/LTA/TNF	29
pattern recognition receptor signaling pathway	0.208711	TSPAN6/SARM1/BTK/LTF/TNIP3/CYBA/PUM2/UFD1/ALPK1/NLRC4/NFKBIA/CD40/RNF125/ACOD1/PYCARD/CACTIN/CAV1/NOD1/RIGI/C1QBP/DHX58/MAP2K6/SLC15A3/OAS3/MAPKAPK3/IFIH1/GPR108/FFAR2/LBP/SMPDL3B/GPS2/AP3B1/RSAD2/UBQLN1/OASL/USP15/APPL2/DAB2IP/FLOT1/TLR2/DDX60/ARRB2/FCN3/HSPD1/TIFA/MFHAS1/TKFC/OTULIN/PIK3AP1/ZDHHC5/APPL1/COLEC12/CLPB/GFI1/MAPKAPK2/INAVA/OTUD4/TLR3/PHB1/NOD2/PRKCE/TMEM126A/RELA/TLR10/TLR1/TLR6/NL…	82
negative regulation of small GTPase mediated signal transduction	0.208791	ARHGAP44/CUL3/TGFB2/SH3BP1/MET/TNFAIP1/KCTD10/RASAL1/RIPOR2/BCL6/MFN2/STMN1/TRIM67/MAPKAP1/ADRA1A/SPRY2/DAB2IP/ARHGAP24/SPRY1/DLC1/FBP1/CCDC125/SPRY4/NF1/STMN3/NUP62	26
T cell apoptotic process	0.208791	ST3GAL1/BAK1/ARG2/EBF4/DNAJA3/DOCK8/WNT5A/GPAM/CD274/BMP4/BCL11B/RIPK3/IDO1/RPS6/RIPK1/TP53/AKT1/ZC3H8/TSC22D3/DFFA/RAG1/PRELID1/BCL2/CHEK2/ADA/CCL5	26
cellular process involved in reproduction in multicellular organism	0.20887	CFTR/ERCC1/IGF1/NCAPH2/TBPL1/NSUN2/YTHDC2/PITHD1/DDX20/ASPM/PSME4/RPS6KA2/TRIP13/AFF4/MLH1/SPAG6/SMARCA2/NDC80/TUT7/YTHDC1/GMCL1/AURKA/RFX2/SLC26A3/DLD/MSH2/TDRD1/SRPK1/DMC1/CCNB1IP1/CDC25B/TAFAZZIN/SFRP1/AMH/PTN/IFT56/PTGDS/RAD51C/SEPTIN4/RPS6KB1/FOLR1/PANX1/MDK/GLI1/ACRBP/FBXO5/RNF8/TTK/SMAD5/IQCG/ROPN1B/PCSK4/CHD5/WDR77/ARMC2/UBE2B/MLH3/SLIRP/MASTL/SOHLH2/TEX14/NCAPH/RNF2/KIF18A/INHBA/IFT81/PR…	185
sex differentiation	0.209894	FKBP4/HOXA11/CSDE1/ERCC1/BAK1/HSPA5/YBX3/DMRT3/ASPM/LRP2/TGFB2/MSH2/SIRT1/DMC1/SIX4/CENPI/SFRP1/LHB/AMH/TFPT/LFNG/CASP2/NUDT1/BMPR1A/FGF8/CBL/NUP107/SMAD5/PDGFRB/UBE3A/WNT5A/WDR48/EIF2B4/SDC1/DHCR24/EIF2B2/RDH10/KIF18A/TNFSF10/INHBA/CNTFR/PRDX4/INHA/MEA1/MKKS/EIF2S2/VGF/HOXD13/DNAAF11/SAFB2/TAF4/NASP/HSD17B4/PDGFRA/AMHR2/BRIP1/DMRT1/CYP1B1/BRCA2/ADAM21/SCAPER/GREB1L/ARRB2/SOD1/DMRTA2/LHX9/RAB13/R…	121
metencephalon development	0.21022	MYO16/HSPA5/XRCC1/GLI2/OPHN1/AARS1/RPGRIP1L/OGDH/EZH2/NAGLU/MDK/GLI1/OTX1/B4GALT2/PROX1/KIF14/TTC21B/SMO/TTBK2/KCNC1/AGTPBP1/FAIM2/SERPINE2/ZNF365/ATIC/HNRNPD/ASCL1/TP53/NLGN4X/GART/PDSS2/CDK5/ATP7A/PHOX2A/CKB/TUBA1A/GBX2/SEMA4C/CDK5R2/BCL2/CLP1/DAB1/SPTBN2/FZD4/CDK5R1/PTPN11/ABAT/SCN5A/LPAR1/COX1/SKOR2	51
regulation of reproductive process	0.211949	CDC27/IGF1/YTHDC2/YBX3/INTS13/ASPM/PLA2G10/RPS6KA2/TRIP13/TACR2/OVGP1/B4GALT1/AURKA/KIF9/ANAPC5/BMP7/CDC25B/SFRP1/PLAT/AMH/LFNG/PTGDS/C1QBP/RAD51AP1/FBXO5/TTK/RAD1/WNT5A/WDR77/CDC20/STK11/UBE2B/INHBA/PRDX4/SEMG2/BMP4/PRDM7/HOXD13/ANAPC13/SERPINF1/C9orf78/DMRT1/PDE5A/ANAPC11/SOD1/EAF2/GNRH1/ZP1/DHX37/ANAPC1/FBXO43/CDC25C/INHBB/CDC25A/ANAPC10/PRDM9/METTL3/NKX3-1/RBPJ/AR/PTAFR/ZFPM2/INSR/PDE3A/OVOL1…	89
regulation of proteasomal protein catabolic process	0.21222	GCLC/ANKIB1/PSMC4/NUB1/RNF14/RNF19A/MAPK9/HERPUD1/PITHD1/USP13/ATXN3/UBE2K/OPHN1/KEAP1/XPO1/PSMC5/AURKA/HECTD1/HSP90AB1/RBX1/PSMC6/PSMC1/TRIB3/USP14/FMR1/N4BP1/AXIN1/STUB1/GSK3A/CAV1/DVL1/USP5/BAG2/CSNK1A1/PSMD14/PARK7/RNF19B/UCHL5/CDC20/RAD23B/CDK2/USP9X/PRKCG/RFPL1/APOE/DDA1/PSME3/HSPBP1/UBQLN1/NUDT15/MARCHF7/DAB2IP/BBS7/AKT1/RPL11/RNF144A/DAB2/KCNE2/PSMC2/UBXN1/VCP/PSMC3/BTRC/BAG5/PLK1/MAP1A/P…	84
lipoprotein metabolic process	0.214046	DPM1/PIGQ/NPC1L1/ZDHHC6/HHAT/ATG5/PIGV/PIGB/PIGS/APOL1/PIGH/ZDHHC15/ZDHHC2/GPLD1/SELENOK/APOA1/RAB3GAP2/PIGT/APOL3/LDLR/APOE/APOC1/PPT1/ZDHHC4/ABHD17C/PPM1B/WDR45B/SAMD1/PIGM/LYPLAL1/ABHD10/SLC30A5/PGAP2/ATM/PIGF/ATG10/ZDHHC7/MPPE1/DBI/ZDHHC5/ZDHHC12/ZDHHC3/PIGX/PIGA/PIGO/ATG16L2/PCSK9/ZDHHC21/ZDHHC13/APOLD1/DPM3/ALOX12B/NOTUM/PIGP/APOD/PGAP1/ATG7/PIGN/SVIP/ITGB3/PIGW	61
olfactory bulb development	0.214281	RPGRIP1L/OGDH/LHX2/SRF/WNT5A/DLX2/KIF14/AGTPBP1/ZIC1/ZIC3/EOMES/TTC8/ROBO1/FUT1/ROBO2/LRRK2	16
DNA demethylation	0.214281	STPG1/APEX1/USP9X/APOBEC3A/APOBEC3F/TRIM28/TET1/TDG/EOMES/OTUD4/ALKBH3/APOBEC3B/USP7/ALKBH2/HNRNPAB/TOX	16
regulation of kidney development	0.214281	PAX2/SIX4/STAT1/BMP4/SIX1/SMO/MYC/PPP3CA/RET/GDNF/SIX2/MAGED1/TACSTD2/WT1/HOXB7/HNF1B	16
negative regulation of cell junction assembly	0.214281	CORO1C/DUSP22/WNT5A/ITGB1BP1/TLR2/ACVRL1/BCAS3/MMP14/ACE/PTPN13/DLC1/RCC2/ROBO2/SLIT1/APOD/TNF	16
steroid biosynthetic process	0.215925	CFTR/CYP51A1/MBTPS2/NPC1L1/HSD17B6/DKK3/DDX20/HSD17B10/ABCB11/OSBPL6/SLC27A5/SIRT1/HSD3B7/SEC14L2/SQLE/LHB/DKKL1/ERLIN1/CYP27B1/HMGCS1/PDE8B/SCAP/CLCN2/DHCR24/PROX1/EGR1/AKR1D1/MED1/APOE/ACLY/HSD17B7/PRKAA1/ERG28/HMGCS2/CYP27A1/HINT2/FDX1/SLC27A2/CYP11A1/MBTPS1/OSBPL1A/SOD1/LBR/DGKQ/SRD5A1/EBP/NSDHL/ERLIN2/IDI2/ADM/HSD17B12/DAB2/BMP6/CYB5R1/FDPS/FGFR4/CYP3A4/FDXR/PRKAA2/GFI1/PMVK/ACAA2/SF1/ABCG4/…	76
positive regulation of protein localization to cell periphery	0.218167	ATP2C1/EPHA3/SORBS1/PGRMC1/ZDHHC2/AGR2/PLS1/GPSM2/LRP1/RAB38/ACSL3/ARHGEF16/STAC2/AKT1/EPHA2/STAC/WNT3A/ZDHHC5/CNST/PRKCI/ARF6/CNPY4/KIF5B/PRKCE/AKAP5/CIB1/STAC3/WNK3/EFCAB7/RACK1/TNF	31
regulation of fibroblast migration	0.21818	HYAL2/PAK3/RFFL/TGFB1/CORO1C/ITGB1BP1/GNA13/AKAP12/APPL2/FGF2/AKT1/MTA2/FER/APPL1/DDR2/PTK2/PRKCE/RCC2/ITGB3	19
peptidyl-lysine trimethylation	0.21818	SIRT1/PIH1D1/EEF2KMT/NFYB/PRDM7/RTF1/ETFBKMT/SKIC8/DMRTC2/FAM86B2/ATPSCKMT/SUV39H2/IWS1/WDR82/BEND3/FAM86B1/H1-2/CTR9/CSKMT	19
regulation of cholesterol metabolic process	0.21818	MBTPS2/SEC14L2/ERLIN1/GNB3/SCAP/ACADL/APOA1/LDLR/APOE/PRKAA1/MBTPS1/SOD1/DGKQ/ERLIN2/TTC39B/LDLRAP1/ABCG4/DHCR7/ARV1	19
toxin transport	0.21818	HSPA5/SCFD1/GGA1/TRIP4/DNAJC17/CCT4/RAB29/CD274/TCP1/CCT7/SLC22A3/CCT5/CCT8/RAB28/CCT3/CCT2/ANTXR1/RAB43/SLC22A1	19
positive regulation of blood circulation	0.21818	ADRB1/TGFB2/GSK3A/SLC1A1/PDE4D/RGS2/ADRA1A/ADM2/HRC/GCH1/HEY2/ADM/GHRL/UCN/APLN/ATP2A2/ADA/ADM5/APELA	19
cellular ketone metabolic process	0.218336	PDK2/MLXIPL/BRCA1/HSD17B6/DKK3/AKR7A2/PDK3/HSD17B10/ABCB11/DHRS9/PTGS2/ACACB/OXCT1/COQ9/FMO2/SIRT1/TRIB3/MLYCD/BCKDK/LHB/DKKL1/CAV1/ERLIN1/AADAT/PPARGC1A/COQ5/SCAP/CLCN2/GPD2/ACADL/PARK7/AKR1A1/PROX1/KDSR/EGR1/UBIAD1/RDH10/SIRT5/NQO2/GLO1/GOT2/PANK2/PNKD/APOC1/IDO1/COQ3/COQ10A/APPL2/KYAT3/ETFBKMT/NDUFA9/CYP11A1/AKT1/DGKQ/SNCA/CBR4/SRD5A1/ERLIN2/PDSS1/ADM/SLC7A11/TDO2/DAB2/BMP6/TYSND1/DHRS4/SLC45A…	93
renal system process involved in regulation of blood volume	0.218944	CYBA/PDGFB/PTPRO/ADORA1/F2R/GAS6/CYP4A11/EMP2	8
G protein-coupled receptor internalization	0.218944	NECAB2/ARRB1/ARRB2/GTF2H2/ADM/DRD2/APLN/APELA	8
meiosis II	0.218944	SMC1A/SMC3/RAD51C/MASTL/BUB1B/SGO2/RAD21/BUB1	8
pyrimidine ribonucleoside triphosphate biosynthetic process	0.218944	CAD/UCK1/NME7/UCK2/CTPS1/UCKL1/NME1/NME2	8
hydrogen peroxide-mediated programmed cell death	0.218944	HDAC6/MET/PDCD10/PARK7/TRAP1/DDR2/ENDOG/PAWR	8
polyamine transport	0.218944	OAZ1/ATP13A3/SLC47A1/AZIN2/SLC18B1/SLC22A3/ATP13A2/SLC22A1	8
positive regulation of synaptic transmission, GABAergic	0.218944	ADRA1A/ADORA2A/ZDHHC12/ZDHHC3/NLGN1/NLGN2/KIF5B/PRKCE	8
negative regulation of intracellular estrogen receptor signaling pathway	0.218944	BRCA1/ISL1/CNOT9/FOXH1/STRN3/KANK2/LBH/PHB2	8
nose development	0.218944	SIX4/SMCHD1/RPGRIP1L/PROX1/RDH10/SIX1/ASCL1/HESX1	8
adhesion of symbiont to host	0.218944	LTF/SCARB1/HSP90AB1/SFTPD/INHBB/GAS6/DPP4/BPIFA1	8
S-adenosylmethionine metabolic process	0.218944	MAT2B/AHCY/MTRR/GNMT/ENOPH1/APIP/MAT1A/MAT2A	8
non-lytic viral release	0.218944	CHMP2B/CHMP5/CHMP3/VPS4B/CHMP1A/VPS4A/CHMP7/CHMP4A	8
isotype switching to IgG isotypes	0.218944	MLH1/MSH2/CD40/IL27RA/NDFIP1/HSPD1/PAXIP1/ATAD5	8
peripheral nervous system neuron differentiation	0.218944	ETV1/ISL1/NEFH/ASCL1/POU4F1/RUNX1/ISL2/TBCE	8
peripheral nervous system neuron development	0.218944	ETV1/ISL1/NEFH/ASCL1/POU4F1/RUNX1/ISL2/TBCE	8
medium-chain fatty acid metabolic process	0.218944	CRAT/ACOT7/ABHD2/ABHD1/OXSM/ACAD9/CYP4Z1/CYP4A11	8
atrial septum morphogenesis	0.218944	ISL1/TBX5/TGFB2/NSD2/SOX4/SMO/NOTCH2/HEY2	8
meiosis II cell cycle process	0.218944	SMC1A/SMC3/RAD51C/MASTL/BUB1B/SGO2/RAD21/BUB1	8
protein homotrimerization	0.218944	SLC1A5/SLC1A2/CLYBL/STEAP4/PXDN/PNPT1/SIGMAR1/MLKL	8
positive regulation of monocyte chemotactic protein-1 production	0.218944	TRPV4/OAS3/SELENOK/MCOLN2/SYK/NOD2/CLEC7A/AGER	8
metanephric mesenchyme development	0.218944	PAX2/SIX4/BMP7/PDGFRB/STAT1/SIX1/MYC/WT1	8
cerebrospinal fluid circulation	0.218944	DNAH9/JHY/DNAAF11/SPAG16/CFAP221/CFAP54/ODAD3/ODAD4	8
methylguanosine-cap decapping	0.218944	DCPS/NUDT12/NOCT/DCP2/LSM1/PNRC2/CNOT7/DCP1A	8
regulation of autophagy of mitochondrion in response to mitochondrial depolarization	0.218944	HUWE1/HDAC6/CDC37/HTRA2/MFN2/HK2/PRKN/VDAC1	8
positive regulation of non-canonical Wnt signaling pathway	0.218944	SFRP1/PLEKHA4/WNT5B/WNT5A/ANKRD6/GPC3/DAB2/CSNK1E	8
negative regulation of lymphocyte migration	0.218944	IL27RA/ADTRP/RIPOR2/PADI2/AKT1/MIA3/GCSAM/APOD	8
regulation of motor neuron apoptotic process	0.218944	CRLF1/MAP2K4/RHOA/ZPR1/CNTFR/VPS54/BCL2/NEFL	8
rhythmic process	0.21934	MYCBP2/NOS2/HEBP1/BMAL2/ADRB1/HSPA5/PER3/MAPK9/THRAP3/OPN3/DRD4/KDM5A/CA12/HUWE1/DNM1L/GNA11/TGFB2/SIRT1/SRRD/PRMT5/CSNK2A1/SUV39H1/HNRNPL/AMH/PTN/CASP2/EZH2/PTGDS/MAPK8/NAGLU/HLF/MAP2K6/PPARGC1A/MDK/TIMELESS/NUDT12/UBE3A/PROX1/ENOX1/EGR1/TARDBP/PSPC1/OPN4/CBX3/INHBA/USP9X/PRKCG/ADORA2A/ATF4/JUND/TOP2A/PPARG/PER2/PRKAA1/MYBBP1A/SERPINF1/DDC/PCNA/PDE6B/PDGFRA/DHX9/CYP1B1/HNRNPD/NDUFA9/CUL4A/SCAPER…	129
regulation of lipid catabolic process	0.219467	SCARB1/ABCB11/ACACB/MLYCD/GPLD1/THRA/LDLR/APOC1/PRKAA1/ANGPTL3/CDK4/SORL1/ETFBKMT/AKT1/ADRA2A/PDE3B/TYSND1/ADORA1/HPGD/FMC1/PRKCE/ABCD2/MTLN/CIDEA/ENPP7/IRS2/HCAR1/TNF	28
positive regulation of protein acetylation	0.219859	BAZ1B/BRCA1/ISL1/PIH1D1/PPARGC1A/SF3B1/SOX4/DEK/PRKAA1/MYBBP1A/ARRB1/SMARCA5/DIP2A/PRKAA2/DDX21/CEP295/FAM161A/RUVBL2/MUC1/NAP1L2/ARID5A/TADA2A	22
positive regulation of stem cell population maintenance	0.219859	SMARCE1/SMARCA2/BCL7C/BRMS1L/BCL7A/SUDS3/BICRAL/SMARCA4/PHF10/ACTL6A/SAP130/TET1/SS18/RBBP4/SAP30/SAP30L/SIN3A/SMARCC1/ZNF322/HDAC2/TEAD4/LBH	22
renal system development	0.22004	CFLAR/PLXND1/HOXA11/CRLF1/AP2B1/WWTR1/NUP160/IFT88/CC2D2A/PTCD2/SEC61A1/RHOA/HYAL2/NUP133/NLE1/GLI2/ACAT1/PAX2/RARB/TP73/COL4A4/ARG2/LRP2/IFT25/ZMPSTE24/TGFB2/PCSK5/PDGFB/IFT27/SIX4/BMP7/RPGRIP1L/SFRP1/FGF8/WFS1/NUP107/PTK7/SMAD5/PDGFRB/WNT5A/STAT1/ODC1/SDC1/APH1A/PROX1/CENPF/CNTRL/EPCAM/HELLS/EGR1/RDH10/BICC1/SOX4/BMP4/HS3ST3B1/NUP85/SIX1/PODXL/SMO/FOXJ1/CDKN1C/SERPINF1/RIDA/HMGCS2/NOTCH2/LRP4/P…	136
regulation of dendritic spine development	0.22013	FSTL4/MAPK6/PAK3/MAPKAPK5/FMR1/CPEB3/CAPRIN2/UBE3A/APOE/KIF1A/ITPKA/PPFIA2/LLPH/SDK1/LRP8/SHANK1/DISC1/ARF6/NLGN1/NLGN2/DHX36/RELN/HDAC2/DNM3/LPAR1	25
protein localization to chromatin	0.22013	JARID2/SPI1/MSH2/MACROH2A2/VRK1/PIH1D1/EZH2/CENPA/H2BC11/MCM8/PPHLN1/LEF1/CDCA5/CHMP7/TASOR/NIPBL/RAD21/VCP/PLK1/ESCO2/SGF29/RUVBL2/FAM47E/H4C3/H4C14	25
male genitalia development	0.220334	FGF8/DHCR24/HOXD13/PDGFRA/GREB1L/SRD5A1/BMP6/KLHL10/ROR2/AR/WT1/SYCP2	12
negative regulation of T cell apoptotic process	0.220334	ST3GAL1/ARG2/DOCK8/GPAM/BMP4/BCL11B/IDO1/TSC22D3/RAG1/BCL2/ADA/CCL5	12
positive regulation of long-term synaptic potentiation	0.220334	ZDHHC2/ADORA2A/EIF2AK4/IGSF11/DRD2/NRGN/NPTN/ADCY1/AKAP5/SHISA7/PRKAR1B/RELN	12
development of primary sexual characteristics	0.220503	HOXA11/CSDE1/ERCC1/HSPA5/YBX3/ASPM/LRP2/TGFB2/MSH2/SIRT1/DMC1/SIX4/SFRP1/LHB/AMH/TFPT/LFNG/CASP2/NUDT1/FGF8/CBL/NUP107/PDGFRB/UBE3A/WNT5A/WDR48/EIF2B4/SDC1/EIF2B2/RDH10/KIF18A/TNFSF10/INHBA/PRDX4/INHA/MEA1/MKKS/EIF2S2/VGF/DNAAF11/SAFB2/TAF4/NASP/HSD17B4/PDGFRA/AMHR2/BRIP1/DMRT1/CYP1B1/BRCA2/ADAM21/SCAPER/ARRB2/SOD1/LHX9/RAB13/REN/EIF2B5/SFRP2/SRD5A1/GNRH1/ATM/ARID5B/DHX37/FER/ADAMTS1/MMP14/WDR19/…	100
pigment metabolic process	0.22453	COX10/OPN3/FECH/DCT/BLVRB/TMEM14A/SRRD/ASIP/PGRMC1/ABCC1/BLVRA/RAPGEF2/HPX/SLC11A2/TMEM14C/WNT5A/ABCB6/TBX2/RAB38/UROD/ABCB7/ABCB10/IREB2/TMEM14B/PPOX/SLC25A38/SLC7A11/APPL1/ALAS2/BDH2/FXN/ATP7A/BCL2/SLC24A5/SLC6A9/HMBS	36
regulation of B cell activation	0.226084	BTK/HMGB3/SPI1/TFRC/MLH1/THOC1/RIF1/MSH2/XBP1/CD40/TNFSF13B/SFRP1/IL27RA/TGFB1/EXOSC3/NSD2/BCL6/MAD2L2/SHLD2/INHBA/PKN1/NCKAP1L/INHA/PCID2/FOXJ1/NDFIP1/VAV3/AKIRIN2/RC3H1/ATM/ZFP36L2/BANK1/WNT3A/PAXIP1/MMP14/TNFRSF13C/IKZF3/TNFSF13/SYK/STAT6/NOD2/CD320/INPP5D/GPR183/BCL2/STAT5B/ATAD5/PAWR/CD19/HMCES/IRS2/ADA/SLC39A10/PELI1/CARD11/MIR17HG/EXOSC6	57
neurotransmitter transport	0.226168	ICA1/SNCAIP/SYT1/DRD4/PFN2/SLC6A15/TACR2/SLC1A3/RIMS1/CADPS2/STX1B/SYP/FMR1/BLOC1S6/RAB3A/STX1A/SLC1A1/DVL1/GIT1/NRXN2/SLC1A2/LIN7A/SLC6A12/SLC38A1/STX2/SLC29A1/CSPG5/PARK7/RAP1A/CHRNB4/PDZD11/GRM4/PRKCG/SYNGR3/PNKD/ADORA2A/SYT5/UNC13A/SLC6A8/PPT1/PER2/DDC/SNAP25/STX11/TOR1A/FLOT1/PREPL/MCTP2/SNAP47/SNCA/SLC18B1/SLC22A3/LIN7C/DRD2/PTPRN2/SYN2/SV2A/CALM3/BRSK1/SLC1A7/CDK5/SLC18A2/GDNF/RAB3B/NLGN1/…	87
response to unfolded protein	0.226984	MBTPS2/ERP44/BAK1/HSPA5/JKAMP/HERPUD1/EIF2AK2/ERLEC1/DERL2/DNAJC10/TMED2/HSP90AB1/ERMP1/DERL3/XBP1/DNAJC3/STUB1/BFAR/AGR2/CDK5RAP3/WFS1/HSPA9/HSPE1/EDEM3/MFN2/CTH/SERP1/COPS5/HERPUD2/VAPB/TMTC4/HSPA2/ATF4/EIF2S1/OS9/ABCB10/TOR1B/DAB2IP/DERL1/PARP16/MBTPS1/CREB3L4/HSPD1/MANF/PARP8/NCK1/STT3B/VCP/KBTBD6/TMEM129/PTPN2/ERN1/BHLHA15/YOD1/CREB3L2/PRKN/HSPA14/PTPN1/FICD/HSPA1L/RACK1/PIGBOS1	62
stem cell division	0.227837	WWTR1/CUL3/TGFB2/SMYD5/PRDM15/SFRP2/TIAL1/ZFP36L2/WNT3A/GNL3/CDK2AP2/FUT10/HOXB4/NAP1L2/LBH	15
diol metabolic process	0.227837	PLPP1/LRP2/SPTLC2/SPR/GCH1/PCBD2/PLPP2/PTS/QDPR/SGPP2/ACER1/SPTLC3/SPHK1/ASAH2/DHFR	15
regulation of Arp2/3 complex-mediated actin nucleation	0.227837	NCKAP1/CTNNA2/CARMIL1/WASHC3/ARFIP2/WASHC4/FCHSD2/ABI2/AP1AR/ARF1/WASF2/CARMIL2/ARFIP1/GMFB/CYFIP1	15
multivesicular body assembly	0.227837	CHMP2B/CHMP5/RAB11A/CHMP3/VPS4B/CHMP1A/VPS4A/STAM/MVB12A/CHMP7/VPS37A/SNF8/VPS28/VPS37D/CHMP4A	15
positive regulation of excitatory postsynaptic potential	0.227837	RIMS1/STX1B/STX1A/DVL1/IGSF11/GRIN2C/SHANK1/NETO1/ADRB2/NLGN1/NLGN2/RIMS2/NRXN1/PRKAR1B/RELN	15
regulation of oxidoreductase activity	0.2282	PIK3CB/CYBA/SCARB1/MT3/PDPR/HDAC6/FCER2/CAV1/NOD1/CYP27B1/PARK7/FGF23/RIPK3/ECSIT/APOE/H19/GCH1/RFK/TACO1/FDX1/COX17/ETFBKMT/SIRT3/AKT1/SNCA/DDAH1/NUS1/SDHAF4/PPM1J/OXA1L/CALM3/GFI1/TERT/FXN/ATP7A/NOD2/GDNF/PDP2/CCS/ZDHHC21/PRKN/LRRK2/DDAH2/PHB2/DHFR/TNF/COA8/HP/FDX2	49
regulation of neuron apoptotic process	0.228438	GCLC/SARM1/PLXND1/CRLF1/CX3CL1/ISL1/HIPK2/MAP2K4/RHOA/SNCB/PAK3/MT3/AARS1/TGFB2/MSH2/JAK2/SIX4/NFATC4/MYBL2/CORO1A/TOX3/IL27RA/GSK3A/CASP2/SLC1A1/FGF8/PITX3/WFS1/PPARGC1A/ZPR1/MDK/PARK7/KIF14/SET/CNTFR/GRM4/PRKCG/SIX1/ADORA2A/ATF4/APOE/UBE2M/PPT1/NES/KRAS/AGAP2/FAIM2/ASCL1/ARRB2/TP53/SOD1/HDGF/PARP1/VPS54/DLX1/SNCA/RASA1/GABRB2/NONO/SIGMAR1/ATM/HYOU1/POU4F1/RETREG1/ANGPT1/AIFM1/NAE1/PRKCI/TERT/EN…	94
'de novo' post-translational protein folding	0.231296	HSPA5/BAG1/PTGES3/HSPA9/HSPE1/HSPA2/SDF2L1/SDF2/UGGT1/TOR1B/TOR1A/CHCHD4/CCT2/DNAJC18/GAK/ENTPD5/HSPA14/HSPA1L	18
blood coagulation	0.231443	TFPI/TBXA2R/PLAUR/WAS/PIK3CB/TSPAN32/RAB27A/LMAN1/FBLN1/GP6/APOH/JAK2/HPS4/PDGFB/PROCR/CD40/TUBB1/MYL12A/DGKH/BLOC1S6/PLAT/FGL1/CAV1/SERPINE1/ST3GAL4/HPS5/VWF/ADTRP/MAPK14/SRF/KNG1/HRG/PLEK/PLA2G4A/F3/SERPINC1/GNA13/PLG/PLAU/F13A1/F10/TSPAN8/ADORA2A/APOE/F12/EMILIN2/AP3B1/VAV3/PDGFRA/TEC/SERPINE2/DGKB/EMILIN1/ENTPD1/VAV1/DGKQ/AK3/SERPING1/ADRA2A/SLC7A11/WNT3A/DGKI/PAFAH2/USF1/FCER1G/ANXA5/ITGA2/F…	96
retrograde vesicle-mediated transport, Golgi to endoplasmic reticulum	0.232179	ARF5/USE1/ZW10/ERGIC2/SCFD1/KDELR3/GOLPH3/ERGIC1/BNIP1/TMEM115/RINT1/COG3/SCYL1/RAB41/NBAS/COPG2/COG7/LMAN2/TMED10/RAB33B/BICD2/HTT/RAB6C/SEC22B	24
forebrain generation of neurons	0.232179	ASPM/RHOA/DCT/OGDH/LHX6/RAPGEF2/DLX2/PROX1/NRP2/INHBA/BCL11B/TBR1/LEF1/ASCL1/SLC4A10/DLX1/METTL14/WNT3A/DISC1/ATP7A/METTL3/GBX2/OTP/FOXG1	24
energy homeostasis	0.232446	MLXIPL/IGF2BP2/ACACB/FMO2/SIRT1/SUV39H1/NMU/PPARGC1A/TRPV4/EIF4G1/PASK/AMPD2/RRP8/PRKAA1/PRCP/TMEM18/PRKAA2/PM20D1/NR1D2/TSKU/BMP8A	21
modulation of excitatory postsynaptic potential	0.232446	RIMS1/MTMR2/STX1B/SLC8A3/STX1A/DVL1/EIF4A3/IGSF11/TMEM108/NLGN4X/GRIN2C/SHANK1/NETO1/ADRB2/NLGN1/NLGN2/RIMS2/NRXN1/PRKAR1B/LRRK2/RELN	21
positive regulation of inflammatory response to antigenic stimulus	0.234529	BTK/KARS1/PARK7/CCR7/ZP3/LTA/TNF	7
L-serine metabolic process	0.234529	PHGDH/PSAT1/SDS/PSPH/AGXT/SHMT1/SHMT2	7
cerebellar granular layer development	0.234529	OPHN1/MDK/PROX1/KIF14/TTBK2/FAIM2/SERPINE2	7
fatty acid elongation	0.234529	HACD3/ELOVL4/ELOVL7/HACD1/ELOVL6/HACD4/ELOVL2	7
retinal cone cell differentiation	0.234529	USH1C/CRB2/THRB/THY1/HCN1/CABP4/TOPORS	7
very long-chain fatty acid biosynthetic process	0.234529	HACD3/ELOVL4/ELOVL7/HACD1/ELOVL6/HACD4/ELOVL2	7
regulation of cellular carbohydrate catabolic process	0.234529	GSK3A/PPP1R3D/TP53/RPTOR/MLST8/PPP1CA/MTOR	7
DNA deamination	0.234529	EXOSC5/CDADC1/EXOSC3/APOBEC3A/APOBEC3F/APOBEC3B/EXOSC6	7
myoblast migration	0.234529	PLEKHO1/SIX4/ITGB1BP1/SIX1/SMO/MEGF10/NET1	7
negative regulation of fibrinolysis	0.234529	APOH/PLAT/SERPINE1/HRG/PLG/PLAU/USF1	7
positive regulation of T cell apoptotic process	0.234529	WNT5A/CD274/IDO1/TP53/ZC3H8/PRELID1/CCL5	7
regulation of thymocyte apoptotic process	0.234529	WNT5A/BMP4/BCL11B/TP53/ZC3H8/RAG1/ADA	7
UV-damage excision repair	0.234529	ERCC1/POLD3/SIRT1/ACTR5/INO80/CUL4B/TREX1	7
cellular response to antibiotic	0.234529	HSPA5/EZH2/PLA2G4A/RPL23/GFER/TP53/ATP7A	7
endoplasmic reticulum membrane organization	0.234529	TMED2/BNIP1/ATL2/VAPB/ARL6IP1/TRDN/ATL1	7
establishment of planar polarity involved in neural tube closure	0.234529	SFRP1/DVL1/PTK7/WNT5A/SFRP2/CTHRC1/FZD2	7
regulation of cellular response to osmotic stress	0.234529	YBX3/PTGS2/EFHD1/ARHGEF2/USP15/LETM1/TIFAB	7
positive regulation of endoplasmic reticulum unfolded protein response	0.234529	BAK1/XBP1/AGR2/DAB2IP/PTPN2/ERN1/PTPN1	7
regulation of hydrogen peroxide-mediated programmed cell death	0.234529	HDAC6/MET/PARK7/TRAP1/DDR2/ENDOG/PAWR	7
iron coordination entity transport	0.234529	HPX/HRG/ABCB6/ABCB7/LCN2/PGRMC2/SLC48A1	7
polyamine transmembrane transport	0.234529	OAZ1/ATP13A3/AZIN2/SLC18B1/SLC22A3/ATP13A2/SLC22A1	7
regulation of DNA catabolic process	0.234529	ATM/AIFM1/DFFA/ENDOG/DFFB/CIDEA/ST20	7
negative regulation of amyloid fibril formation	0.234529	PFDN4/PFDN1/LDLR/APOE/PFDN2/VBP1/PFDN6	7
cellular response to leucine starvation	0.234529	RRAGB/GCN1/ATF4/EIF2AK4/LARS1/IMPACT/MTOR	7
regulation of nuclear-transcribed mRNA catabolic process, nonsense-mediated decay	0.234529	CASC3/MAGOHB/EIF4A3/NBAS/MAGOH/HNRNPAB/RBM8A	7
regulation of protein targeting	0.235201	LMAN1/HUWE1/RNF31/HPS4/MIEF1/CEMIP/PDCD5/GSK3A/SLC1A1/C2CD5/HTRA2/RHOU/ITGB1BP1/PRKAA1/SAE1/HAX1/ANK3/FZD5/BAP1/CDK5/C11orf65/MFF/ABLIM3/HRAS/PARL/CDK5R1/CIB1/PRKN/UBE2L3/SLC51B/LRRK2/MYO1C/TCAF1/HSPA1L/FIS1	35
atrial cardiac muscle tissue development	0.235344	ISL1/TBX5/BVES/PROX1/GJB6/BMP4/ZIC3/MESP1/SHOX2/MYH6/TREX1	11
catechol-containing compound biosynthetic process	0.235344	VPS35/TGFB2/ALDH2/PARK7/GCH1/DDC/KL/HDC/SNCA/GPR37/PAH	11
response to manganese ion	0.235344	HSPA5/TFRC/PTGS2/ARG1/ATF4/EIF2S1/ATP13A2/ATP7A/FIBIN/PRKN/LRRK2	11
diol biosynthetic process	0.235344	SPTLC2/SPR/GCH1/PCBD2/PTS/QDPR/ACER1/SPTLC3/SPHK1/ASAH2/DHFR	11
establishment of apical/basal cell polarity	0.235344	MYO9A/RHOA/FSCN1/OPHN1/SH3BP1/LAMA1/PTK7/WNT5A/FOXJ1/PRKCI/TTC8	11
protein refolding	0.235344	HSPA5/DNAJA2/SNRNP70/HSPA9/FKBP1B/HSPA2/DNAJA4/HSPD1/BAG5/HSPA14/HSPA1L	11
catecholamine biosynthetic process	0.235344	VPS35/TGFB2/ALDH2/PARK7/GCH1/DDC/KL/HDC/SNCA/GPR37/PAH	11
renal filtration cell differentiation	0.235344	BMP4/PODXL/NOTCH2/IQGAP1/PTPRO/MYO1E/NPHS1/KLF15/ASXL1/WT1/CD24	11
negative regulation of programmed necrotic cell death	0.235344	YBX3/CASP8/RNF31/CAV1/ARHGEF2/ADPRS/MUTYH/RIPK1/SLC25A4/FZD9/PELI1	11
podocyte differentiation	0.235344	BMP4/PODXL/NOTCH2/IQGAP1/PTPRO/MYO1E/NPHS1/KLF15/ASXL1/WT1/CD24	11
regulation of receptor localization to synapse	0.235344	ARHGAP44/GPC4/STX7/RAP1A/NPTN/ZDHHC3/NETO2/HRAS/CNIH2/GPC6/ITGB3	11
protein lipidation	0.235502	DPM1/PIGQ/ZDHHC6/HHAT/ATG5/PIGV/PIGB/PIGS/PIGH/ZDHHC15/ZDHHC2/GPLD1/SELENOK/RAB3GAP2/PIGT/ZDHHC4/PPM1B/WDR45B/PIGM/SLC30A5/PGAP2/PIGF/ATG10/ZDHHC7/MPPE1/DBI/ZDHHC5/ZDHHC12/ZDHHC3/PIGX/PIGA/PIGO/ATG16L2/ZDHHC21/ZDHHC13/DPM3/ALOX12B/PIGP/PGAP1/ATG7/PIGN/SVIP/PIGW	43
regulation of Notch signaling pathway	0.235502	EPN2/CBFA2T2/TGFB2/MFNG/NFKBIA/BMP7/POFUT1/LFNG/CCNC/BCL6/PDCD10/DLX2/AAK1/ITGB1BP1/GATA5/LLGL1/DTX1/HEY2/NIBAN2/ARRB1/BMP2K/ASCL1/RITA1/AKT1/DLX1/MMP14/PRKCI/NEPRO/METTL3/MESP1/NOD2/TSPAN5/ENHO/ROBO1/EGFL7/JAG2/ROBO2/NRARP/YTHDF2/MAGEA1/SYNJ2BP/YJEFN3/NOTCH2NLA	43
negative regulation of cytoskeleton organization	0.235571	FKBP4/SCIN/BRCA1/WAS/TMSB10/CTNNA2/ARFGEF1/PFN2/SPTB/CAPZB/CARMIL1/WDR47/TPX2/ARHGAP28/HDAC6/TRIOBP/SPEF1/CORO1A/NUBP1/TJP1/TUBB4A/ARHGEF18/MET/TRIM37/PFN1/CRACD/MDM1/CAPZA1/ARHGEF2/STMN1/CAMSAP2/EML2/MKKS/TTBK2/SWAP70/FHOD3/VILL/CKAP2/CDK5RAP2/BBS4/KATNB1/SSH2/TBCD/TMEFF2/SNCA/ADD3/EPS8/PLEKHH2/DYRK1A/TMSB15A/WASF2/TMSB15B/CARMIL2/SPTBN4/SHANK1/CCNF/LMOD1/DLC1/MID1IP1/HDGFL3/BMERB1/SPTBN2/PFN4/M…	71
cellular response to carbohydrate stimulus	0.235751	GCLC/CFTR/MLXIPL/CASR/CYBA/CALCRL/MAP2K4/PDK3/RPS6KA2/SRI/PAX2/OXCT1/CMA1/XBP1/PCK2/SLC39A14/PIH1D1/TWNK/MAP2K6/GPLD1/SRF/SLC29A1/GCG/KLF7/GPR68/FKBP1B/GJB6/PCK1/SOX4/SMARCA4/ZNF236/RAF1/PRKAA1/SERPINF1/MEN1/TRA2B/PPP3CA/MPC2/CLTRN/ADRA2A/PTPRN2/MAPK13/GHRL/COLEC12/ACE/PRKAA2/VSNL1/NDUFAF2/FBP1/ENDOG/SIN3A/PRKCE/JAGN1/NPTX1/CLEC7A/ERN1/PLCB1/GAS6/EFNA5/RFX6/IRS2/PIM3/UNC13B/AGER/RACK1/ZBED6	66
positive regulation of plasma membrane bounded cell projection assembly	0.237732	ZMYND10/RALA/TENM1/FUZ/ANLN/IFT88/NCKAP1/FSCN1/PALM/PLEK2/FMR1/CCP110/COBL/PFN1/RIPOR2/SRF/DPYSL3/ACTR3/CCDC88A/WRAP73/SEPTIN7/CCR7/DZIP1/ACTR2/PLCE1/ABI2/MNS1/BBS4/BCAS3/DOCK11/CDC42EP2/EPS8/CENPJ/WASF2/CARMIL2/PPP1R35/ARPC2/ATP7A/ENTR1/CDC42EP5/NLGN1/HRAS/CEP135/HTT/DNM3/MTOR/TWF2/CYFIP1	48
positive regulation of proteolysis	0.238236	GCLC/ANKIB1/PSMC4/NUB1/RNF14/NLRP2/TNFRSF1B/BAK1/RNF19A/MAPK9/HERPUD1/USP13/CASP8/ATXN3/RHOA/PDCD2/PICALM/ATP2A3/SART3/NRDC/SENP1/KEAP1/PSMC5/AURKA/TFAP4/NLRC4/HECTD1/SIRT1/JAK2/PPM1F/RBX1/PSMC6/PSMC1/TRIB3/FMR1/AXIN1/STUB1/PYCARD/PDCD5/CARD8/GSK3A/CAV1/NOD1/CASP2/SLC1A1/PLGRKT/DVL1/CTSC/USP5/BAG2/GPLD1/PERP/DAP/CSNK1A1/FAM162A/IFT57/HTRA2/HSPE1/RNF19B/APH1A/CDC20/F3/CASP8AP2/TRIM67/TNFSF10/SEMG2…	154
[truncated: 6,455 more rows]

## Sheet: sifoxa1-down-KEGG
Description	pvalue	geneID	Count
[truncated: 338 more rows]
