# Supplementary material for: Functional inversion of circadian regulator REV-ERBα leads to tumorigenic gene reprogramming
Source: Proc Natl Acad Sci U S A. 2024 Oct 9;121(42):e2411321121. doi: 10.1073/pnas.2411321121 (PMC11494309; doi:10.1073/pnas.2411321121)
Supplement: Supplementary file 6 — Dataset S05 (XLSX) [file pnas.2411321121.sd05.xlsx]

## Sheet: gained FOXA1 peak
Term	Count	PValue	Genes
hsa04010:MAPK signaling pathway	243	1.23697e-17	ATF2, ARAF, RPS6KA4, ELK4, RPS6KA6, RPS6KA5, MYC, RPS6KA2, AKT2, AKT3, STMN1, KDR, AKT1, PRKACA, PRKACB, PRKCG, DAXX, MEF2C, IL1R1, CACNA2D1, CACNA2D3, CACNA2D2, FLT3LG, PRKCA, CACNA2D4, MAPK8IP2, MAPK8IP3, MAPK8IP1, TP53, EPHA2, ATF4, PDGFB, PDGFA, TGFA, NLK, PPP3R1, RRAS, PDGFD, PDGFC, CD14, NGFR, JUND, GADD45B, GADD45A, INSR, IGF2, BRAF, NFATC1, IGF1, GNG12, GADD45G, PPP5C, ARTN, GRB2, RET, PT…
hsa05200:Pathways in cancer	396	5.96065e-17	RB1, SPI1, ARAF, FZD10, TFG, AKT2, MYC, AKT3, AKT1, PRKACA, PRKACB, PRKCG, DAPK1, DAPK2, PRKCA, BCR, AR, ADCY9, AGTR1, CTBP2, CTBP1, PDGFB, PDGFA, HIF1A, TERT, PLCG2, PLCG1, FZD1, JAG2, GSTM4, WNT10B, CREBBP, WNT10A, FZD3, JAG1, FZD2, JUP, FZD5, FZD4, FZD7, FZD9, FN1, FZD8, BRAF, GSTM5, RET, CDKN1A, CDKN1B, GLI1, GLI3, BBC3, GLI2, IKBKB, SHH, MECOM, HEY1, ELOB, IKBKG, ELOC, JAK2, JAK3, JAK1, APC2…
hsa04020:Calcium signaling pathway	203	3.51534e-14	OXTR, CALML5, CALML6, CALML3, CALML4, HTR4, MYLK, HTR6, EDNRA, HTR7, EDNRB, KDR, PRKACA, PRKACB, PRKCG, PHKA1, PRKCA, PHKA2, ADCY9, ORAI3, AGTR1, VDAC3, ORAI2, VDAC2, ORAI1, VDAC1, PTGFR, PDE1C, PDE1B, PDE1A, PDGFB, PDGFA, TGFA, MST1R, SMIM6, GRIN2A, PPP3R1, PDGFD, PDGFC, PLCG2, PLCG1, NTSR1, NFATC2, NFATC1, GRIN2C, GRIN2B, NFATC4, GRIN2D, GRIN3B, GRIN3A, HRC, CALM3, CALM1, CALM2, RYR1, RET, RYR2…
hsa04015:Rap1 signaling pathway	173	3.65646e-14	CALML5, CSF1, CALML6, ITGA2B, CALML3, CALML4, FGF1, FGF2, ACTB, FGF3, ACTG1, IGF1R, FGF4, FGF5, FGF6, FGF7, FGF8, FGF9, CDH1, RASSF5, AKT2, AKT3, KDR, AKT1, PDGFRB, PRKCG, MAP2K3, PDGFRA, MAP2K2, HGF, MAGI3, F2R, PRKCA, PGF, TIAM1, ADCY9, PARD3, PRKD2, PRKD1, PFN1, PFN3, SKAP1, PFN2, EPHA2, CSF1R, PDGFB, PDGFA, PIK3R3, LPAR2, LPAR3, PIK3R2, PIK3R1, EFNA5, RASGRP2, EFNA4, PRKCZ, RAP1GAP, RASGRP3, …
hsa04014:Ras signaling pathway	188	1.2196e-12	CALML5, CSF1, CALML6, CALML3, CALML4, FGF1, ETS1, FGF2, ETS2, FGF3, IGF1R, FGF4, FGF5, FGF6, FGF7, HTR7, SYNGAP1, TBK1, FGF8, FGF9, RASSF5, AKT2, AKT3, KDR, AKT1, PRKACA, PRKACB, PDGFRB, PRKCG, PDGFRA, RALBP1, MAP2K2, RALGAPA1, HGF, RALGAPA2, FLT3LG, PRKCA, PGF, TIAM1, RIN1, PLA1A, EPHA2, SHC4, CSF1R, SHC2, SHC3, RAB5C, PDGFB, PDGFA, PLA2G3, PIK3R3, TGFA, PIK3R2, RASAL1, PIK3R1, RASAL2, STK4, EFN…
hsa04810:Regulation of actin cytoskeleton	181	1.20514e-11	CHRM2, CHRM3, MYLK2, CYFIP1, CHRM1, CHRM4, ITGA2B, CHRM5, ARAF, ARPC5L, FGF1, FGF2, ACTB, ARHGAP35, MYLK3, FGF3, MYLK, ACTG1, MYLK4, FGF4, PPP1CB, FGF5, FGF6, FGF7, FGF8, FGF9, CFL2, AKT2, AKT3, CFL1, PIP4K2A, AKT1, PIP4K2C, PDGFRB, PDGFRA, MAP2K2, ACTN1, F2R, ACTN4, MYL5, TIAM1, MYL7, MYL2, SPATA13, PFN1, MYL9, PFN3, VCL, PFN2, PXN, PDGFB, PDGFA, PIK3R3, LPAR2, PIK3R2, IQGAP1, PIK3R1, IQGAP2, AC…
hsa04024:cAMP signaling pathway	177	4.34364e-11	CHRM2, OXTR, VIPR2, CHRM1, CALML5, CALML6, CALML3, CALML4, HTR4, PPP1CB, HTR6, EDNRA, CREB3L3, CREB3L4, CREB3L1, AKT2, NPPA, AKT3, CREB3L2, ADORA1, AKT1, EP300, SOX9, PRKACA, BVES, PRKACB, GHSR, LHCGR, MAP2K2, F2R, ATP1B3, ATP1B2, ATP1B1, ADCYAP1, TIAM1, ADCY9, ORAI1, MYL9, CFTR, GRIA2, ADCYAP1R1, SUCNR1, NPR1, PIK3R3, CACNA1D, ADRB1, PIK3R2, CACNA1C, ADRB2, PIK3R1, PLD1, CRHR1, CRHR2, SLC9A1, PL…
hsa04510:Focal adhesion	161	1.15727e-10	MYLK2, ITGA2B, TNC, ACTB, ARHGAP35, MYLK3, MYLK, ACTG1, IGF1R, MYLK4, COMP, PPP1CB, CCND3, CCND2, IBSP, CCND1, TNN, AKT2, AKT3, CAPN2, KDR, AKT1, TNR, PDGFRB, PRKCG, PDGFRA, HGF, ACTN1, PRKCA, ACTN4, PGF, MYL5, MYL7, COL4A2, COL4A1, COL4A4, MYL2, COL4A3, COL4A6, MYL9, VCL, SHC4, SHC2, SHC3, PXN, PDGFB, PDGFA, PIK3R3, PIK3R2, PIK3R1, MYL12B, RAP1B, VTN, RAP1A, PDGFD, CHAD, PDGFC, MYL10, PIP5K1B, P…
hsa04151:PI3K-Akt signaling pathway	262	1.22751e-09	ATF2, PPP2R2A, TCL1B, TCL1A, CREB3L3, PPP2R1B, CREB3L4, PPP2R1A, MYC, AKT2, CREB3L1, CREB3L2, AKT3, KDR, AKT1, FLT3LG, PRKCA, CDC37, DDIT4, TP53, EPHA2, ATF4, PDGFB, PDGFA, PIK3R3, TGFA, LPAR2, LPAR3, PIK3R2, PIK3R1, PIK3R5, GNG10, CD19, PDGFD, PDGFC, PCK1, PCK2, NGFR, INSR, FN1, IGF2, IGF1, GNG12, PTK2, GNG13, COL1A1, COL1A2, LPAR5, ARTN, COL9A1, COL9A3, GRB2, COL9A2, RET, CDKN1A, CDKN1B, IFNA2,…
hsa04261:Adrenergic signaling in cardiomyocytes	125	1.23442e-09	ATF2, CALML5, CALML6, CALML3, PPP2R2A, CALML4, SLC8A2, PPP1CB, RPS6KA5, PPP2R1B, CREB3L3, CREB3L4, PPP2R1A, CREB3L1, AKT2, AKT3, CREB3L2, AKT1, PRKACA, BVES, PRKACB, SCN1B, TPM4, TPM3, TPM2, CACNA2D1, TPM1, CACNA2D3, CACNA2D2, PRKCA, ATP1B3, CACNA2D4, ATP1B2, ATP1B1, CACNB1, MYL4, CACNB2, CACNB3, CACNB4, ADCY9, MYL2, KCNQ1, MYL3, AGTR1, ATF4, KCNE1, CREM, CACNA1D, ADRB1, CACNA1C, ADRB2, SLC9A1, P…
hsa04360:Axon guidance	144	1.70404e-09	EPHB6, SEMA5B, RGS3, DPYSL5, DPYSL2, CFL2, CFL1, PLXNC1, EPHB1, EPHB4, EPHB3, SEMA6B, EPHA5, SEMA6C, EPHA4, EPHA7, EPHA6, SEMA6A, UNC5A, UNC5B, EPHA8, SEMA6D, WNT5A, PRKCA, UNC5D, MYL5, SMO, PARD3, MYL9, NGEF, EPHA3, EPHA2, SEMA7A, PIK3R3, PIK3R2, PIK3R1, EFNA5, EFNA4, PRKCZ, MYL12B, EFNB2, EFNB1, PPP3R1, EFNB3, RRAS, ABL1, PLCG2, PLXNA2, PLXNA1, PLCG1, LRRC4C, SRGAP1, PLXNA4, PLXNA3, WNT4, NTNG1…
hsa04072:Phospholipase D signaling pathway	120	3.15227e-09	DGKG, DGKD, DGKB, AKT2, AKT3, AKT1, PDGFRB, PDGFRA, MAP2K2, F2R, TSC2, TSC1, PRKCA, DGKZ, ADCY9, DGKQ, AGTR1, PLPP3, PLPP2, PLPP1, DGKI, DGKH, SHC4, PTGFR, SHC2, SHC3, PDGFB, PDGFA, PIK3R3, LPAR2, LPAR3, PIK3R2, PIK3R1, PLD1, PLD2, PIK3R5, RRAS, PDGFD, PDGFC, PLCG2, PIP5K1B, PIP5K1C, PLCG1, RALGDS, INSR, LPAR5, RHEB, GNAS, GRB2, CXCL8, PIK3CD, PIK3CB, GRM1, PIK3CG, GRM3, GRM2, GRM4, GRM7, GRM6, G…
hsa04390:Hippo signaling pathway	126	4.06094e-09	WWC1, SERPINE1, PPP2R2A, FZD10, FGF1, ACTB, ACTG1, SOX2, PPP1CB, CCND3, CCND2, CCND1, PPP2R1B, PPP2R1A, CDH1, MYC, FBXW11, WNT5A, CSNK1D, SCRIB, CSNK1E, FRMD1, FRMD6, PARD3, AJUBA, LLGL1, LLGL2, TCF7, PRKCZ, STK3, WNT6, DVL1, DVL2, TP53BP2, DVL3, WNT1, WNT2, WNT3, WNT4, FZD1, SMAD2, WNT10B, WWTR1, SMAD1, FZD3, WNT10A, SMAD4, TGFB1, FZD2, SMAD3, FZD5, FZD4, TGFB3, WNT3A, FZD7, FZD9, FZD8, GDF6, BM…
hsa04725:Cholinergic synapse	95	5.21207e-09	CHRM2, ACHE, CHRM3, CHRM1, CHRM4, CHRM5, PIK3CD, PIK3CB, PIK3CG, GNGT2, CREB3L3, CREB3L4, AKT2, CREB3L1, AKT3, CREB3L2, AKT1, JAK2, PRKACA, PRKACB, HRAS, SLC18A3, PRKCG, CHRNB2, CHRNB4, PRKCA, PLCB3, CREB1, ADCY9, KCNQ1, KCNQ2, KCNQ3, KCNQ4, KCNQ5, PLCB1, PLCB2, ATF4, CREB5, CAMK2B, CAMK2D, CHRNA3, CHRNA4, CHRNA7, CHRNA6, CAMK2A, CHAT, CACNA1B, ADCY4, CACNA1A, PIK3R3, ADCY3, ITPR2, CACNA1D, PIK3R…
hsa04270:Vascular smooth muscle contraction	109	1.3225e-08	MYLK2, CALML5, CALML6, ARAF, CALML3, CALML4, MYLK3, MYLK, MYLK4, NPPB, PPP1CB, EDNRA, NPPA, PRKACA, PRKACB, PRKCG, GUCY1A2, PRKCH, MAP2K2, PRKCE, PRKCD, PRKCA, MYL6, ADCY9, AGTR1, PRKCQ, MYL9, CALCA, CALCB, NPR1, PLA2G3, ITPR2, CACNA1D, ITPR3, CACNA1C, PLA2G6, CALD1, KCNMB1, KCNMB2, MYH14, KCNMB4, MYH11, CACNA1S, MYH10, BRAF, GNAQ, GNAS, CALM3, CALM1, CALM2, ADRA1D, MYL6B, ADRA1B, ADRA1A, PRKG1, …
hsa05205:Proteoglycans in cancer	157	1.91545e-08	HPSE2, ARAF, IHH, FZD10, FGF2, ACTB, ACTG1, IGF1R, PPP1CB, CCND1, MYC, AKT2, AKT3, KDR, AKT1, PRKACA, PRKACB, PRKCG, MAP2K2, HGF, WNT5A, ANK2, FRS2, PRKCA, ANK3, HSPG2, ANK1, TIAM1, SMO, TP53, SDC4, SDC2, PXN, TWIST2, PIK3R3, TWIST1, ITPR2, ITPR3, PIK3R2, IQGAP1, PIK3R1, HIF1A, SLC9A1, VTN, WNT6, RRAS, PLCG2, PLCG1, WNT1, WNT2, WNT3, WNT4, FZD1, SMAD2, WNT10B, FZD3, WNT10A, TGFB1, FZD2, CAV3, FZD…
hsa04310:Wnt signaling pathway	136	2.12121e-08	CTNND2, FZD10, CCAR2, CCND3, FRAT2, CCND2, SOX17, CCND1, MYC, RUVBL1, CCN4, EP300, PRKACA, LZTS2, PRKACB, TLE4, PRKCG, RNF43, TLE3, TLE2, TLE1, CSNK2A1, FBXW11, SERPINF1, CSNK2A3, WNT5A, CTNNBIP1, CSNK2A2, PRKCA, CSNK1E, DKK1, TLE6, DKK2, RBX1, SFRP4, SFRP1, SFRP2, DAAM1, TBL1XR1, DAAM2, SFRP5, ROR1, ROR2, TP53, CTBP2, CTBP1, TCF7, CUL1, APCDD1, NLK, WNT6, PPP3R1, DVL1, DVL2, DVL3, WNT1, WNT2, WN…
hsa04750:Inflammatory mediator regulation of TRP channels	83	2.93528e-08	CALML5, CALML6, PIK3CD, CALML3, PIK3CB, CALML4, IL1RAP, PPP1CB, BDKRB2, BDKRB1, PRKACA, PRKACB, PRKCG, MAP2K3, PLA2G4F, PRKCH, PLA2G4D, PLA2G4E, IL1R1, PLA2G4B, PRKCE, PLA2G4C, PRKCD, PRKCA, NGF, PLCB3, ADCY9, JMJD7-PLA2G4B, PRKCQ, PLCB1, PLCB2, CAMK2B, PTGER4, CAMK2D, SRC, PTGER2, CAMK2A, ADCY4, PIK3R3, ADCY3, ITPR2, PIK3R2, ADCY2, ITPR3, PIK3R1, ADCY1, PLA2G6, ADCY8, ADCY7, ADCY6, ADCY5, MAPK9,…
hsa04916:Melanogenesis	85	3.52024e-08	WNT2B, CALML5, CALML6, CALML3, FZD10, CALML4, EDNRB, CREB3L3, CREB3L4, CREB3L1, CREB3L2, EP300, PRKACA, PRKACB, HRAS, PRKCG, EDN1, MAP2K2, WNT5A, WNT9B, MITF, PRKCA, WNT9A, WNT16, PLCB3, CREB1, ADCY9, DCT, KIT, PLCB1, PLCB2, CAMK2B, CAMK2D, TYRP1, TCF7, CAMK2A, ASIP, ADCY4, ADCY3, ADCY2, ADCY1, ADCY8, ADCY7, GNAI1, ADCY6, GNAI2, ADCY5, WNT6, NRAS, WNT11, DVL1, DVL2, DVL3, MAPK1, WNT1, WNT2, CAMK2…
hsa04550:Signaling pathways regulating pluripotency of stem cells	114	4.97647e-08	RIF1, FZD10, FGF2, IGF1R, SOX2, MYC, AKT2, AKT3, AKT1, ACVR1, MAP2K2, WNT5A, LIFR, HOXB1, IL6ST, DLX5, TCF7, PIK3R3, PIK3R2, PIK3R1, POU5F1B, WNT6, DVL1, DVL2, DVL3, OTX1, WNT1, WNT2, SKIL, WNT3, WNT4, FZD1, SMAD2, WNT10B, SMAD1, FZD3, WNT10A, ZFHX3, SMAD4, FZD2, SMAD3, FZD5, FZD4, WNT3A, FZD7, ESRRB, FZD9, LIF, FZD8, SMAD9, INHBB, INHBA, IGF1, SMAD5, INHBE, BMP4, ID2, ID1, ID4, GRB2, LHX5, TCF3,…
hsa04520:Adherens junction	79	5.20503e-08	PTPRM, PTPRJ, WASL, PTPRF, ACTB, IGF1R, ACTG1, CDH5, CDH1, RAC2, EP300, RAC3, RAC1, CSNK2A1, HEG1, ACTN1, CSNK2A3, CSNK2A2, LMO7, ACTN4, RHOA, TGFBR1, MYL5, MYL7, MYL2, PARD3, MYL9, SSX2IP, VCL, ROCK1, ROCK2, SRC, TCF7, WAS, IQGAP1, NLK, RASIP1, EGFR, MYL12B, RAP1B, CDC42, RAP1A, ERBB2, CTNNA1, KRIT1, MAPK1, MYL10, FYN, CTNNA2, WASF2, WASF3, MAPK3, FARP2, PTPN1, TCF7L2, CREBBP, TCF7L1, SMAD4, YES…
hsa04928:Parathyroid hormone synthesis, secretion and action	88	6.95276e-08	ATF2, CDKN1A, ARAF, ARRB1, PTH1R, AKAP13, CREB3L3, CREB3L4, CREB3L1, CREB3L2, PDE4B, PDE4A, TNFSF11, SOST, PRKACA, PRKACB, PRKCG, SLC34A3, ARHGEF11, MEF2A, SLC34A2, CASR, MEF2C, PDE4D, SLC34A1, PDE4C, PRKCA, RHOA, RUNX2, PLCB3, MMP14, CREB1, ADCY9, MMP16, MMP15, MMP17, ARHGEF1, PLCB1, PLCB2, ATF4, CREB5, GCM2, GCM1, PTH, ADCY4, LRP5, ADCY3, ITPR2, ADCY2, ITPR3, GATA3, ADCY1, PLD1, ADCY8, ADCY7, E…
hsa05165:Human papillomavirus infection	237	1.24953e-07	RB1, PPP2R2A, FZD10, RBPJ, TBK1, CREB3L3, PPP2R1B, CREB3L4, PPP2R1A, AKT2, CREB3L1, CREB3L2, AKT3, AKT1, ATP6V1E1, PRKACA, PRKACB, HES6, ATP6V1G2, SCRIB, HLA-F, HLA-G, HLA-E, PARD3, ATP6V0D1, ATP6V0D2, TP53, LLGL1, LLGL2, PIK3R3, PIK3R2, PIK3R1, PRKCZ, TERT, ATP6V0A4, FADD, ATP6V1C1, ATP6V0A1, ATP6V1C2, FZD1, WNT10B, FZD3, CREBBP, WNT10A, JAG1, FZD2, FZD5, FZD4, FZD7, FZD9, FN1, FZD8, PTK2, COL1A…
hsa04371:Apelin signaling pathway	110	1.80961e-07	MYLK2, CALML5, CALML6, SERPINE1, CALML3, PLAT, CALML4, MYLK3, MYLK, SLC8A2, MYLK4, CCND1, CDH1, AKT2, AKT3, AKT1, PRKACA, PRKACB, MEF2A, MEF2C, MEF2B, MAP2K2, PRKCE, PRKAB1, MYL4, ADCY9, MYL2, MYL3, AGTR1, APLNR, NOTCH3, ITPR2, ITPR3, NRF1, SLC9A1, PIK3R5, GNG10, RRAS, PPARGC1A, SMAD2, BORCS8-MEF2B, EGR1, SMAD4, JAG1, SMAD3, GNG12, GNG13, ADCY10, GNAQ, GNB2, GNB1, GNB4, GNB3, CALM3, GNB5, CALM1, …
hsa04921:Oxytocin signaling pathway	120	2.18448e-07	MYLK2, OXTR, CALML5, CALML6, CALML3, CALML4, ACTB, MYLK3, MYLK, ACTG1, MYLK4, PPP1CB, CCND1, NPPA, PRKACA, PRKACB, PRKCG, GUCY1A2, MEF2C, MAP2K2, CACNA2D1, CACNA2D3, CACNA2D2, PRKCA, CACNA2D4, PRKAB1, CACNB1, CACNB2, CACNB3, MYL6, CACNB4, ADCY9, MYL9, NPR1, ITPR2, CACNA1D, ITPR3, CACNA1C, PIK3R5, TRPM2, PPP3R1, CACNA1S, NFATC2, NFATC1, NFATC4, RCAN1, GNAQ, GNAS, CALM3, CALM1, CALM2, RYR1, RYR2, C…
hsa04022:cGMP-PKG signaling pathway	128	4.30506e-07	ATF2, MYLK2, CALML5, IRS1, CALML6, CALML3, IRS2, CALML4, MYLK3, MYLK, SLC8A2, MYLK4, NPPB, PPP1CB, EDNRA, EDNRB, CREB3L3, CREB3L4, CREB3L1, ADORA3, AKT2, NPPA, AKT3, CREB3L2, ADORA1, AKT1, GTF2I, MEF2A, GUCY1A2, MEF2C, MEF2B, MAP2K2, PRKCE, ATP1B3, ATP1B2, ATP1B1, ADCY9, PPIF, AGTR1, VDAC3, VDAC2, VDAC1, MYL9, ATF4, NPR1, ITPR2, CACNA1D, GATA4, ITPR3, ADRB1, CACNA1C, ADRB2, PIK3R5, PPP3R1, KCNMB1…
hsa05224:Breast cancer	114	7.13912e-07	RB1, ARAF, FZD10, FGF1, FGF2, FGF3, IGF1R, FGF4, FGF5, FGF6, FGF7, FRAT2, FGF8, CCND1, FGF9, MYC, AKT2, AKT3, TNFSF11, AKT1, MAP2K2, WNT5A, PGR, TP53, SHC4, NOTCH3, SHC2, SHC3, NOTCH1, NOTCH4, TCF7, PIK3R3, PIK3R2, PIK3R1, WNT6, DVL1, DVL2, FGF20, DVL3, WNT1, WNT2, FGF23, WNT3, FGF22, WNT4, FZD1, JAG2, WNT10B, FZD3, WNT10A, JAG1, FZD2, GADD45B, FZD5, GADD45A, FZD4, WNT3A, FZD7, FZD9, FZD8, BRAF, …
hsa04911:Insulin secretion	72	7.28546e-07	GLP1R, SNAP25, ATF2, CHRM3, RYR2, RAB3A, SLC2A1, SLC2A2, RIMS2, PCLO, CREB3L3, CREB3L4, CREB3L1, CREB3L2, PRKACA, PRKACB, PRKCG, ABCC8, PRKCA, ATP1B3, ATP1B2, ATP1B1, GIP, ADCYAP1, KCNU1, PLCB3, CREB1, ADCY9, KCNMA1, PLCB1, PLCB2, STX1A, VAMP2, RAPGEF4, ATF4, CREB5, CAMK2B, CAMK2D, ADCYAP1R1, CAMK2A, ADCY4, ATP1A4, ADCY3, CACNA1D, ATP1A2, ADCY2, ITPR3, CACNA1C, ATP1A1, ADCY1, ADCY8, ADCY7, ADCY6,…
hsa05226:Gastric cancer	115	9.78004e-07	RB1, ARAF, FZD10, FGF1, FGF2, FGF3, FGF4, FGF5, FGF6, FGF7, FRAT2, FGF8, CCND1, FGF9, CDH1, MYC, AKT2, AKT3, AKT1, MAP2K2, HGF, WNT5A, CCNE1, TP53, SHC4, SHC2, SHC3, TCF7, PIK3R3, PIK3R2, PIK3R1, WNT6, TERT, DVL1, DVL2, FGF20, DVL3, WNT1, WNT2, FGF23, WNT3, FGF22, WNT4, FZD1, SMAD2, WNT10B, FZD3, WNT10A, SMAD4, TGFB1, FZD2, SMAD3, GADD45B, JUP, FZD5, GADD45A, FZD4, TGFB3, WNT3A, FZD7, FZD9, FZD8,…
hsa04071:Sphingolipid signaling pathway	96	1.00877e-06	TRADD, PTEN, PIK3CD, PPP2R2A, PIK3CB, PPP2R1B, SPTLC2, PPP2R1A, PPP2R5E, ADORA3, AKT2, SMPD1, AKT3, ADORA1, BDKRB2, RAC2, AKT1, RAC3, RAC1, HRAS, CTSD, MAP3K5, CERS3, PRKCG, CERS4, ABCC1, FCER1G, MAP2K2, SPHK2, PDPK1, SPHK1, PRKCE, PPP2R5B, TRAF2, PRKCA, PPP2R5C, GAB2, RHOA, TNFRSF1A, PLCB3, MS4A2, PLCB1, PLCB2, TP53, CERS1, CERS2, NSMAF, OPRD1, ASAH2, SGMS1, ROCK1, ROCK2, PIK3R3, PIK3R2, SGMS2, …
hsa04350:TGF-beta signaling pathway	87	1.0931e-06	BMPR2, NRROS, TFRC, ZFYVE9, LRRC32, PPP2R1B, HJV, PPP2R1A, SIN3A, MYC, EP300, AMH, PITX2, NEO1, TGIF1, ACVR1, LEFTY1, TGIF2, FST, NOG, RGMB, RHOA, TGFBR1, DCN, RGMA, RBX1, GREM1, GREM2, ZFYVE16, RBL1, TFDP1, IFNG, TFR2, NBL1, HDAC2, ROCK1, HDAC1, CUL1, CHRD, THBS1, LTBP1, THSD4, PPP2CA, ACVR1C, MAPK1, E2F4, LEFTY2, SKIL, MAPK3, SMAD2, SMAD1, CDKN2B, CREBBP, SMAD4, TGFB1, SMAD3, SMURF2, TGFB3, SMU…
hsa04935:Growth hormone synthesis, secretion and action	95	1.38788e-06	ATF2, IRS1, PIK3CD, IRS2, PIK3CB, GHR, CREB3L3, CREB3L4, AKT2, CREB3L1, AKT3, CREB3L2, AKT1, EP300, JAK2, PRKACA, JUNB, PRKACB, HRAS, PRKCG, MAP2K3, GHSR, POU1F1, MAP2K2, IGFBP3, PRKCA, SSTR1, SSTR2, SSTR3, SSTR5, PLCB3, CREB1, ADCY9, IGFALS, PLCB1, SOS1, PLCB2, CRK, ATF4, CREB5, SHC4, SHC2, SHC3, ADCY4, PIK3R3, ADCY3, ITPR2, CACNA1D, PIK3R2, ADCY2, ITPR3, CACNA1C, PIK3R1, ADCY1, ADCY8, ADCY7, GN…
hsa04713:Circadian entrainment	79	1.67841e-06	RYR1, RYR2, CALML5, CALML6, CALML3, CALML4, RYR3, RPS6KA5, GNGT2, PRKG2, NOS1, PRKACA, PRKACB, PRKG1, PRKCG, GUCY1A2, PRKCA, ADCYAP1, MTNR1A, PLCB3, CREB1, ADCY9, NOS1AP, PLCB1, PLCB2, CAMK2B, GRIA2, CAMK2D, ADCYAP1R1, CAMK2A, ADCY4, ADCY3, CACNA1D, ADCY2, ITPR3, CACNA1C, ADCY1, ADCY8, ADCY7, CACNA1H, GNAI1, ADCY6, GNAI2, ADCY5, CACNA1I, GRIN2A, GNG3, GNG10, GNG2, RASD1, GNG5, GNG4, GNG7, MAPK1, …
hsa04066:HIF-1 signaling pathway	87	2.25687e-06	CDKN1A, CDKN1B, FLT1, TFRC, EPO, SERPINE1, SLC2A1, PIK3CD, PIK3CB, ENO1, ENO3, ENO4, HK2, IGF1R, HK1, HK3, AKT2, NPPA, AKT3, AKT1, EP300, ELOB, ELOC, IL6R, PDK1, PRKCG, EDN1, MAP2K2, IFNGR1, IFNGR2, ARNT, PRKCA, RBX1, IFNG, ALDOC, ALDOB, ALDOA, GAPDH, TLR4, CAMK2B, CAMK2D, PFKFB3, CUL2, CAMK2A, PIK3R3, PIK3R2, PDHB, PIK3R1, HIF1A, EGFR, RELA, INS, LDHB, LDHA, MKNK1, ERBB2, MKNK2, EIF4EBP1, PLCG2,…
hsa04934:Cushing syndrome	118	2.36945e-06	RB1, ATF2, SCARB1, AHR, FZD10, CCND1, CREB3L3, CREB3L4, CREB3L1, CREB3L2, PDE8B, PRKACA, PDE8A, PRKACB, MEN1, USP8, MAP2K2, WNT5A, ADCY9, ARMC5, CCNE1, AGTR1, ORAI1, AIPL1, ATF4, KMT2D, KMT2A, TCF7, ITPR2, CACNA1D, ITPR3, CACNA1C, CRHR1, CACNA1H, CRHR2, RAP1B, WNT6, CACNA1I, MC2R, RAP1A, DVL1, DVL2, DVL3, CACNA1S, WNT1, WNT2, WNT3, WNT4, FZD1, WNT10B, FZD3, WNT10A, FZD2, FZD5, FZD4, WNT3A, FZD7, …
hsa04724:Glutamatergic synapse	91	2.50133e-06	GRIK3, GRIK4, GRIK1, GRIK2, GRM1, GRM3, GRM2, PPP3CC, GRM4, GNGT2, GRM7, GRM6, GRM8, DLGAP1, HOMER3, PRKACA, PRKACB, PRKCG, SLC38A1, PLA2G4F, PLA2G4D, PLA2G4E, PLA2G4B, PLA2G4C, PRKCA, PLCB3, ADCY9, JMJD7-PLA2G4B, PLCB1, PLCB2, SHANK3, SHANK2, SHANK1, GRIA2, GLS2, SLC1A1, ADCY4, SLC1A2, CACNA1A, SLC1A3, ADCY3, ITPR2, CACNA1D, ADCY2, ITPR3, CACNA1C, ADCY1, PLD1, SLC1A6, ADCY8, SLC1A7, ADCY7, GNAI1…
hsa04925:Aldosterone synthesis and secretion	79	3.58729e-06	ATF1, SCARB1, ATF2, DAGLA, CALML5, KCNK9, CALML6, CALML3, CALML4, CREB3L3, CREB3L4, CREB3L1, NPPA, CREB3L2, PRKACA, PRKACB, PRKCG, CAMK1D, PRKCE, PRKCA, ATP1B3, ATP1B2, ATP1B1, PLCB3, CREB1, ADCY9, AGTR1, ORAI1, PRKD2, PRKD1, DAGLB, PLCB1, PLCB2, CAMK1G, ATF4, CREB5, CAMK2B, CAMK2D, NPR1, CAMK2A, ADCY4, ATP1A4, ADCY3, ITPR2, CACNA1D, ATP1A2, ADCY2, ITPR3, CACNA1C, ATP1A1, ADCY1, ADCY8, ADCY7, CAC…
hsa04721:Synaptic vesicle cycle	65	3.94237e-06	SNAP25, RAB3A, CLTC, CLTB, CLTA, TCIRG1, SLC6A1, SLC6A2, AP2A2, SLC6A3, SLC6A4, RIMS1, ATP6V1E1, SLC18A1, AP2M1, SLC18A2, SLC18A3, UNC13B, UNC13C, ATP6V1G2, UNC13A, SLC32A1, SLC6A12, SLC6A11, DNM2, DNM3, STX1B, ATP6V1B2, ATP6V0D1, ATP6V0C, ATP6V0D2, STX1A, VAMP2, ATP6V1B1, ATP6V1A, NAPA, STXBP1, SLC1A1, CACNA1B, SLC1A2, CACNA1A, SLC1A3, CPLX2, SLC1A6, CPLX1, SLC1A7, CPLX3, CLTCL1, AP2S1, ATP6V1H,…
hsa04611:Platelet activation	96	7.06546e-06	MYLK2, ITGB3, ITGA2B, PIK3CD, PIK3CB, MYLK3, PIK3CG, ACTB, ARHGAP35, MYLK, MYLK4, ACTG1, PPP1CB, AKT2, AKT3, AKT1, PRKG2, PRKACA, PRKACB, PRKG1, GUCY1A2, PLA2G4F, PTGIR, FCER1G, PPP1R12A, ARHGEF12, VWF, SYK, PLA2G4D, PLA2G4E, GP1BB, PLA2G4B, ITGA2, PLA2G4C, F2R, GP1BA, F2, RHOA, PLCB3, ADCY9, JMJD7-PLA2G4B, ORAI1, ARHGEF1, LCP2, PLCB1, PLCB2, ROCK1, ROCK2, SRC, ADCY4, PIK3R3, ADCY3, ITPR2, PIK3R2…
hsa04512:ECM-receptor interaction	72	8.44262e-06	ITGB5, LAMC3, ITGB4, ITGB3, ITGA2B, TNC, LAMC2, LAMC1, COMP, IBSP, TNN, DAG1, TNR, ITGB7, CD36, ITGB6, VWF, ITGA3, GP1BB, ITGA2, MEPE, GP1BA, NPNT, HSPG2, COL2A1, COL4A2, COL4A1, COL4A4, COL6A2, COL4A3, COL6A1, COL4A6, ITGA8, COL6A3, ITGA7, ITGA6, COL6A5, FREM1, FREM2, CD44, ITGA9, LAMA5, TNXB, LAMA2, SDC4, LAMA1, LAMA3, HMMR, THBS2, THBS1, THBS4, VTN, RELN, SV2C, SV2A, CHAD, LAMB3, LAMB2, LAMB4,…
hsa04150:mTOR signaling pathway	117	9.19341e-06	IRS1, FZD10, IGF1R, RPS6KA6, DEPTOR, RPS6KA2, AKT2, AKT3, SESN2, GRB10, AKT1, ATP6V1E1, SKP2, PRKCG, ATP6V1G2, MAP2K2, WNT5A, TSC2, TSC1, PRKCA, CLIP1, RRAGC, DDIT4, ULK2, ULK1, TELO2, ATP6V1A, MAPKAP1, NPRL3, PIK3R3, PIK3R2, PIK3R1, WNT6, DVL1, DVL2, EIF4EBP1, DVL3, ATP6V1H, SLC38A9, WNT1, WNT2, ATP6V1C1, WNT3, ATP6V1F, WNT4, ATP6V1C2, FZD1, WNT10B, FZD3, WNT10A, WDR59, FZD2, FZD5, FZD4, WNT3A, …
hsa05231:Choline metabolism in cancer	78	1.0189e-05	SLC44A5, DGKG, SLC44A3, DGKD, SLC44A4, SLC44A1, SLC44A2, DGKB, PIK3CD, PIK3CB, AKT2, AKT3, RAC2, AKT1, RAC3, RAC1, HRAS, PDGFRB, PRKCG, PDGFRA, LYPLA1, PLA2G4F, PCYT1A, MAP2K2, PLA2G4D, PDPK1, PLA2G4E, PLA2G4B, PLA2G4C, TSC2, PRKCA, TSC1, GPCPD1, DGKZ, DGKQ, JMJD7-PLA2G4B, PLPP3, SOS1, PLPP2, PLPP1, DGKI, DGKH, SLC22A4, SLC22A3, SLC22A5, SLC22A1, WAS, PDGFB, PDGFA, PIK3R3, PIK3R2, PIK3R1, PLD1, H…
hsa04912:GnRH signaling pathway	74	1.8422e-05	CALML5, CALML6, CALML3, CALML4, PRKACA, PRKACB, HRAS, MAP3K4, MAP2K3, PLA2G4F, MAP2K2, PLA2G4D, PLA2G4E, PLA2G4B, FSHB, MMP2, PLA2G4C, PRKCD, PRKCA, PLCB3, MMP14, ADCY9, JMJD7-PLA2G4B, PLCB1, SOS1, PLCB2, ATF4, CAMK2B, CAMK2D, SRC, CAMK2A, ADCY4, ADCY3, ITPR2, CACNA1D, ADCY2, ITPR3, CACNA1C, ADCY1, PLD1, ADCY8, ADCY7, EGFR, ADCY6, PLD2, ADCY5, CDC42, MAPK9, NRAS, MAPK8, MAPK7, GNA11, PTK2B, MAPK1…
hsa04971:Gastric acid secretion	62	2.57199e-05	CHRM3, MYLK2, CALML5, CALML6, CALML3, CALML4, SLC4A2, MYLK3, ACTB, MYLK, MYLK4, ACTG1, GAST, PRKACA, PRKACB, PRKCG, KCNK10, PRKCA, ATP1B3, ATP1B2, SSTR2, ATP1B1, PLCB3, ADCY9, CCKBR, KCNQ1, PLCB1, PLCB2, CFTR, CAMK2B, CAMK2D, KCNE2, CAMK2A, ADCY4, ATP1A4, ADCY3, ITPR2, ATP1A2, ADCY2, ITPR3, ATP1A1, ADCY1, ADCY8, ADCY7, GNAI1, ADCY6, SLC9A1, GNAI2, ADCY5, HRH2, KCNJ1, CAMK2G, KCNJ2, KCNJ10, ATP4B,…
hsa05414:Dilated cardiomyopathy	80	3.8758e-05	RYR2, ITGB5, ITGB4, ITGB3, ITGA2B, ATP2A3, ATP2A2, ACTB, SLC8A2, ACTG1, SGCD, SGCA, DAG1, ITGB7, NOS1, ITGB6, PRKACA, PRKACB, EMD, SGCG, SNTA1, MYBPC3, TPM4, TPM3, ITGA3, TPM2, CACNA2D1, ITGA2, TPM1, CACNA2D3, CACNA2D2, CACNA2D4, CACNB1, CACNB2, CACNB3, CACNB4, ADCY9, MYL2, TNNT2, MYL3, ITGA8, ITGA7, ITGA6, MYH6, ITGA9, LAMA2, LAMA1, ADCY4, ADCY3, CACNA1D, ADRB1, ADCY2, CACNA1C, ADCY1, ADCY8, ADC…
hsa04148:Efferocytosis	115	4.15278e-05	ATP8A2, ATP8A1, EPO, PROS1, LIPA, BSG, SIRPA, VPS39, CPT1A, MAP2K2, VPS33A, ADAM10, ATP11B, ATP11A, CPT1C, CPT1B, PLA2G15, CH25H, ADAM17, MAPKAPK2, ADGRB1, ELMO1, TYRO3, RAB5C, ALOX15, PLA2G6, HIF1A, ABCA1, TGFB1, SIGLEC10, NFATC2, NFATC1, PTK2, PBX1, NFATC4, GULP1, XKR8, XKR9, CALR, XKR4, XKR6, ITGB5, MEGF10, MEGF11, ITGB3, STAB2, SLC2A1, ATP2A3, ATP2A2, DUSP16, CX3CL1, CASP7, GPR132, CASP3, STA…
hsa04931:Insulin resistance	83	5.30517e-05	PYGB, SLC27A1, IRS1, PRKAG1, PTEN, SLC2A1, PIK3CD, PRKAG2, SLC2A2, PYGM, IRS2, PIK3CB, PYGL, SLC2A4, PTPRF, IKBKB, PPP1CB, GYS1, RPS6KA6, CREB3L3, CREB3L4, RPS6KA2, AKT2, CREB3L1, AKT3, CREB3L2, MLX, AKT1, CD36, SREBF1, CPT1A, PDPK1, PRKCE, PRKCD, PRKAB1, CPT1B, TNFRSF1A, CREB1, TBC1D4, SLC27A6, TRIB3, PRKCQ, PPARA, SLC27A3, SLC27A2, SLC27A5, CREB5, SLC27A4, PIK3R3, PPP1R3A, PIK3R2, PIK3R1, ACACB…
hsa04722:Neurotrophin signaling pathway	90	6.93077e-05	YWHAE, CALML5, PRDM4, IRS1, CALML6, PIK3CD, CALML3, FASLG, PIK3CB, CALML4, IKBKB, RPS6KA6, RPS6KA5, RPS6KA2, AKT2, AKT3, AKT1, RAC1, HRAS, MAP3K5, MAP2K2, PDPK1, PRKCD, MATK, GAB1, FRS2, NGF, RHOA, TRAF6, MAPKAPK2, RAPGEF1, SOS1, TP53, CRK, ATF4, CAMK2B, SHC4, ZNF274, SHC2, CAMK2D, SHC3, MAGED1, CAMK2A, PSEN2, PIK3R3, PIK3R2, PIK3R1, FOXO3, RELA, RAP1B, CDC42, MAPK9, NRAS, MAPK8, RAP1A, MAPK7, IR…
hsa05217:Basal cell carcinoma	52	7.78536e-05	CDKN1A, WNT2B, FZD10, GLI1, GLI3, GLI2, SHH, SUFU, APC2, WNT5A, WNT9B, AXIN1, WNT9A, AXIN2, WNT16, KIF7, SMO, TP53, TCF7, WNT6, WNT11, DVL1, DVL2, DVL3, BAK1, WNT1, WNT2, WNT3, WNT4, FZD1, TCF7L2, WNT10B, FZD3, WNT10A, TCF7L1, FZD2, GADD45B, FZD5, FZD4, WNT3A, GADD45A, FZD7, WNT7B, PTCH1, PTCH2, FZD9, FZD8, WNT7A, GADD45G, BMP4, BMP2, CTNNB1
hsa04666:Fc gamma R-mediated phagocytosis	75	9.28903e-05	ARPC1B, ARPC1A, INPPL1, ARPC5L, PIK3CD, PIK3CB, CFL2, AKT2, AKT3, CFL1, RAC2, AKT1, RAC1, PRKCG, VAV3, PLA2G4F, SYK, PLA2G4D, SPHK2, PLA2G4E, SPHK1, PLA2G4B, PRKCE, PLA2G4C, PRKCD, PRKCA, GAB2, VAV1, VAV2, DNM2, HCK, BIN1, JMJD7-PLA2G4B, AMPH, PLPP3, DOCK1, PLPP2, CRK, PLPP1, WAS, ASAP3, PIK3R3, PIK3R2, ASAP1, ASAP2, PIK3R1, PLA2G6, PLD1, ACTR3B, PLD2, CDC42, ACTR3C, SCIN, INPP5D, PLCG2, MAPK1, P…
hsa05215:Prostate cancer	75	9.28903e-05	RB1, CDKN1A, CDKN1B, HSP90AB1, PTEN, ARAF, PIK3CD, PLAT, PIK3CB, IGF1R, IKBKB, CCND1, CREB3L3, CREB3L4, AKT2, CREB3L1, AKT3, CREB3L2, AKT1, EP300, IKBKG, HRAS, NKX3-1, PDGFRB, PDGFRA, HSP90AA1, MAP2K2, PDPK1, IL1R2, INSRR, MMP3, ETV5, AR, CREB1, CCNE1, ERG, SOS1, TP53, ATF4, CREB5, GSTP1, TCF7, PDGFB, PDGFA, PIK3R3, TMPRSS2, TGFA, PIK3R2, KLK3, PIK3R1, EGFR, RELA, INS, NRAS, PDGFD, ERBB2, PDGFC, …
hsa04728:Dopaminergic synapse	98	0.000107343	ATF2, CALML5, CALML6, CALML3, PPP2R2A, CALML4, COMT, PPP1CB, PPP2R1B, CREB3L3, CREB3L4, PPP2R1A, KIF5C, CREB3L1, AKT2, KIF5B, AKT3, KIF5A, CREB3L2, AKT1, PRKACA, PRKACB, SCN1A, PRKCG, PRKCA, ATF4, GRIA2, MAOB, CACNA1B, CACNA1A, ITPR2, CACNA1D, ITPR3, CACNA1C, GRIN2A, GNG10, DRD1, DRD4, DRD5, GNG12, GRIN2B, GNG13, GNAL, CALY, GNAQ, GNB2, PPP1R1B, GNB1, GNB4, GNAS, GNB3, CALM3, GNB5, CALM1, CALM2, …
hsa04080:Neuroactive ligand-receptor interaction	247	0.000111061	NPFFR2, VIPR1, OXTR, NPFFR1, VIPR2, HTR4, RXFP2, RXFP3, HTR6, EDNRA, HTR7, EDNRB, PRSS3, PAQR9, UTS2R, PAQR6, PDYN, GABRG3, GABRG1, PARD3, AGTR1, PTGFR, ADCYAP1R1, LPAR2, LPAR3, FPR3, CRHR1, CRHR2, C3, GHRHR, MC2R, GRIN2A, GALR3, GALR1, NPBWR1, PENK, NPBWR2, HCRT, NTSR1, NTSR2, NMB, NMBR, GRIN2C, GRIN2B, GRIN2D, GRIN3B, MC1R, GRIN3A, LYPD6B, PNOC, GNRH2, GNRH1, GABRB3, GABRB2, GABRB1, GRIK3, GRIK…
hsa04664:Fc epsilon RI signaling pathway	55	0.000129181	CSF2, PIK3CD, PIK3CB, AKT2, AKT3, RAC2, AKT1, RAC3, RAC1, HRAS, VAV3, MAP2K3, PLA2G4F, FCER1G, MAP2K2, SYK, PLA2G4D, PDPK1, PLA2G4E, PLA2G4B, IL13, PLA2G4C, PRKCA, GAB2, VAV1, VAV2, JMJD7-PLA2G4B, LCP2, MS4A2, SOS1, PIK3R3, PIK3R2, PIK3R1, MAPK9, NRAS, MAPK8, INPP5D, ALOX5, PLCG2, MAPK1, FYN, PLCG1, MAP2K7, MAPK3, MAP2K6, LYN, MAPK12, MAPK13, MAPK10, MAPK11, IL3, ALOX5AP, KRAS, GRB2, LAT
hsa04068:FoxO signaling pathway	97	0.00013852	IRS1, ARAF, FBXO25, IRS2, IGF1R, CCND2, CCND1, AKT2, AKT3, AKT1, EP300, HOMER3, RAG2, SKP2, RAG1, GABARAPL1, USP7, MAP2K2, CSNK1E, PRKAB1, FOXG1, AGAP2, FOXO6, PIK3R3, PIK3R2, PIK3R1, FOXO3, STK4, NLK, BCL2L11, PCK1, PCK2, PLK4, PLK3, CREBBP, SMAD4, TGFB1, SMAD3, GADD45B, GADD45A, TGFB3, HOMER2, PLK2, INSR, PLK1, BRAF, IGF1, FBXO32, GADD45G, G6PC3, BCL6, GRB2, ATM, IL7R, CDKN1A, CDKN1B, SETD7, PT…
hsa05418:Fluid shear stress and atherosclerosis	102	0.000162327	CALML5, NCF2, CALML6, ITGA2B, KEAP1, CALML3, PLAT, CALML4, ACTB, ICAM1, ACTG1, TXN2, CDH5, AKT2, AKT3, KDR, AKT1, MAP3K5, ACVR1, MEF2A, PIAS4, MEF2C, IL1R1, IL1R2, CYBA, SQSTM1, TP53, SDC4, MGST3, SDC2, PDGFB, MGST1, PDGFA, PIK3R3, MGST2, PIK3R2, TXN, PIK3R1, PRKCZ, MAP2K7, MAP2K6, GSTM4, VCAM1, CAV3, CAV1, SELE, PTK2, NFKB1, BMP4, TRPV4, BCL2, SDC1, CALM3, CALM1, BMPR1B, CALM2, GSTM5, BMPR2, HSP…
hsa05222:Small cell lung cancer	71	0.000165316	RB1, CDKN1A, CDKN1B, LAMC3, ITGA2B, PTEN, PIK3CD, LAMC2, PIK3CB, LAMC1, IKBKB, CCND1, MYC, CASP3, AKT2, AKT3, AKT1, IKBKG, SKP2, APAF1, ITGA3, ITGA2, TRAF2, TRAF1, COL4A2, TRAF4, CCNE1, COL4A1, TRAF3, COL4A4, TRAF6, COL4A3, TRAF5, COL4A6, CKS2, RARB, ITGA6, TP53, BIRC3, LAMA5, LAMA2, MAX, LAMA1, LAMA3, PIK3R3, PIK3R2, PIK3R1, PTGS2, FHIT, RELA, RXRB, RXRA, E2F2, BAK1, RXRG, ZBTB17, CDKN2B, GADD45…
hsa05221:Acute myeloid leukemia	54	0.000179922	CSF2, SPI1, ITGAM, FLT3, ARAF, PIK3CD, PIK3CB, MPO, IKBKB, CCND1, MYC, AKT2, AKT3, PIM1, AKT1, PIM2, IKBKG, HRAS, MAP2K2, RUNX1, CCNA1, KIT, RARA, SOS1, PPARD, CEBPA, CSF1R, CEBPE, TCF7, PIK3R3, PIK3R2, PIK3R1, RELA, NRAS, EIF4EBP1, MAPK1, CD14, MAPK3, RUNX1T1, STAT5A, TCF7L2, STAT5B, TCF7L1, JUP, ZBTB16, STAT3, BRAF, MTOR, NFKB1, PML, PER2, IL3, KRAS, GRB2
hsa04670:Leukocyte transendothelial migration	86	0.000202495	ITGAM, NCF2, NCF4, ITGB2, PIK3CD, PIK3CB, ARHGAP5, F11R, ACTB, ARHGAP35, ICAM1, ACTG1, CLDN22, CDH5, CLDN20, CLDN25, RASSF5, CLDN24, CLDN23, RAC2, RAC1, PRKCG, VAV3, ACTN1, MMP2, PRKCA, CYBA, ACTN4, RHOA, VAV1, VAV2, MYL5, CLDN5, CLDN10, CLDN4, MYL7, CLDN3, CLDN14, CLDN9, MYL2, CLDN12, PECAM1, CLDN19, CLDN18, CLDN16, MYL9, RAPGEF3, VCL, RAPGEF4, ROCK1, ROCK2, PXN, CXCR4, PIK3R3, PIK3R2, CD99L2, T…
hsa04933:AGE-RAGE signaling pathway in diabetic complications	76	0.000218564	CDKN1B, CXCL8, SERPINE1, PIK3CD, PIK3CB, ICAM1, THBD, CCND1, CASP3, AKT2, AKT3, PIM1, AKT1, RAC1, JAK2, HRAS, EDN1, PRKCE, MMP2, PRKCD, PRKCA, F3, TGFBR1, IL1A, PLCB3, COL4A2, COL4A1, COL4A4, COL4A3, COL4A6, AGTR1, PLCB1, PLCB2, PIK3R3, PIK3R2, PIK3R1, PRKCZ, RELA, CDC42, MAPK9, NRAS, MAPK8, PLCG2, CCL2, MAPK1, PLCG1, MAPK3, SMAD2, STAT5A, EGR1, STAT5B, SMAD4, TGFB1, VCAM1, SMAD3, TGFB3, NOS3, ST…
hsa05032:Morphine addiction	70	0.000220821	GABRB3, GABRB2, GABRB1, ARRB1, GNGT2, ADORA1, PDE4B, PDE4A, PDE8B, PRKACA, PDE8A, PRKACB, PRKCG, SLC32A1, PDE4D, PDE4C, PRKCA, GABRG3, GABRG1, ADCY9, PDE1C, PDE1B, PDE1A, CACNA1B, ADCY4, CACNA1A, ADCY3, ADCY2, ADCY1, ADCY8, ADCY7, GNAI1, ADCY6, GNAI2, ADCY5, GRK3, GNG3, GNG10, GRK2, GNG2, GRK5, GNG5, GNG4, GNG7, GRK6, DRD1, GABRE, GABRD, KCNJ3, GABRA2, GABRP, KCNJ5, GABBR2, KCNJ6, GABBR1, KCNJ9, …
hsa04926:Relaxin signaling pathway	95	0.000228862	ATF2, PIK3CD, ARRB1, PIK3CB, RXFP2, RXFP3, GNGT2, EDNRB, CREB3L3, CREB3L4, AKT2, CREB3L1, AKT3, CREB3L2, AKT1, NOS1, INSL3, PRKACA, PRKACB, HRAS, EDN1, MAP2K2, MMP1, MMP2, PRKCA, TGFBR1, PLCB3, CREB1, ADCY9, COL4A2, COL4A1, COL4A4, COL4A3, COL4A6, PLCB1, SOS1, PLCB2, ATF4, CREB5, SHC4, SHC2, SHC3, SRC, ADCY4, PIK3R3, ADCY3, PIK3R2, ADCY2, PIK3R1, ADCY1, ADCY8, PRKCZ, ADCY7, EGFR, GNAI1, RELA, ADC…
hsa04924:Renin secretion	55	0.000261493	CALML5, CALML6, CALML3, CALML4, AQP1, EDNRA, PPP3CC, NPPA, ADORA1, PRKG2, PRKACA, PRKACB, CTSB, GUCY1A2, EDN1, EDN2, EDN3, ADCYAP1, PLCB3, CREB1, ADRB3, KCNMA1, AGTR1, ORAI1, PLCB1, PLCB2, PTGER4, ADCYAP1R1, PDE1C, NPR1, PDE1B, PDE1A, PTGER2, ITPR2, CACNA1D, ADRB1, ITPR3, CACNA1C, ADRB2, GNAI1, ADCY6, GNAI2, ADCY5, PPP3R1, CACNA1S, KCNJ2, ACE, AGT, GNAQ, PDE3A, GNAS, CALM3, REN, CALM1, CALM2
hsa05135:Yersinia infection	100	0.000263789	WIPF3, ARPC5L, ACTB, ACTG1, RPS6KA6, TBK1, RPS6KA2, AKT2, AKT3, AKT1, MAP2K3, MAP2K2, TICAM1, CD8A, ELMO1, ELMO2, SKAP2, ARHGEF28, PXN, PIK3R3, PIK3R2, PIK3R1, MEFV, ACTR3B, ACTR3C, IRAK1, PIP5K1B, PIP5K1C, PLCG1, MAP2K7, MAP2K6, FYB1, FN1, NFATC2, ARPC4, NFATC1, ARPC5, PTK2, NFKB1, IL2, NFKBIA, ARPC3, GNAQ, TAB2, TAB1, MYD88, LAT, CXCL8, ARPC1B, ARPC1A, PIK3CD, WASL, PIK3CB, IKBKB, RAC2, RAC3, I…
hsa05163:Human cytomegalovirus infection	156	0.000303266	RB1, ATF2, CALML5, CALML6, CALML3, CALML4, TBK1, CCND1, CREB3L3, CREB3L4, MYC, CREB3L1, AKT2, AKT3, CREB3L2, AKT1, PRKACA, B2M, PRKACB, IL6R, PDIA3, PRKCG, PDGFRA, MAP2K2, IL1R1, TSC2, TAP1, TSC1, PRKCA, HLA-F, HLA-G, HLA-E, ADCY9, TP53, ATF4, PXN, PIK3R3, ITPR2, ITPR3, PIK3R2, PIK3R1, PPP3R1, GNG10, EIF4EBP1, FADD, MAP2K6, CCR1, NFATC2, NFATC1, GNG12, PTK2, NFKB1, GNG13, NFATC4, NFKBIA, CXCL12, …
hsa04370:VEGF signaling pathway	48	0.000308709	SHC2, SRC, SH2D2A, PXN, PIK3CD, HSPB1, PIK3R3, PIK3R2, PIK3CB, PIK3R1, PTGS2, CDC42, NRAS, PPP3R1, PPP3CC, AKT2, AKT3, KDR, PLCG2, RAC2, AKT1, MAPK1, RAC3, PLCG1, RAC1, HRAS, MAPK3, PRKCG, PLA2G4F, MAP2K2, PLA2G4D, SPHK2, PLA2G4E, NOS3, SPHK1, PLA2G4B, PLA2G4C, NFATC2, PRKCA, MAPK12, PTK2, MAPK13, VEGFA, MAPK11, MAPKAPK3, JMJD7-PLA2G4B, MAPKAPK2, KRAS
hsa04530:Tight junction	121	0.000311794	ARPC5L, PPP2R2A, F11R, ACTB, ACTG1, CCND1, PPP2R1B, PPP2R1A, SYNPO, PRKACA, BVES, PRKACB, MAP3K5, ACTN1, PRKCE, SCRIB, ACTN4, PRKAB1, RUNX1, TIAM1, CLDN5, MYL6, CLDN4, CLDN3, CLDN9, MYL2, PARD3, MYL9, CFTR, LLGL1, LLGL2, IGSF5, NEDD4L, CACNA1D, GATA4, CD1E, CD1D, ACTR3B, PRKCZ, MYL12B, ACTR3C, RAP1A, MYH14, SYMPK, MYH11, MAP2K7, MYH10, MPDZ, VASP, HSPA4, MSN, ARPC4, ARPC5, TJAP1, AFDN, DLG1, OCLN…
hsa05017:Spinocerebellar ataxia	103	0.000471509	GTF2B, RORA, RBPJ, PSMD8, PSMD9, PSMD7, KAT5, AKT2, AKT3, PSMD3, PSMD1, AKT1, MAP3K5, PRKCG, PRKCA, PDYN, ATG13, AFG3L2, PPIF, VDAC3, ULK2, VDAC2, ULK1, VDAC1, GRIA2, BEAN1, PSMD11, PSMD13, CACNA1A, PIK3R3, ITPR2, ITPR3, PIK3R2, OMA1, PIK3R1, SLC1A6, GRIN2A, ATXN2, ATXN1, ATG101, NRBF2, SPTBN2, XBP1, GRIN2C, GRIN2B, PUM2, GRIN2D, SEM1, GRIN3B, DAB1, FGF14, GRIN3A, SP1, GNAQ, ATG2A, CYCS, MCU, ATG…
hsa05230:Central carbon metabolism in cancer	55	0.000503905	RET, FLT3, PTEN, SLC2A1, PIK3CD, SLC2A2, PIK3CB, HK2, HK1, HK3, MYC, AKT2, AKT3, AKT1, SLC16A3, HRAS, PDK1, PDGFRB, PDGFRA, G6PD, MAP2K2, PGAM2, SLC7A5, PKM, SCO2, KIT, TP53, GLS2, PIK3R3, PIK3R2, PDHB, PIK3R1, SLC1A5, HIF1A, EGFR, LDHB, NRAS, LDHA, ERBB2, MAPK1, MAPK3, NTRK1, PDHA1, NTRK3, IDH1, IDH2, MTOR, GCK, PFKL, KRAS, FGFR3, LDHAL6A, FGFR2, PFKP, FGFR1
hsa00564:Glycerophospholipid metabolism	74	0.000631063	DGKG, ACHE, DGKD, DGKB, LPCAT1, PLB1, PLA2G12A, LYPLA1, PLA2G4F, PCYT1A, PLA2G12B, PCYT2, PLA2G4D, PLA2G4E, PLA2G4B, PLA2G4C, PLAAT3, PLAAT2, GPCPD1, DGKZ, PISD, PLA2G15, GNPAT, PLPP5, PHOSPHO1, GPD2, DGKQ, JMJD7-PLA2G4B, PLPP3, PLPP2, PLPP1, DGKI, PLA1A, DGKH, CDS1, PLA2G1B, CHAT, PLA2G3, LCAT, PLD4, PLA2G6, PLD1, AGPAT2, AGPAT3, AGPAT4, PLD2, PGS1, PTDSS2, PTDSS1, GPAT4, GPAT3, CEPT1, CDIPT, PL…
hsa05412:Arrhythmogenic right ventricular cardiomyopathy	64	0.000688023	RYR2, ITGB5, ITGB4, ITGB3, ITGA2B, ATP2A3, ATP2A2, ACTB, SLC8A2, ACTG1, GJA1, SGCD, SGCA, CDH2, DAG1, ITGB7, NOS1, ITGB6, EMD, SGCG, SNTA1, DSP, ACTN3, ITGA3, CACNA2D1, ITGA2, CACNA2D3, CACNA2D2, CACNA2D4, CACNB1, CACNB2, CACNB3, CACNB4, ITGA8, PKP2, ITGA7, ITGA6, ITGA9, LAMA2, LAMA1, TCF7, CACNA1D, CACNA1C, CACNG6, CACNG7, LMNA, CTNNA1, CACNA1S, CACNG1, CTNNA2, CACNG2, CACNG3, CACNG4, CACNG5, TC…
hsa05214:Glioma	58	0.000695359	RB1, CDKN1A, CALML5, CALML6, PTEN, ARAF, PIK3CD, CALML3, PIK3CB, CALML4, IGF1R, CCND1, AKT2, AKT3, AKT1, HRAS, PDGFRB, PRKCG, PDGFRA, CAMK1D, MAP2K2, PRKCA, SOS1, TP53, CAMK1G, CAMK2B, SHC4, SHC2, CAMK2D, SHC3, CAMK2A, PDGFB, PDGFA, PIK3R3, TGFA, PIK3R2, PIK3R1, EGFR, NRAS, PLCG2, E2F2, MAPK1, BAK1, PLCG1, CAMK2G, MAPK3, GADD45B, EGF, GADD45A, BRAF, IGF1, MTOR, GADD45G, KRAS, CALM3, GRB2, CALM1, …
hsa04919:Thyroid hormone signaling pathway	88	0.000797084	THRB, THRA, ITGB3, ATP2A3, SLC2A1, PIK3CD, ATP2A2, PIK3CB, ACTB, ACTG1, MED12, MED13, PLCZ1, CCND1, SIN3A, MYC, AKT2, AKT3, AKT1, EP300, SLC16A2, PRKACA, PRKACB, HRAS, NCOA1, PRKCG, NCOA2, MAP2K2, PDPK1, NCOA3, DIO2, DIO3, TSC2, PRKCA, ATP1B3, ATP1B2, MED4, ATP1B1, MED27, KAT2B, PLCB3, KAT2A, TBC1D4, PLCB1, PLCB2, TP53, MYH6, NOTCH3, HDAC2, NOTCH1, SRC, HDAC1, NOTCH4, ATP1A4, PIK3R3, PIK3R2, GATA…
hsa04340:Hedgehog signaling pathway	45	0.000833063	DHH, MGRN1, CUL3, CUL1, IHH, ARRB1, LRP2, EFCAB7, GLI1, GLI3, GLI2, SHH, GRK3, HHAT, GRK2, CCND2, CCND1, SUFU, BOC, SPOP, PRKACA, PRKACB, CDON, EVC2, CSNK1G3, HHATL, SMURF2, SMURF1, FBXW11, PTCH1, PTCH2, IQCE, CSNK1D, CSNK1E, KIF7, DISP1, EVC, SMO, GPR161, BCL2, GAS1, MEGF8, CSNK1A1L, CSNK1G2, CSNK1G1
hsa04915:Estrogen signaling pathway	98	0.000967231	ATF2, CALML5, CALML6, CALML3, CALML4, CREB3L3, CREB3L4, CREB3L1, AKT2, AKT3, CREB3L2, AKT1, PRKACA, PRKACB, MAP2K2, PRKCD, ADCY9, PGR, ATF4, FKBP5, SHC4, SHC2, SHC3, PIK3R3, ITPR2, TGFA, ITPR3, PIK3R2, PIK3R1, KRT40, HSPA8, ESR1, ESR2, SP1, GNAQ, BCL2, GNAS, CALM3, GRB2, CALM1, CALM2, HSP90AB1, KRT23, PIK3CD, PIK3CB, GRM1, KRT28, GPER1, HRAS, CTSD, NCOA1, NCOA2, HSP90AA1, NCOA3, MMP2, KRT35, KRT3…
hsa04930:Type II diabetes mellitus	38	0.000968715	IRS1, CACNA1B, CACNA1A, PIK3CD, SLC2A2, PIK3R3, CACNA1D, IRS2, PIK3R2, CACNA1C, PIK3CB, PIK3R1, SLC2A4, CACNA1E, PRKCZ, HK2, HK1, INS, SOCS2, IKBKB, HK3, MAPK9, SOCS3, MAPK8, SOCS1, MAPK1, MAPK3, KCNJ11, ABCC8, PRKCE, INSR, PRKCD, PDX1, MAFA, GCK, MTOR, MAPK10, PKM
hsa05030:Cocaine addiction	40	0.00104176	GPSM1, GRIA2, ATF2, DDC, MAOB, SLC6A3, GNAI1, RELA, GNAI2, ADCY5, GRM3, GRM2, GRIN2A, CREB3L3, CREB3L4, CREB3L1, CREB3L2, DRD1, PRKACA, RGS9, SLC18A1, PRKACB, SLC18A2, BDNF, GRIN2C, PDYN, GRIN2B, NFKB1, GRIN1, GRIN2D, GRIN3B, GRIN3A, CREB1, CDK5, DLG4, PPP1R1B, GNAS, CDK5R1, ATF4, CREB5
hsa00270:Cysteine and methionine metabolism	42	0.001102	GOT1L1, AHCYL2, DNMT1, AHCYL1, AHCY, TAT, AMD1, MRI1, MTR, MAT2B, SDSL, SRM, LDHB, LDHA, MAT2A, CBS, DNMT3B, PHGDH, ENOPH1, SDS, MDH1, GOT1, MDH2, GSS, BHMT2, GOT2, DNMT3A, MAT1A, GNMT, LACC1, MTAP, GCLC, BHMT, TST, PSAT1, ADI1, KYAT3, KYAT1, BCAT1, CDO1, GCLM, LDHAL6A
hsa04923:Regulation of lipolysis in adipocytes	46	0.00118684	NPR1, IRS1, PTGER3, ADCY4, AQP7, ADCY3, PIK3CD, PIK3R3, IRS2, ADRB1, ADCY2, PIK3R2, ADRB2, ABHD5, ADCY1, PIK3CB, PIK3R1, PTGS2, ADCY8, ADCY7, GNAI1, ADCY6, GNAI2, INS, PTGS1, ADCY5, AKT2, NPY, NPPA, AKT3, ADORA1, AKT1, PRKG2, PRKACA, PRKACB, PRKG1, INSR, PLAAT3, PLAAT2, CIDEC, ADCY9, ADRB3, GNAS, PLIN1, MGLL, PNPLA2
hsa01521:EGFR tyrosine kinase inhibitor resistance	60	0.00121068	PTEN, ARAF, PIK3CD, PIK3CB, FGF2, IGF1R, AKT2, AKT3, KDR, AKT1, JAK2, HRAS, IL6R, JAK1, PDGFRB, PRKCG, PDGFRA, MAP2K2, HGF, GAB1, NRG1, PRKCA, NRG2, GAS6, SOS1, SHC4, SHC2, SHC3, SRC, PDGFB, PDGFA, PIK3R3, TGFA, PIK3R2, PIK3R1, FOXO3, EGFR, NRAS, BCL2L11, PDGFD, ERBB2, PDGFC, EIF4EBP1, PLCG2, MAPK1, PLCG1, EIF4E, MAPK3, EGF, STAT3, BRAF, IGF1, MTOR, VEGFA, NF1, BCL2, KRAS, GRB2, FGFR3, FGFR2
hsa00562:Inositol phosphate metabolism	56	0.00123603	MTMR14, INPPL1, PTEN, PIK3CD, PIK3C2G, PIK3CB, PIK3CG, PIK3C2B, PLCZ1, IMPA1, IMPA2, PIP5KL1, PIP4K2A, PIP4K2C, MIOX, TPI1, IPMK, ITPK1, INPP4A, ITPKB, MINPP1, INPP4B, PLCB3, ITPKA, PIK3C3, PLCB1, PLCB2, IPPK, MTMR1, ISYNA1, MTMR2, MTMR4, MTMR6, MTMR7, MTM1, INPP5B, INPP5A, INPP5F, INPP5D, INPP5E, PLCG2, INPP5J, INPP5K, PIP5K1B, PLCG1, PIP5K1C, CDIPT, SYNJ2, FIG4, PIKFYVE, ALDH6A1, PI4KA, PLCH1, …
hsa04922:Glucagon signaling pathway	78	0.00150252	PYGB, ATF2, CALML5, CALML6, PRKAG1, SLC2A1, PRKAG2, SLC2A2, CALML3, PYGM, PYGL, CALML4, GYS1, PPP3CC, CREB3L3, CREB3L4, AKT2, CREB3L1, AKT3, CREB3L2, AKT1, EP300, PRKACA, PRKACB, CPT1A, PRMT1, PGAM2, PPP4R3C, PHKA1, PPP4R3A, CPT1C, PHKA2, PRKAB1, CPT1B, SIRT1, PLCB3, PKM, CREB1, SIK2, PLCB1, PPARA, FBP1, PLCB2, ATF4, CREB5, CAMK2B, CAMK2D, CAMK2A, ITPR2, ADCY2, ITPR3, PDHB, ACACB, ACACA, LDHB, PP…
hsa05218:Melanoma	55	0.00163819	RB1, CDKN1A, PTEN, ARAF, PIK3CD, PIK3CB, FGF1, FGF2, FGF3, IGF1R, FGF4, FGF5, FGF6, FGF7, FGF8, FGF9, CCND1, CDH1, AKT2, AKT3, AKT1, HRAS, PDGFRB, PDGFRA, MAP2K2, HGF, MITF, TP53, PDGFB, PDGFA, PIK3R3, PIK3R2, PIK3R1, EGFR, NRAS, PDGFD, PDGFC, FGF20, E2F2, MAPK1, BAK1, FGF23, FGF22, MAPK3, GADD45B, EGF, GADD45A, BRAF, IGF1, GADD45G, FGF17, FGF19, FGF18, KRAS, FGFR1
hsa04726:Serotonergic synapse	83	0.00167081	GABRB3, GABRB2, APP, GABRB1, ARAF, HTR4, SLC6A4, HTR6, HTR7, GNGT2, CYP2D7, CASP3, PRKACA, SLC18A1, PRKACB, HRAS, SLC18A2, PRKCG, PLA2G4F, KCND2, PLA2G4D, DUSP1, PLA2G4E, PLA2G4B, HTR3E, PLA2G4C, HTR3C, HTR3D, HTR3A, PRKCA, HTR3B, PLCB3, JMJD7-PLA2G4B, PLCB1, PLCB2, RAPGEF3, DDC, MAOB, ALOX15, CACNA1B, CACNA1A, ITPR2, CACNA1D, ALOX12B, ITPR3, CACNA1C, PTGS2, GNAI1, GNAI2, PTGS1, ADCY5, NRAS, GNG3…
hsa01100:Metabolic pathways	945	0.00168527	UXS1, EHMT2, EHMT1, NDST2, NDST1, NSDHL, LIPC, SCP2, NDST3, LIPG, MLYCD, SDS, DHDH, UPB1, MTHFD2, IDNK, CYP2E1, MPPE1, HPD, MTMR1, MTMR2, SHMT2, SHMT1, PLA2G3, PLA2G6, HACD3, MTMR4, HACD2, PLA2G7, MTMR6, HACD4, MTMR7, UGT8, HSD11B2, CYP2B6, HLCS, RDH11, RDH10, RDH16, PIP5K1B, RDH13, PIP5K1C, LTA4H, GSTM4, B3GALNT2, PMM1, CYP4F2, CS, BHMT, UCK2, UCK1, FASN, PRXL2B, EZH1, GSTM5, PIGS, PIGU, PIGN, P…
hsa04211:Longevity regulating pathway	66	0.0018668	ATF2, IRS1, EHMT2, PRKAG1, PIK3CD, EHMT1, PRKAG2, IRS2, PIK3CB, IGF1R, RPTOR, CREB3L3, CREB3L4, AKT2, RB1CC1, SESN1, CREB3L1, AKT3, SESN2, CREB3L2, AKT1, PRKACA, PRKACB, HRAS, TSC2, TSC1, ATG13, PRKAB1, SIRT1, CREB1, ADCY9, CAT, AKT1S1, ULK1, PPARG, TP53, ATF4, CREB5, ADCY4, PIK3R3, ADCY3, PIK3R2, ADCY2, PIK3R1, ADCY1, FOXO3, ADCY8, ADCY7, RELA, ADCY6, CAMKK2, INS, ADCY5, NRAS, ATG101, EIF4EBP1, …
hsa04974:Protein digestion and absorption	75	0.00198398	KCNK5, COL18A1, COL16A1, COL14A1, ELN, COL12A1, SLC8A2, COL10A1, PRSS3, SLC36A1, CPA2, SLC15A1, SLC6A19, CPA1, SLC36A3, COL27A1, SLC36A2, MME, CTRB2, COL23A1, CTRB1, ATP1B3, ATP1B2, ATP1B1, SLC9A3, COL2A1, MEP1B, COL4A2, SLC7A8, MEP1A, SLC7A9, COL4A1, COL4A4, COL6A2, KCNQ1, COL4A3, COL6A1, COL4A6, COL8A2, COL6A3, COL8A1, COL21A1, COL6A5, COL15A1, KCNE3, COL13A1, COL11A1, COL11A2, SLC1A1, ATP1A4, …
hsa05100:Bacterial invasion of epithelial cells	58	0.00208167	ARPC1B, ARPC1A, CLTC, CLTB, ARPC5L, PIK3CD, CLTA, SEPTIN12, WASL, PIK3CB, ACTB, SEPTIN11, ACTG1, CDH1, RAC1, GAB1, RHOA, CD2AP, DNM2, DNM3, CTTN, ELMO1, ELMO2, HCLS1, ELMO3, DOCK1, CRK, VCL, SHC4, SHC2, SHC3, ARHGEF26, SRC, PXN, PIK3R3, PIK3R2, PIK3R1, ACTR3B, CDC42, ACTR3C, CLTCL1, CTNNA1, CTNNA2, WASF2, CAV3, CAV1, FN1, SEPTIN6, SEPTIN3, ARPC4, ARPC5, SEPTIN9, PTK2, SEPTIN8, MAD2L2, ARPC3, CTNN…
hsa05410:Hypertrophic cardiomyopathy	71	0.00214935	RYR2, ITGB5, ITGB4, ITGB3, ITGA2B, PRKAG1, ATP2A3, PRKAG2, ATP2A2, ACTB, SLC8A2, ACTG1, SGCD, SGCA, DAG1, ITGB7, NOS1, ITGB6, EMD, SGCG, SNTA1, MYBPC3, EDN1, TPM4, TPM3, ITGA3, TPM2, CACNA2D1, ITGA2, TPM1, CACNA2D3, CACNA2D2, CACNA2D4, PRKAB1, CACNB1, CACNB2, CACNB3, CACNB4, MYL2, TNNT2, MYL3, ITGA8, ITGA7, ITGA6, MYH6, ITGA9, LAMA2, LAMA1, CACNA1D, CACNA1C, CACNG6, CACNG7, LMNA, TNNI3, CACNA1S, …
hsa04961:Endocrine and other factor-regulated calcium reabsorption	42	0.00216239	KLK1, PTH, CLTC, ATP1A4, CLTB, CLTA, ATP1A2, ATP1A1, KLK2, PTH1R, AP2A2, ADCY6, SLC8A2, CALB1, CLTCL1, AP2S1, BDKRB2, PRKACA, PRKACB, AP2M1, PRKCG, KL, VDR, ATP2B4, ATP2B3, PRKCA, ATP1B3, ATP2B2, ATP1B2, AP2B1, ATP1B1, ESR1, RAB11A, DNM2, DNM3, PLCB3, ADCY9, GNAQ, FXYD2, GNAS, PLCB1, PLCB2
hsa04210:Apoptosis	96	0.00217222	HRK, TRADD, CTSZ, PRF1, PIK3CD, FASLG, CTSW, PIK3CB, ACTB, LMNB2, CTSS, LMNB1, ACTG1, BBC3, IKBKB, TP53AIP1, TUBA1C, PIDD1, TUBA1B, CASP7, TUBA1A, CASP6, CTSL, CASP3, AKT2, CTSK, AKT3, CAPN2, AKT1, CTSH, CTSF, IKBKG, SPTAN1, HRAS, CTSD, CTSB, MAP3K5, DFFB, DFFA, DAXX, PARP4, ENDOG, MAP2K2, PARP1, APAF1, PDPK1, TRAF2, TRAF1, NGF, TNFRSF1A, BIRC5, TP53, BIRC3, ATF4, PIK3R3, ITPR2, CSF2RB, PIK3R2, I…
hsa04142:Lysosome	93	0.00281861	SCARB2, HEXB, CLTC, CTSZ, AP4E1, CLTB, CLTA, CTSW, TCIRG1, LIPA, LITAF, CTSS, SGSH, AP4M1, LAPTM4B, LAPTM4A, NAGLU, GM2A, AP1G2, LAMP1, AP1G1, HYAL1, CTSL, LAMP3, SMPD1, CTSK, HYAL2, LAMP2, HYAL4, AP1S2, AP1S1, ACP5, IDS, CTSH, AP3S2, CTSF, AP1S3, GUSB, CTSE, CTSD, CTSB, ARSA, HGSNAT, MANBA, ENTPD4, GAA, AP1B1, AP3B1, AP3B2, PLA2G15, NPC1, NCOA7, DNASE2, ATP6V0D1, ATP6V0C, ATP6V0D2, CD63, IDUA, A…
hsa04917:Prolactin signaling pathway	53	0.00284209	PIK3CD, SLC2A2, PIK3CB, PRL, CCND2, CCND1, AKT2, AKT3, TNFSF11, AKT1, JAK2, HRAS, LHCGR, MAP2K2, CISH, PRLR, IRF1, ELF5, SOS1, SHC4, SHC2, GALT, SHC3, SRC, PIK3R3, PIK3R2, PIK3R1, TNFRSF11A, FOXO3, RELA, INS, CYP17A1, SOCS2, SOCS3, MAPK9, NRAS, MAPK8, SOCS1, MAPK1, MAPK3, STAT5A, STAT5B, STAT3, ESR1, MAPK12, ESR2, NFKB1, GCK, MAPK13, MAPK10, MAPK11, KRAS, GRB2
hsa05167:Kaposi sarcoma-associated herpesvirus infection	132	0.00284439	RB1, CSF2, CALML5, CALML6, CALML3, CALML4, FGF2, ICAM1, PREX1, TBK1, CCND1, MYC, AKT2, AKT3, AKT1, EP300, IFNAR2, MAP2K2, TICAM1, HLA-F, HLA-G, HLA-E, MAPKAPK2, IL6ST, UBA52, TP53, IFNAR1, TCF7, PDGFB, PIK3R3, ITPR2, ITPR3, PIK3R2, PIK3R1, HIF1A, PIK3R5, C3, PPP3R1, GNG10, UBB, PLCG2, FADD, PLCG1, MAP2K7, MAP2K6, CCR1, LYN, CREBBP, NFATC2, NFATC1, GNG12, NFKB1, GNG13, NFATC4, NFKBIA, RCAN1, GNB2,…
hsa04720:Long-term potentiation	51	0.00289437	CALML5, CALML6, ARAF, CALML3, CALML4, GRM1, PPP1CB, RPS6KA6, PPP3CC, RPS6KA2, EP300, PRKACA, PRKACB, HRAS, PRKCG, MAP2K2, PRKCA, PLCB3, PLCB1, PLCB2, RAPGEF3, ATF4, CAMK2B, GRIA2, CAMK2D, CAMK2A, ITPR2, ITPR3, CACNA1C, ADCY1, ADCY8, RAP1B, NRAS, PPP3R1, GRIN2A, RAP1A, MAPK1, CAMK2G, MAPK3, CREBBP, BRAF, GRIN2C, GRIN2B, GRIN1, GRIN2D, PPP1CA, GNAQ, KRAS, CALM3, CALM1, CALM2
hsa04910:Insulin signaling pathway	96	0.00310253	PYGB, CALML5, IRS1, CALML6, INPPL1, PRKAG1, ARAF, PIK3CD, PRKAG2, CALML3, PYGM, IRS2, CBLB, PIK3CB, PYGL, CALML4, SLC2A4, HK2, PTPRF, HK1, RPTOR, IKBKB, PPP1CB, HK3, GYS1, AKT2, AKT3, FLOT2, AKT1, PRKACA, PRKACB, HRAS, SREBF1, MAP2K2, PDPK1, EXOC7, TSC2, PHKA1, TSC1, PHKA2, PRKAB1, PRKAR1B, PRKAR1A, RAPGEF1, SOS1, FBP1, CRK, SHC4, SHC2, SHC3, PIK3R3, PPP1R3A, PIK3R2, PIK3R1, ACACB, PRKCZ, ACACA, …
hsa01200:Carbon metabolism	82	0.00311304	GPI, GLDC, ADPGK, GPT, OGDHL, ENO1, ENO3, ENO4, HK2, HK1, GCSH, HK3, MCEE, ME1, PHGDH, ME3, PGLS, MMUT, ACADS, HIBCH, PSPH, IDH3A, G6PD, SDS, TPI1, PGAM2, TALDO1, SDHD, PGD, SDHA, SDHB, PKM, PCCA, ACOX1, CAT, PCCB, RGN, PGP, SUCLG1, ALDOC, IDNK, ALDOB, ACOX3, TKT, AGXT, ALDOA, FBP1, GAPDH, DLD, PRPS1, GOT1L1, H6PD, ACSS2, ECHS1, RPEL1, SHMT2, SHMT1, RPE, PDHB, SDSL, ACAT2, ACAT1, TKFC, PGK1, ACSS…
hsa03083:Polycomb repressive complex	62	0.0031896	UBE2D2, UBE2D3, BMI1, DCAF7, YY1, SCML2, SCML1, SCMH1, WDR5, FBRSL1, EP300, JARID2, USP7, KDM2A, KDM2B, RING1, SFMBT1, TEX10, SFMBT2, HCFC2, HCFC1, TFDP1, AEBP2, MTF2, LCOR, BCORL1, L3MBTL4, L3MBTL1, L3MBTL3, HDAC2, USP16, MAX, HDAC1, FOXK2, FOXK1, RNF2, AURKB, RBBP7, FBRS, CBX8, CBX7, CBX6, CREBBP, PHC2, MBD6, PHC1, AUTS2, CBX4, PCGF5, PCGF2, CBX2, PCGF3, EPOP, ASXL1, RYBP, ASXL3, ASXL2, BCOR, O…
hsa05223:Non-small cell lung cancer	54	0.00362429	RB1, RET, ALK, CDKN1A, ARAF, PIK3CD, PIK3CB, CCND1, KIF5C, RASSF5, AKT2, KIF5B, AKT3, KIF5A, AKT1, JAK3, HRAS, PRKCG, MAP2K2, PDPK1, HGF, PRKCA, RARB, SOS1, TP53, PIK3R3, TGFA, PIK3R2, PIK3R1, FOXO3, STK4, FHIT, EGFR, RXRB, NRAS, RXRA, ERBB2, PLCG2, E2F2, MAPK1, BAK1, PLCG1, RXRG, MAPK3, STAT5A, STAT5B, GADD45B, EGF, GADD45A, STAT3, BRAF, GADD45G, KRAS, GRB2
hsa05031:Amphetamine addiction	52	0.00371945	ATF2, CALML5, CALML6, CALML3, CALML4, SLC6A3, PPP1CB, PPP3CC, CREB3L3, CREB3L4, CREB3L1, CREB3L2, PRKACA, SLC18A1, PRKACB, SLC18A2, PRKCG, PRKCA, PDYN, SIRT1, ARC, CREB1, STX1A, ATF4, CREB5, CAMK2B, GRIA2, CAMK2D, DDC, HDAC2, MAOB, HDAC1, CAMK2A, CACNA1D, CACNA1C, ADCY5, PPP3R1, GRIN2A, DRD1, CAMK2G, GRIN2C, GRIN2B, GRIN1, GRIN2D, PPP1CA, GRIN3B, GRIN3A, PPP1R1B, GNAS, CALM3, CALM1, CALM2
hsa04727:GABAergic synapse	65	0.00376627	GABRB3, GABRB2, GABRB1, ABAT, SLC6A1, GPHN, GNGT2, PRKACA, PRKACB, PRKCG, SLC38A1, GABARAPL1, SLC32A1, SLC6A12, SLC6A11, PRKCA, GABRG3, GABRG1, ADCY9, HAP1, GLS2, SRC, CACNA1B, ADCY4, CACNA1A, ADCY3, CACNA1D, ADCY2, CACNA1C, ADCY1, ADCY8, ADCY7, GNAI1, ADCY6, GNAI2, ADCY5, GNG3, GNG10, GNG2, GNG5, GNG4, GNG7, CACNA1S, GABRE, SLC38A3, GABRD, SLC38A2, SLC38A5, GABRA2, GABRP, GABBR2, KCNJ6, GABBR1, …
hsa04730:Long-term depression	46	0.0039382	RYR1, GRIA2, GNAZ, PPP1R17, ARAF, CACNA1A, ITPR2, ITPR3, GNAI1, GRM1, CRHR1, GNAI2, IGF1R, PPP2CA, GNA13, NRAS, PPP2R1B, PPP2R1A, GNA11, GNA12, PRKG2, MAPK1, NOS1, HRAS, PRKG1, MAPK3, PRKCG, LYN, GUCY1A2, PLA2G4F, MAP2K2, PLA2G4D, PLA2G4E, PLA2G4B, PLA2G4C, PRKCA, BRAF, IGF1, PLCB3, GNAQ, JMJD7-PLA2G4B, GNAS, CRH, KRAS, PLCB1, PLCB2
hsa05225:Hepatocellular carcinoma	115	0.00404514	RB1, SMARCB1, ARAF, KEAP1, FZD10, ACTB, ACTG1, IGF1R, FRAT2, CCND1, MYC, AKT2, DPF1, AKT3, DPF3, AKT1, PRKCG, SMARCC1, SMARCC2, MAP2K2, HGF, WNT5A, PRKCA, TP53, SHC4, SHC2, SHC3, MGST3, TCF7, MGST1, PIK3R3, TGFA, MGST2, PIK3R2, PIK3R1, WNT6, TERT, DVL1, DVL2, PLCG2, DVL3, PLCG1, WNT1, WNT2, WNT3, WNT4, FZD1, GSTM4, SMAD2, WNT10B, FZD3, WNT10A, SMAD4, TGFB1, FZD2, SMAD3, GADD45B, FZD5, GADD45A, FZ…
hsa05132:Salmonella infection	165	0.00452954	CYFIP1, FHOD1, ARPC5L, GCC2, FBXO22, ACTB, ACTG1, TXN2, TUBB6, TUBB3, KIF5C, MYC, AKT2, KIF5B, AKT3, KIF5A, AKT1, KPNA4, VPS39, KPNA1, MAP2K3, MAP2K2, VPS33A, MYL5, DYNC1LI1, MYL7, MYL2, ELMO1, ELMO2, PFN1, MYL9, ARL8A, PFN3, PFN2, ARL8B, RAB5C, ARHGEF26, TCF7, LY96, TXN, KLC1, ACTR3B, MYL12B, KLC4, ACTR3C, KLC3, KLC2, IRAK1, RRAS, PODXL, MYO6, MYL10, SNX9, FADD, CD14, MAP2K7, MAP2K6, GSDMD, MLKL…
hsa04927:Cortisol synthesis and secretion	49	0.00498005	SCARB1, ATF2, CREB3L3, CREB3L4, CREB3L1, CREB3L2, PDE8B, PRKACA, PDE8A, PRKACB, MRAP, NR5A1, PLCB3, CREB1, ADCY9, AGTR1, ORAI1, PLCB1, PLCB2, ATF4, CREB5, ADCY4, ADCY3, ITPR2, CACNA1D, ADCY2, ITPR3, CACNA1C, ADCY1, ADCY8, ADCY7, CACNA1H, ADCY6, CYP17A1, ADCY5, CACNA1I, MC2R, GNA11, CACNA1S, LDLR, AGT, PBX1, POMC, NR4A1, STAR, SP1, GNAQ, GNAS, KCNK3
hsa04970:Salivary secretion	67	0.00548389	CHRM3, CALML5, CALML6, ADRA1D, CALML3, CALML4, AQP5, SLC4A2, ADRA1B, BEST2, ADRA1A, RYR3, DMBT1, PRB2, PRKG2, NOS1, PRKACA, PRKACB, PRKG1, PRKCG, GUCY1A2, PRKCA, ATP1B3, ATP1B2, ATP1B1, MUC5AC, PLCB3, ADCY9, ADRB3, KCNMA1, PLCB1, PLCB2, VAMP2, ADCY4, ATP1A4, ADCY3, ITPR2, ADRB1, LPO, ATP1A2, ADCY2, ITPR3, ADRB2, ATP1A1, ADCY1, ADCY8, ADCY7, CST5, ADCY6, SLC9A1, ADCY5, CST3, CST1, MUC7, SLC12A2, A…
hsa04514:Cell adhesion molecules	108	0.00577596	ICAM2, ICAM3, F11R, ICAM1, CDH5, CDH4, ALCAM, CDH3, CDH2, CDH1, NRCAM, HLA-DOA, HLA-DOB, ICOSLG, HLA-F, HLA-G, HLA-E, CLDN5, MAG, CLDN4, CLDN3, CLDN9, CD8A, CD226, SDC4, SDC2, SDC3, CD99L2, VTCN1, LRRC4C, CD99, LRRC4B, CD276, NTNG1, NTNG2, VCAM1, CADM1, L1CAM, SELE, IGSF11, PTPRD, OCLN, PTPRC, LOC102723996, CNTN1, SDC1, CNTN2, CD22, CNTNAP2, CNTNAP1, CD40, ITGAM, PTPRS, ITGB2, LRRC4, PTPRM, VSIR,…
hsa05216:Thyroid cancer	30	0.00695288	RET, CDKN1A, TCF7, RXRB, NRAS, RXRA, CCND1, TFG, CDH1, MYC, MAPK1, BAK1, HRAS, RXRG, MAPK3, NTRK1, TCF7L2, TCF7L1, MAP2K2, GADD45B, TPM3, GADD45A, NCOA4, BRAF, GADD45G, CCDC6, CTNNB1, KRAS, PPARG, TP53
hsa04960:Aldosterone-regulated sodium reabsorption	30	0.00695288	IRS1, ATP1A4, NEDD4L, PIK3CD, PIK3R3, ATP1A2, PIK3R2, ATP1A1, PIK3CB, PIK3R1, NR3C2, INS, HSD11B2, MAPK1, KCNJ1, MAPK3, PRKCG, PDPK1, INSR, PRKCA, ATP1B3, IGF1, ATP1B2, ATP1B1, SCNN1G, FXYD4, SCNN1B, FXYD2, KRAS, SGK1
hsa05210:Colorectal cancer	62	0.00758077	CDKN1A, ARAF, PIK3CD, PIK3CB, AREG, BBC3, CCND1, MYC, CASP3, AKT2, AKT3, RAC2, AKT1, RAC3, RAC1, HRAS, APC2, MAP2K2, AXIN1, AXIN2, RHOA, TGFBR1, MSH6, BIRC5, SOS1, TP53, RALB, TCF7, PIK3R3, TGFA, PIK3R2, PIK3R1, EGFR, MAPK9, NRAS, MAPK8, BCL2L11, MAPK1, PMAIP1, BAK1, RALGDS, MAPK3, SMAD2, TCF7L2, TCF7L1, SMAD4, TGFB1, SMAD3, GADD45B, TGFB3, EGF, GADD45A, BRAF, MLH1, MTOR, GADD45G, MAPK10, BCL2, C…
hsa04218:Cellular senescence	106	0.00821208	RB1, TRAF3IP2, CALML5, CALML6, SERPINE1, CALML3, CALML4, ETS1, PPP1CB, CCND3, CCND2, CCND1, MYC, RASSF5, AKT2, AKT3, CHEK1, CAPN2, AKT1, NBN, MAP2K3, MAP2K2, FBXW11, IGFBP3, HUS1, TSC2, TSC1, HLA-F, HLA-G, HLA-E, CCNE1, MAPKAPK2, VDAC3, VDAC2, VDAC1, SQSTM1, TP53, PPID, PIK3R3, ITPR2, CACNA1D, GATA4, ITPR3, PIK3R2, PIK3R1, FOXO3, ZFP36L2, ZFP36L1, PPP3R1, RRAS, EIF4EBP1, TRPM7, MAP2K6, SMAD2, TGF…
hsa04152:AMPK signaling pathway	84	0.00856731	IRS1, PRKAG1, PIK3CD, PRKAG2, PPP2R2A, IRS2, PIK3CB, SLC2A4, ADRA1A, ELAVL1, IGF1R, RPTOR, GYS1, EEF2K, PPP2R1B, CCND1, CREB3L3, PPP2R1A, PPP2R5E, CREB3L4, AKT2, HNF4A, CREB3L1, AKT3, CREB3L2, LEPR, AKT1, CD36, MLYCD, RAB2A, SREBF1, CPT1A, STRADA, PDPK1, STRADB, PPP2R5B, TSC2, TSC1, PPP2R5C, CPT1C, PRKAB1, CPT1B, SIRT1, TBC1D1, CCNA1, CREB1, AKT1S1, ULK1, PPARG, FBP1, CFTR, CREB5, PFKFB4, PFKFB3,…
hsa04540:Gap junction	63	0.00901829	GRM1, TUBA1C, TUBB6, TUBA1B, GJA1, TUBA1A, TUBB3, PRKG2, PRKACA, PRKACB, HRAS, PRKG1, PDGFRB, PRKCG, GUCY1A2, PDGFRA, MAP2K2, TUBB, CSNK1D, PRKCA, GJD2, TUBB2B, PLCB3, TUBB2A, ADCY9, PLCB1, SOS1, PLCB2, SRC, ADCY4, PDGFB, PDGFA, ADCY3, ITPR2, ADRB1, ADCY2, ITPR3, ADCY1, ADCY8, ADCY7, EGFR, GNAI1, ADCY6, GNAI2, ADCY5, TUBA3E, NRAS, MAPK7, TUBA3C, PDGFD, GNA11, PDGFC, MAPK1, DRD1, MAPK3, EGF, TUBB4…
hsa04062:Chemokine signaling pathway	128	0.00944437	CXCL13, CXCL14, PREX1, AKT2, AKT3, AKT1, PRKACA, PRKACB, PRKCD, TIAM1, ADCY9, PARD3, ELMO1, SHC4, SHC2, SHC3, PXN, PIK3R3, PIK3R2, PIK3R1, FOXO3, RASGRP2, PRKCZ, PIK3R5, RAP1B, GRK3, GNG10, RAP1A, GRK2, GRK5, GRK7, GRK6, PLCG2, PLCG1, CCR1, LYN, STAT5B, BRAF, GNG12, PTK2, NFKB1, GNG13, NFKBIA, CXCL12, GNAQ, GNB2, GNB1, GNB4, GNB3, GRB2, GNB5, CXCL6, CXCL8, PIK3CD, ARRB1, PIK3CB, PIK3CG, CX3CL1, I…
hsa04625:C-type lectin receptor signaling pathway	73	0.00992694	CLEC4M, CALML5, CALML6, PIK3CD, CALML3, CBLB, PIK3CB, LSP1, CALML4, IKBKB, PPP3CC, AKT2, AKT3, AKT1, IL12A, IKBKG, IKBKE, HRAS, IL10, FCER1G, ARHGEF12, KSR1, SYK, PRKCD, RRAS2, RHOA, MRAS, IRF1, MAPKAPK2, CLEC4E, IRF9, SRC, PIK3R3, ITPR2, PIK3R2, ITPR3, PIK3R1, PTGS2, MALT1, RELA, MAPK9, NRAS, PPP3R1, MAPK8, RRAS, PLCG2, MAPK1, CCL17, MAPK3, PLK3, EGR2, EGR3, CCL22, CARD9, NFATC2, NFATC1, MAPK12,…
hsa04668:TNF signaling pathway	79	0.0116747	CXCL6, ATF2, CSF2, CSF1, TRADD, PIK3CD, PIK3CB, CX3CL1, ICAM1, RPS6KA4, IKBKB, CASP7, RPS6KA5, CREB3L3, CREB3L4, CASP3, AKT2, CREB3L1, AKT3, CREB3L2, AKT1, MAP3K8, IKBKG, DNM1L, JUNB, MAP3K5, MAP2K3, EDN1, IL15, MMP3, TRAF2, TRAF1, TNFRSF1B, TNFRSF1A, MMP14, CREB1, TRAF3, IRF1, TRAF5, LTA, PGAM5, BIRC3, ATF4, CREB5, CEBPB, PIK3R3, PIK3R2, PIK3R1, NOD2, PTGS2, RELA, SOCS3, MAPK9, BAG4, MAPK8, CCL2…
hsa04144:Endocytosis	163	0.0118248	WASHC4, SH3GL3, WASHC5, VPS29, TFRC, ZFYVE9, WIPF3, ARPC5L, CBLB, IGF1R, KIF5C, KIF5B, KIF5A, SH3GL2, AP2M1, SH3GL1, PDGFRA, SH3GLB2, USP8, HLA-F, HLA-G, HLA-E, RNF41, RUFY1, ACAP3, ACAP1, RAB31, ZFYVE16, BIN1, HGS, PARD3, RAB35, CHMP4C, CHMP4B, AMPH, VPS28, RAB5C, AGAP2, NEDD4L, AGAP1, VPS26A, AGAP3, PLD1, ACTR3B, PRKCZ, PLD2, SNX4, ACTR3C, GRK3, RAB11FIP1, GRK2, SNX2, GRK5, GRK7, CLTCL1, GRK6, …
hsa05202:Transcriptional misregulation in cancer	128	0.0120788	ATF1, SPI1, CCNT2, CSF2, JMJD1C, PLAT, MPO, IGF1R, HOXA10, ELK4, HOXA9, CCND2, MYC, MEN1, MEF2C, IGFBP3, IL1R2, LMO2, MITF, RUNX2, RUNX1, MYCN, MAF, ERG, TP53, CSF1R, SLC45A3, KMT2A, MAX, PDGFA, TSPAN7, CD14, PROM1, ZBTB17, NGFR, SMAD1, GADD45B, JUP, BCL11B, GADD45A, FUS, ZBTB16, DEFA4, SS18L1, DEFA5, ASPSCR1, PBX3, HMGA2, IGF1, FLI1, PTK2, NFKB1, PBX1, GADD45G, CDK9, IL3, NR4A3, TLX3, BCL6, SP1,…
hsa05130:Pathogenic Escherichia coli infection	131	0.012443	CYFIP1, WIPF3, ARPC5L, ACTB, ACTG1, TUBB6, BAIAP2L1, TUBB3, IL1R1, F2R, CLDN5, CLDN4, CLDN3, CLDN9, NCL, TMED10, LPAR2, ACTR3B, ACTR3C, IRAK1, MYO6, ABL1, MYH14, MYH11, FADD, MYH10, TNFRSF10B, TNFRSF10A, ARPC4, ARPC5, NFKB1, NFKBIA, OCLN, LPAR5, ARPC3, MYO5B, MYO5C, CYCS, TAB2, TAB1, MYD88, TUBA8, CXCL8, TRADD, ARPC1B, ARPC1A, BRK1, FASLG, WASL, CLDN22, IKBKB, TUBA1C, CASP7, TUBA1B, CLDN20, TUBA1…
hsa04929:GnRH secretion	47	0.0133209	HCN3, PIK3CD, PIK3R3, ITPR2, CACNA1D, ARRB1, PIK3R2, ITPR3, CACNA1C, PIK3CB, PIK3R1, CACNA1H, CACNA1I, NRAS, GNA11, AKT2, GPER1, AKT3, KCNN1, AKT1, MAPK1, KCNN2, KCNN3, CACNA1S, HRAS, MAPK3, KCNJ3, PRKCG, GABBR2, KCNJ5, KCNJ6, GABBR1, MAP2K2, KCNJ11, KCNJ9, TRPC4, PRKCA, ESR2, PLCB3, GNAQ, GNRH2, GNRH1, KRAS, PLCB1, PLCB2, HCN2, HCN1
hsa04070:Phosphatidylinositol signaling system	68	0.0136297	DGKG, DGKD, CALML5, DGKB, CALML6, MTMR14, INPPL1, PTEN, PIK3CD, PIK3C2G, CALML3, PIK3CB, CALML4, PIK3C2B, PLCZ1, IMPA1, IMPA2, PIP4K2A, PIP4K2C, PRKCG, IPMK, ITPK1, PRKCA, DGKZ, INPP4A, ITPKB, INPP4B, PLCB3, DGKQ, ITPKA, PIK3C3, PLCB1, PLCB2, DGKI, DGKH, IPPK, CDS1, MTMR1, MTMR2, PIK3R3, ITPR2, PIK3R2, ITPR3, PIK3R1, MTMR4, MTMR6, MTMR7, MTM1, INPP5B, INPP5A, INPP5F, INPP5D, INPP5E, PLCG2, PIP5K1…
hsa04213:Longevity regulating pathway - multiple species	45	0.0139182	HDAC2, IRS1, HDAC1, PRKAG1, ADCY4, PRKAG2, ADCY3, PIK3CD, PIK3R3, IRS2, ADCY2, PIK3R2, ADCY1, PIK3CB, PIK3R1, FOXO3, ADCY8, ADCY7, ADCY6, IGF1R, INS, ADCY5, RPTOR, NRAS, AKT2, AKT3, AKT1, EIF4EBP2, PRKACA, HRAS, PRKACB, HSPA8, HSPA1L, INSR, IGF1, SOD2, SIRT1, PRKAB1, MTOR, ADCY9, CAT, AKT1S1, KRAS, HSPA1B, HSPA1A
hsa05213:Endometrial cancer	43	0.0145174	CDKN1A, TCF7, PTEN, ARAF, PIK3CD, PIK3R3, PIK3R2, PIK3CB, PIK3R1, FOXO3, EGFR, NRAS, CCND1, CDH1, MYC, AKT2, ERBB2, AKT3, CTNNA1, AKT1, MAPK1, BAK1, CTNNA2, HRAS, MAPK3, APC2, TCF7L2, TCF7L1, MAP2K2, GADD45B, EGF, GADD45A, PDPK1, AXIN1, BRAF, AXIN2, MLH1, GADD45G, CTNNB1, GRB2, KRAS, SOS1, TP53
hsa04920:Adipocytokine signaling pathway	50	0.0153496	IRS1, TRADD, PRKAG1, SLC2A1, PRKAG2, IRS2, SLC2A4, IKBKB, AKT2, AKT3, LEPR, AKT1, CD36, IKBKG, JAK2, CPT1A, ACSL1, ACSL6, TRAF2, CPT1C, TNFRSF1B, PRKAB1, CPT1B, TNFRSF1A, ACSBG1, PRKCQ, PPARA, ACSBG2, ACACB, RELA, CAMKK2, RXRB, SOCS3, MAPK9, MAPK8, RXRA, NPY, PCK1, PPARGC1A, RXRG, PCK2, STAT3, MTOR, NFKB1, NFKBIA, POMC, MAPK10, G6PC3, LEP, NFKBIE
hsa05211:Renal cell carcinoma	50	0.0153496	CDKN1A, ARAF, SLC2A1, PIK3CD, PIK3CB, ETS1, FLCN, AKT2, AKT3, AKT1, EP300, ELOB, ELOC, RAC1, HRAS, MAP2K2, HGF, GAB1, ARNT, RBX1, RAPGEF1, SOS1, CRK, EPAS1, CUL2, PRCC, PDGFB, PIK3R3, TGFA, PIK3R2, PIK3R1, HIF1A, RAP1B, CDC42, NRAS, RAP1A, MAPK1, PAK6, PAK2, PAK4, MAPK3, ARNT2, EGLN3, CREBBP, TGFB1, TGFB3, BRAF, VEGFA, KRAS, GRB2
hsa04140:Autophagy - animal	110	0.0162626	IRS1, IRS2, IGF1R, DEPTOR, TBK1, LAMP1, AKT2, AKT3, LAMP2, AKT1, PRKACA, PRKACB, VPS39, GABARAPL1, MAP2K2, DAPK1, ATG9B, DAPK2, VPS33A, PRKCD, STX7, ATG10, TSC2, TSC1, ATG13, PRAP1, RRAGC, DDIT4, ULK2, PRKCQ, ULK1, UBA52, SQSTM1, OPTN, PIK3R3, PIK3R2, PIK3R1, MTMR4, HIF1A, RRAS, UBB, ATG101, NRBF2, EIF2AK3, EIF2AK4, ATG16L2, ATG16L1, RHEB, BCL2, ATG2A, ATG2B, MTMR14, PTEN, WDR41, PIK3CD, HMGB1, P…
hsa04012:ErbB signaling pathway	60	0.0171638	CDKN1A, CDKN1B, ARAF, PIK3CD, CBLB, PIK3CB, AREG, MYC, AKT2, AKT3, NCK2, AKT1, HRAS, PRKCG, MAP2K2, GAB1, NRG1, PRKCA, NRG2, NRG3, SOS1, CRK, CAMK2B, SHC4, SHC2, CAMK2D, SHC3, SRC, CAMK2A, PIK3R3, TGFA, PIK3R2, PIK3R1, EGFR, MAPK9, NRAS, MAPK8, ERBB4, ERBB2, ABL1, EIF4EBP1, PLCG2, ABL2, MAPK1, PAK6, PLCG1, MAP2K7, CAMK2G, PAK2, PAK4, MAPK3, STAT5A, STAT5B, EGF, BRAF, MTOR, PTK2, MAPK10, KRAS, GRB2
hsa01522:Endocrine resistance	68	0.0190629	RB1, CDKN1A, CDKN1B, ARAF, PIK3CD, PIK3CB, IGF1R, CYP2D7, CCND1, GPER1, AKT2, AKT3, AKT1, PRKACA, PRKACB, HRAS, MAP2K2, NCOA3, MMP2, ADCY9, SOS1, TP53, SHC4, NOTCH3, SHC2, SHC3, NOTCH1, SRC, NOTCH4, ADCY4, PIK3R3, ADCY3, PIK3R2, ADCY2, PIK3R1, ADCY1, ADCY8, ADCY7, EGFR, ADCY6, ADCY5, DLL4, MAPK9, NRAS, MAPK8, ERBB2, E2F2, MAPK1, MAPK3, JAG2, JAG1, BIK, BRAF, IGF1, ESR1, MAPK12, MTOR, ESR2, PTK2, …
hsa05220:Chronic myeloid leukemia	54	0.0203729	RB1, CDKN1A, CDKN1B, ARAF, PIK3CD, PIK3CB, IKBKB, MECOM, CCND1, MYC, AKT2, AKT3, AKT1, IKBKG, HRAS, MAP2K2, GAB2, TGFBR1, RUNX1, BCR, SOS1, TP53, CRK, SHC4, SHC2, HDAC2, SHC3, CTBP2, CTBP1, HDAC1, PIK3R3, PIK3R2, PIK3R1, RELA, NRAS, ABL1, E2F2, MAPK1, BAK1, MAPK3, STAT5A, STAT5B, SMAD4, TGFB1, SMAD3, GADD45B, TGFB3, GADD45A, BRAF, NFKB1, GADD45G, NFKBIA, KRAS, GRB2
hsa05160:Hepatitis C	105	0.0214353	RB1, SCARB1, CD81, ARAF, PPP2R2A, TBK1, CCND1, PPP2R1B, PPP2R1A, MYC, AKT2, AKT3, AKT1, IFNAR2, MAP2K2, TICAM1, PIAS1, CLDN5, CLDN4, CLDN3, CLDN9, TP53, IFNAR1, PIK3R3, PIK3R2, PIK3R1, SOCS3, FADD, EIF2AK3, BRAF, EIF2AK4, NFKB1, NFKBIA, MAVS, OCLN, CYCS, GRB2, YWHAE, CDKN1A, YWHAB, TRADD, IFNA2, PIK3CD, FASLG, PIK3CB, IFNA8, CLDN22, IKBKB, CLDN20, YWHAQ, CLDN25, CASP3, CLDN24, CLDN23, IKBKG, IKBK…
hsa05146:Amoebiasis	70	0.0245532	CSF2, ITGAM, CXCL8, LAMC3, ITGB2, PIK3CD, HSPB1, LAMC2, PIK3CB, LAMC1, C8G, CASP3, IL12A, PRKACA, PRKACB, IL10, PRKCG, SERPINB4, IL1R1, IL1R2, ACTN1, SERPINB9, PRKCA, ACTN4, SERPINB6, PLCB3, IFNG, COL4A2, COL4A1, COL4A4, COL4A3, COL4A6, PLCB1, TLR4, PLCB2, VCL, RAB7A, LAMA5, RAB5C, LAMA2, LAMA1, LAMA3, PIK3R3, CD1E, PIK3R2, CD1D, PIK3R1, ADCY1, RELA, GNA14, GNA15, MUC2, GNA11, C9, CD14, TGFB1, LA…
hsa05142:Chagas disease	70	0.0245532	CXCL8, SERPINE1, PIK3CD, PPP2R2A, FASLG, PIK3CB, IKBKB, PPP2R1B, PPP2R1A, AKT2, AKT3, BDKRB2, AKT1, IL12A, IKBKG, IL10, IFNGR1, IFNGR2, TICAM1, TGFBR1, TNFRSF1A, PLCB3, IFNG, TRAF6, TLR9, PLCB1, TLR4, PLCB2, PIK3R3, PIK3R2, PIK3R1, ADCY1, GNAI1, RELA, GNAI2, PPP2CA, C3, GNA14, MAPK9, GNA15, MAPK8, IRAK1, GNA11, CCL3, CCL2, MAPK1, FADD, MAPK3, SMAD2, TGFB1, ACE, NOS2, TGFB3, CFLAR, MAPK12, NFKB1, …
hsa04814:Motor proteins	126	0.0253648	ACTB, ACTG1, TUBB6, TUBB3, KIF5C, KIF5B, KIF5A, KIF21B, TPM4, TPM3, TPM2, MYH15, TPM1, STARD9, MYO7B, MYO7A, MYL4, MYL5, DYNC1LI1, MYL6, MYL7, KIF16B, MYL2, MYL3, KIF20B, MYL9, KLC1, MYL12B, KLC4, KLC3, KLC2, KIF3B, MYO6, MYH13, MYH14, MYL10, MYH11, KIF3C, MYH10, DNAH11, DNAH10, DNAH17, DNAH14, HOOK3, KIF4B, MYO5B, MYO5C, DYNLRB2, DYNLRB1, DNAL4, DNAL1, TUBA8, BICDL1, BICDL2, KIF12, MYL6B, KIF17,…
hsa05110:Vibrio cholerae infection	37	0.0261154	ATP6V1A, ADCY3, TCIRG1, ACTB, ACTG1, SEC61A2, SEC61A1, PLCG2, ATP6V1H, ATP6V0A4, SEC61B, PLCG1, ATP6V1E1, ATP6V1G3, ATP6V0E2, PRKACA, PRKACB, ATP6V1C1, ATP6V1F, ATP6V1C2, ATP6V0A1, SLC12A2, ATP6V1G2, PRKCA, TJP1, ADCY9, KCNQ1, ATP6V1B2, GNAS, KDELR2, KDELR3, ATP6V0D1, ATP6V0C, ATP6V0D2, CFTR, TJP2, ATP6V1B1
hsa05417:Lipid and atherosclerosis	139	0.0290009	CALML5, NCF2, CALML6, NCF4, CALML3, CALML4, ICAM1, TBK1, AKT2, AKT3, AKT1, IL12A, MAP3K5, MAP2K3, PRKCA, CYBA, TICAM1, TP53, ABCG1, ATF4, PIK3R3, LY96, PIK3R2, PIK3R1, RAP1B, PPP3R1, RAP1A, CYP2B6, IRAK1, CD14, PLCG1, APOB, MAP2K7, MAP2K6, ABCA1, CYP2J2, LYN, HSPA8, XBP1, POU2F1, VCAM1, HSPA4, EIF2AK3, TNFRSF10B, NFATC2, TNFRSF10A, NFATC1, HSPA2, SELE, POU2F3, PTK2, NFKB1, NFKBIA, BCL2, CYCS, CAL…
hsa05170:Human immunodeficiency virus 1 infection	137	0.0307161	CALML5, CALML6, CALML3, CALML4, TBK1, CFL2, AKT2, AKT3, CFL1, CHEK1, AP1S2, AP1S1, AKT1, AP1S3, B2M, PDIA3, PRKCG, MAP2K3, MAP2K2, FBXW11, AP1B1, TAP1, PRKCA, HLA-F, CDC25C, HLA-G, HLA-E, RBX1, PXN, CUL1, PIK3R3, ITPR2, ITPR3, PIK3R2, PIK3R1, PPP3R1, GNG10, IRAK1, PLCG2, FADD, PLCG1, MAP2K7, AP1M2, AP1M1, MAP2K6, APOBEC3D, APOBEC3F, APOBEC3G, APOBEC3H, NFATC2, NFATC1, GNG12, PTK2, NFKB1, GNG13, N…
hsa05212:Pancreatic cancer	53	0.035564	RB1, CDKN1A, ARAF, PIK3CD, PIK3CB, BRCA2, IKBKB, CCND1, AKT2, AKT3, RAC2, AKT1, RAC3, IKBKG, RAC1, JAK1, RALBP1, TGFBR1, TP53, RALB, PIK3R3, TGFA, PIK3R2, PIK3R1, PLD1, EGFR, RELA, PLD2, CDC42, MAPK9, MAPK8, ERBB2, E2F2, MAPK1, BAK1, RALGDS, MAPK3, SMAD2, SMAD4, TGFB1, SMAD3, GADD45B, TGFB3, EGF, GADD45A, STAT3, BRAF, MTOR, NFKB1, GADD45G, VEGFA, MAPK10, KRAS
hsa05010:Alzheimer disease	240	0.0357008	APP, CALML5, CALML6, ARAF, CALML3, CALML4, FZD10, PSMD8, PSMD9, PSMD7, FRAT2, AKT2, PSMD3, AKT3, PSMD1, AKT1, CSNK2A1, CSNK2A3, CSNK2A2, CSNK1E, ATG13, DKK1, DKK2, COX7A2L, VDAC3, VDAC2, ULK2, ULK1, VDAC1, ATF4, PIK3R3, PIK3R2, PIK3R1, GRIN2A, NCSTN, PPP3R1, FADD, NRBF2, FZD1, WNT10B, FZD3, XBP1, WNT10A, FZD2, FZD5, FZD4, INSR, FZD7, FZD9, EIF2AK3, FZD8, BRAF, GRIN2C, GRIN2B, GRIN2D, ATG2A, NOX4,…
hsa05235:PD-L1 expression and PD-1 checkpoint pathway in cancer	61	0.0378771	ALK, PTEN, PIK3CD, PIK3CB, IKBKB, PPP3CC, AKT2, AKT3, AKT1, IKBKG, JAK2, HRAS, JAK1, MAP2K3, BATF2, BATF3, MAP2K2, CSNK2A1, IFNGR1, IFNGR2, CSNK2A3, CSNK2A2, TICAM1, TIRAP, ZAP70, IFNG, LCK, TRAF6, TLR9, PRKCQ, TLR4, PIK3R3, PIK3R2, PIK3R1, HIF1A, EGFR, RELA, NRAS, PPP3R1, MAPK1, PLCG1, MAPK3, MAP2K6, EGF, STAT3, NFATC2, NFATC1, MAPK12, MTOR, NFKB1, BATF, MAPK13, NFKBIA, MAPK11, CD4, KRAS, PTPN6,…
hsa04330:Notch signaling pathway	44	0.0394715	RBPJL, NOTCH3, NUMBL, HDAC2, NOTCH1, CTBP2, CTBP1, HDAC1, NOTCH4, PSEN2, DTX1, NRARP, RFNG, DTX3, DTX4, RBPJ, DLL4, LFNG, NCSTN, ATXN1, HEY1, ATXN1L, DVL1, DVL2, DVL3, EP300, CIR1, HES1, HES5, JAG2, SPEN, TLE4, TLE3, CREBBP, TLE2, TLE1, JAG1, TLE6, NCOR2, HEYL, KAT2B, ADAM17, KAT2A, MFNG
hsa05120:Epithelial cell signaling in Helicobacter pylori infection	49	0.0403024	CXCL8, TCIRG1, F11R, IKBKB, CASP3, IKBKG, RAC1, ATP6V1E1, GIT1, ATP6V1G2, ADAM10, ADAM17, ATP6V1B2, ATP6V0D1, ATP6V0C, ATP6V0D2, ATP6V1B1, ATP6V1A, IGSF5, SRC, NOD1, EGFR, RELA, CDC42, MAPK9, MAPK8, PTPRZ1, PLCG2, ATP6V1H, CSK, ATP6V0A4, PLCG1, ATP6V1G3, ATP6V0E2, ATP6V1C1, JAM2, ATP6V0A1, ATP6V1F, ATP6V1C2, JAM3, LYN, MAPK12, NFKB1, MAPK13, TJP1, NFKBIA, MAPK10, MAPK11, MAP3K14
hsa05166:Human T-cell leukemia virus 1 infection	142	0.042645	RB1, ATF2, CRTC3, SPI1, CSF2, CRTC1, TRRAP, BUB1B, ETS1, ETS2, ICAM1, ELK4, CDC20, CCND3, CCND2, CDC23, KAT5, CCND1, CREB3L3, CREB3L4, PTTG2, MYC, CREB3L1, AKT2, AKT3, CHEK1, CREB3L2, AKT1, EP300, HLA-DOA, PRKACA, HLA-DOB, B2M, PRKACB, IL15RA, MAP2K2, MSX2, ANAPC7, IL1R1, IL1R2, HLA-F, HLA-G, HLA-E, ADCY9, CCNE1, VDAC3, VDAC2, VDAC1, TP53, MAD1L1, ANAPC2, ATF4, ANAPC15, PIK3R3, PIK3R2, PIK3R1, AN…
hsa04380:Osteoclast differentiation	89	0.044466	SPI1, CSF1, NCF2, ITGB3, NCF4, FHL2, ATP2A3, PIK3CD, ATP2A2, TREM2, PIK3CB, IKBKB, PPP3CC, AKT2, CTSK, AKT3, TNFSF11, ACP5, AKT1, SIRPA, IKBKG, RAC1, JUNB, JAK1, IFNAR2, SYK, IFNGR1, IL1R1, IFNGR2, TRAF2, MITF, CYBA, TYK2, GAB2, TGFBR1, TNFRSF1A, IL1A, TYROBP, CREB1, IFNG, LCK, TRAF6, PPARG, LCP2, SQSTM1, IRF9, IFNAR1, CSF1R, PIK3R3, ITPR2, PIK3R2, TNFRSF11B, ITPR3, PIK3R1, TNFRSF11A, LILRA2, REL…
hsa00590:Arachidonic acid metabolism	43	0.0486828	PLA2G1B, ALOX15, PLA2G3, ALOX12B, PLA2G6, LTC4S, PTGS2, PLB1, PTGS1, CYP2B6, ALOX5, LTA4H, PTGDS, GGT1, ALOXE3, CBR3, PLA2G2F, CYP2J2, GGT5, PLA2G4F, PLA2G12A, PLA2G12B, PTGIS, PLA2G4D, GPX4, PTGES2, PLA2G4E, EPHX2, CYP4F2, PTGES3, PLA2G4B, PLA2G2A, PLA2G4C, PLAAT3, PLAAT2, PTGR1, PTGR2, ALOX15B, CYP2U1, JMJD7-PLA2G4B, PRXL2B, CYP2E1, PTGES
hsa05145:Toxoplasmosis	74	0.0495855	CIITA, CD40, LAMC3, LAMC2, LAMC1, PIK3CG, IKBKB, CASP3, AKT2, AKT3, AKT1, IL12A, IKBKG, JAK2, HLA-DOA, HLA-DOB, JAK1, IL10, MAP2K3, IFNGR1, PDPK1, IFNGR2, TYK2, TNFRSF1A, IFNG, TRAF6, PPIF, ITGA6, TLR4, BIRC3, LAMA5, LAMA2, LAMA1, LAMA3, LY96, GNAI1, RELA, GNAI2, PIK3R5, MAPK9, MAPK8, HLA-DMB, SOCS1, IRAK1, ALOX5, MAPK1, LDLR, MAPK3, MAP2K6, HSPA8, TGFB1, LAMB3, HSPA1L, NOS2, TGFB3, IL10RB, LAMB2…
hsa04260:Cardiac muscle contraction	59	0.0540247	RYR2, COX4I2, ATP2A3, ATP2A2, COX6A2, COX7C, SLC8A2, UQCRFS1, TPM4, TPM3, TPM2, CACNA2D1, TPM1, CACNA2D3, CACNA2D2, ATP1B3, CACNA2D4, ATP1B2, COX6B2, ATP1B1, COX6B1, TRDN, CACNB1, MYL4, CACNB2, CACNB3, COX7A2L, CACNB4, ASPH, MYL2, TNNT2, MYL3, CASQ2, MYH6, UQCRB, ATP1A4, CACNA1D, ATP1A2, UQCR11, CACNA1C, ATP1A1, UQCR10, COX5A, SLC9A1, CACNG6, CACNG7, TNNI3, CYC1, CACNA1S, CACNG1, CACNG2, CACNG3, …
hsa00630:Glyoxylate and dicarboxylate metabolism	23	0.0577655	ACSS2, MDH1, SHMT2, GLDC, MDH2, SHMT1, ACAT2, ACAT1, CS, GCSH, GRHPR, MCEE, PCCA, PCCB, CAT, PGP, HYI, ACO1, ACO2, MMUT, ACSS1, AGXT, DLD
hsa01212:Fatty acid metabolism	40	0.0637371	ACAA2, ECHS1, TECR, HSD17B4, HACD3, HACD2, HSD17B8, ACACA, ACAT2, HACD4, ACAT1, FADS2, SCP2, ACADL, HTD2, HADH, ACAA1, ACADS, CBR4, ELOVL1, CPT1A, ELOVL4, ELOVL5, ACSL1, OXSM, ELOVL3, ACSL6, ELOVL6, ELOVL7, CPT1C, ACSF3, MCAT, CPT1B, ACADSB, SCD, ACOX1, FASN, ACSBG1, ACOX3, ACSBG2
hsa04064:NF-kappa B signaling pathway	69	0.0658094	CD40, CXCL8, TRADD, TNFRSF13C, TNFSF13B, ICAM1, IKBKB, PIDD1, TNFSF11, IKBKG, LBP, PIAS4, EDARADD, CARD10, PARP1, CSNK2A1, SYK, IL1R1, CSNK2A3, CSNK2A2, TRAF2, TRAF1, TICAM1, TIRAP, TNFRSF1A, EDAR, ZAP70, TRAF3, LCK, TRAF6, TRAF5, LTA, PRKCQ, LTB, TLR4, CARD14, CARD11, BIRC3, LY96, TNFRSF11A, PTGS2, MALT1, RELA, IRAK1, PLCG2, CD14, PLCG1, CCL19, LYN, UBE2I, VCAM1, GADD45B, TNFSF14, CCL21, GADD45A…
hsa03320:PPAR signaling pathway	51	0.0703236	SLC27A1, AQP7, DBI, FADS2, ACADL, SCP2, ME1, ME3, CD36, HMGCS2, ACAA1, CPT1A, HMGCS1, ACSL1, PDPK1, MMP1, ACSL6, APOA1, CPT1C, APOA5, CPT1B, ACOX1, PLIN4, SLC27A6, ACSBG1, PPARG, PLIN2, ANGPTL4, PLIN1, ACOX3, PPARA, ACSBG2, SLC27A2, SLC27A5, PLIN5, PPARD, SLC27A4, UCP1, LPL, RXRB, RXRA, PCK1, PLTP, RXRG, PCK2, NR1H3, APOC3, SORBS1, FABP5, SCD, FABP6
hsa04913:Ovarian steroidogenesis	36	0.0727567	SCARB1, ADCY4, ADCY3, ADCY2, ADCY1, HSD17B7, PTGS2, ADCY8, ADCY7, CYP19A1, ADCY6, IGF1R, INS, ADCY5, CYP17A1, ALOX5, CYP1B1, PRKACA, LDLR, PRKACB, CYP2J2, LHCGR, PLA2G4F, PLA2G4D, PLA2G4E, PLA2G4B, FSHB, INSR, PLA2G4C, IGF1, BMP6, ADCY9, STAR, JMJD7-PLA2G4B, ACOT2, GNAS
hsa04392:Hippo signaling pathway - multiple species	22	0.0756514	YAP1, TEAD4, WWTR1, WWC1, CSNK1E, LIMD1, WTIP, FRMD1, STK3, MOB1B, LATS1, FRMD6, RASSF2, LATS2, RASSF4, DCHS2, DCHS1, FAT4, AJUBA, TEAD1, TEAD2, TEAD3
hsa05022:Pathways of neurodegeneration - multiple diseases	291	0.076662	APP, CALML5, CALML6, ARAF, CALML3, CALML4, FZD10, UBE2L3, PSMD8, PSMD9, PSMD7, FRAT2, TBK1, PSMD3, PSMD1, PRKCG, DAXX, CSNK2A1, CSNK2A3, CSNK2A2, PRKCA, CSNK1E, PDYN, ATG13, DKK1, DKK2, COX7A2L, VDAC3, VDAC2, ULK2, ULK1, VDAC1, UBA52, STX1A, OPTN, ATF4, UBE2J2, GRIN2A, PPP3R1, FADD, PLCG1, NRBF2, SPTBN2, FZD1, WNT10B, TRAP1, FZD3, XBP1, WNT10A, DNAH11, DNAH10, FZD2, FZD5, DNAH17, FZD4, FZD7, DNAH…
hsa04659:Th17 cell differentiation	71	0.0780979	IL21, HSP90AB1, RORC, RORA, AHR, IL1RAP, IKBKB, PPP3CC, IKBKG, JAK2, HLA-DOA, JAK3, HLA-DOB, IL6R, JAK1, HSP90AA1, IL4R, IFNGR1, IL1R1, IFNGR2, TYK2, FOXP3, TGFBR1, RUNX1, ZAP70, IFNG, IRF4, LCK, RARA, PRKCQ, IL6ST, EBI3, GATA3, HIF1A, RELA, RXRB, MAPK9, PPP3R1, MAPK8, HLA-DMB, RXRA, IL21R, MAPK1, STAT6, PLCG1, IL12RB1, RXRG, MAPK3, SMAD2, STAT5A, STAT5B, SMAD4, TGFB1, SMAD3, STAT3, NFATC2, NFATC…
hsa04950:Maturity onset diabetes of the young	20	0.0797093	ONECUT1, PDX1, HNF4G, SLC2A2, HNF1B, PAX6, BHLHA15, MAFA, GCK, INS, NEUROD1, HHEX, NR5A2, HNF4A, HES1, NKX6-1, FOXA3, MNX1, NEUROG3, NKX2-2
hsa00592:alpha-Linolenic acid metabolism	20	0.0797093	PLA2G2F, PLA2G12A, PLA2G4F, PLA2G12B, PLA2G4D, PLA2G4E, PLA2G1B, PLA2G4B, PLA2G2A, PLA2G4C, PLA2G3, PLAAT3, PLAAT2, PLA2G6, PLB1, FADS2, ACOX1, JMJD7-PLA2G4B, ACOX3, ACAA1
hsa00100:Steroid biosynthesis	16	0.0873127	CYP51A1, MSMO1, DHCR24, CEL, HSD17B7, LSS, LIPA, TM7SF2, SQLE, CYP27B1, NSDHL, CYP24A1, SC5D, DHCR7, LBR, FDFT1
hsa00565:Ether lipid metabolism	35	0.089261	GAL3ST1, PLA2G1B, LPCAT1, PLA2G3, PLD4, GDPD3, PLA2G6, PLD1, PLA2G7, PLB1, PLD2, UGT8, CEPT1, ENPP6, PLA2G2F, PLA2G4F, PLA2G12A, TMEM86B, PLA2G12B, PLA2G4D, PLA2G4E, PLA2G4B, PLA2G2A, PLA2G4C, PLAAT3, PLAAT2, PAFAH2, LPCAT4, JMJD7-PLA2G4B, LPCAT2, PLPP3, PLPP2, PLPP1, PAFAH1B2, PAFAH1B1
hsa05161:Hepatitis B	103	0.0974203	RB1, ATF2, ARAF, TBK1, CREB3L3, CREB3L4, MYC, CREB3L1, AKT2, AKT3, CREB3L2, AKT1, EP300, PRKCG, MAP2K3, MAP2K2, PRKCA, TICAM1, HSPG2, CCNE1, VDAC3, TP53, IFNAR1, ATF4, PIK3R3, PIK3R2, PIK3R1, IRAK1, FADD, MAP2K7, MAP2K6, STAT5A, STAT5B, CREBBP, EGR2, SMAD4, TGFB1, EGR3, SMAD3, TGFB3, NFATC2, BRAF, NFATC1, NFKB1, NFATC4, NFKBIA, MAVS, BCL2, CYCS, GRB2, TAB2, TAB1, MYD88, CDKN1A, CXCL8, YWHAB, IFNA…

## Sheet: increased FOXA1 peak
Term	Count	PValue	Genes
hsa04015:Rap1 signaling pathway	101	1.02941e-10	CALML5, CSF1, FGF1, ACTB, FGF3, ACTG1, FGF5, FGF9, CDH1, RASSF5, AKT2, AKT3, AKT1, MAGI1, PDGFRB, MAP2K3, MAP2K1, MAP2K2, PRKCB, PGF, ADCY9, PRKD1, PFN1, EPHA2, CSF1R, PDGFB, PDGFA, PIK3R3, LPAR2, LPAR3, PIK3R2, PIK3R1, EFNA5, RASGRP2, PRKCZ, RAP1GAP, RAP1B, RRAS, PDGFC, RALGDS, FGF22, INSR, BRAF, GRIN2B, EFNA1, EFNA3, EFNA2, LPAR5, FGF18, CALM1, CALM2, FGFR3, LAT, FGFR2, FGFR1, ITGB1, DOCK4, FLT…
hsa05200:Pathways in cancer	201	2.59498e-08	SPI1, CALML5, KEAP1, FRAT1, FRAT2, RASSF5, AKT2, AKT3, AKT1, PRKACB, SKP1, IL15RA, DAPK1, PRKCB, DAPK3, EML4, ADCY9, IL23A, CTBP2, PDGFB, PDGFA, PIK3R3, LPAR2, LPAR3, PIK3R2, PIK3R1, TERT, PLCG2, HMOX1, FADD, RALGDS, FZD1, JAG2, CREBBP, JAG1, GADD45B, JUP, FZD5, GADD45A, FZD9, BRAF, GADD45G, LPAR5, CALM1, CALM2, RET, CDKN1A, GLI1, GLI3, GLI2, BBC3, SHH, GNGT2, MECOM, HEY1, RAC2, JAK2, JAK3, JAK1,…
hsa05226:Gastric cancer	72	5.20138e-08	CDKN1A, PIK3CD, PIK3CB, FGF1, FGF3, FGF5, FRAT1, SHH, FRAT2, FGF9, CCND1, CDH1, AKT2, AKT3, AKT1, APC2, MAP2K1, MAP2K2, WNT5B, WNT5A, WNT9B, AXIN1, WNT9A, AXIN2, TGFBR2, CCNE2, CCNE1, SOS1, MET, SHC2, TCF7, LRP5, PIK3R3, PIK3R2, PIK3R1, EGFR, LRP6, RXRB, WNT11, MUC2, RXRA, TERT, ERBB2, CTNNA1, CTNNA3, E2F3, WNT1, WNT2, WNT3, FGF22, FZD1, SMAD2, TCF7L2, SMAD3, GADD45B, JUP, CDX2, FZD5, WNT3A, GADD…
hsa04390:Hippo signaling pathway	73	2.84529e-07	PATJ, WWC1, SERPINE1, ITGB2, PPP2R2A, FGF1, ACTB, GLI2, ACTG1, BBC3, CCND3, CCND2, PPP2R1B, CCND1, CDH1, AMH, TEAD1, APC2, TEAD4, WNT5B, FBXW11, WNT5A, WNT9B, AXIN1, CSNK1D, SCRIB, CSNK1E, WNT9A, AXIN2, YWHAZ, FRMD1, TGFBR2, LATS2, FRMD6, LLGL1, BIRC2, LLGL2, CRB2, TCF7, PRKCZ, NKD1, NKD2, SAV1, WNT11, CTNNA1, CTNNA3, WNT1, WNT2, WNT3, FZD1, SMAD2, TCF7L2, SMAD3, FZD5, WNT3A, WNT7B, FZD9, WNT7A, …
hsa04020:Calcium signaling pathway	104	1.31768e-06	CHRM2, MYLK2, CHRM1, CALML5, FGF1, MYLK3, FGF3, MYLK, FGF5, CYSLTR2, SLN, FGF9, PRKACB, PDGFRB, PRKCB, ADCY9, LTB4R2, STIM2, ORAI3, ORAI2, PPIF, VDAC3, ORAI1, VDAC2, VDAC1, PTGFR, CHRNA7, CACNA1B, PDGFB, PDGFA, CACNA1D, ITPR3, CACNA1C, CACNA1H, CACNA1I, HRH1, HRH2, PDGFC, PLCG2, NTSR1, FGF22, NFATC3, NFATC2, NFATC1, GRIN2C, GRIN2B, NFATC4, GNAL, GRIN3A, FGF18, CALM1, CALM2, FGFR3, FGFR2, FGFR1, R…
hsa04550:Signaling pathways regulating pluripotency of stem cells	66	1.5708e-06	RIF1, ONECUT1, PIK3CD, PIK3CB, AKT2, AKT3, AKT1, SMARCAD1, JAK2, JARID2, JAK3, JAK1, APC2, LEFTY1, MAP2K1, MAP2K2, WNT5B, WNT5A, WNT9B, AXIN1, PAX6, WNT9A, AXIN2, KAT6A, HOXB1, DLX5, TCF7, PIK3R3, PIK3R2, PIK3R1, WNT11, WNT1, WNT2, SKIL, WNT3, FZD1, SMAD2, ZFHX3, SMAD3, FZD5, WNT3A, PCGF2, WNT7B, ESRRB, PCGF3, FZD9, WNT7A, INHBB, KLF4, ACVR2B, TBX3, ACVR2A, MAPK13, BMP4, MAPK11, APC, ID4, ID3, CT…
hsa05224:Breast cancer	67	2.22791e-06	CDKN1A, FLT4, PIK3CD, PIK3CB, FGF1, FGF3, FGF5, FRAT1, FRAT2, HEY1, FGF9, CCND1, AKT2, AKT3, TNFSF11, AKT1, APC2, MAP2K1, MAP2K2, WNT5B, WNT5A, WNT9B, AXIN1, FOS, WNT9A, AXIN2, PGR, SOS1, SHC2, NOTCH1, TCF7, LRP5, PIK3R3, PIK3R2, PIK3R1, EGFR, DLL3, LRP6, DLL4, WNT11, ERBB2, E2F3, HES1, WNT1, WNT2, WNT3, HES5, FGF22, FZD1, JAG2, TCF7L2, JAG1, GADD45B, FZD5, WNT3A, GADD45A, WNT7B, FZD9, WNT7A, BRA…
hsa04310:Wnt signaling pathway	76	3.11149e-06	CTNND2, CCAR2, CCND3, FRAT1, FRAT2, CCND2, CCND1, RUVBL1, RAC2, RSPO1, PRKACB, SKP1, TLE4, APC2, TLE3, TLE1, WNT5B, CSNK2A1, PRKCB, FBXW11, SERPINF1, CSNK2A3, CTNNBIP1, WNT5A, WNT9B, AXIN1, CSNK1E, WNT9A, AXIN2, SENP2, DKK1, SIRT1, DKK2, SFRP1, PLCB3, PLCB4, DAAM1, SFRP5, ROR1, ROR2, PPARD, CAMK2B, CTBP2, TCF7, CAMK2A, CUL1, PRICKLE2, LRP5, PRICKLE1, NKD1, NKD2, LRP6, ZNRF3, WNT11, TBL1X, WNT1, W…
hsa04072:Phospholipase D signaling pathway	66	6.59973e-06	DGKG, PIK3CD, PIK3CB, PIK3CG, GRM3, GRM4, GRM6, AKT2, AKT3, AKT1, PDGFRB, PLA2G4F, MAP2K1, MAP2K2, SYK, PLA2G4E, TSC1, DGKZ, PLCB3, MRAS, PLCB4, ADCY9, DGKQ, JMJD7-PLA2G4B, AVP, PLPP3, SOS1, PLPP2, RAPGEF3, RAPGEF4, PTGFR, SHC2, RALB, PDGFB, PDGFA, PIK3R3, LPAR2, ADCY3, LPAR3, PIK3R2, PIK3R1, ADCY1, AGPAT2, ADCY7, EGFR, AGPAT3, INS, PLD2, ADCY5, GNA13, CYTH3, CYTH2, CYTH4, RRAS, GNA12, PDGFC, PLC…
hsa05165:Human papillomavirus infection	126	1.00555e-05	PATJ, PPP2R2A, COMP, CCND3, CCND2, CCND1, PPP2R1B, CREB3L1, AKT2, AKT3, AKT1, TNR, ATP6V1E1, PRKACB, MAGI1, PDGFRB, MAP2K1, ATP6V0E1, MAP2K2, WNT5B, WNT5A, HLA-B, TSC1, SCRIB, TICAM1, HLA-E, CCNE2, CCNE1, MAML3, ATP6V0D1, LLGL1, IFNAR1, LLGL2, NOTCH1, TCF7, PXN, PIK3R3, PIK3R2, PIK3R1, PRKCZ, VTN, TERT, EIF4EBP1, ATP6V1H, ATP6V0A4, FADD, WNT1, WNT2, WNT3, ATP6V0A1, FZD1, CREBBP, JAG1, FZD5, WNT3A…
hsa04151:PI3K-Akt signaling pathway	134	1.60595e-05	CHRM2, CHRM1, CSF3R, CSF1, IRS1, PPP2R2A, FGF1, FGF3, COMP, FGF5, CCND3, STK11, CCND2, CCND1, PPP2R1B, FGF9, CREB3L1, AKT2, AKT3, AKT1, TNR, NRTN, MAGI1, PDGFRB, MAP2K1, MAP2K2, TSC1, PRLR, PGF, CCNE2, CCNE1, DDIT4, IFNAR1, EPHA2, ATF4, CSF1R, PDGFB, PDGFA, PIK3R3, LPAR2, LPAR3, PIK3R2, PIK3R1, FOXO3, EFNA5, VTN, BCL2L11, PDGFC, EIF4EBP1, THEM4, FGF22, BDNF, INSR, EFNA1, NR4A1, IL3, EFNA3, EFNA2,…
hsa04934:Cushing syndrome	67	1.93501e-05	SCARB1, CDKN1A, AHR, CCND1, CREB3L1, PDE8B, PDE8A, PRKACB, APC2, USP8, MAP2K1, MAP2K2, WNT5B, WNT5A, WNT9B, AXIN1, WNT9A, AXIN2, NR5A1, PLCB3, PLCB4, ADCY9, CCNE2, CCNE1, ORAI1, ATF4, CAMK2B, KMT2D, FH, KMT2A, TCF7, CAMK2A, ADCY3, CACNA1D, ITPR3, CACNA1C, ADCY1, ADCY7, EGFR, CACNA1H, CRHR1, GNAI2, ADCY5, RAP1B, CACNA1I, MC2R, WNT11, E2F3, WNT1, WNT2, LDLR, WNT3, FZD1, TCF7L2, FZD5, WNT3A, WNT7B, …
hsa04010:MAPK signaling pathway	115	2.11921e-05	CSF1, FGF1, FGF3, FGF5, FGF9, RPS6KA2, AKT2, AKT3, STMN1, AKT1, NRTN, MAP3K8, MAP3K9, MAP3K6, PRKACB, PDGFRB, MAP2K3, MAP2K1, MAP2K2, PRKCB, CACNA2D1, CACNA2D3, CACNA2D2, CACNA2D4, MAPK8IP2, PGF, MAPK8IP1, CACNB1, EPHA2, ATF4, CSF1R, MAX, CACNA1B, PDGFB, PDGFA, CACNA1D, CACNA1C, EFNA5, RASGRP2, CACNA1H, RAP1B, CACNA1I, RRAS, PDGFC, FGF22, GADD45B, GADD45A, BDNF, INSR, NFATC3, BRAF, NFATC1, GADD45…
hsa04218:Cellular senescence	67	2.47999e-05	LIN54, CDKN1A, MRE11, TRAF3IP2, CALML5, SERPINE1, PIK3CD, PIK3CB, ETS1, CCND3, CCND2, CCND1, RASSF5, AKT2, AKT3, CAPN2, AKT1, CAPN1, LIN52, MAP2K3, MAP2K1, MAP2K2, FBXW11, IGFBP3, HLA-B, HUS1, TSC1, SIRT1, TGFBR2, HLA-E, MRAS, CCNE2, CCNE1, VDAC3, VDAC2, VDAC1, SQSTM1, PIK3R3, CACNA1D, PIK3R2, GATA4, ITPR3, PIK3R1, FOXO3, ZFP36L1, RRAS, EIF4EBP1, E2F3, SMAD2, HIPK4, SMAD3, GADD45B, GADD45A, NFATC…
hsa05205:Proteoglycans in cancer	83	3.34623e-05	ITGB1, CDKN1A, ITGB5, ITGB3, PIK3CD, FASLG, PIK3CB, ACTB, ACTG1, SHH, CCND1, CTSL, AKT2, AKT3, AKT1, PRKACB, MAP2K1, MAP2K2, WNT5B, PRKCB, ITGA2, WNT5A, WNT9B, WNT9A, NUDT16L1, ANK1, DCN, VAV2, MRAS, SMO, CTTN, ARHGEF1, ITGA5, PPP1R12B, SOS1, MET, CAMK2B, DDX5, SDC4, SRC, SDC2, CAMK2A, PXN, TWIST2, PIK3R3, PIK3R2, ITPR3, PIK3R1, IQGAP1, THBS1, HOXD10, EGFR, SLC9A1, VTN, WNT11, ERBB3, RRAS, ERBB4,…
hsa05213:Endometrial cancer	31	5.60575e-05	CDKN1A, TCF7, PIK3CD, PIK3R3, PIK3R2, PIK3CB, PIK3R1, FOXO3, EGFR, CCND1, CDH1, AKT2, AKT3, ERBB2, CTNNA1, AKT1, CTNNA3, APC2, TCF7L2, MAP2K1, MAP2K2, GADD45B, GADD45A, AXIN1, BRAF, AXIN2, GADD45G, APC, CTNNB1, KRAS, SOS1
hsa04725:Cholinergic synapse	51	5.88182e-05	CHRM2, CHRM1, PIK3CD, PIK3CB, PIK3CG, GNGT2, AKT2, CREB3L1, AKT3, AKT1, JAK2, PRKACB, MAP2K1, PRKCB, FOS, PLCB3, PLCB4, ADCY9, KCNQ1, KCNQ2, KCNQ4, KCNQ5, ATF4, CAMK2B, CHRNA4, CHRNA7, CAMK2A, CHAT, CACNA1B, PIK3R3, ADCY3, CACNA1D, PIK3R2, ITPR3, CACNA1C, PIK3R1, ADCY1, ADCY7, GNAI2, ADCY5, GNG4, GNG7, KCNJ3, KCNJ4, KCNJ6, KCNJ12, KCNJ18, GNB2, GNB1, BCL2, KRAS
hsa04014:Ras signaling pathway	92	6.59417e-05	FLT1, CSF1, CALML5, FLT4, RASGRF1, PIK3CD, FASLG, PIK3CB, FGF1, ETS1, ETS2, FGF3, FGF5, GNGT2, FGF9, RASSF5, AKT2, AKT3, RAC2, AKT1, PRKACB, PDGFRB, RALBP1, PLA2G4F, MAP2K1, MAP2K2, KSR1, PRKCB, PLA2G4E, PLAAT3, KSR2, PGF, MRAS, RALGAPB, RASA3, JMJD7-PLA2G4B, RASA2, RIN1, RAPGEF5, SOS1, MET, EPHA2, CSF1R, SHC2, RALB, PLA2G1B, PDGFB, PDGFA, PIK3R3, PLA2G3, PIK3R2, PIK3R1, FOXO4, EFNA5, PLA2G6, RAS…
hsa04144:Endocytosis	96	8.77334e-05	SH3GL3, ZFYVE9, WIPF2, ARPC1B, CLTC, SNX12, CLTA, AP2A1, CBLB, WASL, ARRB2, PSD2, KIF5C, KIF5B, PSD4, PSD3, LDLRAP1, GIT1, SH3GL1, SH3GLB1, PSD, USP8, SH3GLB2, IST1, VPS37C, HLA-B, ARAP3, EPS15L1, VPS37B, ARAP1, ARFGAP3, ARFGAP1, EPN1, TGFBR2, ARFGAP2, HLA-E, RNF41, RUFY1, ZFYVE16, BIN1, RAB35, CHMP4C, CHMP3, CHMP4B, CHMP6, RAB7A, TSG101, SRC, VPS4A, ASAP3, NEDD4L, AGAP1, ASAP1, VPS26B, AGAP3, PR…
hsa05225:Hepatocellular carcinoma	69	0.000100129	CDKN1A, SMARCB1, PIK3CD, KEAP1, PIK3CB, ACTB, ACTG1, FRAT1, FRAT2, CCND1, AKT2, DPF1, AKT3, AKT1, APC2, SMARCC1, MAP2K1, MAP2K2, WNT5B, ACTL6B, PRKCB, WNT5A, WNT9B, AXIN1, WNT9A, AXIN2, ARID1B, TGFBR2, SOS1, MET, SHC2, SMARCD3, TCF7, LRP5, PIK3R3, PIK3R2, PIK3R1, EGFR, LRP6, WNT11, TERT, PLCG2, HMOX1, E2F3, WNT1, WNT2, WNT3, FZD1, SMAD2, TCF7L2, SMAD3, GADD45B, FZD5, WNT3A, TXNRD2, GADD45A, TXNRD…
hsa04919:Thyroid hormone signaling pathway	53	0.000107524	THRA, ITGB3, ATP2A3, SLC2A1, PIK3CD, ATP2A1, PIK3CB, MED16, ACTB, ACTG1, MED12, CCND1, SIN3A, AKT2, AKT3, AKT1, SLC16A2, PRKACB, NCOA2, MAP2K1, MAP2K2, PRKCB, DIO1, DIO2, ATP1B3, ATP1B2, KAT2B, PLCB3, PLCB4, TBC1D4, MYH6, NOTCH1, SRC, ATP1A4, PIK3R3, PIK3R2, GATA4, PIK3R1, SLC9A1, RXRB, RXRA, MED30, PLCG2, CREBBP, STAT1, BMP4, PFKL, RHEB, FXYD2, CTNNB1, KRAS, PLCD3, PFKP
hsa04510:Focal adhesion	80	0.000137574	ITGB1, MYLK2, FLT1, ITGB5, LAMC3, ITGB4, FLT4, ITGB3, RASGRF1, PIK3CD, PIK3CB, MYLK3, ACTB, MYLK, ACTG1, COMP, CCND3, CCND2, CCND1, AKT2, AKT3, CAPN2, RAC2, AKT1, TNR, PDGFRB, MAP2K1, VWF, PRKCB, ACTN1, ITGA2, EMP2, ACTN4, PGF, VAV2, MYL5, COL2A1, COL6A2, COL6A1, RAPGEF1, ITGA5, PPP1R12B, SOS1, MET, BIRC2, SHC2, SRC, LAMA1, LAMA3, PXN, PDGFB, PDGFA, PIK3R3, PIK3R2, PIK3R1, THBS1, EGFR, THBS3, RAP…
hsa05217:Basal cell carcinoma	32	0.000142901	CDKN1A, TCF7, GLI1, GLI3, GLI2, SHH, WNT11, WNT1, WNT2, WNT3, FZD1, APC2, TCF7L2, WNT5B, GADD45B, FZD5, GADD45A, WNT3A, PTCH1, WNT7B, WNT5A, FZD9, AXIN1, WNT9B, WNT7A, AXIN2, WNT9A, GADD45G, BMP4, APC, SMO, CTNNB1
hsa04810:Regulation of actin cytoskeleton	88	0.000173025	ITGB1, CHRM2, CYFIP1, MYLK2, CHRM1, ITGB5, ITGB4, ITGB3, ARPC1B, ITGB2, PIK3CD, WASL, PIK3CB, FGF1, MYLK3, ACTB, FGF3, MYLK, ACTG1, FGF5, C8G, FGF9, AKT2, AKT3, BDKRB2, RAC2, PIP4K2A, AKT1, BDKRB1, GIT1, PDGFRB, APC2, MAP2K1, MAP2K2, ACTN1, ITGA2, INSRR, ACTN4, VAV2, MYL5, MRAS, SPATA13, MYH9, ARHGEF4, ARHGEF1, ITGA5, PPP1R12B, PFN1, SOS1, SRC, PXN, PDGFB, PDGFA, PIK3R3, LPAR2, PIK3R2, PIK3R1, IQ…
hsa04611:Platelet activation	53	0.000227123	ITGB1, MYLK2, ITGB3, PIK3CD, PIK3CB, MYLK3, PIK3CG, ACTB, MYLK, ACTG1, AKT2, AKT3, AKT1, PRKACB, PLA2G4F, VWF, SYK, PLA2G4E, GP1BB, ITGA2, PLCB3, PLCB4, ADCY9, JMJD7-PLA2G4B, ORAI1, ARHGEF1, SRC, PIK3R3, ADCY3, PIK3R2, ITPR3, PIK3R1, ADCY1, RASGRP2, PRKCZ, ADCY7, GNAI2, PTGS1, ADCY5, RAP1B, GNA13, P2RY1, PLCG2, LYN, GP5, MAPK13, MAPK11, GP9, COL3A1, P2RX1, TBXAS1, F2RL3, FERMT3
hsa05230:Central carbon metabolism in cancer	34	0.000248203	RET, SLC2A1, PIK3CD, PIK3R3, PIK3R2, PIK3CB, SLC1A5, PIK3R1, HK2, EGFR, HK1, HK3, AKT2, AKT3, ERBB2, AKT1, SLC16A3, PDGFRB, NTRK1, MAP2K1, MAP2K2, NTRK3, IDH2, PGAM2, SIRT6, GCK, PFKL, PKM, KRAS, MET, FGFR3, FGFR2, PFKP, FGFR1
hsa01521:EGFR tyrosine kinase inhibitor resistance	37	0.000306229	SHC2, SRC, PDGFB, PDGFA, PIK3CD, PIK3R3, PIK3R2, PIK3CB, PIK3R1, FOXO3, EGFR, BCL2L11, ERBB3, AKT2, AKT3, ERBB2, PDGFC, PLCG2, EIF4EBP1, AKT1, JAK2, JAK1, PDGFRB, MAP2K1, MAP2K2, PRKCB, BRAF, NRG2, VEGFA, BCL2, NF1, KRAS, GAS6, SOS1, MET, FGFR3, FGFR2
hsa04148:Efferocytosis	63	0.000360134	ATP8A2, ITGB5, ITGB3, PROS1, ATP2A3, SLC2A1, ATP2A1, DUSP16, CX3CL1, CASP7, BSG, UQCRFS1, JAK2, SCARF1, DUSP4, DUSP5, ARG2, DUSP2, CPT1A, MAP2K1, MAP2K2, DNMT3A, ATP11C, ATP11B, ANO7, ATP11A, CPT1C, DUSP8, SIRT1, ANO3, CH25H, ADGRB1, TYRO3, CD47, MFGE8, GAS6, RAB7A, PPARD, CAMK2B, C1QB, LRP1, PTGER2, CAMK2A, PLA2G6, PTGS2, THBS1, RXRA, P2RY2, ALOX5, S1PR1, NR1H2, NFATC3, NFATC2, NR1H3, NFATC1, EP…
hsa04928:Parathyroid hormone synthesis, secretion and action	46	0.000423488	GCM1, CDKN1A, LRP5, ADCY3, ITPR3, ARRB2, ADCY1, PTH1R, ADCY7, EGFR, LRP6, GNAI2, PLD2, ADCY5, GNA13, RXRB, CYP27B1, MMP25, RXRA, CREB3L1, GNA12, PDE4A, TNFSF11, MEF2D, PRKACB, SLC34A3, MEF2A, KL, MAP2K1, PRKCB, PDE4D, SLC34A1, PDE4C, BRAF, FOS, PLCB3, MAFB, PLCB4, MMP13, ADCY9, MMP15, MMP17, BCL2, ARHGEF1, ATF4, FGFR1
hsa04360:Axon guidance	71	0.00048015	EPHB6, ITGB1, SEMA5B, ROBO3, PIK3CD, PIK3CB, RND1, SHH, RGS3, BOC, NCK2, RAC2, NEO1, EPHB3, SEMA6C, EPHA7, EPHA6, WNT5B, TRPC3, UNC5B, WNT5A, UNC5D, RGMA, MYL5, SMO, MET, EPHA3, EPHA2, CAMK2B, SRC, CAMK2A, SEMA3G, PIK3R3, PIK3R2, SEMA3F, PIK3R1, EFNA5, PRKCZ, NTN3, GNAI2, ABLIM1, ABLIM2, RRAS, ABLIM3, SLIT1, PLCG2, PLXNA2, PLXNA1, SLIT3, LRRC4C, PLXNA4, PAK4, NTNG2, SEMA4A, SEMA4B, PTCH1, LIMK1, …
hsa05017:Spinocerebellar ataxia	58	0.000560515	RYR1, ATP2A3, PIK3CD, RORA, ATP2A1, VLDLR, PIK3CB, PSMD7, KAT5, OPA1, AKT2, AKT3, AKT1, CIC, TRPC3, KCND3, PRKCB, WIPI1, WIPI2, ATG13, PSMA6, PLCB3, PLCB4, PPIF, VDAC3, VDAC2, ULK1, VDAC1, RBPJL, PSMD14, BECN2, PIK3R3, PIK3R2, ITPR3, PIK3R1, PSMA7, ATXN3, PSMB7, RELN, ATXN1, PSMB2, PSMB3, PSMB1, NRBF2, SPTBN2, XBP1, ADRM1, GRIN2C, GRIN2B, PUM2, GRIN1, PSMC5, DAB1, GRIN3A, ATG2A, CYCS, ATXN10, ATG…
hsa04917:Prolactin signaling pathway	33	0.000606314	SHC2, GALT, SRC, PIK3CD, PIK3R3, PIK3R2, PIK3CB, PIK3R1, PRL, FOXO3, INS, SOCS3, SOCS1, CCND2, CCND1, AKT2, AKT3, AKT1, TNFSF11, JAK2, MAP2K1, MAP2K2, CISH, STAT1, FOS, PRLR, GCK, ESR2, MAPK13, MAPK11, ELF5, KRAS, SOS1
hsa04150:mTOR signaling pathway	62	0.0006595	PRR5, IRS1, PIK3CD, PIK3CB, FLCN, STK11, DEPTOR, RPS6KA2, AKT2, AKT3, SESN2, AKT1, ATP6V1E1, MAP2K1, MAP2K2, WNT5B, PRKCB, WNT5A, WNT9B, TSC1, WNT9A, CLIP1, RRAGC, DDIT4, TBC1D7, AKT1S1, ULK1, SOS1, TELO2, ATP6V1B1, MAPKAP1, LRP5, PIK3R3, PRR5L, PIK3R2, PIK3R1, WDR24, INS, LRP6, WNT11, EIF4EBP1, ATP6V1H, RICTOR, WNT1, FNIP1, WNT2, WNT3, FZD1, WDR59, FZD5, WNT3A, WNT7B, INSR, FZD9, WNT7A, BRAF, CA…
hsa04930:Type II diabetes mellitus	24	0.000759412	KCNJ11, ABCC8, IRS1, PRKCE, INSR, PRKCD, CACNA1B, PIK3CD, PIK3R3, CACNA1D, PIK3R2, CACNA1C, PIK3CB, PIK3R1, MAFA, PRKCZ, GCK, HK2, INS, HK1, SOCS3, HK3, PKM, SOCS1
hsa05210:Colorectal cancer	38	0.000987557	CDKN1A, RALB, TCF7, PIK3CD, PIK3R3, PIK3R2, PIK3CB, PIK3R1, EGFR, BBC3, BCL2L11, CCND1, AKT2, AKT3, RAC2, AKT1, RALGDS, SMAD2, APC2, TCF7L2, MAP2K1, MAP2K2, SMAD3, GADD45B, GADD45A, AXIN1, BRAF, FOS, AXIN2, TGFBR2, GADD45G, APC, MSH2, BCL2, CTNNB1, CYCS, KRAS, SOS1
hsa04925:Aldosterone synthesis and secretion	42	0.00106206	ATF1, CAMK2B, SCARB1, DAGLA, CALML5, KCNK9, CAMK2A, ATP1A4, ADCY3, CACNA1D, ITPR3, CACNA1C, ADCY1, ADCY7, CACNA1H, ADCY5, CACNA1I, MC2R, CREB3L1, LDLR, PRKACB, PRKCB, PRKCE, PDE2A, ATP2B4, ATP1B3, ATP2B2, ATP1B2, ATP2B1, POMC, NR4A1, PLCB3, PLCB4, ADCY9, CYP11B2, ORAI1, PRKD1, DAGLB, CALM1, CALM2, KCNK3, ATF4
hsa05231:Choline metabolism in cancer	42	0.00106206	DGKG, SLC44A5, SLC22A4, SLC22A3, SLC44A4, SLC22A1, PDGFB, PDGFA, PIK3CD, PIK3R3, PIK3R2, PIK3CB, PIK3R1, EGFR, PLD2, AKT2, AKT3, PDGFC, RAC2, EIF4EBP1, AKT1, PIP5K1C, RALGDS, WASF2, WASF3, PDGFRB, PLA2G4F, MAP2K1, MAP2K2, CHKA, PRKCB, PLA2G4E, TSC1, FOS, DGKZ, RHEB, DGKQ, JMJD7-PLA2G4B, KRAS, PLPP3, SOS1, PLPP2
hsa05218:Melanoma	33	0.00109947	CDKN1A, PDGFB, PDGFA, PIK3CD, PIK3R3, PIK3R2, PIK3CB, PIK3R1, FGF1, FGF3, EGFR, FGF5, FGF9, CCND1, CDH1, AKT2, AKT3, PDGFC, AKT1, E2F3, FGF22, PDGFRB, MAP2K1, MAP2K2, GADD45B, GADD45A, BRAF, MITF, GADD45G, FGF18, KRAS, MET, FGFR1
hsa05223:Non-small cell lung cancer	33	0.00109947	RET, CDKN1A, PIK3CD, PIK3R3, PIK3R2, PIK3CB, PIK3R1, FOXO3, EGFR, RXRB, RXRA, CCND1, KIF5C, RASSF5, AKT2, KIF5B, AKT3, ERBB2, PLCG2, AKT1, E2F3, JAK3, MAP2K1, MAP2K2, GADD45B, PRKCB, GADD45A, BRAF, GADD45G, EML4, KRAS, SOS1, MET
hsa04929:GnRH secretion	30	0.00127741	HCN3, PIK3CD, PIK3R3, CACNA1D, PIK3R2, ITPR3, CACNA1C, ARRB2, PIK3CB, PIK3R1, CACNA1H, CACNA1I, AKT2, GPER1, AKT3, AKT1, KCNN3, KCNJ3, MAP2K1, KCNJ6, GABBR1, MAP2K2, KCNJ11, PRKCB, KCNJ9, ESR2, KISS1, PLCB3, PLCB4, KRAS
hsa04921:Oxytocin signaling pathway	60	0.00143686	RYR1, RYR2, MYLK2, CDKN1A, CALML5, PRKAG2, MYL6B, MYLK3, PIK3CG, ACTB, MYLK, ACTG1, EEF2K, CCND1, PRKACB, PLA2G4F, MAP2K1, MAP2K2, PRKCB, PLA2G4E, CACNA2D1, CACNA2D3, CACNA2D2, CACNA2D4, FOS, CACNB1, PLCB3, PLCB4, ADCY9, JMJD7-PLA2G4B, PPP1R12B, CAMK2B, SRC, CAMK2A, ADCY3, CACNA1D, ITPR3, CACNA1C, ADCY1, PTGS2, ADCY7, EGFR, CAMKK2, GNAI2, ADCY5, CACNG6, CACNG4, KCNJ3, KCNJ4, KCNJ6, KCNJ9, KCNJ12,…
hsa05010:Alzheimer disease	131	0.00164604	CHRM1, CALML5, CSF1, IRS1, NDUFC2-KCTD14, COX6A2, FRAT1, TUBB6, PSMD7, FRAT2, TUBB3, KIF5C, AKT2, KIF5B, AKT3, CAPN2, AKT1, CAPN1, SLC39A1, MAP2K1, MAP2K2, WNT5B, CSNK2A1, CSNK2A3, WNT5A, CSNK1E, COX6B2, ATG13, DKK1, DKK2, PPIF, VDAC3, VDAC2, ULK1, VDAC1, ATF4, PSMD14, CHRNA7, PSEN2, PIK3R3, LPL, CACNA1D, ITPR3, PIK3R2, CACNA1C, PIK3R1, KLC2, NRBF2, FADD, WNT1, NDUFV2, WNT2, WNT3, FZD1, XBP1, FZD…
hsa04071:Sphingolipid signaling pathway	49	0.0016632	TRADD, PIK3CD, PPP2R2A, PIK3CB, PPP2R1B, SPTLC2, PPP2R5E, AKT2, AKT3, BDKRB2, RAC2, AKT1, CTSD, ABCC1, MAP2K1, CERS6, MAP2K2, PRKCB, PRKCE, PPP2R5B, PPP2R5A, PPP2R5C, PLCB3, PLCB4, CERS1, CERS2, NSMAF, PIK3R3, PIK3R2, SGMS2, PIK3R1, PRKCZ, GNAI2, PLD2, GNA13, GNA12, S1PR1, S1PR3, S1PR5, S1PR4, PPP2R3B, PPP2R3A, MAPK13, ACER2, MAPK11, PPP2R2C, BCL2, KRAS, DEGS2
hsa05215:Prostate cancer	41	0.00168643	CDKN1A, HSP90AB1, TCF7, PDGFB, TMPRSS2, PDGFA, PIK3CD, PIK3R3, PIK3R2, PIK3CB, PIK3R1, EGFR, INS, CCND1, AKT2, CREB3L1, AKT3, ERBB2, PDGFC, AKT1, E2F3, PDGFRB, TCF7L2, MAP2K1, CREBBP, MAP2K2, SRD5A2, INSRR, BRAF, ETV5, ZEB1, CCNE2, CCNE1, CDK2, BCL2, CTNNB1, KRAS, SOS1, FGFR2, ATF4, FGFR1
hsa04915:Estrogen signaling pathway	54	0.00190674	HSP90AB1, CALML5, PIK3CD, PIK3CB, KRT28, GPER1, AKT2, CREB3L1, AKT3, AKT1, PRKACB, CTSD, NCOA2, MAP2K1, MAP2K2, PRKCD, KRT35, FOS, PLCB3, PLCB4, ADCY9, KRT38, RARA, PGR, FKBP4, SOS1, ATF4, FKBP5, SHC2, SRC, PIK3R3, ADCY3, PIK3R2, ITPR3, PIK3R1, ADCY1, ADCY7, EGFR, GNAI2, ADCY5, KCNJ3, KCNJ6, GABBR1, KCNJ9, ESR2, POMC, KRT19, KRT18, KRT16, KRT15, BCL2, KRAS, CALM1, CALM2
hsa04261:Adrenergic signaling in cardiomyocytes	59	0.00248538	RYR2, CALML5, ATP2A3, PPP2R2A, ATP2A1, PIK3CG, PPP2R1B, PPP2R5E, AKT2, CREB3L1, AKT3, AKT1, PRKACB, TPM4, CACNA2D1, TPM1, PPP2R5B, CACNA2D3, PPP2R5A, CACNA2D2, ATP1B3, CACNA2D4, PPP2R5C, ATP1B2, CACNB1, PLCB3, PLCB4, ADCY9, KCNQ1, MYH6, RAPGEF3, RAPGEF4, ATF4, CAMK2B, POPDC3, CAMK2A, ATP1A4, ADCY3, CACNA1D, CACNA1C, ADCY1, ADCY7, SLC9A1, GNAI2, ADCY5, CACNG6, CACNG4, ATP2B4, PPP2R3B, ATP2B2, PPP2…
hsa04520:Adherens junction	39	0.00263971	SRC, TCF7, WASL, IQGAP1, PTPRF, EGFR, ACTB, ACTG1, RAP1B, CDH5, PDCD10, CDH1, ERBB2, CTNNA1, RAC2, MYL10, CTNNA3, WASF2, WASF3, PTPN1, TCF7L2, CREBBP, SMAD3, CSNK2A1, SMURF1, HEG1, ACTN1, CSNK2A3, INSR, ACTN4, BAIAP2, TGFBR2, TJP1, MYL5, CTNNB1, MET, SSX2IP, FGFR1, NECTIN1
hsa04022:cGMP-PKG signaling pathway	63	0.00267666	MYLK2, CALML5, IRS1, ATP2A3, ATP2A1, MYLK3, PIK3CG, MYLK, NPPB, AKT2, CREB3L1, AKT3, BDKRB2, AKT1, GTF2I, MEF2A, MAP2K1, MEF2B, MAP2K2, PRKCE, ATP1B3, ATP1B2, ADRA2C, ADRA2B, PLCB3, PLCB4, ADCY9, KCNMA1, PPIF, VDAC3, VDAC2, VDAC1, MYH6, ATF4, SRF, ATP1A4, ADCY3, CACNA1D, GATA4, ITPR3, CACNA1C, ADCY1, ADCY7, INS, GNAI2, ADCY5, GNA13, GNA12, MEF2D, INSR, PDE2A, NFATC3, ATP2B4, NFATC2, NFATC1, ATP2B…
hsa04371:Apelin signaling pathway	54	0.00275139	RYR1, RYR2, MYLK2, CALML5, SERPINE1, PRKAG2, MYLK3, PIK3CG, MYLK, MAP1LC3B, MAP1LC3A, GNGT2, CCND1, CDH1, AKT2, AKT3, AKT1, NOS1, PRKACB, MEF2A, MAP2K1, MEF2B, MAP2K2, PRKCE, PLCB3, MRAS, PLCB4, ADCY9, PLIN1, BECN2, ADCY3, ITPR3, ADCY1, ADCY7, SLC9A1, GNAI2, ADCY5, GNA13, RRAS, GNG4, GNG7, PPARGC1A, MEF2D, SMAD2, JAG1, SMAD3, NOS2, KLF2, APLN, GNB2, GNB1, KRAS, CALM1, CALM2
hsa04024:cAMP signaling pathway	81	0.0029153	GLP1R, CHRM2, RYR2, VIPR2, CHRM1, CALML5, ATP2A3, PIK3CD, ATP2A1, PIK3CB, GLI1, GLI3, AKT2, CREB3L1, AKT3, RAC2, PDE4A, AKT1, SOX9, AMH, PRKACB, ABCC4, MAP2K1, MAP2K2, EDN2, EDN3, PDE4D, PDE4C, ARAP3, ATP1B3, FOS, ATP1B2, SSTR5, VAV2, ADCY9, ADORA2A, FSHR, ORAI1, ACOX3, RAPGEF3, RAPGEF4, CAMK2B, POPDC3, PTGER2, CAMK2A, ATP1A4, PIK3R3, ADCY3, CACNA1D, PIK3R2, CACNA1C, PIK3R1, ADCY1, ADCY7, CRHR1, …
hsa04330:Notch signaling pathway	28	0.00371324	RBPJL, NUMBL, NOTCH1, CTBP2, PSEN2, DTX1, NRARP, DTX2, RFNG, DLL3, DLL4, LFNG, ATXN1, HEY1, HES1, HES5, JAG2, TLE4, TLE3, CREBBP, TLE1, JAG1, DTX3L, NCOR2, KAT2B, ITCH, NUMB, MAML3
hsa04916:Melanogenesis	41	0.0040247	CAMK2B, CALML5, TCF7, CAMK2A, ASIP, ADCY3, ADCY1, ADCY7, GNAI2, ADCY5, WNT11, CREB3L1, WNT1, WNT2, PRKACB, WNT3, FZD1, TCF7L2, MAP2K1, CREBBP, MAP2K2, WNT5B, FZD5, PRKCB, WNT3A, WNT7B, WNT5A, FZD9, WNT9B, WNT7A, MITF, WNT9A, POMC, PLCB3, KITLG, PLCB4, ADCY9, CTNNB1, KRAS, CALM1, CALM2
hsa04750:Inflammatory mediator regulation of TRP channels	40	0.00405737	CAMK2B, CALML5, SRC, PTGER2, CAMK2A, ADCY3, PIK3CD, PIK3R3, PIK3R2, ITPR3, ADCY1, PIK3CB, PIK3R1, PLA2G6, ADCY7, ADCY5, HRH1, P2RY2, PLCG2, BDKRB2, BDKRB1, ASIC3, PRKACB, MAP2K3, NTRK1, PLA2G4F, PRKCB, PLA2G4E, PRKCE, PRKCD, MAPK13, MAPK11, PLCB3, PLCB4, ADCY9, TRPV4, JMJD7-PLA2G4B, F2RL1, CALM1, CALM2
hsa04211:Longevity regulating pathway	37	0.00411529	IRS1, EHMT2, EHMT1, PRKAG2, ADCY3, PIK3CD, PIK3R3, PIK3R2, ADCY1, PIK3CB, PIK3R1, FOXO3, ADCY7, CAMKK2, INS, ADCY5, STK11, SESN3, AKT2, CREB3L1, AKT3, SESN2, EIF4EBP1, AKT1, PPARGC1A, PRKACB, KL, INSR, TSC1, ATG13, SIRT1, ADCY9, RHEB, AKT1S1, KRAS, ULK1, ATF4
hsa05022:Pathways of neurodegeneration - multiple diseases	155	0.0050658	CHRM1, CALML5, CSF1, NDUFC2-KCTD14, COX6A2, FRAT1, TUBB6, PSMD7, FRAT2, TUBB3, KIF5C, KIF5B, CAPN2, CAPN1, MAP2K3, MAP2K1, MAP2K2, WNT5B, CSNK2A1, PRKCB, CSNK2A3, WNT5A, CSNK1E, COX6B2, ATG13, DKK1, DKK2, PPIF, VDAC3, VDAC2, ULK1, VDAC1, UBA52, SQSTM1, STX1A, ATF4, PSMD14, CHRNA7, CACNA1B, PSEN2, CACNA1D, ITPR3, CACNA1C, UBE2J2, C9ORF72, ATXN3, KLC2, ATXN1, UBB, NRBF2, FADD, WNT1, NDUFV2, WNT2, W…
hsa05032:Morphine addiction	37	0.00628752	GABRB3, CACNA1B, ADCY3, ARRB2, ADCY1, ADCY7, GNAI2, ADCY5, GRK2, GNGT2, GRK5, GNG4, GRK4, GNG7, GRK6, PDE4A, PDE8B, PDE8A, PRKACB, KCNJ3, KCNJ6, GABBR1, SLC32A1, PRKCB, KCNJ9, GABRA5, PDE4D, PDE2A, PDE4C, GABRG3, GABRG2, PDE10A, ADCY9, GNB2, GNB1, PDE3A, PDE7A
hsa05221:Acute myeloid leukemia	29	0.00634158	CEBPA, CSF1R, SPI1, CEBPE, TCF7, PIK3CD, PIK3R3, PIK3R2, PIK3CB, PIK3R1, CCND1, AKT2, AKT3, PIM1, EIF4EBP1, AKT1, TCF7L2, MAP2K1, MAP2K2, JUP, ZBTB16, BRAF, DUSP6, PER2, IL3, RARA, KRAS, SOS1, PPARD
hsa04370:VEGF signaling pathway	26	0.0078206	SHC2, SRC, PXN, PIK3CD, HSPB1, PIK3R3, PIK3R2, PIK3CB, PIK3R1, PTGS2, AKT2, AKT3, PLCG2, RAC2, AKT1, PLA2G4F, MAP2K1, MAP2K2, PRKCB, PLA2G4E, NFATC2, MAPK13, VEGFA, MAPK11, JMJD7-PLA2G4B, KRAS
hsa04210:Apoptosis	51	0.00811892	HRK, TRADD, PRF1, PIK3CD, FASLG, PIK3CB, CTSV, ACTB, ACTG1, BBC3, TP53AIP1, CASP7, CTSO, TUBA1A, CTSL, AKT2, AKT3, CAPN2, AKT1, CTSH, CTSF, CAPN1, CTSD, CTSB, MAP2K1, PARP4, ENDOG, MAP2K2, FOS, BIRC2, ATF4, PIK3R3, CSF2RB, PIK3R2, ITPR3, PIK3R1, BCL2L11, TUBA3C, LMNA, FADD, NTRK1, GADD45B, GADD45A, DAB2IP, EIF2AK3, GADD45G, IL3, BCL2, CYCS, KRAS, TUBA8
hsa04350:TGF-beta signaling pathway	42	0.00852223	NRROS, AMHR2, ZFYVE9, CUL1, LRRC32, THBS1, THSD4, PPP2R1B, SIN3A, AMH, NEO1, SKIL, SKP1, TGIF1, SMAD2, LEFTY1, CREBBP, SMAD3, SMURF1, INHBB, EMP3, RGMB, GDF6, SMAD6, GDF5, BMP7, ACVR2B, BMP6, ACVR2A, DCN, RGMA, TGFBR2, SMAD7, BMP4, SKI, GREM2, ZFYVE16, TFDP1, TFR2, ID4, ID3, NODAL
hsa04979:Cholesterol metabolism	23	0.00956823	STARD3, LRPAP1, SCARB1, MYLIP, LRP1, OSBPL5, LPL, PCSK9, LCAT, APOA4, NCEH1, LIPC, VAPA, SOAT1, ANGPTL8, VDAC3, TSPO, VDAC2, VDAC1, ANGPTL4, LDLRAP1, LDLR, PLTP
hsa04710:Circadian rhythm	17	0.00983855	FBXW11, BHLHE41, CUL1, RORC, PRKAG2, CSNK1D, RORA, NR1D2, NR1D1, CSNK1E, PER2, PER1, DBP, NFIL3, BHLHE40, FBXL3, SKP1
hsa05214:Glioma	31	0.0100317	CAMK2B, CDKN1A, SHC2, CALML5, CAMK2A, PDGFB, PDGFA, PIK3CD, PIK3R3, PIK3R2, PIK3CB, PIK3R1, EGFR, CCND1, AKT2, AKT3, PLCG2, AKT1, E2F3, PDGFRB, MAP2K1, MAP2K2, GADD45B, PRKCB, GADD45A, BRAF, GADD45G, KRAS, CALM1, SOS1, CALM2
hsa04068:FoxO signaling pathway	49	0.0100376	CDKN1A, IRS1, SETD7, PIK3CD, PRKAG2, FASLG, PIK3CB, STK11, CCND2, CCND1, AKT2, AKT3, AKT1, HOMER3, MAP2K1, MAP2K2, CSNK1E, SIRT1, TGFBR2, SGK3, SOS1, FOXO6, PIK3R3, PIK3R2, PIK3R1, FOXO4, FOXO3, EGFR, INS, BCL2L11, S1PR1, S1PR4, CDKN2D, PLK3, CREBBP, SMAD3, GADD45B, GADD45A, INSR, PLK1, BRAF, FBXO32, KLF2, GADD45G, MAPK13, MAPK11, BCL6, CDK2, KRAS
hsa04950:Maturity onset diabetes of the young	14	0.0105911	ONECUT1, HNF4G, PAX4, PAX6, BHLHA15, MAFA, GCK, INS, HHEX, NR5A2, HNF4A, HES1, MNX1, NKX2-2
hsa04666:Fc gamma R-mediated phagocytosis	38	0.0110696	ARPC1B, ASAP3, PIK3CD, PIK3R3, PIK3R2, ASAP1, PIK3CB, PIK3R1, PLA2G6, ACTR3B, PLD2, AKT2, AKT3, PLCG2, RAC2, AKT1, PIP5K1C, WASF2, WASF3, LYN, MARCKSL1, PLA2G4F, MAP2K1, GSN, SYK, MYO10, PRKCB, PLA2G4E, PRKCE, PRKCD, LIMK1, VAV2, MARCKS, BIN1, JMJD7-PLA2G4B, PLPP3, PLPP2, LAT
hsa04728:Dopaminergic synapse	49	0.011722	CALML5, PPP2R2A, ARRB2, COMT, SLC6A3, GNGT2, PPP2R1B, PPP2R5E, KIF5C, AKT2, KIF5B, CREB3L1, AKT3, AKT1, PRKACB, SLC18A2, PRKCB, PPP2R5B, PPP2R5A, PPP2R5C, FOS, PLCB3, PLCB4, ATF4, CAMK2B, DDC, CAMK2A, CACNA1B, CACNA1D, ITPR3, CACNA1C, GNAI2, ADCY5, GNG4, GNG7, KCNJ3, KCNJ6, KCNJ9, PPP2R3B, PPP2R3A, GRIN2B, MAPK13, MAPK11, GNAL, PPP2R2C, GNB2, GNB1, CALM1, CALM2
hsa00532:Glycosaminoglycan biosynthesis - chondroitin sulfate / dermatan sulfate	12	0.0120504	CSGALNACT1, CHST7, CHSY1, B3GAT3, CHST12, UST, CSGALNACT2, CHST15, B3GALT6, CHST13, B4GALT7, CHST3
hsa04145:Phagosome	55	0.0130829	ITGB1, SCARB1, ITGB5, ITGB3, ITGB2, TCIRG1, ACTB, ACTG1, COMP, MRC2, TUBB6, TUBA1A, LAMP1, TUBB3, CTSL, SEC61G, LAMP2, SEC61B, NOS1, ATP6V1E1, MBL2, ATP6V0B, ATP6V0E1, ITGA2, SFTPD, HLA-B, CYBA, HLA-E, DYNC1LI2, TUBB2A, ITGA5, PLA2R1, ATP6V0D1, SEC22B, ATP6V1B1, RAB7A, VAMP3, COLEC12, COLEC11, C1R, STX18, THBS1, THBS3, C3, TUBA3C, ATP6V1H, ATP6V0A4, ATP6V0E2, RILP, ATP6V0A1, TUBB4B, TUBB4A, HLA-D…
hsa04935:Growth hormone synthesis, secretion and action	45	0.0131217	SHC2, IRS1, ADCY3, PIK3CD, PIK3R3, CACNA1D, PIK3R2, ITPR3, CACNA1C, ADCY1, PIK3CB, PIK3R1, ADCY7, GNAI2, ADCY5, GHRHR, SOCS3, SOCS1, AKT2, CREB3L1, AKT3, PLCG2, AKT1, JAK2, JUNB, PRKACB, MAP2K3, MAP2K1, CREBBP, MAP2K2, PRKCB, STAT1, IGFBP3, FOS, MAPK13, SSTR5, MAPK11, PLCB3, PLCB4, ADCY9, KRAS, IGFALS, SOS1, BCAR1, ATF4
hsa04140:Autophagy - animal	59	0.0131812	IRS1, MTMR14, PIK3CD, PIK3CB, HMGB1, WDR45, STK11, MAP1LC3B, DEPTOR, MAP1LC3A, LAMP1, CTSL, AKT2, AKT3, LAMP2, AKT1, PRKACB, CTSD, SNAP29, CTSB, SH3GLB1, MAP2K1, MAP2K2, DAPK1, PRKCD, DAPK3, ATG9A, WIPI1, TSC1, WIPI2, ATG13, PRAP1, MRAS, RRAGC, GORASP2, DDIT4, AKT1S1, ULK1, UBA52, SQSTM1, RAB7A, WDR45B, BECN2, PIK3R3, PIK3R2, PIK3R1, TANK, C9ORF72, CAMKK2, INS, UBB, RRAS, NRBF2, EIF2AK3, RHEB, BC…
hsa01522:Endocrine resistance	38	0.0132488	CDKN1A, SHC2, NOTCH1, SRC, ADCY3, PIK3CD, PIK3R3, PIK3R2, ADCY1, PIK3CB, PIK3R1, ADCY7, EGFR, ADCY5, DLL3, DLL4, CCND1, AKT2, GPER1, AKT3, ERBB2, AKT1, E2F3, PRKACB, JAG2, MAP2K1, MAP2K2, JAG1, BRAF, FOS, ESR2, MAPK13, MAPK11, ADCY9, CARM1, BCL2, KRAS, SOS1
hsa04977:Vitamin digestion and absorption	13	0.0139031	SCARB1, ABCC1, SLC46A1, SLC23A1, APOA4, PLB1, LMBRD1, BTD, TCN2, RBP2, MMACHC, SLC19A1, PNLIP
hsa04152:AMPK signaling pathway	45	0.0153403	PFKFB4, PFKFB3, IRS1, PRKAG2, PIK3CD, PIK3R3, PPP2R2A, PIK3R2, PIK3CB, PIK3R1, FOXO3, CAMKK2, INS, STK11, EEF2K, PPP2R1B, CCND1, PPP2R5E, AKT2, HNF4A, CREB3L1, AKT3, EIF4EBP1, AKT1, PPARGC1A, SREBF1, CPT1A, INSR, PPP2R5B, PPP2R5A, PPP2R3B, TSC1, PPP2R3A, PPP2R5C, CPT1C, SIRT1, RAB10, PFKL, PPP2R2C, RHEB, FASN, AKT1S1, ULK1, FBP1, PFKP
hsa04973:Carbohydrate digestion and absorption	21	0.0155883	PRKCB, ATP1A4, PIK3CD, PIK3R3, ATP1B3, CACNA1D, PIK3R2, ATP1B2, PIK3CB, PIK3R1, SLC2A5, HK2, HK1, HK3, PLCB3, PLCB4, FXYD2, AKT2, AKT3, AKT1, TAS1R3
hsa04664:Fc epsilon RI signaling pathway	28	0.0157135	PIK3CD, PIK3R3, PIK3R2, PIK3CB, PIK3R1, AKT2, ALOX5, AKT3, PLCG2, RAC2, AKT1, LYN, MAP2K3, PLA2G4F, MAP2K1, MAP2K2, SYK, PLA2G4E, IL13, MAPK13, VAV2, MAPK11, IL3, JMJD7-PLA2G4B, ALOX5AP, KRAS, SOS1, LAT
hsa05110:Vibrio cholerae infection	22	0.015801	SLC12A2, ATP6V0B, ATP6V0E1, ADCY3, TCIRG1, ACTB, ACTG1, TJP1, ADCY9, KCNQ1, SEC61G, PLCG2, ATP6V1H, ATP6V0A4, SEC61B, ATP6V1E1, ATP6V0E2, ATP6V0D1, PRKACB, TJP2, ATP6V1B1, ATP6V0A1
hsa04713:Circadian entrainment	37	0.0191502	CAMK2B, RYR1, RYR2, CALML5, CAMK2A, ADCY3, CACNA1D, ITPR3, CACNA1C, ADCY1, ADCY7, CACNA1H, GNAI2, ADCY5, CACNA1I, GNGT2, GNG4, GNG7, NOS1, PRKACB, KCNJ3, KCNJ6, PRKCB, KCNJ9, FOS, GRIN2C, GRIN2B, GRIN1, PER2, PER1, PLCB3, PLCB4, ADCY9, GNB2, GNB1, CALM1, CALM2
hsa04070:Phosphatidylinositol signaling system	37	0.0191502	IPPK, DGKG, PI4K2B, CALML5, MTMR14, PIK3CD, PIK3R3, PIK3R2, ITPR3, PIK3CB, PIK3R1, PIK3C2A, MTMR6, PIK3C2B, INPP5B, INPP5A, IMPA2, INPP5E, PLCG2, PIP4K2A, PIP5K1C, IP6K1, IP6K3, PRKCB, ITPK1, SYNJ2, DGKZ, ITPKB, ITPKC, PLCB3, PLCB4, DGKQ, ITPKA, PLCD3, CALM1, CALM2, PI4K2A
hsa05211:Renal cell carcinoma	28	0.0193113	CDKN1A, FH, PRCC, PDGFB, SLC2A1, PIK3CD, PIK3R3, PIK3R2, PIK3CB, PIK3R1, ETS1, RAP1B, FLCN, AKT2, AKT3, AKT1, PAK4, EGLN3, MAP2K1, CREBBP, EGLN2, MAP2K2, BRAF, VEGFA, RAPGEF1, KRAS, SOS1, MET
hsa00310:Lysine degradation	26	0.0197929	KMT2E, KMT2D, COLGALT2, KMT2A, EHMT2, PRDM6, SETD7, DOT1L, EHMT1, PRDM2, DHTKD1, NSD3, MECOM, ALDH1B1, PRDM16, SMYD2, KMT5B, SMYD3, HADH, COLGALT1, PHYKPL, SETD1B, PIPOX, SETMAR, DLD, EZH1
hsa04625:C-type lectin receptor signaling pathway	39	0.021328	CALML5, SRC, PIK3CD, PIK3R3, CBLB, PIK3R2, ITPR3, LSP1, PIK3CB, PIK3R1, PTGS2, RRAS, AKT2, AKT3, PLCG2, AKT1, IKBKE, PLK3, EGR2, EGR3, SYK, KSR1, STAT1, PRKCD, CARD9, NFATC3, NFATC2, NFATC1, MAPK13, NFATC4, CYLD, MAPK11, MRAS, IL23A, KRAS, CLEC4E, CALM1, CALM2, IRF9
hsa05166:Human T-cell leukemia virus 1 infection	75	0.021914	CDKN1A, CRTC3, SPI1, CRTC1, TRRAP, ITGB2, SLC2A1, PIK3CD, PIK3CB, CD3E, ETS1, ETS2, POLB, CDC20, CCND3, ZFP36, CDC23, CCND2, KAT5, CCND1, AKT2, CREB3L1, AKT3, TSPO, AKT1, JAK3, PRKACB, JAK1, IL15RA, MAP2K1, MAP2K2, MSX2, HLA-B, FOS, TGFBR2, HLA-E, KAT2B, ADCY9, CCNE2, CCNE1, VDAC3, VDAC2, VDAC1, ANAPC1, MAD1L1, ATF4, VAC14, SRF, PIK3R3, ADCY3, PIK3R2, PIK3R1, ADCY1, ADCY7, ADCY5, TERT, E2F3, SMAD…
hsa05212:Pancreatic cancer	30	0.0226197	CDKN1A, RALB, PIK3CD, PIK3R3, PIK3R2, PIK3CB, PIK3R1, EGFR, PLD2, CCND1, AKT2, AKT3, ERBB2, RAC2, AKT1, E2F3, RALGDS, JAK1, SMAD2, MAP2K1, RALBP1, SMAD3, GADD45B, GADD45A, STAT1, BRAF, TGFBR2, GADD45G, VEGFA, KRAS
hsa04910:Insulin signaling pathway	49	0.0239851	PYGB, CALML5, IRS1, PIK3CD, PRKAG2, CBLB, PIK3CB, PYGL, HK2, PTPRF, HK1, HK3, AKT2, AKT3, AKT1, PRKACB, SREBF1, MAP2K1, MAP2K2, EXOC7, TSC1, PRKAR1B, PRKAR1A, RAPGEF1, SOS1, FBP1, SHC2, PIK3R3, PIK3R2, PIK3R1, PRKCZ, INS, SOCS3, INPP5A, SOCS1, PHKG1, MKNK2, EIF4EBP1, PPARGC1A, SH2B2, PTPN1, INSR, BRAF, GCK, RHEB, FASN, KRAS, CALM1, CALM2
hsa04960:Aldosterone-regulated sodium reabsorption	17	0.0246146	PRKCB, IRS1, INSR, ATP1A4, PIK3CD, PIK3R3, NEDD4L, ATP1B3, PIK3R2, ATP1B2, PIK3CB, PIK3R1, INS, HSD11B2, SCNN1B, FXYD2, KRAS
hsa05216:Thyroid cancer	17	0.0246146	NTRK1, RET, TCF7L2, CDKN1A, MAP2K1, MAP2K2, GADD45B, GADD45A, TCF7, BRAF, GADD45G, RXRB, RXRA, CCND1, CDH1, CTNNB1, KRAS
hsa04213:Longevity regulating pathway - multiple species	25	0.0246828	CLPB, IRS1, PRKAG2, ADCY3, PIK3CD, PIK3R3, PIK3R2, ADCY1, PIK3CB, PIK3R1, FOXO3, ADCY7, INS, ADCY5, AKT2, AKT3, AKT1, EIF4EBP2, PRKACB, INSR, SIRT1, SOD1, ADCY9, AKT1S1, KRAS
hsa04923:Regulation of lipolysis in adipocytes	24	0.0249849	IRS1, INSR, AQP7, ADCY3, PIK3CD, PIK3R3, PLAAT3, PIK3R2, ADCY1, PIK3CB, PIK3R1, PTGS2, ADCY7, INS, PTGS1, ADCY5, GNAI2, ADCY9, AKT2, AKT3, AKT1, PLIN1, PRKACB, MGLL
hsa04724:Glutamatergic synapse	42	0.026315	GRIK3, GRIK4, ADCY3, CACNA1D, ITPR3, CACNA1C, GRIK2, ADCY1, SLC1A7, ADCY7, GNAI2, PLD2, ADCY5, GRM3, GRK2, GRM4, GNGT2, GNG4, GRM6, GNG7, SLC17A7, DLGAP1, HOMER3, GLUL, SLC38A2, PRKACB, KCNJ3, PLA2G4F, PRKCB, PLA2G4E, GRIN2C, GRIN2B, GRIN1, PLCB3, PLCB4, GRIN3A, ADCY9, DLG4, GNB2, JMJD7-PLA2G4B, GNB1, SHANK2
hsa01100:Metabolic pathways	451	0.0270401	PNMT, PI4K2B, UXS1, EHMT2, EHMT1, ABAT, ENO3, NDST2, NDST1, LIPC, NAMPT, PIP4K2A, MMUT, GAMT, ABHD14A-ACY1, ACOT8, SETMAR, UPB1, SULT2B1, MTAP, ADCY9, MTHFD1, ACOT1, CYP2E1, ADPRM, HPD, ALG10B, PI4K2A, LIPT1, RPN1, PLA2G3, PLA2G6, MTMR6, HSD11B2, HLCS, AFMID, PRDM16, LDHD, PLCG2, ST3GAL4, HMOX1, ST3GAL6, PIP5K1C, ST3GAL1, ST3GAL2, B3GALNT2, B3GALNT1, CHKA, PMM1, CYP4F2, SETD1B, MCAT, UCK2, FASN, …
hsa04066:HIF-1 signaling pathway	40	0.0280617	CAMK2B, CDKN1A, FLT1, PFKFB3, CAMK2A, SERPINE1, SLC2A1, PIK3CD, PIK3R3, PIK3R2, PIK3CB, PIK3R1, ENO3, HK2, EGFR, HK1, INS, HK3, AKT2, AKT3, ERBB2, MKNK2, PLCG2, EIF4EBP1, AKT1, HMOX1, ANGPT4, EGLN3, MAP2K1, CREBBP, EGLN2, MAP2K2, NOS2, PRKCB, INSR, VEGFA, PFKL, BCL2, LTBR, PFKP
hsa04927:Cortisol synthesis and secretion	26	0.0296373	SCARB1, ADCY3, CACNA1D, ITPR3, CACNA1C, ADCY1, ADCY7, CACNA1H, ADCY5, CACNA1I, MC2R, CREB3L1, PDE8B, PDE8A, LDLR, PRKACB, POMC, NR5A1, NR4A1, PLCB3, NCEH1, PLCB4, ADCY9, ORAI1, KCNK3, ATF4
hsa04974:Protein digestion and absorption	38	0.0299069	KCNK5, COL18A1, COL15A1, COL16A1, COL13A1, COL14A1, ELN, COL11A2, ATP1A4, SLC1A5, SLC38A2, SLC36A4, SLC36A1, CPA1, SLC15A1, SLC6A19, SLC36A2, COL24A1, MME, COL22A1, COL23A1, ATP1B3, ATP1B2, SLC9A3, COL3A1, COL2A1, COL5A1, CTRL, SLC7A9, KCNQ1, COL6A2, COL7A1, FXYD2, COL6A1, COL8A2, COL9A1, COL20A1, COL9A2
hsa05412:Arrhythmogenic right ventricular cardiomyopathy	32	0.0306004	ITGB1, RYR2, ITGB5, ITGB4, LAMA1, ITGB3, TCF7, ATP2A3, CACNA1D, ATP2A1, CACNA1C, ACTB, ACTG1, CACNG6, LMNA, CTNNA1, CTNNA3, NOS1, CACNG4, SGCG, DSP, TCF7L2, JUP, CACNA2D1, ITGA2, CACNA2D3, CACNA2D2, CACNA2D4, CACNB1, CTNNB1, ITGA5, SNTB2
hsa05418:Fluid shear stress and atherosclerosis	49	0.0311086	HSP90AB1, CALML5, ITGB3, PIK3CD, KEAP1, PIK3CB, ACTB, ACTG1, THBD, CDH5, CTSL, AKT2, SUMO3, AKT3, RAC2, AKT1, PIAS4, MEF2A, DUSP1, CYBA, FOS, SQSTM1, SDC4, SRC, SDC2, PDGFB, PDGFA, PIK3R3, PIK3R2, PIK3R1, PRKCZ, GPC1, HMOX1, ACVR2B, ASS1, ACVR2A, KLF2, MAPK13, VEGFA, BMP4, MAPK11, GSTA5, TRPV4, BCL2, CTNNB1, SDC1, CALM1, CALM2, NFE2L2
hsa04340:Hedgehog signaling pathway	23	0.0312054	EVC2, SMURF1, FBXW11, PTCH1, CUL1, IQCE, CSNK1D, CSNK1E, ARRB2, GLI1, GLI3, GLI2, SHH, HHAT, GRK2, CCND2, SMO, CCND1, BOC, BCL2, GAS1, PRKACB, CDON
hsa03250:Viral life cycle - HIV-1	25	0.0366088	SMARCB1, CCNT2, TSG101, CCNT1, ELL, VPS4A, SUPT4H1, PSIP1, MLLT1, FURIN, MLLT3, TNPO3, RANBP2, APOBEC3C, APOBEC3D, CREBBP, MAP1S, MX1, KAT2B, APOBEC3A_B, MAP1B, CHMP4B, SERINC3, CHMP6, APOBEC3B
hsa04971:Gastric acid secretion	29	0.0393635	CAMK2B, MYLK2, CALML5, CAMK2A, ATP1A4, ADCY3, ITPR3, ADCY1, SLC4A2, ADCY7, MYLK3, ACTB, ACTG1, GNAI2, SLC9A1, MYLK, ADCY5, HRH2, PRKACB, KCNK10, PRKCB, ATP1B3, ATP1B2, PLCB3, PLCB4, ADCY9, KCNQ1, CALM1, CALM2
hsa05222:Small cell lung cancer	34	0.0395005	ITGB1, CDKN1A, LAMC3, MAX, LAMA1, LAMA3, PIK3CD, PIK3R3, PIK3R2, PIK3CB, PIK3R1, PTGS2, RXRB, RXRA, CCND1, AKT2, AKT3, AKT1, E2F3, GADD45B, NOS2, GADD45A, ITGA2, LAMB1, GADD45G, TRAF4, CCNE2, CCNE1, TRAF3, CDK2, BCL2, CYCS, BIRC7, BIRC2
hsa04911:Insulin secretion	32	0.0421382	CAMK2B, GLP1R, RYR2, CAMK2A, ATP1A4, SLC2A1, ADCY3, CACNA1D, ITPR3, CACNA1C, ADCY1, ADCY7, INS, ADCY5, CCKAR, CREB3L1, KCNN3, PRKACB, KCNJ11, PRKCB, ABCC8, ATP1B3, ATP1B2, GCK, PLCB3, PLCB4, ADCY9, FXYD2, KCNMA1, STX1A, ATF4, RAPGEF4
hsa04926:Relaxin signaling pathway	45	0.0459903	SHC2, SRC, ADCY3, PIK3CD, PIK3R3, PIK3R2, ARRB2, ADCY1, PIK3CB, PIK3R1, PRKCZ, ADCY7, EGFR, GNAI2, ADCY5, GNGT2, GNG4, AKT2, GNG7, CREB3L1, AKT3, AKT1, NOS1, INSL3, PRKACB, SMAD2, MAP2K1, MAP2K2, NOS2, VEGFB, FOS, TGFBR2, MAPK13, VEGFA, MAPK11, COL3A1, PLCB3, PLCB4, MMP13, ADCY9, GNB2, GNB1, KRAS, SOS1, ATF4
hsa04012:ErbB signaling pathway	31	0.0586755	CAMK2B, CDKN1A, SHC2, SRC, CAMK2A, PIK3CD, PIK3R3, CBLB, PIK3R2, PIK3CB, PIK3R1, EGFR, ERBB3, ERBB4, AKT2, AKT3, ERBB2, PLCG2, NCK2, EIF4EBP1, AKT1, PAK4, MAP2K1, MAP2K2, PRKCB, BRAF, NRG2, BTC, NRG3, KRAS, SOS1
hsa04670:Leukocyte transendothelial migration	40	0.0624249	ITGB1, PXN, ITGB2, PIK3CD, PIK3R3, PIK3R2, PIK3CB, PIK3R1, CLDN1, ACTB, ACTG1, GNAI2, RAP1B, CDH5, RASSF5, CTNNA1, PLCG2, RAC2, PTK2B, MYL10, CTNNA3, PRKCB, ACTN1, CYBA, ACTN4, MAPK13, VAV2, CLDN5, MYL5, MAPK11, CLDN4, CLDN3, CXCL12, CLDN15, CLDN14, CLDN9, CTNNB1, BCAR1, RAPGEF3, RAPGEF4
hsa04972:Pancreatic secretion	36	0.0640542	RYR2, PLA2G1B, ATP1A4, ATP2A3, ADCY3, PLA2G3, ATP2A1, ITPR3, ADCY1, SLC4A2, SLC4A4, ADCY7, SLC9A1, ADCY5, RAP1B, CCKAR, PLA2G2F, SLC12A2, CPA1, PRKCB, ATP2B4, ATP1B3, ATP2B2, ATP1B2, ATP2B1, TPCN2, RAB11A, PLCB3, PLCB4, ADCY9, CTRL, KCNQ1, FXYD2, KCNMA1, SLC26A3, PNLIP
hsa00515:Mannose type O-glycan biosynthesis	11	0.0665716	B4GALT2, POMT2, B3GALNT2, FUT9, MGAT5B, B3GAT1, RXYLT1, POMGNT2, LARGE1, LARGE2, FUT4
hsa00562:Inositol phosphate metabolism	27	0.0675619	IPPK, PI4K2B, ISYNA1, MTMR14, PIK3CD, PIK3CB, PIK3C2A, MTMR6, PIK3CG, PIK3C2B, INPP5B, INPP5A, IMPA2, INPP5E, PLCG2, PIP4K2A, PIP5K1C, ITPK1, SYNJ2, ITPKB, ITPKC, PLCB3, PLCB4, ITPKA, PLCH2, PLCD3, PI4K2A
hsa04912:GnRH signaling pathway	33	0.0716694	CAMK2B, CALML5, SRC, CAMK2A, ADCY3, CACNA1D, ITPR3, CACNA1C, ADCY1, ADCY7, EGFR, PLD2, ADCY5, PTK2B, PRKACB, MAP2K3, PLA2G4F, MAP2K1, MAP2K2, PRKCB, PLA2G4E, PRKCD, MAPK13, MAPK11, PLCB3, PLCB4, ADCY9, JMJD7-PLA2G4B, KRAS, CALM1, SOS1, CALM2, ATF4
hsa05167:Kaposi sarcoma-associated herpesvirus infection	63	0.0732499	CDKN1A, CALML5, TRADD, PIK3CD, PIK3CB, PIK3CG, PREX1, MAP1LC3B, ZFP36, MAP1LC3A, GNGT2, CCND1, AKT2, AKT3, AKT1, JAK2, IKBKE, JAK1, MAP2K1, MAP2K2, SYK, HLA-B, FOS, TICAM1, HLA-E, TRAF3, UBA52, IRF9, IFNAR1, SRC, BECN2, TCF7, PDGFB, PIK3R3, PIK3R2, ITPR3, PIK3R1, PTGS2, C3, UBB, GNG4, GNG7, PLCG2, E2F3, FADD, LYN, TCF7L2, CREBBP, STAT1, NFATC3, NFATC2, NFATC1, NFATC4, MAPK13, VEGFA, MAPK11, GNB2,…
hsa03083:Polycomb repressive complex	30	0.0802829	UBE2D4, MAX, FOXK2, FOXK1, AURKB, FBRSL1, JARID2, YAF2, FBRS, SKP1, CBX8, CBX7, CREBBP, PHC2, AUTS2, KDM2B, CBX4, PCGF2, MGA, SFMBT2, CBX2, PCGF3, HCFC1, RYBP, TFDP1, AEBP2, MTF2, BCOR, EZH1, PHF19
hsa00240:Pyrimidine metabolism	22	0.0804105	RRM1, DTYMK, DUT, CANT1, ENTPD3, ENTPD4, ENTPD8, NME4, CTPS1, UPB1, AK9, UCKL1, DHODH, NME1, DCTD, NT5C3A, UCK2, NT5C1A, TK2, NT5M, TK1, UMPS
hsa04270:Vascular smooth muscle contraction	45	0.0807637	MYLK2, RAMP3, CALML5, PLA2G1B, ADCY3, PLA2G3, CACNA1D, MYL6B, ITPR3, CACNA1C, ADCY1, PLA2G6, ADCY7, MYLK3, MYLK, ADCY5, NPPB, GNA13, GNA12, PRKACB, PLA2G2F, PLA2G4F, MAP2K1, MAP2K2, EDN2, EDN3, PRKCB, PLA2G4E, PRKCE, PRKCD, BRAF, PLCB3, PLCB4, ADCY9, ADORA2A, ADORA2B, JMJD7-PLA2G4B, KCNMA1, MYH9, ARHGEF1, AVP, CALM1, PPP1R12B, RAMP1, CALM2
hsa04540:Gap junction	31	0.0879748	SRC, PDGFB, PDGFA, ADCY3, ITPR3, ADCY1, ADCY7, EGFR, GNAI2, ADCY5, TUBB6, TUBA1A, TUBA3C, TUBB3, PDGFC, PRKACB, PDGFRB, MAP2K1, MAP2K2, PRKCB, CSNK1D, TUBB4B, TUBB4A, TJP1, PLCB3, PLCB4, TUBB2A, ADCY9, KRAS, SOS1, TUBA8
hsa05161:Hepatitis B	53	0.0882942	CDKN1A, DDX3X, PIK3CD, FASLG, PIK3CB, IFIH1, AKT2, CREB3L1, AKT3, AKT1, JAK2, JAK3, IKBKE, JAK1, MAP2K3, MAP2K1, MAP2K2, PRKCB, FOS, TICAM1, YWHAZ, TIRAP, TGFBR2, CCNE2, CCNE1, TRAF3, VDAC3, SOS1, ATF4, IFNAR1, SRC, PIK3R3, PIK3R2, PIK3R1, PTK2B, E2F3, FADD, EGR2, CREBBP, EGR3, SMAD3, STAT1, NFATC3, NFATC2, BRAF, NFATC1, NFATC4, MAPK13, MAPK11, CDK2, BCL2, CYCS, KRAS
hsa05030:Cocaine addiction	19	0.0890004	GPSM1, DDC, BDNF, GRIN2C, GRIN2B, SLC6A3, ADCY5, GNAI2, GRIN1, GRM3, GRIN3A, DLG4, CREB3L1, FOSB, RGS9, PRKACB, SLC18A2, CDK5R1, ATF4
hsa04722:Neurotrophin signaling pathway	40	0.0979091	CAMK2B, SHC2, CALML5, IRS1, CAMK2A, ARHGDIG, PSEN2, PIK3CD, PIK3R3, FASLG, PIK3R2, PIK3CB, PIK3R1, FOXO3, RAP1B, ARHGDIA, AKT2, RPS6KA2, AKT3, PLCG2, AKT1, SH2B2, NTRK1, MAP2K1, MAP2K2, BDNF, NTRK3, PRKCD, MATK, BRAF, MAPK13, MAPK11, RAPGEF1, BCL2, KRAS, CALM1, SOS1, CALM2, ATF4, TP73
hsa04530:Tight junction	55	0.0980789	ITGB1, PATJ, ARPC1B, PRKAG2, PPP2R2A, MYL6B, CLDN1, ACTB, ACTG1, EPB41L4B, STK11, TUBA1A, PPP2R1B, CCND1, SYNPO, PRKACB, MAGI1, PRKCE, ACTN1, SCRIB, ACTN4, CLDN5, CLDN4, CLDN3, CLDN15, CTTN, CLDN14, CLDN9, MYH9, RAPGEF6, LLGL1, LLGL2, SRC, NEDD4L, CACNA1D, GATA4, PRKCZ, ACTR3B, TUBA3C, ERBB2, MARVELD3, MICALL2, WHAMM, MPDZ, CGN, TJP1, DLG1, DLG2, PPP2R2C, RAB13, AMOTL1, TJP3, TJP2, CRB3, TUBA8
hsa05235:PD-L1 expression and PD-1 checkpoint pathway in cancer	31	0.0996049	PIK3CD, PIK3R3, PIK3R2, PIK3CB, PIK3R1, CD3E, EGFR, AKT2, AKT3, AKT1, JAK2, JAK1, MAP2K3, MAP2K1, MAP2K2, CSNK2A1, STAT1, CSNK2A3, NFATC3, NFATC2, NFATC1, FOS, TICAM1, TIRAP, MAPK13, EML4, MAPK11, TLR9, KRAS, CD247, LAT
