# Supplementary material for: Functional inversion of circadian regulator REV-ERBα leads to tumorigenic gene reprogramming
Source: Proc Natl Acad Sci U S A. 2024 Oct 9;121(42):e2411321121. doi: 10.1073/pnas.2411321121 (PMC11494309; doi:10.1073/pnas.2411321121)
Supplement: Supplementary file 7 — Dataset S06 (XLSX) [file pnas.2411321121.sd06.xlsx]

## Sheet:  272 genes
gene
NAPRT
NR5A1
CD160
DDX18
UQCRHL
FKBP4
E4F1
KIAA0930
HOXA5
GPR157
MAP3K6
MCF2L
KCNQ4
GALR3
NDRG1
TMPRSS3
PPP1CB
DNAH8
KLC2
PTDSS2
SETD4
SLC4A4
PHKB
GPHN
TUBGCP3
CKB
CCNI2
SND1
CD40
CS
ZNF778
GP6
CAMKK1
C2orf76
TCAIM
GABPA
CARMIL3
KCTD20
ACSS1
HGD
NFIX
AKAP1
KCNQ2
TMEM121
DISP2
COBL
PPM1F
SHISA2
ULK3
HIP1
ATP1B3
RASA3
PHTF2
CELF4
SLC25A43
SGPP1
SLC35B4
ESRRA
CACNA1H
LRBA
NSMF
UBE2K
LIMS1
CHD1L
HAS3
NEK5
HDAC4
BNIP1
RAB3GAP2
SLAIN2
DNAJC8
PDXDC1
PEX5
UNC80
PITRM1
STXBP1
WDR90
ABCC1
SNRNP200
RAD54L2
TSPAN4
TPST1
GAS6
PYCARD
COMT
AMER1
MATR3
ACAT1
DAP3
GPI
ALG1L
CFAP99
EGFL7
CORO1B
HOXC5
CBX8
TYRO3
EPHX2
SSNA1
UBE2G2
JAG2
NXPH4
ZBTB42
CBFB
AGBL3
STXBP5L
XPNPEP1
FOXRED2
LIMCH1
TBC1D10C
ZDHHC23
ANPEP
NECAB3
KLHL29
SARDH
RNASET2
LY6E
TEDC1
SPATA13
PRDM15
GPR89A
HBA1
TUT1
ABCC6
TOP1MT
TMX4
C8orf86
PCSK6
HCFC1
ZNF709
MRPL41
JPH2
URGCP-MRPS24
RER1
EIF3D
MKLN1
MATN4
ADCY1
GRM3
POLR3A
WNT9B
SPRY1
HOXC4
BBS4
PRPF8
PLEKHB2
APOLD1
MECOM
DDHD1
RNH1
BICD2
CDC23
CTRL
IL17B
MLKL
UQCRC2
RNPEPL1
RPL10A
AXIN1
NAXE
RHOF
SEPTIN6
LRRC58
COA6
HMGN3
KBTBD6
PDXK
INTS8
CCDC83
TCF12
IREB2
EARS2
EIF2S3
WWC1
INVS
MCCC2
NUP210
GLYATL1
AHSA1
FRMD1
NOL12
PREB
BRAT1
WDR35
ABCB10
NR5A2
HPRT1
TMC3
SFTPA2
TTC6
SHROOM2
CDNF
PLB1
ANKRD34A
KHDRBS1
CCDC3
LEXM
ARHGEF10
TTC38
TESMIN
ATP5MF-PTCD1
PCYT2
UTRN
KCNA1
HSPA1L
NKD1
MYADML2
TVP23A
DNMT3B
PDE4C
BAMBI
ACOT7
ATAD3B
PXMP2
SYTL1
PHACTR1
VWA2
LENG9
TPD52L1
ASB1
SLC9A3R2
ELL3
TARBP1
NR2F2
PTDSS1
PLPP4
DMXL2
ICMT
UQCC3
WDR7
PHLDA2
PHF8
EIF4H
RTL6
RPS9
APRT
CPLANE2
B4GALNT4
AMBP
APEH
SEC16B
TAF1B
IDH2
HOXB13
MMAB
FMN2
CDH26
VDAC1
INHBB
RPS6KB2
MOGAT2
SMYD2
RANBP3
NMRAL1
TRABD
PPP1R12B
SMARCD2
PPM1B
KCNAB2
MXI1
ABAT
KIAA1549
MOB1A
HOXA4
EIF4E3
SLC49A3
DLD
HDHD5
MCRIP2
UBE3C
HOXC6
PARD3B
