# Supplementary material for: Functional inversion of circadian regulator REV-ERBα leads to tumorigenic gene reprogramming
Source: Proc Natl Acad Sci U S A. 2024 Oct 9;121(42):e2411321121. doi: 10.1073/pnas.2411321121 (PMC11494309; doi:10.1073/pnas.2411321121)
Supplement: Supplementary file 8 — Dataset S07 (XLSX) [file pnas.2411321121.sd07.xlsx]

## Sheet: NV_foxa1_peak-overlap_anno-KEGG
Description	pvalue	geneID	Count
MAPK signaling pathway	2.3989e-14	STK3/MYC/GDNF/DUSP8/CACNA1E/FLT4/VEGFA/STMN1/PAK1/CACNG6/CACNA1H/MAPK8IP2/FLNB/CACNA2D2/MAP3K1/CACNA1A/CACNB2/PLA2G4E/MAPK9/IGF2/RRAS/MAPK11/INS/HRAS/PRKACA/DUSP2/ECSIT/AKT1/TGFBR2/MAPT/ERBB4/MAPK8IP3/KIT/MRAS/EFNA4/MAP2K3/FGFR4/MAPK13/KDR/TGFB1/CSF1R/MAP2K2/EFNA2/RAC3/EFNA3/NRTN/FGF18/PRKCG/CACNA1D/FGF8/CACNA1C/FGF3/CACNG7/MAPK12/MKNK2/CDC25B/AKT3/NGFR/DUSP4/CSF1/RET/MAP3K12/FGF22/MAX/MAP3K4/FGF…	175
Axon guidance	6.78849e-11	PIK3R2/UNC5A/DPYSL5/SHH/UNC5D/SEMA5A/BOC/NGEF/PAK1/SEMA3F/WNT5A/CAMK2G/DPYSL2/GSK3B/SEMA3B/PLXNB2/ITGB1/RRAS/HRAS/SEMA6B/PTCH1/SMO/EFNB2/PRKCZ/EFNA4/EFNA2/RAC3/GDF7/EFNA3/EPHA4/CAMK2D/EPHA6/PARD6B/EFNB3/EPHB6/BMPR1B/LIMK1/MET/LRRC4C/BMPR2/EPHA8/PLXNB1/NFATC2/SEMA3D/NFATC4/KRAS/NTN4/CXCL12/ROBO1/SRC/SEMA4A/EPHB3/PTPN11/ROBO3/EFNA1/TRPC1/PLXNC1/FZD3/PPP3R1/PLXNA1/WNT5B/RGS3/SEMA4C/PPP3CC/NEO1/SEMA5…	110
Wnt signaling pathway	7.74632e-11	CSNK1E/MYC/NKD2/CTNND2/FZD6/PLCB4/FZD5/SFRP1/WNT5A/TBL1X/CAMK2G/AXIN1/GSK3B/MAPK9/WNT6/FZD8/PRKACA/APC/APCDD1/TCF7L1/WNT7B/LRP5/PRICKLE2/RAC3/ROR2/FBXW11/CAMK2D/PRKCG/SMAD3/AXIN2/WNT7A/FRZB/WNT10A/RSPO2/NKD1/PLCB3/WNT9B/WNT2/WNT3/WNT3A/FZD2/CSNK2A1/VANGL2/CTBP2/NFATC2/SFRP4/TLE3/NFATC4/DVL1/BAMBI/CREBBP/TLE4/NOTUM/CCN4/WNT1/RSPO1/DAAM1/CTBP1/TCF7/FZD3/CCDC88C/PPP3R1/ROR1/WNT5B/TBL1XR1/MCC/PPP3CC/…	106
Hippo signaling pathway	1.62731e-10	CSNK1E/STK3/YWHAZ/MYC/NKD2/FZD6/FZD5/CTNNA1/WNT5A/AXIN1/BMP2/TP73/GSK3B/WNT6/TEAD1/AMH/FZD8/TGFBR2/APC/TCF7L1/ACTG1/WNT7B/PRKCZ/PPP2CB/PPP1CB/SMAD7/RASSF1/TGFB1/PPP2R1B/LLGL2/ITGB2/GDF7/MOB1A/FBXW11/PRKCI/WTIP/SMAD3/AXIN2/CRB2/PARD6B/GDF6/WNT7A/LIMD1/WNT10A/NKD1/AJUBA/YAP1/PATJ/TEAD2/BMPR1B/WNT9B/WNT2/WNT3/BMPR2/CRB1/BBC3/WNT3A/FZD2/PPP2CA/DVL1/MOB1B/WNT1/SNAI2/TEAD3/PPP1CC/TCF7/FZD3/WNT5B/BIRC5/…	97
Rap1 signaling pathway	1.65042e-08	ADCY2/PIK3R2/PRKD2/PLCB4/BCAR1/FLT4/VEGFA/GNAS/ITGB1/RRAS/MAPK11/FARP2/INS/HRAS/RAP1GAP/ADCY9/AKT1/RALGDS/ACTG1/KIT/MRAS/PRKCZ/EVL/EFNA4/MAP2K3/FGFR4/MAPK13/KDR/CSF1R/MAP2K2/EFNA2/RAC3/ITGB2/EFNA3/PFN3/FGF18/PRKCI/PRKCG/FGF8/GRIN2A/SIPA1/PARD6B/FGF3/MAPK12/VASP/AKT3/NGFR/ADCY5/CSF1/FGF22/RAPGEF5/FGFR3/PDGFB/PLCB3/MET/ITGAM/KRAS/CALML5/MAGI1/SRC/F2RL3/MAGI3/PRKD3/LPAR1/EFNA1/INSR/FLT1/FGF7/ANGPT1/…	117
PI3K-Akt signaling pathway	1.25294e-07	YWHAZ/PRKAA1/MYC/PIK3R2/GDNF/PPP2R3B/PPP2R5C/FLT4/VEGFA/COL6A1/HSP90AB1/RXRA/OSMR/COL4A4/TCL1A/COL6A2/COL4A2/GNG13/COMP/GSK3B/HSP90AA1/RELN/ITGB1/IGF2/RBL2/INS/HRAS/AKT1/ERBB4/ITGA9/KIT/PKN1/PPP2CB/CREB3L1/ITGB5/EFNA4/FGFR4/KDR/GNG4/PPP2R1B/CSF1R/MAP2K2/EFNA2/MCL1/GNB1/COL4A1/EFNA3/MLST8/GNB2/NRTN/FGF18/IL4R/CREB5/LAMC1/FGF8/PPP2R3A/ITGA6/FGF3/EIF4E/CRTC2/PPP2R5B/AKT3/NGFR/CSF1/RET/LAMA1/FGF22/FG…	180
Breast cancer	1.70966e-07	E2F3/MYC/PIK3R2/FZD6/FLT4/FZD5/HES5/WNT5A/AXIN1/GSK3B/WNT6/NOTCH3/FZD8/HRAS/AKT1/APC/TCF7L1/KIT/WNT7B/LRP5/PGR/MAP2K2/JAG2/FGF18/FGF8/AXIN2/JAG1/FGF3/WNT7A/SHC1/WNT10A/AKT3/FGF22/SHC2/WNT9B/GADD45A/WNT2/WNT3/WNT3A/FZD2/KRAS/SP1/DVL1/SHC3/WNT1/FGF7/TCF7/FZD3/WNT5B/DLL4/NFKB2/FZD10/ARAF/NOTCH1/HEYL/GADD45B/DLL3/FGF9/WNT11/BRAF/FGF21/WNT2B/WNT9A/AKT2/FGFR1/TP53/IGF1R/TCF7L2/CCND1/GADD45G/HES1/FGF19/…	85
Signaling pathways regulating pluripotency of stem cells	1.90215e-07	MYC/PIK3R2/FZD6/POU5F1B/LIFR/FZD5/PAX6/WNT5A/AXIN1/ISL1/GSK3B/WNT6/PCGF2/MAPK11/FZD8/HRAS/AKT1/APC/NEUROG1/WNT7B/FGFR4/MAPK13/MAP2K2/ONECUT1/SMAD3/AXIN2/WNT7A/WNT10A/MAPK12/SMAD5/AKT3/FGFR3/ACVR1B/NODAL/BMPR1B/WNT9B/WNT2/WNT3/BMPR2/WNT3A/FZD2/RIF1/JAK1/SKIL/JAK2/KRAS/HAND1/DVL1/PCGF3/TBX3/KLF4/WNT1/TCF7/LIF/FZD3/WNT5B/ID1/FZD10/INHBB/SMAD2/WNT11/REST/ZFHX3/KAT6A/SOX2/WNT2B/WNT9A/AKT2/HOXB1/FGFR1/…	83
Glutamatergic synapse	3.63516e-07	ADCY2/PLCB4/SLC1A3/GNAS/GRM3/GNG13/CACNA1A/PLA2G4E/LZTS3/PRKACA/ADCY9/SHANK3/SHANK1/GRIK5/SHANK2/DLGAP1/GNG4/GNB1/SLC1A2/GLUL/GNB2/GRM2/PRKCG/CACNA1D/GRIN2A/CACNA1C/ADCY5/PLCB3/HOMER1/GRIN3B/PLA2G4F/SLC38A2/GNG8/GLS/GRIK3/GLS2/HOMER3/GRM4/SLC1A7/TRPC1/GRIN2D/ADCY3/GNB5/PPP3R1/GNB3/ADCY7/SLC17A7/GRIN2C/GRM6/PPP3CC/GRK2/GRIK4/GNG5/GNAQ/GNAI2/GNAO1/PRKCB/GRIA3/SLC38A3/GRIN1/PLA2G4D/JMJD7-PLA2G4B/PLA…	69
Calcium signaling pathway	3.82628e-07	ADCY2/PLCB4/GDNF/PTK2B/ADRA1D/SLC25A6/GNAL/CACNA1E/FLT4/VEGFA/GNAS/VDAC1/CAMK2G/RYR2/CACNA1H/PTGER1/CACNA1A/PRKACA/ADCY9/ERBB4/FGFR4/TACR3/KDR/BDKRB1/PLCD1/PDE1C/FGF18/CAMK2D/PRKCG/CACNA1D/FGF8/GRIN2A/CACNA1C/MCOLN1/FGF3/RET/SPHK1/FGF22/STIM1/FGFR3/PDGFB/PLCB3/MCOLN3/GRIN3B/MET/ADRA1B/NFATC2/NFATC4/VDAC3/ORAI2/CALML5/GNA15/MST1R/CHRM1/GRIN2D/FLT1/ATP2A3/FGF7/ORAI3/MYLK/ADCY3/CACNA1I/CALML6/PPP3R1…	132
Gastric cancer	2.00355e-06	E2F3/TERT/MYC/PIK3R2/FZD6/SHH/FZD5/RXRA/CTNNA1/WNT5A/AXIN1/MUC2/GSK3B/WNT6/FZD8/HRAS/AKT1/TGFBR2/APC/TCF7L1/WNT7B/LRP5/TGFB1/MAP2K2/FGF18/SMAD3/FGF8/AXIN2/FGF3/WNT7A/SHC1/WNT10A/AKT3/FGF22/SHC2/MET/WNT9B/GADD45A/WNT2/WNT3/WNT3A/FZD2/KRAS/CDX2/DVL1/SHC3/WNT1/FGF7/TCF7/FZD3/WNT5B/FZD10/ARAF/JUP/GADD45B/FGF9/SMAD2/WNT11/TGFB2/BRAF/FGF21/WNT2B/WNT9A/AKT2/TP53/TCF7L2/CCND1/GADD45G/CCNE1/FGF19/FGF2/WNT…	83
Proteoglycans in cancer	4.69566e-06	MYC/PIK3R2/FZD6/SHH/ANK1/VEGFA/FZD5/TFAP4/PAK1/SDC4/WNT5A/CAMK2G/FLNB/CTTN/WNT6/ITGB1/IGF2/RRAS/MAPK11/FZD8/HRAS/PRKACA/AKT1/CAV2/ERBB4/PTCH1/ACTG1/SMO/MRAS/WNT7B/ITGB5/NUDT16L1/PPP1CB/ARHGEF1/CBL/MAPK13/KDR/TGFB1/MAP2K2/TWIST2/CAMK2D/PRKCG/MMP2/WNT7A/TWIST1/WNT10A/MAPK12/AKT3/FRS2/MET/WNT9B/WNT2/WNT3/WNT3A/GPC1/FZD2/HOXD10/KRAS/SRC/ITGAV/WNT1/PTPN11/SDC1/PPP1CC/FZD3/VAV2/WNT5B/FZD10/ARAF/TIAM1/C…	107
Oxytocin signaling pathway	5.40551e-06	ADCY2/PRKAA1/PLCB4/GNAS/CACNG6/CAMK2G/RYR2/CACNA2D2/CACNB2/KCNJ18/PLA2G4E/OXT/HRAS/PRKACA/ADCY9/ACTG1/PPP1CB/MAP2K2/TRPM2/KCNJ12/CAMK2D/PRKCG/CACNA1D/CACNA1C/CACNG7/PRKAG2/ADCY5/PLCB3/PLA2G4F/PRKAG3/CACNB1/NFATC2/NFATC4/KRAS/CACNA2D4/CACNA2D3/CAMKK2/CALML5/SRC/EEF2K/PPP1CC/MYLK/ADCY3/CACNB3/CALML6/PPP3R1/NOS3/ADCY7/PPP3CC/MAPK7/CACNA2D1/KCNJ4/CAMK1D/CACNG4/PPP1CA/RYR1/NFATC1/CD38/MYL6/CCND1/MYLK3…	84
Inflammatory mediator regulation of TRP channels	5.65188e-06	ADCY2/PIK3R2/PLCB4/PRKCD/GNAS/CAMK2G/PLA2G4E/MAPK9/ASIC2/MAPK11/PRKACA/ADCY9/PPP1CB/MAP2K3/MAPK13/BDKRB1/PTGER4/CAMK2D/PRKCG/P2RY2/MAPK12/ADCY5/PLCB3/PLA2G4F/ALOX12/ASIC1/CALML5/SRC/ASIC4/PRKCE/PPP1CC/ADCY3/PRKCQ/CALML6/HRH1/ADCY7/TRPA1/PRKCH/PPP1CA/BDKRB2/NTRK1/NGF/GNAQ/PRKCB/ASIC3/PLA2G4D/F2RL1/PIK3CD/JMJD7-PLA2G4B/PLA2G4C/PLA2G4B/ADCY4/TRPV1/TRPM8/TRPV4/HTR2A/CAMK2B/ITPR2	58
Human papillomavirus infection	5.96349e-06	TERT/PIK3R2/FZD6/PPP2R3B/PPP2R5C/VEGFA/COL6A1/ATP6V0C/FZD5/HES5/GNAS/COL4A4/WNT5A/COL6A2/AXIN1/COL4A2/HES4/TRAF3/COMP/GSK3B/WNT6/RELN/ITGB1/NOTCH3/RBL2/FZD8/CHD4/MX1/HRAS/PRKACA/AKT1/APC/TCF7L1/ITGA9/MX2/WNT7B/STAT1/PRKCZ/PPP2CB/CREB3L1/ITGB5/PPP2R1B/LLGL2/MAP2K2/COL4A1/PTGER4/MFNG/PRKCI/CREB5/LAMC1/PPP2R3A/AXIN2/PARD6B/ITGA6/NHERF1/JAG1/WNT7A/WNT10A/TBK1/PPP2R5B/AKT3/LAMA1/PATJ/TCIRG1/WNT9B/WNT2…	161
Cushing syndrome	7.57356e-06	E2F3/ADCY2/FZD6/PLCB4/FZD5/GNAS/PBX1/WNT5A/CAMK2G/AXIN1/CACNA1H/GSK3B/WNT6/WDR5/FZD8/PRKACA/LDLR/ADCY9/APC/TCF7L1/AHR/WNT7B/CREB3L1/MAP2K2/CRHR2/PDE8B/CAMK2D/CACNA1D/CREB5/AXIN2/CACNA1C/ARNT/WNT7A/WNT10A/ADCY5/PLCB3/WNT9B/WNT2/WNT3/WNT3A/FZD2/SP1/CRHR1/DVL1/NR5A1/WNT1/TCF7/KMT2D/ADCY3/FZD3/CACNA1I/WNT5B/ARMC5/ADCY7/FZD10/RASD1/WNT11/BRAF/PDE8A/PDE11A/WNT2B/WNT9A/NR4A1/MEN1/TCF7L2/CCND1/GNAQ/CCNE1…	84
Hepatocellular carcinoma	1.37007e-05	E2F3/TERT/MYC/PIK3R2/FZD6/NFE2L2/FZD5/WNT5A/AXIN1/SMARCA4/GSK3B/WNT6/IGF2/ARID2/FZD8/HRAS/AKT1/TGFBR2/APC/TCF7L1/ACTG1/WNT7B/LRP5/GSTM5/TGFB1/MAP2K2/PRKCG/SMAD3/AXIN2/ARID1A/WNT7A/SHC1/WNT10A/AKT3/SHC2/MET/WNT9B/GADD45A/WNT2/WNT3/WNT3A/FZD2/KRAS/DVL1/SHC3/SMARCC1/BAD/DPF1/WNT1/GSTM3/SMARCD3/TCF7/FZD3/WNT5B/FZD10/ARAF/GADD45B/SMAD2/WNT11/TGFB2/BRAF/WNT2B/WNT9A/ACTL6B/AKT2/TP53/IGF1R/TCF7L2/CCND1/G…	89
Basal cell carcinoma	1.58499e-05	FZD6/SHH/FZD5/WNT5A/AXIN1/BMP2/GSK3B/WNT6/FZD8/APC/TCF7L1/PTCH1/SMO/WNT7B/AXIN2/WNT7A/WNT10A/WNT9B/GADD45A/WNT2/WNT3/WNT3A/FZD2/DVL1/WNT1/TCF7/FZD3/WNT5B/FZD10/GADD45B/WNT11/WNT2B/WNT9A/TP53/TCF7L2/GADD45G/PTCH2/WNT16/BMP4/SUFU	40
Hedgehog signaling pathway	2.82136e-05	CSNK1E/CSNK1G3/SHH/BOC/GSK3B/SMURF2/MEGF8/PRKACA/PTCH1/SMO/SCUBE2/MOSMO/FBXW11/GPR161/CSNK1G2/CSNK1G1/HHAT/MGRN1/KIF3A/GRK2/SPOPL/ARRB2/LRP2/DHH/CCND1/CDON/HHATL/PTCH2/CCND2/GAS1/IHH/CUL3/ARRB1/BCL2/SUFU/EVC2	36
Alanine, aspartate and glutamate metabolism	3.7922e-05	ADSS1/CAD/GFPT2/GLUL/GAD1/ALDH5A1/GLS/ASS1/GLS2/NAT8L/ALDH4A1/ASL/GOT2/AGXT/GFPT1/GOT1/ASNS/FOLH1/RIMKLA/DDO/GAD2/ABAT/ADSL/GPT/ASRGL1/RIMKLB	26
Ras signaling pathway	3.87889e-05	PIK3R2/GAB2/FLT4/VEGFA/ABL2/PAK1/GNG13/PLA2G4E/MAPK9/RASA3/RASAL1/IGF2/RRAS/INS/HRAS/PRKACA/AKT1/RALGDS/KIT/MRAS/EFNA4/FGFR4/KDR/RASAL2/GNG4/RASSF1/CSF1R/MAP2K2/EFNA2/RAC3/GNB1/EFNA3/GNB2/FGF18/PRKCG/FGF8/GRIN2A/KSR2/FGF3/SHC1/TBK1/AKT3/NGFR/CSF1/FGF22/SHC2/RAPGEF5/FGFR3/PDGFB/PLA2G4F/GNG8/MET/NF1/KRAS/CALML5/SHC3/BAD/RASAL3/PTPN11/EFNA1/INSR/FLT1/FGF7/ANGPT1/GNB5/CALML6/RIN1/GNB3/RASGRP2/RASA2/N…	117
Efferocytosis	4.26966e-05	BCAR1/MEGF11/DUSP8/RAB7A/GAS6/PBX1/RXRA/GPR132/CAMK2G/ANO9/DNMT3A/VPS39/ANO4/SIRPA/MAPK11/ADAM9/DUSP2/ANO7/ELMO1/ITGB5/MAPK13/VPS8/TGFB1/MAP2K2/ATP11A/PPARG/PTGER4/CAMK2D/ARNT/P2RY2/VPS16/MAPK12/DUSP4/SPHK1/ADGRB1/CD47/STAB1/LRP1/NFATC2/XKR4/NFATC4/JAK2/EPO/ITGAV/PTPN11/ATP2A3/ANO5/BSG/SLC2A1/C1QC/RAB17/ITGB3/DOCK1/MERTK/DUSP16/PTK2/ATP8A2/ANO6/ATP11B/NFATC1/CASP3/NR1H2/CX3CL1/XKR8/CPT1C/ATP2A1/S…	82
Adrenergic signaling in cardiomyocytes	4.6074e-05	ADCY2/TPM2/BVES/PLCB4/ADRA1D/PPP2R3B/TPM4/PPP2R5C/TPM1/GNAS/SCN4B/CACNG6/CAMK2G/RYR2/CACNA2D2/CACNB2/SCN5A/MAPK11/KCNQ1/PRKACA/ADCY9/AKT1/SCN1B/PPP2CB/CREB3L1/PPP1CB/MAPK13/PPP2R1B/CAMK2D/CACNA1D/CREB5/ATP1A3/PPP2R3A/CACNA1C/CACNG7/MAPK12/PPP2R5B/AKT3/ADCY5/PLCB3/ADRA1B/ATP1A1/PPP2CA/CACNB1/CACNA2D4/CACNA2D3/CALML5/PPP1CC/ATP2A3/ADCY3/CACNB3/CALML6/KCNE1/ADCY7/MYL3/ATP2B2/CACNA2D1/PPP2R2C/CACNG4/…	81
Phospholipase D signaling pathway	5.78742e-05	ADCY2/PIK3R2/PLCB4/GAB2/PTK2B/GNAS/ARF1/AVP/GRM3/PLA2G4E/RRAS/INS/HRAS/ADCY9/AKT1/CYTH2/RALGDS/KIT/MRAS/PLPP1/MAP2K2/GRM2/PIP5K1C/SHC1/AKT3/ADCY5/SPHK1/SHC2/AGPAT3/PDGFB/PLCB3/PLA2G4F/PLPP2/KRAS/GRM4/SHC3/DGKZ/AGPAT2/LPAR1/PTPN11/INSR/DGKH/ADCY3/AVPR1A/ADCY7/CYTH1/GRM6/DGKD/PDGFRB/DGKE/AKT2/DNM3/RRAS2/TSC1/PDGFRA/GNA13/TSC2/AGT/AGPAT1/SPHK2/DGKG/PLPP3/MTOR/PIP5K1B/PLA2G4D/PIK3CD/JMJD7-PLA2G4B/PLA…	78
Endocytosis	6.58108e-05	WASHC5/RUFY1/DAB2/EPS15L1/SNX32/RUFY2/RAB7A/RAB8A/EPN1/ARF1/ACAP3/CAPZA2/RAB10/SMURF2/PSD2/CHMP6/SH3GL2/HRAS/VPS37D/LDLR/CYTH2/CAV2/TGFBR2/RAB11FIP1/PRKCZ/PDCD6IP/AP2A2/FGFR4/CBL/ARPC4/ARPC1B/LDLRAP1/IQSEC1/SH3KBP1/AGAP3/CBLB/ARPC1A/MVB12B/PRKCI/PIP5K1C/SMAD3/PARD6B/WIPF3/RAB11FIP4/SPG21/RAB35/FGFR3/CLTC/EHD4/EEA1/GRK6/WIPF1/ARF3/RAB11A/ITCH/SRC/TRAF6/EHD2/AMPH/AGAP1/ACTR3B/EHD1/CYTH1/SH3GLB1/CBL…	122
Regulation of actin cytoskeleton	6.73459e-05	PIK3R2/BCAR1/INSRR/PAK1/IQGAP2/NCKAP1/ITGB1/RRAS/INS/HRAS/AKT1/APC/ITGA9/ACTG1/MRAS/ITGB5/PPP1CB/FGFR4/ARHGEF1/ARPC4/ARPC1B/BDKRB1/MAP2K2/RAC3/ITGB2/PFN3/ARPC1A/FGF18/PIP5K1C/FGF8/ITGA6/FGF3/AKT3/FGF22/FGFR3/PDGFB/GSN/LIMK1/ITGA1/ITGAM/KRAS/CXCL12/CHRM4/ITGA7/SRC/CHRM1/ITGAV/LPAR1/ITGA11/ACTN4/MYL10/PPP1CC/FGF7/MYLK/ITGAD/PIP4K2C/ACTR3B/BAIAP2/MYH14/VAV2/ARAF/TIAM1/CYFIP2/PDGFRB/ITGB3/FGF9/CYFIP1…	113
Platelet activation	6.97561e-05	ADCY2/PIK3R2/PLCB4/GNAS/PLA2G4E/ITGB1/MAPK11/PRKACA/ADCY9/AKT1/ACTG1/PRKCZ/PPP1CB/ARHGEF1/MAPK13/PRKCI/MAPK12/VASP/AKT3/ADCY5/STIM1/PRKG2/PLCB3/PLA2G4F/GP9/SRC/F2RL3/GP5/PPP1CC/PTGIR/MYLK/ADCY3/NOS3/RASGRP2/GP1BB/ADCY7/TLN2/ITGB3/ITGA2B/GP6/ARHGEF12/PPP1CA/AKT2/TLN1/MYLK3/GNAQ/P2RX1/PRKG1/GNA13/GNAI2/ROCK1/VWF/ORAI1/ARHGAP35/PTGS1/PLA2G4D/ROCK2/PIK3CD/JMJD7-PLA2G4B/PLA2G4C/PLA2G4B/PIK3R6/ADCY4/PI…	67
Cholinergic synapse	7.08617e-05	ADCY2/PIK3R2/PLCB4/KCNQ4/KCNQ2/ACHE/CAMK2G/GNG13/CACNA1A/KCNJ18/KCNQ1/HRAS/PRKACA/ADCY9/AKT1/CREB3L1/GNG4/GNB1/KCNJ12/GNB2/CAMK2D/PRKCG/CACNA1D/CREB5/CACNA1C/AKT3/ADCY5/PLCB3/GNG8/SLC18A3/JAK2/KRAS/CHRM4/CHRM1/ADCY3/GNB5/GNB3/ADCY7/CHRNA4/CHRNA6/CACNA1B/KCNJ4/GNG5/CHRM2/CHRNA3/KCNQ3/AKT2/GNAQ/CHRM3/GNAI2/GNAO1/GNA11/ATF4/PRKCB/KCNJ14/PIK3CD/PIK3R6/ADCY4/PIK3R5/CAMK2B/ITPR2/BCL2	62
Insulin secretion	0.000114711	RIMS2/ADCY2/ADCYAP1R1/PLCB4/GNAS/CAMK2G/RYR2/KCNN2/KCNMA1/INS/PRKACA/ADCY9/KCNJ11/CREB3L1/RAB3A/KCNMB4/CAMK2D/PRKCG/CACNA1D/CREB5/ATP1A3/CACNA1C/ADCY5/PLCB3/ADCYAP1/ATP1A1/TRPM4/KCNN3/ADCY3/SLC2A1/KCNN1/ADCY7/SNAP25/ABCC8/GNAQ/CHRM3/GNA11/ATF4/PRKCB/CCK/FFAR1/PDX1/GLP1R/FXYD2/ADCY4/RAPGEF4/ATP1B2/GCK/CAMK2B	49
VEGF signaling pathway	0.000140001	PIK3R2/VEGFA/PLA2G4E/MAPK11/HRAS/AKT1/MAPK13/KDR/MAP2K2/RAC3/PRKCG/MAPK12/AKT3/SPHK1/SHC2/PLA2G4F/NFATC2/KRAS/SRC/BAD/PPP3R1/NOS3/PPP3CC/PTK2/HSPB1/AKT2/MAPKAPK3/PRKCB/SPHK2/PLA2G4D/PIK3CD/JMJD7-PLA2G4B/PLA2G4C/PLA2G4B/RAC2/MAPKAPK2	36
Notch signaling pathway	0.000217106	DTX3L/HES5/NOTCH3/NRARP/APH1B/JAG2/MFNG/ATXN1/NCOR2/JAG1/HDAC1/CTBP2/TLE3/ITCH/DVL1/CREBBP/TLE4/CTBP1/MAML3/DTX1/DLL4/RFNG/NOTCH1/HEYL/DLL3/TLE1/TLE2/NUMBL/KAT2A/EP300/SPEN/HES1/PSEN1/DTX3/RBPJ/RBPJL/ADAM17	37
Melanogenesis	0.000231583	ADCY2/FZD6/PLCB4/FZD5/GNAS/WNT5A/CAMK2G/GSK3B/WNT6/FZD8/HRAS/PRKACA/ADCY9/TCF7L1/KIT/WNT7B/CREB3L1/MAP2K2/CAMK2D/PRKCG/WNT7A/WNT10A/ADCY5/PLCB3/WNT9B/WNT2/WNT3/WNT3A/FZD2/KRAS/CALML5/DVL1/CREBBP/WNT1/TCF7/ADCY3/FZD3/CALML6/WNT5B/ADCY7/FZD10/WNT11/WNT2B/WNT9A/EP300/TCF7L2/GNAQ/ASIP/GNAI2/GNAO1/PRKCB/WNT16/TYRP1/ADCY4/CAMK2B	55
Type II diabetes mellitus	0.000278472	PIK3R2/CACNA1E/SOCS1/PRKCD/HK3/SOCS3/CACNA1A/MAPK9/INS/KCNJ11/PRKCZ/CACNA1D/CACNA1C/IRS2/PRKCE/INSR/SOCS2/CACNA1B/IRS1/MAFA/IKBKB/ABCC8/PDX1/MTOR/HK1/PIK3CD/CACNA1G/HK2/GCK	29
Focal adhesion	0.00032046	PIK3R2/BCAR1/FLT4/VEGFA/COL6A1/COL4A4/PAK1/COL6A2/COL4A2/EMP2/FLNB/COMP/GSK3B/MAPK9/RELN/ITGB1/HRAS/AKT1/CAV2/ITGA9/ACTG1/ITGB5/PPP1CB/KDR/RAC3/COL4A1/PRKCG/PIP5K1C/LAMC1/ITGA6/SHC1/VASP/AKT3/LAMA1/SHC2/PDGFB/MET/ITGA1/PARVG/COL9A2/ITGA7/SRC/SHC3/BAD/ITGAV/ITGA11/ACTN4/MYL10/FLT1/PPP1CC/MYLK/VAV2/COL9A3/LAMA5/LAMC3/LAMB1/COL6A3/TLN2/CAV3/THBS3/PDGFRB/ITGB3/SPP1/ZYX/THBS2/BRAF/DOCK1/ITGA2B/ITGB4/P…	99
Vascular smooth muscle contraction	0.000371035	ADCY2/PLCB4/ADM2/ADRA1D/PRKCD/GNAS/AVP/PLA2G4E/KCNMA1/PRKACA/RAMP1/ADCY9/EDN2/PPP1CB/ARHGEF1/KCNMB4/MAP2K2/NPPC/PRKCG/CACNA1D/CACNA1C/ADCY5/PLCB3/PLA2G4F/PPP1R14A/ADRA1B/ARHGEF11/CALML5/PRKCE/PPP1CC/PTGIR/MYLK/ADCY3/PRKCQ/CALML6/MYH14/AVPR1A/ADCY7/ARAF/MYH11/BRAF/EDN3/PRKCH/ARHGEF12/PPP1CA/MYL6/MYLK3/GNAQ/MYH9/PRKG1/RAMP3/GNA13/ROCK1/GNA11/AGT/PRKCB/ADM/PPP1R12B/PLA2G4D/NPR1/ROCK2/JMJD7-PLA2G4B/P…	69
Dopaminergic synapse	0.000401299	PLCB4/PPP2R3B/SLC6A3/PPP2R5C/GNAL/DRD4/GNAS/PPP1R1B/CAMK2G/GNG13/CACNA1A/GSK3B/COMT/MAPK9/MAPK11/PRKACA/AKT1/PPP2CB/CREB3L1/PPP1CB/CALY/MAPK13/GNG4/PPP2R1B/GNB1/GNB2/CAMK2D/PRKCG/CACNA1D/MAOB/CREB5/PPP2R3A/GRIN2A/CACNA1C/MAPK12/PPP2R5B/AKT3/ADCY5/SLC18A2/PLCB3/GNG8/PPP2CA/BMAL1/CALML5/TH/PPP1CC/GSK3A/GNB5/CALML6/GNB3/PPP3CC/CACNA1B/ARRB2/PPP2R2C/GNG5/PPP1CA/AKT2/GNAQ/GNAI2/GNAO1/ATF4/PRKCB/GRIA3/…	68
Ubiquitin mediated proteolysis	0.000503075	UBR5/UBE2W/ELOC/UBA3/SOCS1/UBE3C/SOCS3/UBE2R2/MAP3K1/RHOBTB1/UBE2QL1/SMURF2/TRIP12/UBE2J2/UBE2D1/CBL/CUL4A/UBE2K/CBLB/UBE2N/UBE2A/FBXW11/HERC4/UBE2I/UBE2Q1/UBE2E2/UBE2O/UBE2D2/HERC1/ITCH/FBXW8/TRAF6/UBE2Q2/UBE2D3/FBXW7/CDC34/UBOX5/PIAS4/MGRN1/FZR1/UBE2F/CBLC/WWP1/PIAS1/PRKN/PPIL2/ELOB/NEDD4/MDM2/UBA6/UBA1/HERC2/UBE2U/NHLRC1/AIRE/RPS27A/PIAS3/XIAP/CDC23/ANAPC2/UBC/BIRC6/UBE2E3/TRIM32/RHOBTB2/CUL3/…	72
TGF-beta signaling pathway	0.00052614	MYC/SMAD6/BMP2/LRRC32/TFDP1/AMH/SMURF2/TGFBR2/PPP2CB/SMAD7/TGFB1/PPP2R1B/GDF7/PITX2/SMAD3/GDF6/SMAD5/SKI/E2F5/ACVR1B/NODAL/BMPR1B/TFR2/BMPR2/HDAC1/PPP2CA/SKIL/LTBP1/SP1/BAMBI/CREBBP/ID1/NOG/INHBB/NBL1/NEO1/SMAD2/TGFB2/EP300/SIN3A/TGIF1/BMP7/ID4/CHRD/FST/NCOR1/THSD4/ROCK1/EMP3/NRROS/RGMA/E2F4/RPS6KB2/ID2/ZFYVE9/RBL1/BMP4	57
Parathyroid hormone synthesis, secretion and action	0.000567982	ADCY2/PLCB4/EGR1/PTH1R/CASR/GNAS/RXRA/PRKACA/ADCY9/GATA3/LRP5/PDE4C/CREB3L1/ARHGEF1/PDE4A/SLC34A3/MEF2D/MMP25/PRKCG/CREB5/BGLAP/NHERF1/ADCY5/PLCB3/ARHGEF11/SP1/ADCY3/ADCY7/MMP15/ARAF/MAFB/PDE4D/BRAF/SLC34A1/ARRB2/FGFR1/GNAQ/MMP17/GNA13/GNAI2/GNA11/ATF4/TNFSF11/PRKCB/LRP6/RXRB/MEF2A/ADCY4/RUNX2/CYP27B1/ARRB1/GCM1/PLD2/ITPR2/BCL2/PTHLH	56
Acute myeloid leukemia	0.000737659	MYC/PIK3R2/RUNX1/HRAS/AKT1/TCF7L1/ZBTB16/KIT/CSF1R/MAP2K2/RARA/AKT3/STAT5A/PER2/ITGAM/KRAS/BAD/TCF7/SPI1/PIM2/ARAF/JUP/CEBPE/BRAF/DUSP6/IKBKB/PIM1/AKT2/TCF7L2/CCND1/STAT5B/MTOR/RUNX1T1/PIK3CD/RPS6KB2/PML/CSF2/MPO	38
Maturity onset diabetes of the young	0.000819661	PAX6/NEUROD1/HNF4G/INS/ONECUT1/NR5A2/BHLHA15/NKX2-2/HHEX/NKX6-1/MAFA/FOXA2/HES1/HNF1A/PDX1/MNX1/HNF1B/GCK	18
Insulin resistance	0.00102919	PRKAA1/PIK3R2/PRKCD/SREBF1/TRIB3/SOCS3/GSK3B/MAPK9/GFPT2/PTPRF/INS/AKT1/PRKCZ/CREB3L1/PPP1CB/SLC27A1/TBC1D4/PTPA/CREB5/CRTC2/PRKAG2/AKT3/IRS2/PPARGC1B/PRKAG3/PTPN11/PRKCE/INSR/PPP1CC/PRKCQ/SLC2A1/NOS3/PYGM/PTPN1/IRS1/IKBKB/GFPT1/PPP1CA/MLXIP/AKT2/RPS6KA2/NR1H2/GYS1/AGT/PYGB/PRKCB/CPT1A/NR1H3/MTOR/PRKAB1/PCK2/PPARA/PIK3CD/RPS6KB2/PPARGC1A/NFKBIA	56
Growth hormone synthesis, secretion and action	0.00120455	ADCY2/PIK3R2/PLCB4/BCAR1/SOCS1/IGFALS/SSTR5/GNAS/SOCS3/MAP3K1/GSK3B/MAPK9/MAPK11/HRAS/PRKACA/ADCY9/AKT1/JUNB/GHRHR/STAT1/CREB3L1/MAP2K3/MAPK13/GHSR/MAP2K2/PRKCG/CACNA1D/CREB5/CACNA1C/SHC1/MAPK12/AKT3/ADCY5/SHC2/STAT5A/IRS2/PLCB3/GHR/JAK2/KRAS/SHC3/CREBBP/ADCY3/SOCS2/ADCY7/IRS1/PTK2/EP300/AKT2/GNAQ/GNAI2/GNA11/ATF4/PRKCB/STAT5B/MTOR/PIK3CD/ADCY4/SSTR2/MRAP2/ITPR2	61
Transcriptional misregulation in cancer	0.00130016	MYC/EYA1/LYL1/ETV6/BAIAP3/PBX1/RXRA/ZBTB17/PAX3/BCL11B/RUNX1/PAX7/TGFBR2/ZBTB16/MLLT1/HMGA2/LMO2/NFKBIZ/KLF3/CSF1R/FEV/KDM6A/TLX3/PLAT/PPARG/DOT1L/RARA/FUT8/WT1/NGFR/ASPSCR1/MAX/BMP2K/MET/TMPRSS2/GADD45A/HDAC1/PER2/ITGAM/SP1/ATF1/ETV5/FLT1/LDB1/SPI1/CD40/HHEX/HOXA10/JUP/GADD45B/TRAF1/FLI1/CEBPE/ETV4/SIX1/DUSP6/PTK2/H3-3A/PBX3/SS18L1/MDM2/MMP9/SIN3A/MEN1/TP53/IGF1R/PAX5/NTRK1/NCOR1/GADD45G/JMJD1C/…	92
Arrhythmogenic right ventricular cardiomyopathy	0.00131106	CTNNA1/CACNG6/RYR2/CACNA2D2/CACNB2/SNTA1/ITGB1/TCF7L1/ITGA9/LMNA/ACTG1/ITGB5/CACNA1D/CACNA1C/ITGA6/CACNG7/LAMA1/ITGA1/CACNB1/CACNA2D4/CACNA2D3/ITGA7/ITGAV/ITGA11/ATP2A3/TCF7/CACNB3/CDH2/ACTN2/JUP/SGCD/CAV3/CACNA2D1/ITGB3/SSPN/EMD/ITGA2B/ITGB4/CACNG4/TCF7L2/CACNG1/DSP/ACTN3/ATP2A1/SGCG	45
Apelin signaling pathway	0.00136257	ADCY2/PRKAA1/PLCB4/EGR1/MAP1LC3A/RYR2/GNG13/HDAC4/NOTCH3/RRAS/HRAS/PRKACA/ADCY9/AKT1/MRAS/GNG4/MAP2K2/GNB1/PLAT/KLF2/MEF2D/GNB2/SMAD3/JAG1/PRKAG2/AKT3/ADCY5/SPHK1/PLCB3/GNG8/MAP1LC3C/PRKAG3/KRAS/HDAC5/CALML5/PRKCE/MYLK/ADCY3/GNB5/CALML6/NOS3/GNB3/ADCY7/TFAM/MYL3/SMAD2/SPP1/GNG5/AKT2/RYR1/RRAS2/CCND1/MEF2B/MYLK3/GNAQ/GNA13/GNAI2/SPHK2/MTOR/PRKAB1/MEF2A/RPS6KB2/PIK3R6/ADCY4/PPARGC1A/NOS2/BECN1/PIK3…	69
Long-term depression	0.00140878	PLCB4/GNAS/CACNA1A/PLA2G4E/HRAS/PPP2CB/PPP2R1B/MAP2K2/PRKCG/PRKG2/PLCB3/PLA2G4F/PPP2CA/KRAS/CRHR1/ARAF/BRAF/RYR1/IGF1R/GNAQ/PRKG1/GNA13/GNAI2/GNAO1/GNA11/PRKCB/GRIA3/PLA2G4D/GNAZ/JMJD7-PLA2G4B/PLA2G4C/PLA2G4B/GRID2/ITPR2	34
Insulin signaling pathway	0.00147577	PRKAA1/PIK3R2/SOCS1/SREBF1/HK3/SOCS3/GSK3B/MAPK9/PTPRF/INS/HRAS/PRKACA/AKT1/PRKCZ/PPP1CB/CBL/MAP2K2/CBLB/PRKCI/SHC1/EIF4E/MKNK2/INPP5A/PRKAG2/AKT3/SHC2/IRS2/PRKAG3/RPTOR/KRAS/CALML5/SHC3/BAD/INSR/PPP1CC/SORBS1/SH2B2/CALML6/SOCS2/EXOC7/FASN/FLOT1/PYGM/ARAF/PTPN1/IRS1/BRAF/TRIP10/IKBKB/PPP1CA/AKT2/INPPL1/TSC1/PHKG1/GYS1/TSC2/PYGB/MTOR/PRKAB1/PCK2/HK1/PIK3CD/RPS6KB2/PPARGC1A/FBP1/RAPGEF1/HK2/GCK	68
Endocrine resistance	0.00152474	E2F3/ADCY2/PIK3R2/GNAS/MAPK9/NOTCH3/MAPK11/HRAS/PRKACA/ADCY9/AKT1/MAPK13/MAP2K2/JAG2/MMP2/JAG1/SHC1/MAPK12/AKT3/ADCY5/SHC2/CYP2D7/KRAS/SP1/SRC/SHC3/BAD/CARM1/BIK/ADCY3/ADCY7/DLL4/ARAF/NOTCH1/DLL3/BRAF/PTK2/MDM2/MMP9/AKT2/TP53/IGF1R/CCND1/NCOR1/NCOA3/RB1/MTOR/PIK3CD/RPS6KB2/ADCY4/BCL2	51
Cellular senescence	0.00157066	E2F3/MYC/PIK3R2/SLC25A6/FOXM1/VDAC1/RBL2/RRAS/MAPK11/HRAS/AKT1/TGFBR2/MRAS/CDC25A/PPP1CB/MAP2K3/MAPK13/TGFB1/MAP2K2/LIN54/SQSTM1/FBXW11/CACNA1D/SMAD3/MAPK12/AKT3/E2F5/ZFP36L2/GADD45A/HIPK3/NFATC2/NFATC4/ATR/FOXO3/KRAS/VDAC3/CALML5/ZFP36L1/HIPK1/PPP1CC/CALML6/PPP3R1/PPP3CC/GADD45B/MYBL2/SMAD2/GATA4/TGFB2/MCU/MDM2/PPP1CA/AKT2/HIPK4/TP53/NFATC1/CHEK1/RRAS2/CCND1/TSC1/GADD45G/CCNE1/HIPK2/RAD1/HLA-G/T…	76
Hippo signaling pathway - multiple species	0.00163684	CSNK1E/STK3/PAK1/DCHS1/RASSF2/TEAD1/RASSF1/MOB1A/WTIP/LIMD1/AJUBA/YAP1/TEAD2/MOB1B/TEAD3/WWC1/LATS2/TEAD4/FRMD6	19
Neurotrophin signaling pathway	0.00169649	PIK3R2/PRKCD/ARHGDIA/NFKBIE/CAMK2G/TP73/MAP3K1/GSK3B/MAPK9/MAPK11/HRAS/AKT1/MAPK13/MAP2K2/SH2B1/MATK/CAMK2D/SHC1/MAPK12/AKT3/NGFR/SHC2/FRS2/SH2B3/FOXO3/KRAS/PRDM4/CALML5/SHC3/BAD/TRAF6/PTPN11/SH2B2/CALML6/MAPK7/NTF3/IRS1/BRAF/BDNF/IKBKB/AKT2/TP53/NTRK1/NGF/PSEN1/NTRK3/RPS6KA2/MAP2K5/ARHGDIG/ATF4/MAP3K5/MAP2K7/IRAK2/PIK3CD/NFKBIA/NTRK2/RAPGEF1/MAPKAPK2/CAMK2B/BCL2	60
Dilated cardiomyopathy	0.00173266	ADCY2/TPM2/TPM4/TPM1/GNAS/CACNG6/RYR2/CACNA2D2/CACNB2/SNTA1/ITGB1/PRKACA/ADCY9/ITGA9/LMNA/ACTG1/ITGB5/TGFB1/CACNA1D/CACNA1C/ITGA6/CACNG7/MYBPC3/ADCY5/LAMA1/ITGA1/CACNB1/CACNA2D4/CACNA2D3/ITGA7/ITGAV/ITGA11/ATP2A3/ADCY3/CACNB3/ADCY7/SGCD/CAV3/MYL3/CACNA2D1/ITGB3/TGFB2/SSPN/EMD/ITGA2B/ITGB4/CACNG4/TNNT2/CACNG1/AGT/ATP2A1/ADCY4/SGCG	53
Chronic myeloid leukemia	0.00177078	E2F3/MYC/PIK3R2/GAB2/RUNX1/HRAS/AKT1/TGFBR2/CBL/TGFB1/MAP2K2/SMAD3/SHC1/AKT3/SHC2/STAT5A/MECOM/GADD45A/HDAC1/CTBP2/KRAS/SHC3/BAD/PTPN11/CTBP1/ARAF/GADD45B/TGFB2/BRAF/IKBKB/MDM2/AKT2/TP53/CCND1/GADD45G/STAT5B/RB1/PIK3CD/NFKBIA/BCR/CDK6	41
Small cell lung cancer	0.00193064	E2F3/MYC/PIK3R2/TRAF4/RXRA/COL4A4/ZBTB17/COL4A2/TRAF3/ITGB1/AKT1/COL4A1/LAMC1/ITGA6/AKT3/LAMA1/MAX/GADD45A/TRAF6/ITGAV/LAMA5/LAMC3/LAMB1/CKS2/GADD45B/TRAF1/APAF1/ITGA2B/IKBKB/PTK2/TRAF2/AKT2/TP53/CCND1/CASP3/GADD45G/TRAF5/CCNE1/XIAP/RB1/RXRB/PIK3CD/NOS2/CDK2/NFKBIA/CDK6/LAMA3/BCL2	48
Circadian entrainment	0.00219962	ADCY2/ADCYAP1R1/PLCB4/GNAS/CAMK2G/RYR2/CACNA1H/GNG13/PRKACA/ADCY9/GNG4/NOS1AP/GNB1/GNB2/CAMK2D/PRKCG/CACNA1D/GRIN2A/CACNA1C/ADCY5/PRKG2/PLCB3/GNG8/ADCYAP1/PER2/CALML5/GRIN2D/ADCY3/GNB5/CACNA1I/CALML6/GNB3/ADCY7/GRIN2C/RASD1/GNG5/RYR1/MTNR1A/GNAQ/PRKG1/PER3/GNAI2/GNAO1/PRKCB/GRIA3/GRIN1/KCNJ5/ADCY4/CACNA1G/CAMK2B	50
Hypertrophic cardiomyopathy	0.00219962	PRKAA1/TPM2/TPM4/TPM1/CACNG6/RYR2/CACNA2D2/CACNB2/SNTA1/ACE/ITGB1/ITGA9/LMNA/ACTG1/ITGB5/TGFB1/CACNA1D/CACNA1C/ITGA6/CACNG7/MYBPC3/PRKAG2/LAMA1/ITGA1/PRKAG3/CACNB1/CACNA2D4/CACNA2D3/ITGA7/ITGAV/ITGA11/ATP2A3/CACNB3/SGCD/CAV3/MYL3/CACNA2D1/ITGB3/TGFB2/SSPN/EMD/ITGA2B/ITGB4/CACNG4/TNNT2/CACNG1/AGT/ATP2A1/PRKAB1/SGCG	50
Prolactin signaling pathway	0.00221402	PIK3R2/SOCS1/SOCS3/GSK3B/MAPK9/MAPK11/INS/HRAS/AKT1/STAT1/MAPK13/MAP2K2/SHC1/MAPK12/AKT3/SHC2/STAT5A/IRF1/PRLR/SOCS7/FOXO3/JAK2/KRAS/SRC/SHC3/TH/SOCS2/ELF5/AKT2/PRL/CCND1/TNFSF11/CCND2/STAT5B/SOCS6/PIK3CD/LHCGR/GCK	38
cAMP signaling pathway	0.00236965	ADCY2/PIK3R2/ADCYAP1R1/BVES/SSTR5/GNAS/PPP1R1B/PAK1/VIPR2/CAMK2G/RYR2/MAPK9/AMH/RRAS/OXT/PRKACA/ADCY9/AKT1/PTCH1/EDN2/PDE4C/CREB3L1/PPP1CB/PDE4A/GHSR/MAP2K2/RAC3/CNGA3/CRHR2/CAMK2D/CACNA1D/CREB5/ATP1A3/GRIN2A/CACNA1C/NPY/AKT3/ABCC4/ADCY5/GRIN3B/ADCYAP1/HCN2/ATP1A1/SOX9/CRHR1/CALML5/BAD/CREBBP/CHRM1/GRIN2D/PPP1CC/ATP2A3/ADCY3/CALML6/VAV2/ADCY7/GRIN2C/TIAM1/GABBR2/PDE4D/ATP2B2/PTGER3/BRAF/HTR1D/BDN…	104
AMPK signaling pathway	0.00280062	PRKAA1/PIK3R2/PPP2R3B/PPP2R5C/RAB8A/SREBF1/AKT1S1/PFKP/RAB10/PFKFB3/INS/AKT1/PPP2CB/CREB3L1/LEPR/PFKL/PPP2R1B/PPARG/CREB5/PPP2R3A/CRTC2/PRKAG2/PPP2R5B/AKT3/CIDEA/STK11/IRS2/LEP/PRKAG3/PPP2CA/RPTOR/FOXO3/CAMKK2/INSR/EEF2K/FASN/ULK1/RAB2A/IRS1/PPP2R2C/AKT2/IGF1R/CCND1/TSC1/PFKFB4/TBC1D1/GYS1/TSC2/ADIPOR1/CPT1C/CPT1A/PPP2R5A/MTOR/PRKAB1/PCK2/PIK3CD/ELAVL1/RPS6KB2/PPARGC1A/FBP1	60
Longevity regulating pathway	0.00302601	ADCY2/PRKAA1/PIK3R2/AKT1S1/RB1CC1/CAT/INS/HRAS/PRKACA/ADCY9/AKT1/CREB3L1/PPARG/CREB5/EIF4E/PRKAG2/AKT3/ADCY5/STK11/IRS2/PRKAG3/RPTOR/FOXO3/KRAS/CAMKK2/INSR/SESN3/EHMT1/ADCY3/ADCY7/ULK1/IRS1/AKT2/TP53/IGF1R/TSC1/SESN2/TSC2/ATF4/ADIPOR1/MTOR/PRKAB1/PIK3CD/RPS6KB2/ADCY4/PPARGC1A	46
Sphingolipid signaling pathway	0.00485642	PIK3R2/PLCB4/GAB2/PPP2R3B/PPP2R5C/CERS4/MAPK9/CERS1/MAPK11/CTSD/HRAS/AKT1/PRKCZ/PPP2CB/SGMS1/DEGS2/MAPK13/PPP2R1B/MAP2K2/RAC3/CERS2/CERS6/PRKCG/PPP2R3A/MAPK12/PPP2R5B/AKT3/SPHK1/PLCB3/PPP2CA/KRAS/PRKCE/TRADD/NOS3/S1PR2/PPP2R2C/CERS5/TRAF2/AKT2/S1PR3/BDKRB2/TP53/GNAQ/S1PR4/S1PR5/DEGS1/GNA13/GNAI2/ROCK1/PRKCB/SPHK2/MAP3K5/PPP2R5A/ROCK2/PIK3CD/RAC2/SGMS2/PLD2/BCL2	59
Thyroid hormone signaling pathway	0.00485642	NCOA2/MED30/MYC/PIK3R2/PLCB4/THRB/RXRA/DIO3/PFKP/GSK3B/NOTCH3/HRAS/PRKACA/AKT1/ACTG1/STAT1/PFKL/THRA/MAP2K2/TBC1D4/PLCD1/PRKCG/ATP1A3/AKT3/PLCB3/ATP1A1/HDAC1/KRAS/SRC/BAD/CREBBP/ITGAV/MED16/ATP2A3/SLC2A1/NOTCH1/ITGB3/RCAN2/GATA4/SLC16A2/KAT2A/EP300/MDM2/AKT2/SIN3A/TP53/CCND1/NCOR1/MED13/NCOA3/TSC2/ATP2A1/PRKCB/MTOR/RXRB/PIK3CD/FXYD2/ATP1B2/BMP4	59
Polycomb repressive complex	0.00510613	YY1/SCML2/TFDP1/PCGF2/WDR5/UBE2D1/CBX8/BCOR/RBBP7/KDM2B/KDM2A/MAX/L3MBTL1/SFMBT2/UBE2D2/HDAC1/PCGF3/CBX4/CREBBP/CBX6/ASXL2/BAP1/DCAF7/UBE2D3/TEX10/RING1/FBRSL1/AEBP2/YY2/EZH1/EP300/FBRS/BCORL1/CBX2/CBX7/L3MBTL3/PCGF5/E2F6/ASXL3/JARID2/MGA/AURKB/MBD6	43
Choline metabolism in cancer	0.00532008	PIK3R2/PLA2G4E/MAPK9/HRAS/AKT1/RALGDS/PLPP1/MAP2K2/RAC3/PRKCG/PIP5K1C/AKT3/PDGFB/PLA2G4F/SLC44A5/PLPP2/SLC44A1/KRAS/SP1/DGKZ/DGKH/DGKD/SLC44A4/WAS/PDGFRB/DGKE/WASF2/AKT2/CHKA/TSC1/PDGFRA/TSC2/PRKCB/DGKG/SLC22A4/PLPP3/MTOR/PIP5K1B/PLA2G4D/PIK3CD/JMJD7-PLA2G4B/PLA2G4C/DGKQ/RPS6KB2/PLA2G4B/PDGFA/LYPLA1/RAC2/PLD2	49
cGMP-PKG signaling pathway	0.00564684	ADCY2/PLCB4/ADRA1D/SLC25A6/VDAC1/KCNMA1/INS/ADCY9/AKT1/CREB3L1/PPP1CB/KCNMB4/MAP2K2/MEF2D/NPPC/CACNA1D/CREB5/ATP1A3/CACNA1C/VASP/AKT3/ADCY5/GTF2IRD1/PRKG2/IRS2/PLCB3/ADRA1B/ATP1A1/NFATC2/NFATC4/VDAC3/CALML5/BAD/PRKCE/INSR/PPP1CC/ATP2A3/ADRA2B/MYLK/ADCY3/CALML6/PPP3R1/NOS3/SRF/ADCY7/PPP3CC/ATP2B2/GATA4/IRS1/PPP1CA/AKT2/BDKRB2/NFATC1/MEF2B/MYLK3/GNAQ/TRPC6/PRKG1/ADRB2/GNA13/GNAI2/ROCK1/GNA11/ATF4/P…	78
GnRH secretion	0.00581568	PIK3R2/PLCB4/CACNA1H/KCNN2/HRAS/AKT1/KCNJ11/HCN1/MAP2K2/PRKCG/CACNA1D/CACNA1C/HCN3/AKT3/PLCB3/HCN2/KISS1R/KRAS/KCNN3/TRPC1/CACNA1I/KCNN1/GABBR2/SPP1/ARRB2/AKT2/GNAQ/GNA11/PRKCB/PIK3CD/KCNJ5/CACNA1G/ARRB1/ITPR2	34
Autophagy - animal	0.00609475	PRKAA1/PIK3R2/CFLAR/PRKCD/RAB7A/RAB8A/ATG4D/MAP1LC3A/AKT1S1/ATG10/WDR45B/RB1CC1/MAPK9/DAPK2/VPS39/RRAS/CTSD/INS/HRAS/PRKACA/AKT1/MRAS/PPP2CB/ATG9B/MAP2K2/SQSTM1/MLST8/VPS16/TBK1/AKT3/BNIP3/STK11/IRS2/ATG4C/STX17/MAP1LC3C/PPP2CA/RPTOR/KRAS/ATG7/CAMKK2/BAD/TRAF6/TP53INP2/ATG4B/ATG9A/PRKCQ/WIPI1/SH3GLB1/GORASP2/ULK1/EIF2AK3/IRS1/HMGB1/LAMP1/MTMR14/CTSL/YKT6/AKT2/IGF1R/RRAS2/TSC1/ATG2A/TSC2/RPS27A/AT…	77
Tight junction	0.00629633	PRKAA1/BVES/CLDN10/RAB8A/CLDN6/TUBA3C/MAP3K1/CTTN/MAPK9/RAB8B/ITGB1/RUNX1/PRKACA/ACTG1/TJP3/PRKCZ/PPP2CB/ARPC4/ARPC1B/PPP2R1B/LLGL2/ARPC1A/PRKCI/CACNA1D/PARD6B/CLDN1/NHERF1/CLDN9/ARHGEF2/VASP/PRKAG2/STK11/ARHGEF18/PATJ/PRKAG3/PPP2CA/CLDN14/MAGI1/SRC/ACTN4/PRKCE/ACTR3B/MYH14/DLG3/WAS/EPB41L4B/TIAM1/JAM3/MYH11/GATA4/CLDN15/PPP2R2C/WHAMM/NEDD4/OCLN/SYNPO/MYL6/ARHGAP17/PARD6A/CCND1/CLDN3/TJP1/MYH9/TJ…	79
Yersinia infection	0.00710312	PIK3R2/BCAR1/PTK2B/RHOG/GSK3B/MAPK9/ITGB1/MAPK11/AKT1/ACTG1/PKN1/ELMO2/ELMO1/MAP2K3/ARHGEF1/MAPK13/ARPC4/ARPC1B/MAP2K2/RAC3/ARPC1A/PIP5K1C/WIPF3/MAPK12/TBK1/AKT3/MEFV/LIMK1/CD8A/WIPF1/NFATC2/SRC/TRAF6/TAB2/TICAM1/ACTR3B/BAIAP2/VAV2/WAS/GIT2/WASL/DOCK1/SKAP2/TAB1/IKBKB/WASF2/ZAP70/PKN2/ARHGEF12/PTK2/TRAF2/AKT2/NFATC1/LCK/GNAQ/RPS6KA2/ROCK1/MYD88/ARHGEF28/MAP2K7/PIP5K1B/ROCK2/PIK3CD/NFKBIA/RAC2	65
Fc gamma R-mediated phagocytosis	0.00739729	PIK3R2/GAB2/PRKCD/PAK1/PLA2G4E/INPP5D/AKT1/MARCKSL1/PLPP1/ARPC4/ARPC1B/ARPC1A/PRKCG/PIP5K1C/VASP/AKT3/SPHK1/MYO10/PLA2G4F/GSN/LIMK1/PLPP2/PRKCE/AMPH/ACTR3B/VAV2/MARCKS/WAS/DOCK1/LIMK2/WASF2/AKT2/ASAP2/BIN1/INPPL1/PRKCB/SPHK2/PLPP3/PIP5K1B/PLA2G4D/PIK3CD/JMJD7-PLA2G4B/PLA2G4C/RPS6KB2/PLA2G4B/HCK/RAC2/PLD2	48
Melanoma	0.00832394	E2F3/PIK3R2/HRAS/AKT1/MAP2K2/FGF18/FGF8/FGF3/AKT3/FGF22/PDGFB/MET/GADD45A/KRAS/BAD/FGF7/ARAF/GADD45B/PDGFRB/FGF9/BRAF/FGF21/MDM2/AKT2/FGFR1/TP53/IGF1R/CCND1/GADD45G/PDGFRA/FGF19/FGF2/RB1/FGF5/PIK3CD/PDGFA/CDK6	37
GnRH signaling pathway	0.00871168	ADCY2/PLCB4/PTK2B/EGR1/PRKCD/GNAS/CAMK2G/MAP3K1/PLA2G4E/MAPK9/MAPK11/HRAS/PRKACA/ADCY9/MAP2K3/MAPK13/MAP2K2/CAMK2D/CACNA1D/MMP2/CACNA1C/MAPK12/ADCY5/MAP3K4/PLCB3/PLA2G4F/KRAS/CALML5/SRC/ADCY3/CALML6/ADCY7/MAPK7/GNAQ/GNA11/ATF4/PRKCB/MAP2K7/PLA2G4D/JMJD7-PLA2G4B/PLA2G4C/PLA2G4B/ADCY4/CAMK2B/PLD2/ITPR2	46
Central carbon metabolism in cancer	0.00903488	MYC/PIK3R2/HK3/PFKP/SCO2/HRAS/AKT1/KIT/PFKL/MAP2K2/SLC16A3/AKT3/RET/FGFR3/MET/GLS/GLS2/SIRT6/KRAS/PDK1/SLC2A1/PDGFRB/AKT2/FGFR1/TP53/NTRK1/PDGFRA/NTRK3/IDH1/MTOR/HK1/PIK3CD/HK2/GCK/PDHA1/SIRT3	36
Longevity regulating pathway - multiple species	0.00932565	ADCY2/PRKAA1/PIK3R2/AKT1S1/CAT/INS/HRAS/PRKACA/ADCY9/AKT1/PRKAG2/AKT3/ADCY5/IRS2/PRKAG3/HDAC1/RPTOR/FOXO3/KRAS/INSR/ADCY3/ADCY7/IRS1/AKT2/FOXA2/IGF1R/SOD1/MTOR/PRKAB1/PIK3CD/RPS6KB2/ADCY4	32
Aldosterone synthesis and secretion	0.00939141	ADCY2/PRKD2/PLCB4/GNAS/CAMK2G/CACNA1H/PRKACA/LDLR/ADCY9/CREB3L1/CAMK2D/PRKCG/CACNA1D/CREB5/ATP1A3/CACNA1C/ADCY5/PLCB3/ATP1A1/CALML5/ATF1/PRKD3/PRKCE/ADCY3/CACNA1I/CALML6/ADCY7/ATP2B2/CAMK1D/NR4A1/DAGLA/GNAQ/KCNK9/GNA11/ATF4/AGT/PRKCB/ORAI1/CYP11B2/NPR1/KCNJ5/ADCY4/CACNA1G/ATP2B3/STAR/ATP1B2/CAMK2B/ITPR2	48
Relaxin signaling pathway	0.00972651	ADCY2/PIK3R2/PLCB4/RLN3/RXFP3/VEGFA/GNAS/COL4A4/COL4A2/INSL3/GNG13/MAPK9/MAPK11/HRAS/PRKACA/ADCY9/AKT1/TGFBR2/PRKCZ/CREB3L1/MAPK13/GNG4/TGFB1/MAP2K2/GNB1/COL4A1/GNB2/MMP2/CREB5/SHC1/MAPK12/AKT3/ADCY5/SHC2/RXFP1/PLCB3/GNG8/KRAS/GNA15/SRC/SHC3/ADCY3/GNB5/NOS3/GNB3/ADCY7/SMAD2/ARRB2/GNG5/MMP9/AKT2/GNAI2/VEGFB/GNAO1/ATF4/MAP2K7/PIK3CD/ADCY4/NOS2/NFKBIA/ARRB1	61
ECM-receptor interaction	0.0102659	COL6A1/COL4A4/AGRN/SDC4/COL6A2/COL4A2/COMP/RELN/ITGB1/ITGA9/ITGB5/COL4A1/SV2C/LAMC1/ITGA6/LAMA1/CD47/ITGA1/GP9/COL9A2/ITGA7/GP5/ITGAV/ITGA11/SDC1/COL9A3/LAMA5/LAMC3/GP1BB/LAMB1/COL6A3/THBS3/ITGB3/SPP1/THBS2/ITGA2B/GP6/ITGB4/HSPG2/TNR/NPNT/VWF/TNXB/LAMA3	44
Thyroid cancer	0.0109053	MYC/RXRA/TFG/HRAS/TCF7L1/MAP2K2/PPARG/RET/NCOA4/GADD45A/KRAS/TCF7/GADD45B/BRAF/TP53/TCF7L2/CCND1/NTRK1/GADD45G/RXRB/PAX8	21
Prostate cancer	0.0128166	E2F3/AR/PIK3R2/INSRR/HSP90AB1/GSK3B/HSP90AA1/INS/HRAS/AKT1/TCF7L1/CREB3L1/MAP2K2/PLAT/CREB5/AKT3/PDGFB/TMPRSS2/KRAS/BAD/CREBBP/ETV5/TCF7/SRD5A2/ARAF/PDGFRB/BRAF/IKBKB/EP300/MDM2/MMP9/AKT2/FGFR1/TP53/IGF1R/TCF7L2/CCND1/PDGFRA/CCNE1/ATF4/RB1/MTOR/PIK3CD/PDGFA/CDK2/NFKBIA/BCL2	47
Adipocytokine signaling pathway	0.0129564	PRKAA1/RXRA/NFKBIE/SOCS3/MAPK9/AKT1/ACSL3/LEPR/NPY/PRKAG2/AKT3/STK11/IRS2/LEP/PRKAG3/JAK2/CAMKK2/PTPN11/TRADD/PRKCQ/SLC2A1/IRS1/IKBKB/TRAF2/AKT2/ADIPOR1/CPT1C/CPT1A/MTOR/PRKAB1/RXRB/PCK2/PPARA/PPARGC1A/NFKBIA	35
Amphetamine addiction	0.0129564	SLC6A3/GNAS/PPP1R1B/CAMK2G/PRKACA/CREB3L1/PPP1CB/ARC/CAMK2D/PRKCG/CACNA1D/MAOB/CREB5/GRIN2A/CACNA1C/ADCY5/SLC18A2/GRIN3B/HDAC1/CALML5/TH/GRIN2D/PPP1CC/CALML6/PPP3R1/GRIN2C/PPP3CC/PPP1CA/FOSB/ATF4/PRKCB/GRIA3/PDYN/GRIN1/CAMK2B	35
Spinocerebellar ataxia	0.0140866	PIK3R2/PLCB4/SLC25A6/VDAC1/ATXN2L/PSMD8/CACNA1A/RB1CC1/MAPK9/RELN/AKT1/KCNC3/CIC/BEAN1/ATXN1/ATXN10/PRKCG/GRIN2A/AKT3/PLCB3/GRIN3B/ADRM1/RORA/PSMA7/SP1/VDAC3/GRIN2D/ATP2A3/SPTBN2/TBPL1/PSMB7/GRIN2C/WIPI1/ULK1/PSMD4/MCU/ATXN2/TRAF2/NOP56/AKT2/TRPC3/RYR1/PSMD13/PSMD1/GNAQ/ATG2A/PSMC3/KCND3/DAB1/PPIF/ATP2A1/PRKCB/GRIA3/PDYN/GRIN1/MAP3K5/WIPI2/PSMD14/MTOR/PIK3CD/RBPJ/PSMB3/RBPJL/BECN1/PSMB1/ITPR2	66
Cocaine addiction	0.0151862	SLC6A3/GNAS/PPP1R1B/GRM3/PRKACA/CREB3L1/GRM2/MAOB/CREB5/GRIN2A/ADCY5/SLC18A2/GRIN3B/TH/CDK5R1/GRIN2D/GPSM1/GRIN2C/BDNF/FOSB/GNAI2/ATF4/PDYN/GRIN1/RGS9/DLG4	26
Colorectal cancer	0.0153672	MYC/PIK3R2/AXIN1/GSK3B/MAPK9/HRAS/AKT1/TGFBR2/APC/TCF7L1/RALGDS/TGFB1/MAP2K2/RAC3/SMAD3/AXIN2/AKT3/MSH6/GADD45A/BBC3/KRAS/BAD/TCF7/BIRC5/ARAF/GADD45B/SMAD2/TGFB2/BRAF/BCL2L11/AKT2/TP53/TCF7L2/CCND1/CASP3/GADD45G/MSH3/MTOR/PIK3CD/RPS6KB2/RAC2/BCL2	42
Fluid shear stress and atherosclerosis	0.0163978	PRKAA1/PIK3R2/NFE2L2/VEGFA/HSP90AB1/SDC4/MAPK9/HSP90AA1/MAPK11/SUMO3/AKT1/CAV2/ACTG1/PRKCZ/MAPK13/GSTM5/KDR/RAC3/PLAT/KLF2/SQSTM1/NPPC/MMP2/MAPK12/ARHGEF2/AKT3/PDGFB/BMPR1B/ASS1/BMPR2/GPC1/CALML5/SRC/ITGAV/GSTM3/SDC1/PIAS4/CALML6/NOS3/MAPK7/CAV3/ITGB3/CTSL/ITGA2B/IKBKB/PTK2/MMP9/AKT2/TP53/HMOX1/MAP2K5/GSTO2/MAP3K5/TXN2/MAP2K7/PIK3CD/MEF2A/PDGFA/KEAP1/RAC2/TRPV4/THBD/BCL2/BMP4	64
Proximal tubule bicarbonate reclamation	0.0166815	SLC9A3/AQP1/CA2/SLC25A10/ATP1A3/GLS/GLS2/ATP1A1/CA4/SLC4A4/SLC38A3/PCK2/FXYD2/ATP1B2	14
Serotonergic synapse	0.0168819	PLCB4/GNAS/GNG13/KCNN2/CACNA1A/PLA2G4E/HRAS/PRKACA/ALOX15B/GNG4/GNB1/GNB2/PRKCG/CACNA1D/MAOB/CACNA1C/ADCY5/SLC18A2/PLCB3/PLA2G4F/GNG8/CYP2D7/ALOX12/KRAS/HTR3A/TRPC1/GNB5/GNB3/ARAF/CACNA1B/BRAF/HTR1D/GNG5/CASP3/GNAQ/HTR6/SLC6A4/ALOX12B/GNAI2/GNAO1/PRKCB/PTGS1/PLA2G4D/JMJD7-PLA2G4B/KCNJ5/PLA2G4C/PLA2G4B/HTR1A/HTR7/ALOX5/ALOX15/HTR2A/RAPGEF3/ITPR2	54
Glycosaminoglycan biosynthesis - chondroitin sulfate / dermatan sulfate	0.0174317	CHST3/CHST7/CHSY3/CHPF2/CSGALNACT2/B3GALT6/UST/DSE/CHST15/CHPF/CHSY1/CHST11/XYLT2	13
Sphingolipid metabolism	0.0175216	CERS4/CERS1/NEU4/SGMS1/DEGS2/PLPP1/CERS2/CERS6/B4GALNT1/SPHK1/ENPP7/ARSA/SMPD3/PLPP2/CERK/CERS5/GAL3ST1/GLB1/NEU1/UGT8/DEGS1/PSAP/ACER3/SPHK2/PLPP3/PSAPL1/NEU2/SGMS2	28
Thiamine metabolism	0.0186515	ALPG/AK7/ALPI/NTPCR/ALPL/ALPP/NFS1/TPK1/AK5/AK4	10
Hepatitis B	0.0194809	E2F3/YWHAZ/MYC/PIK3R2/PTK2B/IRF7/MAVS/MAP3K1/TRAF3/MAPK9/MAPK11/HRAS/AKT1/TGFBR2/STAT1/DDX3X/CREB3L1/MAP2K3/MAPK13/TGFB1/MAP2K2/PRKCG/SMAD3/CREB5/MAPK12/TBK1/AKT3/STAT5A/EGR2/JAK1/NFATC2/FADD/NFATC4/JAK2/KRAS/VDAC3/SRC/TIRAP/BAD/TRAF6/CREBBP/TAB2/TICAM1/BIRC5/ARAF/TGFB2/BRAF/TAB1/APAF1/IKBKB/HSPG2/EP300/MMP9/AKT2/TP53/NFATC1/CASP3/EGR3/CCNE1/YWHAQ/MYD88/ATF4/PRKCB/STAT5B/RB1/MAP2K7/PIK3CD/JAK3/TY…	73
Glycerophospholipid metabolism	0.0197328	LPCAT1/ACHE/PLD4/PTDSS2/PLA2G4E/GPAT4/PLPP1/LPIN2/MBOAT7/PLB1/AGPAT3/PLA2G4F/CEPT1/PTDSS1/PLPP2/DGKZ/AGPAT2/PNPLA7/DGKH/MBOAT1/DGKD/MBOAT2/ETNK1/LPGAT1/PLPP5/PLPP4/DGKE/PEMT/CHKA/PNPLA6/CDS1/AGPAT1/ETNK2/DGKG/LCAT/CDS2/SELENOI/PLPP3/PLA2G4D/JMJD7-PLA2G4B/PLA2G4C/DGKQ/PLA2G4B/PLA2G1B/LYPLA1/PLD2/PCYT2	47
Adherens junction	0.0251502	CTNNA1/SMURF2/PTPRF/FARP2/TGFBR2/TCF7L1/ACTG1/RAC3/HEG1/SMAD3/FER/MET/PTPRJ/CSNK2A1/PTPRM/SRC/NECTIN2/CREBBP/SNAI2/ACTN4/MYL10/INSR/SORBS1/TCF7/BAIAP2/ARHGAP29/NECTIN4/WAS/PTPN1/NLK/WASL/WASF2/LMO7/EP300/FGFR1/IGF1R/TCF7L2/TJP1/SNAI1/ROCK1/RASIP1/ROCK2/RAC2/PARD3	44
EGFR tyrosine kinase inhibitor resistance	0.0268779	PIK3R2/VEGFA/GAS6/GSK3B/HRAS/AKT1/KDR/MAP2K2/PRKCG/SHC1/EIF4E/AKT3/SHC2/FGFR3/PDGFB/MET/NF1/JAK1/FOXO3/JAK2/KRAS/SRC/SHC3/BAD/ARAF/PDGFRB/BRAF/BCL2L11/AKT2/IGF1R/PDGFRA/FGF2/PRKCB/MTOR/PIK3CD/RPS6KB2/PDGFA/BCL2	38
Morphine addiction	0.0272747	ADCY2/GNAS/GABRD/GNG13/CACNA1A/PRKACA/ADCY9/PDE4C/PDE4A/GNG4/GNB1/PDE1C/GNB2/PDE8B/PRKCG/ADCY5/GNG8/GRK6/GABRA5/ADCY3/GNB5/PDE1A/GNB3/ADCY7/PDE7A/GABBR2/CACNA1B/PDE4D/GRK2/GRK5/ARRB2/PDE8A/PDE11A/GRK4/GNG5/GNAI2/GNAO1/PDE10A/PRKCB/KCNJ5/ADCY4/OPRM1/ARRB1	43
Cortisol synthesis and secretion	0.0279666	ADCY2/PLCB4/GNAS/PBX1/CACNA1H/PRKACA/LDLR/ADCY9/CREB3L1/PDE8B/CACNA1D/CREB5/CACNA1C/ADCY5/PLCB3/SP1/NR5A1/ADCY3/CACNA1I/ADCY7/PDE8A/NR4A1/GNAQ/GNA11/ATF4/AGT/ORAI1/KCNK2/ADCY4/CACNA1G/STAR/ITPR2	32
Glioma	0.0317534	E2F3/PIK3R2/CAMK2G/HRAS/AKT1/MAP2K2/CAMK2D/PRKCG/SHC1/AKT3/SHC2/PDGFB/GADD45A/KRAS/CALML5/SHC3/CALML6/ARAF/GADD45B/PDGFRB/BRAF/CAMK1D/MDM2/AKT2/TP53/IGF1R/CCND1/GADD45G/PDGFRA/PRKCB/RB1/MTOR/PIK3CD/PDGFA/CAMK2B/CDK6	36
Gastric acid secretion	0.0393777	ADCY2/PLCB4/GNAS/CAMK2G/KCNQ1/PRKACA/ADCY9/ACTG1/CA2/CAMK2D/PRKCG/ATP1A3/ADCY5/PLCB3/ATP1A1/CALML5/MYLK/ADCY3/CALML6/ADCY7/ATP4B/SLC4A2/CCKBR/MYLK3/GNAQ/ATP4A/CHRM3/GNAI2/PRKCB/HRH2/KCNK2/ADCY4/ATP1B2/SSTR2/CAMK2B/ITPR2	36
Neuroactive ligand-receptor interaction	0.0394087	ADCYAP1R1/ADM2/ADRA1D/RLN3/THRB/RXFP3/PTH1R/DRD4/SSTR5/GABRD/VIPR2/AVP/PTGER1/INSL3/GRM3/PRSS3/OXT/CHRND/GHRHR/EDN2/LEPR/GRIK5/GHSR/TACR3/BDKRB1/THRA/QRFP/PTGER4/CRHR2/GRM2/GRID1/GPR35/GRIN2A/P2RY2/NPY/P2RY11/PRLH/RXFP1/UTS2R/GRIN3B/ADCYAP1/GAL/LEP/ADRA1B/GCGR/GRIK3/HRH3/PRLR/GHR/GPR156/KISS1R/SCT/PAQR6/CRHR1/CHRM4/F2RL3/GRM4/CHRM1/LPAR1/OPRK1/GRIN2D/VIPR1/PYY/UCN2/GABRA5/PTGIR/ADRA2B/HRH1/GALR2/…	152
Long-term potentiation	0.0444516	PLCB4/CAMK2G/HRAS/PRKACA/PPP1CB/MAP2K2/CAMK2D/PRKCG/GRIN2A/CACNA1C/PLCB3/KRAS/CALML5/CREBBP/GRIN2D/PPP1CC/CALML6/PPP3R1/GRIN2C/PPP3CC/ARAF/BRAF/EP300/PPP1CA/GNAQ/RPS6KA2/ATF4/PRKCB/GRIN1/RAPGEF3/CAMK2B/ITPR2	32
Autophagy - other	0.044798	ATG4D/ATG10/PPP2CB/ATG9B/MLST8/ATG4C/PPP2CA/RPTOR/ATG7/ATG4B/ATG9A/WIPI1/ATG2A/ATG16L1/WIPI2/MTOR/BECN1	17
Pathogenic Escherichia coli infection	0.0459128	CLDN10/MYO1B/MYO1F/CLDN6/PAK1/TUBA3C/ARF1/NCKAP1/CTTN/MAPK9/ITGB1/MAPK11/TUBB6/GAPDH/CYTH2/ACTG1/ARHGEF1/MAPK13/ARPC4/ARPC1B/ARPC1A/CLDN1/NHERF1/WIPF3/CLDN9/MAPK12/ARHGEF2/MYO10/TMED10/TUBB4A/ARHGEF11/WIPF1/FADD/TUBB2A/MYO5B/CLDN14/SRC/TIRAP/TRAF6/NCL/LPAR1/PTPN11/TAB2/TRADD/ACTR3B/BAIAP2/MYH14/CYTH1/CYFIP2/CYFIP1/MYH11/TUBB8/WASL/SEC24B/TAB1/CLDN15/IKBKB/WASF2/ABI1/ARHGEF12/TRAF2/OCLN/CLDN3/CASP…	85
PD-L1 expression and PD-1 checkpoint pathway in cancer	0.0472945	PIK3R2/NFKBIE/MAPK11/HRAS/AKT1/CD247/STAT1/MAP2K3/MAPK13/MAP2K2/PDCD1/ALK/MAPK12/AKT3/CSNK2A1/JAK1/NFATC2/JAK2/KRAS/TIRAP/TRAF6/TLR9/PTPN11/TICAM1/PRKCQ/PPP3R1/PPP3CC/IKBKB/ZAP70/AKT2/NFATC1/LCK/MYD88/IFNGR2/MTOR/PIK3CD/RPS6KB2/CD28/BATF/NFKBIA/RASGRP1	41
FoxO signaling pathway	0.0491393	CSNK1E/FBXO32/PRKAA1/PIK3R2/MAPK9/RBL2/CAT/MAPK11/INS/HRAS/AKT1/TGFBR2/MAPK13/PLK2/TGFB1/MAP2K2/KLF2/CCNG2/SMAD3/MAPK12/PRKAG2/AKT3/BNIP3/STK11/IRS2/HOMER1/GADD45A/HOMER3/PRKAG3/FOXO3/KRAS/CREBBP/INSR/ARAF/GADD45B/NLK/IRS1/TGFB2/BRAF/FOXG1/BCL2L11/IKBKB/EP300/MDM2/AKT2/SETD7/IGF1R/CCND1/GADD45G/S1PR4/CCND2/AGAP2/PRKAB1/PCK2/PIK3CD/CDK2/FOXO6/BCL6	58
Regulation of lipolysis in adipocytes	0.0500159	ADCY2/PIK3R2/GNAS/ABHD5/INS/PRKACA/ADCY9/AKT1/NPY/AKT3/ADCY5/PRKG2/IRS2/INSR/ADCY3/ADCY7/PTGER3/IRS1/PNPLA2/AKT2/PRKG1/ADRB2/GNAI2/PTGS1/CIDEC/NPR1/PIK3CD/ADCY4	28
Lysine degradation	0.0526862	COLGALT1/DHTKD1/PHYKPL/NSD1/PRDM6/KMT5A/SUV39H1/SUV39H2/DOT1L/KMT5B/NSD3/SETD1B/MECOM/SMYD3/KMT5C/PRDM16/SETD1A/KMT2C/PRDM9/KMT2D/EHMT1/ALDH3A2/ALDH2/AADAT/EZH1/SETD7/PRDM2/DLD/PLOD1/SMYD2	30
Phosphatidylinositol signaling system	0.0533745	PIK3R2/PLCB4/INPP4A/IMPA1/PIK3C2A/SACM1L/IMPA2/INPP1/INPP5D/PLCD1/PRKCG/PIP5K1C/ITPK1/INPP5A/PLCB3/INPP5B/INPP5E/CALML5/DGKZ/DGKH/PIP4K2C/CALML6/DGKD/MTMR14/DGKE/PIP4K2B/IPMK/INPPL1/ITPKA/PIP4P2/CDS1/ITPKC/PRKCB/INPP4B/DGKG/CDS2/MTMR1/PIP5K1B/SYNJ2/MTM1/PIK3CD/DGKQ/IP6K3/ITPR2	44
Inositol phosphate metabolism	0.0569569	PLCB4/INPP4A/ISYNA1/PLCH2/IMPA1/PIK3C2A/SACM1L/IMPA2/INPP1/INPP5D/PLCD1/PIP5K1C/ITPK1/INPP5A/PLCB3/INPP5B/INPP5E/INPP5K/PIP4K2C/TPI1/MTMR14/PIP4K2B/IPMK/INPPL1/ITPKA/MIOX/ITPKC/INPP4B/MTMR1/PIP5K1B/SYNJ2/MTM1/PIK3CD/INPP5J	34
Synaptic vesicle cycle	0.0586418	SLC6A3/SLC1A3/ATP6V0C/CACNA1A/UNC13A/RAB3A/AP2A2/STX2/SLC1A2/SLC6A1/SLC18A2/CLTC/TCIRG1/SLC6A9/SLC18A3/SLC1A7/STX1B/ATP6V1H/SLC6A11/STXBP1/SLC17A7/SNAP25/CPLX1/ATP6V0A4/CACNA1B/AP2S1/SLC6A7/CPLX2/DNM3/AP2B1/SLC6A5/SLC6A4/ATP6V0B/ATP6V0D1/SLC6A2/ATP6V1C2	36
Glycosphingolipid biosynthesis - ganglio series	0.0588088	ST3GAL5/B4GALNT1/ST6GALNAC6/ST3GAL1/ST6GALNAC5/GLB1/ST8SIA5/B3GALT4/ST3GAL2	9
p53 signaling pathway	0.0689983	RRM2B/CCNG1/TP73/CCNG2/CD82/ADGRB1/PIDD1/SIVA1/GADD45A/BBC3/ZNF385A/ATR/SESN3/PPM1D/GADD45B/APAF1/MDM2/TP53/CHEK1/CCND1/CASP3/GADD45G/SESN2/CCNE1/TSC2/RRM2/CCND2/STEAP3/AIFM2/RPRM/CDK2/TNFRSF10B/CDK6/BCL2	34
mTOR signaling pathway	0.0692325	PRKAA1/PIK3R2/FZD6/FZD5/FNIP1/AKT1S1/WNT5A/GSK3B/WNT6/FZD8/INS/HRAS/AKT1/WNT7B/LRP5/RICTOR/NPRL3/MAP2K2/TELO2/MLST8/LPIN2/PRKCG/WNT7A/WNT10A/EIF4E/AKT3/STK11/WDR24/WNT9B/WNT2/WNT3/WNT3A/FZD2/RPTOR/CASTOR1/KRAS/DVL1/WNT1/INSR/ATP6V1H/FZD3/WNT5B/FZD10/ULK1/WNT11/IRS1/BRAF/TBC1D7/IKBKB/WNT2B/WNT9A/AKT2/IGF1R/TSC1/SESN2/RPS6KA2/TSC2/PRKCB/WNT16/LRP6/MTOR/PIK3CD/RPS6KB2/PRR5/LAMTOR1/DDIT4/ATP6V1C2	67
Arginine biosynthesis	0.0697407	GLUL/GLS/ASS1/GLS2/ACY1/NOS3/NAGS/ASL/GOT2/GOT1/GPT/NOS2	12
Chemokine signaling pathway	0.0741434	ADCY2/PIK3R2/PLCB4/BCAR1/PTK2B/PRKCD/PAK1/GNG13/GSK3B/HRAS/PRKACA/CXCR6/ADCY9/AKT1/STAT1/DOCK2/CXCR5/PRKCZ/ELMO1/GNG4/RAC3/GNB1/GNB2/SHC1/AKT3/ADCY5/SHC2/PLCB3/CCL21/GNG8/GRK6/FOXO3/JAK2/KRAS/CXCL12/SRC/SHC3/BAD/CXCL1/ADCY3/GSK3A/GNB5/CCL17/VAV2/GNB3/RASGRP2/ADCY7/WAS/GRK7/TIAM1/GRK2/GRK5/BRAF/FGR/ARRB2/GRK4/GNG5/IKBKB/PTK2/AKT2/PREX1/GNAQ/CCL25/GNAI2/CX3CL1/ROCK1/PRKCB/CXCR3/STAT5B/ROCK2/PIK3CD/…	81
Steroid biosynthesis	0.0762979	SQLE/CYP51A1/DHCR24/SC5D/DHCR7/CYP2R1/FDFT1/TM7SF2/CYP27B1/LBR/CEL	11
Circadian rhythm	0.0817112	CSNK1E/PRKAA1/NPAS2/FBXW11/PRKAG2/PRKAG3/RORA/BMAL1/PER2/NFIL3/CRY2/FBXL3/NR1D2/BHLHE41/NR1D1/PER3/PRKAB1	17
Other glycan degradation	0.083499	NEU4/ENGASE/MAN2B1/AGA/HEXD/FUCA2/GLB1/NEU1/MAN2B2/NEU2	10
Arachidonic acid metabolism	0.0938313	CYP4F2/PLA2G4E/ALOX15B/PRXL2B/PLB1/CYP4F8/PLA2G4F/ALOX12/GPX4/LTC4S/PTGDS/GGT5/AKR1C3/EPHX2/GGT1/ALOXE3/ALOX12B/CYP4F3/PTGES/PTGS1/PTGIS/PLA2G4D/JMJD7-PLA2G4B/PLA2G4C/PLA2G4B/PLA2G1B/ALOX5/ALOX15	28
Human cytomegalovirus infection	0.0944506	E2F3/ADCY2/MYC/PIK3R2/PLCB4/BCAR1/PTK2B/VEGFA/GNAS/PTGER1/GNG13/GSK3B/MAPK11/HRAS/PRKACA/ADCY9/AKT1/CREB3L1/ARHGEF1/MAPK13/GNG4/MAP2K2/RAC3/GNB1/PTGER4/GNB2/PRKCG/CREB5/MAPK12/TBK1/AKT3/ADCY5/PLCB3/GNG8/ARHGEF11/JAK1/NFATC2/FADD/NFATC4/KRAS/CXCL12/SP1/CALML5/SRC/ITGAV/ADCY3/TRADD/GNB5/CALML6/PPP3R1/GNB3/ADCY7/PPP3CC/PTGER3/ITGB3/GNG5/IKBKB/ARHGEF12/PTK2/TRAF2/MDM2/AKT2/TP53/NFATC1/CCND1/CASP3/TSC…	93
Apoptosis	0.0969643	PIK3R2/CFLAR/DFFA/TUBA3C/MAPK9/CTSF/SPTAN1/CTSD/HRAS/AKT1/LMNA/LMNB2/ACTG1/MAP2K2/MCL1/DAB2IP/AKT3/PIDD1/GADD45A/BBC3/LMNB1/FADD/KRAS/BAD/CTSV/TRADD/BIRC5/EIF2AK3/GADD45B/TRAF1/CTSL/PRF1/BCL2L11/APAF1/IKBKB/TRAF2/AKT2/TP53/CTSH/NTRK1/NGF/CASP3/GADD45G/CSF2RB/PARP4/ATF4/XIAP/IL3RA/CTSW/MAP3K5/RIPK1/PIK3CD/CTSZ/CASP7/NFKBIA/TNFRSF10B/ITPR2/BCL2	58
Pancreatic cancer	0.0981991	E2F3/PIK3R2/VEGFA/MAPK9/AKT1/TGFBR2/RALGDS/STAT1/TGFB1/RAC3/SMAD3/AKT3/GADD45A/JAK1/KRAS/BAD/ARAF/GADD45B/SMAD2/TGFB2/BRAF/IKBKB/AKT2/TP53/CCND1/GADD45G/RB1/MTOR/PIK3CD/RALBP1/RPS6KB2/RAC2/CDK6/PLD2	34
Glycosaminoglycan biosynthesis - keratan sulfate	0.10002	B3GNT2/B4GALT2/B3GNT7/FUT8/CHST2/CHST1/ST3GAL1/ST3GAL2	8
Alzheimer disease	0.103274	CSNK1E/SDHA/PIK3R2/NDUFB9/FZD6/PLCB4/COX6C/BACE1/SLC25A6/ATP5MC3/APBB1/FZD5/NDUFS6/TUBA3C/VDAC1/WNT5A/AXIN1/SLC39A10/PSMD8/COX7A1/RB1CC1/GSK3B/MAPK9/WNT6/NDUFA10/TUBB6/FZD8/GAPDH/INS/HRAS/AKT1/KLC1/APC/MAPT/WNT7B/LRP5/APH1B/COX6A2/NDUFB10/MAP2K2/NDUFB7/CACNA1D/AXIN2/GRIN2A/CACNA1C/WNT7A/WNT10A/AKT3/CSF1/ATP5F1D/IRS2/PLCB3/ATP5MC2/TUBB4A/WNT9B/BACE2/WNT2/WNT3/NDUFV1/ADRM1/WNT3A/NDUFA11/FZD2/CSNK2A…	154
Pathways of neurodegeneration - multiple diseases	0.107225	CSNK1E/SDHA/NDUFB9/FZD6/PLCB4/COX6C/SLC6A3/SLC25A6/ATP5MC3/PRNP/FZD5/RAB8A/NDUFS6/TUBA3C/MAP1LC3A/VDAC1/WNT5A/ATXN2L/CAMK2G/RYR2/AXIN1/PSMD8/COX7A1/RB1CC1/GSK3B/MAPK9/WNT6/UBE2J2/NDUFA10/CAT/MAPK11/TUBB6/FZD8/HRAS/KLC1/APC/MAPT/DNAH5/WNT7B/LRP5/MAP2K3/MAPK13/COX6A2/NDUFB10/MAP2K2/NDUFB7/SQSTM1/ATXN1/CAMK2D/PRKCG/CACNA1D/AXIN2/GRIN2A/CACNA1C/WNT7A/VCP/WNT10A/MAPK12/TBK1/CSF1/ATP5F1D/PLCB3/ATP5MC2/…	189
GABAergic synapse	0.107536	ADCY2/SLC12A5/GABRD/GNG13/CACNA1A/PRKACA/ADCY9/GNG4/GNB1/SLC6A1/GLUL/GNB2/PRKCG/CACNA1D/CACNA1C/ADCY5/GAD1/SLC38A2/GNG8/GLS/GLS2/SRC/GABRA5/ADCY3/GNB5/SLC6A11/GNB3/ADCY7/HAP1/GABBR2/CACNA1B/GNG5/GAD2/GNAI2/ABAT/GNAO1/PRKCB/SLC38A3/ADCY4	39
Glycosphingolipid biosynthesis - lacto and neolacto series	0.108778	B3GNT3/B3GNT2/B4GALT2/ST3GAL6/ABO/FUT2/FUT7/FUT1/A4GALT/FUT4/ST3GAL4/B4GALNT2/B3GNT4/GCNT2	14
Glucagon signaling pathway	0.114365	ADCY2/PRKAA1/PLCB4/GNAS/CAMK2G/PFKP/PRKACA/AKT1/CREB3L1/PFKL/CAMK2D/CREB5/CRTC2/PRKAG2/AKT3/PLCB3/GCGR/PRKAG3/CALML5/CREBBP/SLC2A1/CALML6/PPP3R1/PPP3CC/PPP4R3A/PYGM/SIK1/EP300/AKT2/GNAQ/PHKG1/GYS1/ATF4/CPT1C/PYGB/CPT1A/PRKAB1/PCK2/PPARA/PPARGC1A/PPP4C/FBP1/GCK/PDHA1/CAMK2B/ITPR2	46
Human T-cell leukemia virus 1 infection	0.115405	E2F3/TERT/ADCY2/MYC/PIK3R2/IL15RA/EGR1/SLC25A6/VDAC1/MAP3K1/MAPK9/VAC14/HRAS/PRKACA/ADCY9/AKT1/TGFBR2/CREB3L1/CRTC1/TGFB1/MAP2K2/ITGB2/POLB/SMAD3/CREB5/CRTC2/AKT3/ADCY5/STAT5A/EGR2/TNFRSF13C/JAK1/NFATC2/NFATC4/ATR/KRAS/VDAC3/CREBBP/ADCY3/SPI1/CD40/SLC2A1/TBPL1/PPP3R1/CANX/RANBP1/SRF/ADCY7/NFKB2/PPP3CC/TLN2/ZFP36/SMAD2/TGFB2/IKBKB/KAT2A/LTBR/EP300/AKT2/TP53/NFATC1/TLN1/CHEK1/CCND1/LCK/CCNE1/HLA-G/…	91
Hepatitis C	0.117449	E2F3/YWHAZ/MYC/PIK3R2/CFLAR/CLDN10/RXRA/CLDN6/IRF7/SOCS3/MAVS/TRAF3/GSK3B/MX1/HRAS/LDLR/AKT1/MX2/STAT1/PPP2CB/PPP2R1B/MAP2K2/CLDN1/CLDN9/TBK1/AKT3/PPP2CA/JAK1/FADD/KRAS/CLDN14/BAD/TRAF6/TRADD/TICAM1/ARAF/EIF2AK3/PIAS1/BRAF/YWHAG/CLDN15/PPP2R2C/OAS2/APAF1/IKBKB/TRAF2/OCLN/AKT2/TP53/CCND1/CLDN3/CASP3/YWHAQ/RB1/NR1H3/CLDN23/CLDN5/CLDN24/RIPK1/PPARA/PIK3CD/TYK2/CDK2/NFKBIA/CDK6/IFNAR1	66
ErbB signaling pathway	0.124676	MYC/PIK3R2/ABL2/PAK1/CAMK2G/GSK3B/MAPK9/HRAS/AKT1/ERBB4/CBL/MAP2K2/CBLB/CAMK2D/PRKCG/SHC1/AKT3/SHC2/STAT5A/KRAS/SRC/SHC3/BAD/ARAF/BRAF/PTK2/AKT2/PAK4/PRKCB/STAT5B/NRG3/MTOR/MAP2K7/NCK1/PIK3CD/RPS6KB2/CAMK2B	37
Purine metabolism	0.125491	ADCY2/RRM2B/ADSS1/PDE6D/NME3/ENTPD8/ADCY9/GMPS/PDE4C/PDE4A/PDE1C/NT5C/PDE8B/ADCY5/AK7/NT5M/AK6/GMPR/ADCY3/NTPCR/PDE9A/PDE1A/ADCY7/PDE7A/ENPP1/PDE4D/PDE6B/AMPD3/CANT1/PDE6G/APRT/PDE8A/PDE11A/ALLC/GUK1/GDA/NME6/RRM2/AK3/PDE10A/AMPD2/PAPSS1/ENTPD5/ADSL/NPR1/AK5/DCK/ADCY4/ADA2/NME4/AK4/ENTPD6/GUCY2D/URAD	54
N-Glycan biosynthesis	0.131534	MGAT4B/B4GALT2/ALG12/FUT8/ST6GAL1/DPM2/MGAT5B/DDOST/MAN1C1/STT3B/MGAT3/SRD5A3/ALG6/MGAT1/MGAT4A/ST6GAL2/MAN1A1/ALG2/MAN2A2/MGAT4D/DOLPP1/GANAB/TUSC3/ALG13	24
Endometrial cancer	0.133021	MYC/PIK3R2/CTNNA1/AXIN1/GSK3B/HRAS/AKT1/APC/TCF7L1/MAP2K2/AXIN2/AKT3/GADD45A/FOXO3/KRAS/BAD/TCF7/ARAF/GADD45B/BRAF/AKT2/TP53/TCF7L2/CCND1/GADD45G/PIK3CD	26
Diabetic cardiomyopathy	0.133918	SDHA/PIK3R2/NDUFB9/PLCB4/COX6C/SLC25A6/ATP5MC3/PRKCD/NDUFS6/VDAC1/CAMK2G/RYR2/COX7A1/GSK3B/MAPK9/ACE/GFPT2/NDUFA10/MAPK11/CTSD/GAPDH/INS/AKT1/TGFBR2/PRKCZ/PPP1CB/MAPK13/COX6A2/NDUFB10/TGFB1/NDUFB7/TBC1D4/CAMK2D/PTPA/PRKCG/MMP2/SMAD3/MAPK12/AKT3/ATP5F1D/PLCB3/ATP5MC2/NDUFV1/NDUFA11/NDUFS7/SP1/VDAC3/INSR/GSR/PPP1CC/ATP2A3/NDUFA6/SLC2A1/UQCRC1/NOS3/COX6A1/SMAD2/IRS1/TGFB2/MPC2/GFPT1/MMP9/PPP1CA/AKT2…	83
Viral life cycle - HIV-1	0.133971	AFF4/MAP1B/CHMP6/MX1/MLLT1/MX2/PDCD6IP/MAP1S/APOBEC3G/ELL/APOBEC3C/SAMHD1/CREBBP/BICD2/APOBEC3F/BICD1/ELL3/ELL2/KAT2A/EP300/CHMP4B/APOBEC3H/PSIP1/XPO1/RAN/BST2/FURIN/APOBEC3A_B	28
Shigellosis	0.133985	PIK3R2/PLCB4/BCAR1/RBCK1/PRKCD/FNBP1/HK3/MAP1LC3A/ARF1/AKT1S1/VDAC1/CTTN/GSK3B/MAPK9/ITGB1/MAPK11/UBE2D1/AKT1/CYTH2/ACTG1/ELMO2/SEPTIN9/ELMO1/NOD1/SEPTIN8/FNBP1L/MAPK13/ARPC4/ARPC1B/SEPTIN7/SQSTM1/UBE2V2/PLCD1/PFN3/ARPC1A/UBE2N/FBXW11/MAPK12/ARHGEF2/TBK1/AKT3/BNIP3/PLCB3/CAST/MAP1LC3C/UBE2D2/RPTOR/FOXO3/SRC/TRAF6/ACTN4/PRKCE/MYL10/TAB2/UBE2D3/TRADD/GSK3A/PRKCQ/ACTR3B/WIPI1/CYTH1/TLN2/WASL/DOCK1/T…	100
Bladder cancer	0.138305	E2F3/MYC/VEGFA/DAPK2/HRAS/RASSF1/MAP2K2/MMP2/FGFR3/KRAS/SRC/ARAF/BRAF/MDM2/MMP9/TP53/CCND1/UPK3A/RB1	19
MicroRNAs in cancer	0.139852	E2F3/ZFPM2/MYC/PIK3R2/VEGFA/MIR128-2/SOCS1/CCNG1/STMN1/TPM1/MIR203B/CDC25C/DNMT3A/TRIM71/FOXP1/DNMT1/MIR23A/HDAC4/MIR181C/NOTCH3/MIR34B/MIR126/MIR203A/MIR200B/HRAS/APC/HMGA2/CDC25A/EFNA4/RASSF1/MAP2K2/EFNA2/MCL1/EFNA3/DNMT3B/SOX4/MIR183/IGF2BP1/PRKCG/SHC1/MIR483/CDC25B/MIR9-1/UBE2I/FGFR3/PDGFB/IRS2/MIR124-3/MET/GLS/WNT3/BMPR2/GLS2/MIR26B/WNT3A/MIR615/HDAC1/HOXD10/RPTOR/KRAS/HDAC5/CREBBP/EFNA1/PRK…	124
Thermogenesis	0.140348	ADCY2/PRKAA1/SDHA/NDUFB9/COX6C/ATP5MC3/SLC25A29/GNAS/NDUFS6/AKT1S1/NDUFAF5/SMARCA4/KDM3A/COX7A1/NDUFA10/NDUFAF6/MAPK11/HRAS/PRKACA/ADCY9/ACTG1/ACSL3/CREB3L1/MAP2K3/MAPK13/COX6A2/NDUFB10/NDUFB7/PPARG/MLST8/CREB5/ARID1A/MAPK12/PRKAG2/ADCY5/ATP5F1D/PRKG2/ATP5MC2/FRS2/NDUFV1/PRKAG3/NDUFAF8/NDUFA11/SIRT6/RPTOR/PRDM16/NDUFS7/KRAS/SMARCC1/SLC25A20/DPF1/SMARCD3/ADCY3/NDUFA6/UQCRC1/ADCY7/ATP5ME/COX6A1/CNR…	94
Ovarian steroidogenesis	0.143229	ADCY2/GNAS/PLA2G4E/INS/PRKACA/LDLR/ADCY9/ADCY5/PLA2G4F/HSD17B1/INSR/ADCY3/ADCY7/AKR1C3/IGF1R/PLA2G4D/JMJD7-PLA2G4B/PLA2G4C/PLA2G4B/ADCY4/LHCGR/STAR/ALOX5	23
TNF signaling pathway	0.145767	PIK3R2/CFLAR/SOCS3/TRAF3/MAPK9/BCL3/MAPK11/AKT1/JUNB/CREB3L1/MAP2K3/MAPK13/DAB2IP/CREB5/JAG1/MAPK12/AKT3/CSF1/IRF1/FADD/ITCH/RPS6KA4/CXCL1/TAB2/LIF/TRADD/TRAF1/BAG4/MAP3K8/TAB1/IKBKB/TRAF2/MMP9/AKT2/CASP3/TRAF5/CX3CL1/ATF4/DNM1L/XIAP/MAP3K5/MAP2K7/RIPK1/PIK3CD/CASP7/MLKL/NFKBIA/CSF2	48
HIF-1 signaling pathway	0.147366	PIK3R2/ELOC/VEGFA/HK3/CAMK2G/ALDOA/PFKP/PFKFB3/GAPDH/INS/AKT1/PFKL/MAP2K2/CAMK2D/PRKCG/ARNT/EIF4E/MKNK2/AKT3/PDK1/EPO/CREBBP/EGLN2/INSR/FLT1/ANGPT1/SLC2A1/NOS3/ELOB/LTBR/EP300/AKT2/ANGPT4/IGF1R/HMOX1/PRKCB/IFNGR2/MTOR/HK1/PIK3CD/RPS6KB2/NOS2/HK2/PDHA1/CAMK2B/BCL2	46
C-type lectin receptor signaling pathway	0.148918	IL17D/PIK3R2/PRKCD/PAK1/MAPK9/RRAS/BCL3/MAPK11/HRAS/AKT1/MRAS/STAT1/MAPK13/CBLB/MAPK12/AKT3/EGR2/IRF1/NFATC2/NFATC4/KRAS/CALML5/SRC/PTPN11/CLEC6A/CALML6/PPP3R1/CCL17/NFKB2/PPP3CC/LSP1/IKBKB/ARHGEF12/MDM2/AKT2/NFATC1/RRAS2/EGR3/PIK3CD/CARD9/NFKBIA/CD209/MAPKAPK2/ITPR2	44
Progesterone-mediated oocyte maturation	0.159175	ADCY2/PIK3R2/HSP90AB1/CDC25C/MAPK9/HSP90AA1/MAPK11/INS/PRKACA/ADCY9/AKT1/CDC25A/PGR/MAPK13/SPDYA/MAPK12/CDC25B/AKT3/ADCY5/KRAS/PKMYT1/ADCY3/FZR1/ADCY7/ARAF/BRAF/CPEB1/CPEB2/MOS/AKT2/AURKA/IGF1R/RPS6KA2/BUB1/GNAI2/CDC23/ANAPC2/PIK3CD/STK10/ADCY4/CDK2/MAD1L1/ANAPC4	43
Nicotinate and nicotinamide metabolism	0.166142	NADK/NMNAT2/NT5C/NNMT/NMRK2/NAMPT/NADK2/SIRT6/NT5M/SIRT2/ENPP1/ASPDH/CD38/NMNAT3/NADSYN1/NUDT12/SIRT3	17
Aldosterone-regulated sodium reabsorption	0.166142	PIK3R2/INS/PRKCG/ATP1A3/NHERF2/ATP1A1/KRAS/INSR/FXYD4/IRS1/PRKCB/SCNN1B/PIK3CD/FXYD2/SCNN1G/ATP1B2/NR3C2	17
Non-small cell lung cancer	0.168458	E2F3/PIK3R2/RXRA/HRAS/AKT1/RASSF1/MAP2K2/ALK/PRKCG/AKT3/RET/STAT5A/MET/GADD45A/FOXO3/KRAS/BAD/ARAF/GADD45B/BRAF/AKT2/TP53/CCND1/GADD45G/PRKCB/STAT5B/RB1/RXRB/PIK3CD/JAK3/CDK6	31
Various types of N-glycan biosynthesis	0.168601	MGAT4B/B4GALT2/ALG12/B4GALNT4/FUT8/DDOST/MAN1C1/STT3B/HEXD/MGAT1/MGAT4A/MAN1A1/ALG2/CHST8/MAN2A2/MGAT4D/CHST9/TUSC3/ALG13	19
AGE-RAGE signaling pathway in diabetic complications	0.170076	PIK3R2/PLCB4/EGR1/VEGFA/PRKCD/COL4A4/COL4A2/MAPK9/MAPK11/HRAS/AKT1/TGFBR2/STAT1/PRKCZ/MAPK13/TGFB1/COL4A1/PLCD1/MMP2/SMAD3/MAPK12/AKT3/STAT5A/PLCB3/JAK2/KRAS/PRKCE/NOS3/SMAD2/TGFB2/PIM1/AKT2/NFATC1/CCND1/CASP3/VEGFB/AGT/PRKCB/STAT5B/PIK3CD/THBD/BCL2	42
Biosynthesis of amino acids	0.17986	ALDOA/PFKP/GAPDH/MAT2A/PFKL/TALDO1/GLUL/TKT/PHGDH/SHMT2/RPE/ASS1/MAT2B/ACY1/NAGS/ASL/GOT2/MAT1A/TPI1/PYCR1/TKTL1/SDS/GOT1/ASNS/SHMT1/CBS/IDH1/TKTL2/GPT/LOC102724560/ALDH18A1/CS	32
Chemical carcinogenesis - receptor activation	0.184986	AR/ADCY2/MYC/PIK3R2/EPHX3/VEGFA/GNAS/HSP90AB1/RXRA/CACNA1A/HSP90AA1/HRAS/PRKACA/ADCY9/AKT1/AHR/CDC25A/CREB3L1/PAQR7/PGR/GSTM5/MAP2K2/FGF18/PRKCG/CACNA1D/CREB5/FGF8/CACNA1C/ARNT/JAG1/FGF3/AKT3/ADCY5/FGF22/STAT5A/JAK2/KRAS/SRC/BAD/KLF4/WNT1/GSTM3/FGF7/ADCY3/BIRC5/ADCY7/DLL4/KPNA2/CHRNA4/PAQR5/DLL3/CACNA1B/MIRLET7A3/FGF9/MIRLET7B/ARRB2/EPHX2/MIR29A/CHRNA3/AKT2/CCND1/RPS6KA2/ADRB2/FGF2/GNAI2/ATF4/AIP…	85
Gap junction	0.186503	ADCY2/PLCB4/GNAS/TUBA3C/TUBB6/HRAS/PRKACA/ADCY9/MAP2K2/PRKCG/ADCY5/PDGFB/PRKG2/PLCB3/TUBB4A/TUBB2A/KRAS/SRC/LPAR1/ADCY3/ADCY7/MAPK7/PDGFRB/TUBB8/GNAQ/PDGFRA/TJP1/MAP2K5/PRKG1/GNAI2/GNA11/PRKCB/PDGFA/ADCY4/TUBB4B/HTR2A/ITPR2	37
Salmonella infection	0.19102	SNX18/MYC/RAB7A/HSP90AB1/PAK1/TUBA3C/ARF1/NCKAP1/S100A10/RHOG/FLNB/PIK3C2A/MAPK9/HSP90AA1/VPS39/RRAS/MAPK11/TUBB6/GAPDH/HRAS/AKT1/KLC1/CYTH2/TCF7L1/ACTG1/PKN1/DYNC1LI1/ELMO2/AHNAK2/ELMO1/AHNAK/NOD1/MAP2K3/MAPK13/ARPC4/ARPC1B/MAP2K2/PFN3/ARPC1A/PLEKHM2/VPS16/MAPK12/AKT3/RHOB/DYNC1I1/TUBB4A/FADD/TUBB2A/FHOD1/TIRAP/TRAF6/TLR9/KLC2/MYL10/TAB2/TCF7/TRADD/ACTR3B/EXOC7/CYTH1/CYFIP2/CYFIP1/TUBB8/WASL/TAB…	99
Lysosome	0.193184	AP3M2/AP1M1/ATP6V0C/GNPTG/CTSF/DMXL2/CTSD/LITAF/HYAL2/AP4E1/ARSB/HGSNAT/AP3S1/LAMP3/MCOLN1/AP4S1/CLTC/ACP5/TCIRG1/ARSA/DMXL1/DNASE2/MAN2B1/CTSV/HYAL1/IDUA/ATP6V1H/AP1S1/GGA1/SGSH/AGA/NPC1/ATP6V0A4/GAA/AP3D1/LAMP1/CTSL/NAGLU/CTSH/FUCA2/GLB1/NEU1/PSAP/AP3B2/SLC11A1/CTSW/ABCA2/PSAPL1/CTSZ/TPP1/GGA3/ATP6V0B/ATP6V0D1/LGMN	54
Glycerolipid metabolism	0.197442	GPAT4/PLPP1/LPIN2/AGPAT3/PNPLA3/MOGAT1/MOGAT3/PLPP2/DGKZ/AGPAT2/DGKH/MBOAT1/ALDH3A2/DGKD/MBOAT2/ALDH2/PLPP5/PLPP4/DGKE/PNPLA2/PNLIPRP3/AGPAT1/DGKG/PLPP3/DGKQ/LIPG/CEL	27
Glycosphingolipid biosynthesis - globo and isoglobo series	0.202845	ABO/FUT2/GBGT1/FUT1/ST3GAL1/A3GALT2/A4GALT/ST3GAL2	8
ATP-dependent chromatin remodeling	0.203033	YY1/MTA1/BRD9/BICRA/SMARCA4/MACROH2A2/GATAD2A/ARID2/CHD4/ACTG1/RBBP7/H2AC25/ARID1A/HDAC1/CDK2AP1/SMARCC1/INO80D/MRGBP/BAZ1B/BCL7B/DPF1/NFRKB/MTA2/SMARCD3/RSF1/ZNHIT1/GATAD2B/MACROH2A1/YY2/ACTL6B/SS18L1/MCRS1/DMAP1/CHRAC1/EPC2/BAZ2A/EP400/ACTR6/CECR2/SMARCA2/UCHL5/SMARCD1/ARID1B/INO80/DPF3/CDK2AP2/H2AC7/SMARCD2	48
beta-Alanine metabolism	0.22027	DPYS/CARNS1/GAD1/SMOX/ACADS/ALDH3A2/ALDH2/GADL1/GAD2/ABAT/ALDH3B2/ACOX3/ALDH3B1/ALDH3A1	14
Starch and sucrose metabolism	0.220898	GYG1/HK3/GYG2/GBA3/PYGM/GAA/ENPP1/TREH/GBE1/GYS1/PYGB/HK1/AGL/HK2/UGP2/GCK	16
Renin secretion	0.223422	ADCYAP1R1/PLCB4/GNAS/ACE/AQP1/KCNMA1/PRKACA/EDN2/PTGER4/PDE1C/CACNA1D/CACNA1C/ADCY5/PRKG2/PLCB3/ADCYAP1/CALML5/CALML6/PPP3R1/PDE1A/PPP3CC/EDN3/GNAQ/ADRB2/GNAI2/AGT/ORAI1/NPR1/ITPR2	29
Renal cell carcinoma	0.223422	PIK3R2/ELOC/VEGFA/PAK1/HRAS/AKT1/TGFB1/MAP2K2/ARNT/AKT3/PDGFB/MET/KRAS/BAD/CREBBP/EGLN2/PTPN11/SLC2A1/ARAF/EPAS1/TGFB2/BRAF/ELOB/EP300/AKT2/PAK4/PIK3CD/ARNT2/RAPGEF1	29
Bacterial invasion of epithelial cells	0.232173	PIK3R2/BCAR1/CTNNA1/RHOG/CTTN/ITGB1/CAV2/ACTG1/ELMO2/SEPTIN9/ELMO1/SEPTIN8/CBL/ARPC4/ARPC1B/ARPC1A/SHC1/SHC2/CLTC/MET/SRC/SHC3/ACTR3B/CAV3/WASL/DOCK1/WASF2/PTK2/DNM3/SEPTIN6/ARHGEF26/PIK3CD	32
Mitophagy - animal	0.237077	RHOT2/RAB7A/MAP1LC3A/MAPK9/SMURF2/RRAS/HRAS/MRAS/ATG9B/SQSTM1/FKBP8/VCP/TBK1/BNIP3L/BNIP3/MAP1LC3C/CSNK2A1/FOXO3/KRAS/ARIH1/SP1/SRC/RHOT1/TOMM20L/ATG9A/USP15/ULK1/EIF2AK3/PRKN/TRAF2/TP53/MTX3/RRAS2/ATF4/RPS27A/MFN2/UBC/USP30/RAB5C/OPTN/MON1B/BECN1	42
Cell adhesion molecules	0.243612	CLDN10/MADCAM1/NRXN2/NLGN1/CLDN6/SDC4/CD99/NRXN1/ITGB1/PTPRS/PTPRF/ITGA9/LRRC4B/GLG1/ITGB2/IGSF11/NRCAM/PDCD1/CLDN1/ITGA6/CLDN9/LRRC4C/CD8A/CDH4/ICOSLG/PTPRM/ITGAM/CNTNAP2/CLDN14/NECTIN2/CD276/ITGAV/CD6/MAG/SDC1/CD40/ICAM3/CDH2/CADM1/NEO1/SLITRK5/JAM3/SIGLEC1/ALCAM/CLDN15/SDC3/SPN/OCLN/NTNG2/ICOS/CDH3/CLDN3/SLITRK1/HLA-G/NRXN3/TIGIT/MPZ/L1CAM/CLDN23/CLDN5/CLDN24/CD28/VCAN	63
JAK-STAT signaling pathway	0.246475	MYC/PIK3R2/IL15RA/LIFR/SOCS1/OSMR/IL12RB1/SOCS3/CNTFR/IL11/HRAS/AKT1/STAT1/LEPR/MCL1/IL4R/CRLF2/AKT3/STAT5A/PDGFB/LEP/IL12RB2/PRLR/GHR/JAK1/SOCS7/JAK2/EPO/CREBBP/PTPN11/LIF/PIAS4/CSF3R/SOCS2/PIAS1/PDGFRB/IL21R/EP300/PIM1/AKT2/PRL/CLCF1/CCND1/PDGFRA/IL7/IL24/CSF2RB/IL13RA1/PIAS3/CCND2/STAT5B/IL3RA/PTPN2/IL2RB/SOCS6/IFNGR2/MTOR/PIK3CD/PDGFA/JAK3/FHL1/IL9/TYK2/CSF2/BCL2/IFNAR1	66
Biosynthesis of nucleotide sugars	0.262616	HK3/GFPT2/UAP1L1/GFUS/GNE/GFPT1/MIOX/GALE/GALK1/FCSK/HK1/UXS1/GMDS/HK2/UGP2/GCK	16
Galactose metabolism	0.265431	HK3/PFKP/B4GALT2/PFKL/GAA/GALM/GLB1/LALBA/GALE/GALK1/HK1/HK2/UGP2/GCK	14
Apoptosis - multiple species	0.265431	MAPK9/NGFR/BBC3/FADD/BIRC5/BCL2L11/APAF1/CASP3/XIAP/BIRC6/BOK/CASP7/BECN1/BCL2	14
Ether lipid metabolism	0.27225	LPCAT1/PLD4/PLA2G4E/PLPP1/PLB1/PLA2G4F/CEPT1/PLPP2/PAFAH1B2/GDPD3/GAL3ST1/UGT8/SELENOI/PLPP3/ENPP6/PLA2G4D/JMJD7-PLA2G4B/PLA2G4C/PLA2G4B/PLA2G1B/PLD2	21
Leukocyte transendothelial migration	0.275849	PIK3R2/BCAR1/PTK2B/CLDN10/CLDN6/CTNNA1/CD99/ITGB1/MAPK11/ACTG1/MAPK13/ITGB2/PRKCG/MMP2/SIPA1/CLDN1/CLDN9/MAPK12/VASP/ITGAM/CXCL12/CLDN14/PTPN11/ACTN4/MYL10/VAV2/THY1/JAM3/CLDN15/PTK2/MMP9/OCLN/CLDN3/GNAI2/ROCK1/PRKCB/ARHGAP35/CLDN23/CLDN5/CLDN24/ROCK2/ARHGAP5/PIK3CD/RAPGEF4/RAC2/RAPGEF3	46
Cell cycle	0.276744	E2F3/YWHAZ/NIPBL/MYC/TRIP13/PPP2R5C/ZBTB17/CDC25C/TFDP1/GSK3B/RBL2/CDC25A/PPP2CB/TGFB1/PPP2R1B/SMAD3/CDC25B/PPP2R5B/E2F5/GADD45A/HDAC1/PPP2CA/ATR/PKMYT1/CREBBP/MAU2/FZR1/CDKN1C/MCM7/GADD45B/SMAD2/TGFB2/YWHAG/EP300/MDM2/WAPL/TP53/PDS5B/CHEK1/CCND1/GADD45G/CCNE1/YWHAQ/ESCO1/BUB1/ESCO2/CCND2/CDC23/ANAPC2/STAG1/RB1/PPP2R5A/MCM2/E2F4/DDX11/CDK2/MAD1L1/AURKB/RBL1/PTTG2/CDK6/ANAPC4	62
Chagas disease	0.277454	PIK3R2/PLCB4/CFLAR/GNAL/GNAS/MAPK9/ACE/MAPK11/AKT1/CD247/TGFBR2/PPP2CB/MAPK13/TGFB1/PPP2R1B/MAPK12/AKT3/PLCB3/PPP2CA/FADD/GNA15/TRAF6/TLR9/TICAM1/C1QC/SMAD2/TGFB2/PPP2R2C/IKBKB/AKT2/BDKRB2/GNAQ/GNAI2/GNAO1/MYD88/GNA11/IFNGR2/PIK3CD/GNA14/NOS2/NFKBIA	41
Oocyte meiosis	0.282613	AR/FBXO43/ADCY2/YWHAZ/PPP2R5C/CAMK2G/CDC25C/MAPK11/INS/PRKACA/ADCY9/PPP2CB/PPP1CB/PGR/MAPK13/PPP2R1B/FBXW11/CAMK2D/SPDYA/MAPK12/PPP2R5B/ADCY5/PPP2CA/PKMYT1/CALML5/PPP1CC/ADCY3/CALML6/PPP3R1/ADCY7/PPP3CC/YWHAG/CPEB1/CPEB2/MOS/PPP1CA/AURKA/IGF1R/CCNE1/RPS6KA2/YWHAQ/BUB1/CDC23/ANAPC2/PPP2R5A/ADCY4/CDK2/MAD1L1/PTTG2/CAMK2B/ITPR2/ANAPC4	52
Endocrine and other factor-regulated calcium reabsorption	0.28821	PLCB4/PTH1R/GNAS/PRKACA/ADCY9/AP2A2/PRKCG/ATP1A3/CLTC/PLCB3/ATP1A1/RAB11A/ATP2B2/AP2S1/DNM3/BDKRB2/AP2B1/GNAQ/PRKCB/FXYD2/ATP2B3/ATP1B2	22
Th1 and Th2 cell differentiation	0.289461	IL12RB1/NFKBIE/MAPK9/NOTCH3/MAPK11/GATA3/CD247/STAT1/MAPK13/JAG2/IL4R/JAG1/MAPK12/STAT5A/IL12RB2/JAK1/NFATC2/JAK2/MAML3/PRKCQ/PPP3R1/DLL4/PPP3CC/NOTCH1/DLL3/IKBKB/ZAP70/NFATC1/LCK/STAT5B/IL2RB/IFNGR2/RBPJ/JAK3/RBPJL/TYK2/NFKBIA	37
T cell receptor signaling pathway	0.294576	PIK3R2/PPP2R3B/PPP2R5C/PAK1/NFKBIE/GSK3B/MAPK9/MAPK11/HRAS/AKT1/CD247/PPP2CB/MAPK13/PPP2R1B/MAP2K2/CBLB/PDCD1/PPP2R3A/MAPK12/PPP2R5B/AKT3/CD8A/PPP2CA/NFATC2/KRAS/PTPN11/PRKCQ/PPP3R1/VAV2/PPP3CC/MAP3K8/PPP2R2C/IKBKB/ZAP70/AKT2/NFATC1/ICOS/TEC/LCK/PAK4/PPP2R5A/MAP2K7/NCK1/PIK3CD/CD28/NFKBIA/CSF2/RASGRP1	48
Cardiac muscle contraction	0.295837	TPM2/COX6C/TPM4/TPM1/CACNG6/RYR2/CACNA2D2/COX7A1/CACNB2/COX6A2/CACNA1D/ATP1A3/CACNA1C/CACNG7/ATP1A1/CACNB1/CACNA2D4/CACNA2D3/ATP2A3/CACNB3/UQCRC1/HRC/ASPH/COX6A1/MYL3/CACNA2D1/CACNG4/TNNT2/CACNG1/ATP2A1/COX7B2/FXYD2/UQCRFS1/UQCR10/ATP1B2	35
Th17 cell differentiation	0.297611	HSP90AB1/RXRA/IL12RB1/NFKBIE/MAPK9/HSP90AA1/RUNX1/MAPK11/GATA3/CD247/TGFBR2/AHR/STAT1/MAPK13/TGFB1/RARA/IL4R/SMAD3/MAPK12/STAT5A/RORA/JAK1/NFATC2/JAK2/PRKCQ/PPP3R1/PPP3CC/IRF4/SMAD2/IL21R/IKBKB/ZAP70/NFATC1/EBI3/LCK/STAT5B/IL2RB/IFNGR2/MTOR/RXRB/JAK3/TYK2/NFKBIA	43
Primary immunodeficiency	0.306889	RFXANK/TNFRSF13C/CD8A/CD40/CD19/UNG/ZAP70/ICOS/LCK/AIRE/ORAI1/AICDA/CD79A/JAK3/CIITA/TAP2	16
Toxoplasmosis	0.307465	SOCS1/MAPK9/ITGB1/MAPK11/LDLR/AKT1/STAT1/MAP2K3/MAPK13/TGFB1/LAMC1/ITGA6/MAPK12/AKT3/LAMA1/JAK1/JAK2/BAD/TRAF6/TAB2/CD40/LAMA5/LAMC3/LAMB1/TGFB2/TAB1/IKBKB/AKT2/CASP3/GNAI2/GNAO1/MYD88/PPIF/XIAP/IFNGR2/PIK3R6/CIITA/NOS2/TYK2/NFKBIA/PIK3R5/ALOX5/LAMA3/BCL2	44
Cholesterol metabolism	0.310591	VDAC1/LDLR/LDLRAP1/OSBPL5/VAPA/MYLIP/ANGPTL8/PCSK9/LRP1/VDAC3/NPC1/PLTP/LRP2/VAPB/LPA/TSPO/LCAT/APOC3/STAR/LRPAP1/LIPG	21
Nucleotide metabolism	0.31416	RRM2B/ADSS1/NME3/ENTPD8/GMPS/ASMTL/NT5C/UCKL1/AK7/DTYMK/DCTD/UCK1/NT5M/AK6/GMPR/NTPCR/ENPP1/AMPD3/CANT1/APRT/GUK1/GDA/NME6/RRM2/AK3/AMPD2/ENTPD5/ADSL/AK5/DCK/ADA2/NME4/AK4/ENTPD6	34
Osteoclast differentiation	0.315031	PIK3R2/GAB2/SOCS1/SOCS3/MAPK9/SIRPA/MAPK11/AKT1/TGFBR2/JUNB/STAT1/MAPK13/TGFB1/CSF1R/SQSTM1/PPARG/FHL2/MAPK12/AKT3/CSF1/ACP5/JAK1/NFATC2/TRAF6/TAB2/ATP2A3/SPI1/PPP3R1/OSCAR/NFKB2/PPP3CC/ITGB3/TGFB2/FOSL2/TAB1/IKBKB/TRAF2/AKT2/NFATC1/TEC/LCK/FOSB/TNFSF11/ATP2A1/FOSL1/TMEM64/IFNGR2/MAP2K7/PIK3CD/TYK2/NFKBIA/ITPR2/IFNAR1	53
Salivary secretion	0.318102	ADCY2/PLCB4/ADRA1D/GNAS/MUC5B/KCNMA1/PRKACA/ADCY9/BEST2/MUC5AC/PRKCG/ATP1A3/ADCY5/PRKG2/PLCB3/ADRA1B/ATP1A1/SLC12A2/CALML5/ADCY3/CALML6/ADCY7/SLC4A2/ATP2B2/CD38/GNAQ/PRKG1/LPO/CHRM3/ADRB2/PRKCB/CST3/FXYD2/ADCY4/ATP2B3/ATP1B2/ITPR2	37
Human immunodeficiency virus 1 infection	0.320013	PIK3R2/PTK2B/AP1M1/ELOC/DCAF1/PAK1/CDC25C/GNG13/MAPK9/MAPK11/HRAS/AKT1/CD247/MAP2K3/CUL4A/MAPK13/GNG4/MAP2K2/RAC3/GNB1/FBXW11/GNB2/APOBEC3G/PRKCG/MAPK12/TBK1/AKT3/GNG8/LIMK1/APOBEC3C/NFATC2/FADD/NFATC4/ATR/KRAS/CALML5/SAMHD1/BAD/TRAF6/TAB2/AP1S1/TRADD/GNB5/APOBEC3F/CALML6/PPP3R1/GNB3/PPP3CC/TAB1/GNG5/LIMK2/ELOB/IKBKB/PTK2/TRAF2/AKT2/NFATC1/CHEK1/APOBEC3H/CASP3/GNAQ/TRAF5/PAK4/HLA-G/CGAS/GNAI2/GNA…	82
Mannose type O-glycan biosynthesis	0.326475	B3GALNT2/B4GALT2/POMGNT2/MGAT5B/B3GAT1/B3GAT2/CHST10/POMT1/FUT4/LARGE2	10
Thyroid hormone synthesis	0.329376	ADCY2/PLCB4/SLC5A5/GNAS/PRKACA/ADCY9/CREB3L1/TPO/PRKCG/CREB5/ATP1A3/ADCY5/PLCB3/ATP1A1/GSR/DUOX2/ADCY3/CANX/ADCY7/LRP2/GNAQ/TG/ATF4/PRKCB/ASGR2/FXYD2/ADCY4/ATP1B2/PAX8/ITPR2	30
Kaposi sarcoma-associated herpesvirus infection	0.331624	E2F3/MYC/PIK3R2/VEGFA/MAP1LC3A/IRF7/GNG13/TRAF3/GSK3B/MAPK9/MAPK11/HRAS/AKT1/TCF7L1/STAT1/MAPK13/GNG4/MAP2K2/GNB1/GNB2/MAPK12/TBK1/AKT3/PDGFB/GNG8/MAP1LC3C/JAK1/NFATC2/FADD/NFATC4/JAK2/KRAS/CALML5/SRC/CREBBP/CXCL1/TCF7/TRADD/TICAM1/GNB5/CALML6/PPP3R1/GNB3/PPP3CC/ZFP36/GNG5/IKBKB/EP300/TRAF2/AKT2/TP53/NFATC1/TCF7L2/PREX1/CCND1/CASP3/HLA-G/FGF2/RPS27A/RB1/UBC/MTOR/MAP2K7/PIK3CD/PIK3R6/HCK/TYK2/BECN…	75
Non-alcoholic fatty liver disease	0.349796	PRKAA1/SDHA/PIK3R2/NDUFB9/COX6C/SREBF1/RXRA/NDUFS6/SOCS3/COX7A1/GSK3B/MAPK9/NDUFA10/MAPK11/INS/AKT1/LEPR/MAPK13/COX6A2/NDUFB10/TGFB1/NDUFB7/PPARG/MAPK12/PRKAG2/AKT3/IRS2/LEP/NDUFV1/PRKAG3/NDUFA11/NDUFS7/ITCH/INSR/NDUFA6/GSK3A/UQCRC1/COX6A1/EIF2AK3/IRS1/BCL2L11/IKBKB/TRAF2/MLXIP/AKT2/CASP3/ATF4/ADIPOR1/NDUFS8/NDUFA4L2/MAP3K5/NR1H3/COX7B2/PRKAB1/PPARA/PIK3CD/CASP7/UQCRFS1/NDUFA7/UQCR10	60
Pancreatic secretion	0.349815	ADCY2/PLCB4/RAB8A/GNAS/RYR2/PRSS3/KCNMA1/KCNQ1/ADCY9/CA2/PRKCG/ATP1A3/ADCY5/PLCB3/ATP1A1/SCT/SLC12A2/RAB11A/TRPC1/ATP2A3/ADCY3/SLC26A3/ADCY7/TPCN2/SLC4A2/ATP2B2/CD38/GNAQ/CHRM3/ATP2A1/PRKCB/CCK/SLC4A4/FXYD2/ADCY4/PLA2G1B/ATP2B3/ATP1B2/CEL/ITPR2	40
alpha-Linolenic acid metabolism	0.351872	PLA2G4E/ACAA1/PLB1/PLA2G4F/FADS2/ACOX3/PLA2G4D/JMJD7-PLA2G4B/PLA2G4C/PLA2G4B/PLA2G1B	11
Fc epsilon RI signaling pathway	0.359549	PIK3R2/GAB2/PLA2G4E/MAPK9/MAPK11/HRAS/INPP5D/AKT1/MAP2K3/MAPK13/MAP2K2/RAC3/MAPK12/AKT3/PLA2G4F/KRAS/VAV2/AKT2/MAP2K7/PLA2G4D/PIK3CD/JMJD7-PLA2G4B/PLA2G4C/PLA2G4B/RAC2/CSF2/ALOX5	27
Carbohydrate digestion and absorption	0.360252	PIK3R2/PLCB4/HK3/AKT1/CACNA1D/ATP1A3/TAS1R3/TAS1R2/AKT3/PLCB3/ATP1A1/SLC2A5/AKT2/PRKCB/HK1/PIK3CD/FXYD2/ATP1B2/HK2	19
Fructose and mannose metabolism	0.363387	HK3/ALDOA/PFKP/PFKFB3/KHK/PFKL/GFUS/TPI1/PFKFB4/FCSK/HK1/GMDS/FBP1/HK2	14
Phenylalanine metabolism	0.372176	MAOB/GOT2/MIF/GOT1/ALDH3B2/ALDH3B1/ALDH3A1	7
Arginine and proline metabolism	0.37613	CKB/P4HA2/CARNS1/GAMT/MAOB/OAT/ALDH4A1/SMOX/NOS3/ALDH3A2/GOT2/ALDH2/PYCR1/AGMAT/GOT1/DAO/CKM/GATM/ALDH18A1/NOS2	20
Glycine, serine and threonine metabolism	0.400358	DMGDH/GAMT/MAOB/PHGDH/SARDH/SHMT2/AGXT/CHDH/SDS/SHMT1/CBS/DAO/GATM/LOC102724560/DLD/GNMT	16
Glycosaminoglycan degradation	0.401611	HYAL2/ARSB/HGSNAT/HYAL1/IDUA/SGSH/NAGLU/GLB1	8
Motor proteins	0.42404	TPM2/TPM4/MYO1B/MYO1F/TPM1/KIF17/MYO15B/TUBA3C/KIF26A/KIF1A/CAPZA2/KIF26B/TNNT3/KIF13B/KIF3C/TUBB6/KLC1/ACTG1/DNAH5/DYNC1LI1/MYO7A/TNNI2/MYO10/BICDL2/DYNC1I1/TUBB4A/ACTA1/TUBB2A/KIFC2/DNAH10/MYO5B/KIF27/HOOK3/KLC2/KIF19/MYL10/MYO16/KIF21B/MYH14/TNNT1/MYL3/KIF3A/MYH11/TUBB8/MYO3A/DNAH1/KLC4/KIF15/TNNI1/CAPZB/DNAH8/DYNLL2/MYL6/DNAL4/MYO15A/MYO1C/MYO6/TNNT2/KIF4B/MYH9/MYO18A/DNAI2/KIF16B/KIF12/KLC3/…	73
Histidine metabolism	0.426751	CARNS1/FTCD/MAOB/ALDH3A2/ALDH2/ALDH3B2/ALDH3B1/ALDH3A1/UROC1	9
Glyoxylate and dicarboxylate metabolism	0.430307	MDH2/CAT/GLUL/SHMT2/PCCA/PGP/AGXT/ACSS2/HYI/SHMT1/DLD/CS	12
Estrogen signaling pathway	0.432678	ADCY2/NCOA2/PIK3R2/PLCB4/FKBP4/PRKCD/GNAS/HSP90AB1/HSP90AA1/CTSD/HRAS/PRKACA/ADCY9/AKT1/CREB3L1/PGR/MAP2K2/KRT15/RARA/MMP2/CREB5/SHC1/AKT3/ADCY5/SHC2/PLCB3/KRAS/SP1/CALML5/SRC/SHC3/ADCY3/CALML6/NOS3/ADCY7/GABBR2/KRT17/MMP9/AKT2/GNAQ/KRT18/KRT16/NCOA3/GNAI2/GNAO1/ATF4/PIK3CD/KCNJ5/ADCY4/OPRM1/ITPR2/BCL2	52
Tuberculosis	0.433618	ATP6V0C/RAB7A/CAMK2G/HSPD1/MAPK9/MAPK11/CTSD/AKT1/STAT1/MAPK13/TGFB1/ITGB2/CAMK2D/MAPK12/AKT3/SPHK1/RFXANK/CD74/TCIRG1/EEA1/CORO1A/JAK1/FADD/ITGAM/JAK2/CALML5/SRC/TIRAP/BAD/TRAF6/CREBBP/TLR9/ATP6V1H/TRADD/CALML6/PPP3R1/PPP3CC/ATP6V0A4/LSP1/TGFB2/LAMP1/PLA2R1/APAF1/ARHGEF12/EP300/AKT2/CEBPG/HSPA9/CASP3/ITGAX/MYD88/SPHK2/IFNGR2/RAB5C/CR1/IRAK2/NFYB/CIITA/CARD9/NOS2/CYP27B1/MRC2/ATP6V0B/ATP6V0D1/TLR…	68
Nitrogen metabolism	0.446952	CA8/CA9/CA2/GLUL/CA13/CA7/CA4	7
2-Oxocarboxylic acid metabolism	0.448759	DHTKD1/ACY1/NAGS/GOT2/AGXT/AADAT/GOT1/IDH1/OGDHL/GPT/DLD/CS/PDHA1	13
Protein processing in endoplasmic reticulum	0.451166	TRAM1/MARCHF6/NFE2L2/HSP90AB1/UBQLN4/DNAJA2/MAPK9/HSP90AA1/UBE2J2/UBE2D1/RAD23B/UGGT2/VCP/PREB/ERO1B/WFS1/DNAJA1/DDOST/P4HB/UBE2D2/MAN1C1/FBXO6/SEC63/NGLY1/LMAN2/EDEM3/SEL1L/UBE2D3/SSR1/TXNDC5/DNAJC3/STT3B/HYOU1/CANX/LOC102724652/EIF2AK3/DNAJB2/SEC61A1/SEC24B/OS9/SEC61B/PRKN/MAN1A1/DNAJC5/NPLOC4/TRAF2/DNAJC10/MBTPS2/HSPA4L/HERPUD1/ATF4/MAP3K5/SSR4/MAP2K7/EDEM1/RAD23A/PPP1R15A/UBE2G2/GANAB/RRBP1/S…	64
Mineral absorption	0.458735	SLC9A3/SLC6A19/CYBRD1/SLC34A3/SLC46A1/FTL/ATP1A3/ATP1A1/SLC26A6/SLC26A3/ATP2B2/STEAP2/SLC34A1/FTH1/SLC39A4/HMOX1/HMOX2/CLCN2/FXYD2/SLC26A9/ATP2B3/ATP1B2/TRPM6	23
Base excision repair	0.463225	POLE/TDG/POLB/MPG/POLD1/PNKP/NEIL1/ADPRS/POLG/HMGB1/OGG1/UNG/APTX/PARP4/TDP1/POLL/NEIL2	17
Vasopressin-regulated water reabsorption	0.463225	ARHGDIA/GNAS/AVP/STX4/PRKACA/ADCY9/DYNC1LI1/CREB3L1/CREB5/DYNC1I1/RAB11A/ADCY3/DYNLL2/AQP3/ARHGDIG/RAB5C/DYNC1H1	17
Mucin type O-glycan biosynthesis	0.465641	GALNTL5/B3GNT3/GALNT10/GALNT2/GALNT17/ST6GALNAC2/ST6GALNAC1/GCNT4/ST3GAL1/GALNT13/GALNT9/GALNT3/ST3GAL2/B3GNT6	14
One carbon pool by folate	0.470744	MTFMT/ALDH1L1/FTCD/MTHFD1L/SHMT2/ALDH1L2/MTHFD2/SHMT1	8
Peroxisome	0.509718	AMACR/ABCD1/CAT/ACSL3/PEX10/ACAA1/PEX2/PEX11G/DECR2/HSD17B4/ECH1/AGXT/EPHX2/PEX11B/MPV17L2/FAR2/ACOX2/IDH1/DDO/DAO/SOD1/PEX14/CRAT/ABCD3/ACOX3/MVK/CROT/NOS2/PEX7/PMVK/NUDT12	31
Amoebiasis	0.51013	PIK3R2/PLCB4/GNAL/RAB7A/GNAS/COL4A4/COL4A2/MUC2/PRKACA/TGFB1/ITGB2/COL4A1/PRKCG/LAMC1/LAMA1/PLCB3/ITGAM/GNA15/ACTN4/CXCL1/LAMA5/LAMC3/LAMB1/TGFB2/PTK2/HSPB1/CASP3/GNAQ/GNA11/PRKCB/SERPINB9/RAB5C/PIK3CD/GNA14/NOS2/CSF2/C8G/LAMA3	38
Sulfur metabolism	0.53812	MPST/SQOR/SELENBP1/PAPSS1	4
Glycosaminoglycan biosynthesis - heparan sulfate / heparin	0.553563	EXT1/HS6ST1/B3GALT6/HS3ST2/EXTL3/NDST4/NDST2/NDST1/XYLT2	9
Epstein-Barr virus infection	0.561679	E2F3/MYC/PIK3R2/IRF7/NFKBIE/MAVS/PSMD8/TRAF3/MAPK9/ENTPD8/MAPK11/AKT1/CD247/STAT1/MAP2K3/MAPK13/NCOR2/MAPK12/TBK1/AKT3/GADD45A/ADRM1/HDAC1/JAK1/FADD/TRAF6/TAB2/TRADD/CD40/CD19/NFKB2/GADD45B/ISG15/PSMD4/TAB1/BCL2L11/OAS2/APAF1/IKBKB/TRAF2/NEDD4/MDM2/AKT2/SIN3A/PSMD13/TP53/PSMD1/SAP30/CCND1/CASP3/GADD45G/HES1/TRAF5/CCNE1/HLA-G/PSMC3/MYD88/FCER2/CCND2/RB1/PSMD14/MAP2K7/RIPK1/PIK3CD/RBPJ/JAK3/RBPJL/T…	74
Amino sugar and nucleotide sugar metabolism	0.564979	HK3/GFPT2/GNPDA1/UAP1L1/GFUS/AMDHD2/GNE/GFPT1/CYB5R2/GALE/GALK1/FCSK/HK1/UXS1/GMDS/HK2/UGP2/GCK	18
Folate biosynthesis	0.567584	MOCS2/ALPG/TH/ALPI/ALPL/ALPP/AKR1C3/QDPR/SPR/GCH1	10
Biosynthesis of unsaturated fatty acids	0.567584	HACD2/ACAA1/ACOT7/HSD17B4/ELOVL2/HACD3/FADS2/ELOVL5/ACOX3/ELOVL3	10
Collecting duct acid secretion	0.567584	SLC12A7/ATP6V0C/CA2/SLC4A1/TCIRG1/ATP6V0A4/ATP4B/ATP4A/ATP6V0D1/ATP6V1C2	10
NF-kappa B signaling pathway	0.569967	CFLAR/TRAF3/UBE2I/CCL21/PIDD1/TNFRSF13C/GADD45A/CSNK2A1/CXCL12/TIRAP/TRAF6/CXCL1/TAB2/PIAS4/TRADD/TICAM1/PRKCQ/CD40/NFKB2/GADD45B/TRAF1/TAB1/IKBKB/LTBR/ZAP70/TRAF2/LCK/GADD45G/TRAF5/MYD88/TNFSF11/PRKCB/XIAP/CARD10/RIPK1/NFKBIA/EDARADD/BCL2	38
Taurine and hypotaurine metabolism	0.574677	GAD1/GGT5/GGT1/GADL1/GGT7/GAD2	6
Ferroptosis	0.576774	PRNP/MAP1LC3A/ACSL3/FTL/NCOA4/MAP1LC3C/GPX4/ATG7/VDAC3/PCBP1/FTH1/TP53/HMOX1/STEAP3/ALOX15	15
SNARE interactions in vesicular transport	0.591868	USE1/STX4/BET1/STX2/STX16/STX17/STX1B/VAMP1/STX6/YKT6/VAMP3/VAMP7	12
Tyrosine metabolism	0.602577	COMT/TPO/MAOB/TH/PNMT/GOT2/ADH5/MIF/GOT1/ALDH3B2/ALDH3B1/ALDH3A1/TYRP1	13
Vibrio cholerae infection	0.606788	ATP6V0C/GNAS/ARF1/KCNQ1/PRKACA/ADCY9/ACTG1/TCIRG1/SLC12A2/ATP6V1H/ADCY3/ATP6V0A4/SEC61A1/SEC61B/TJP1/ATP6V0B/ATP6V0D1/ATP6V1C2	18
Protein digestion and absorption	0.620638	SLC9A3/SLC6A19/COL6A1/DPP4/COL4A4/COL6A2/COL4A2/COL5A3/PRSS3/KCNQ1/COL11A2/COL4A1/COL27A1/COL18A1/ATP1A3/SLC15A1/COL16A1/COL7A1/COL23A1/SLC38A2/ATP1A1/COL20A1/COL9A2/COL5A1/COL8A2/COL9A3/ELN/COL6A3/COL24A1/SLC7A7/PGA5/SLC7A9/SLC36A4/COL13A1/FXYD2/ATP1B2/COL22A1	37
Epithelial cell signaling in Helicobacter pylori infection	0.627623	ATP6V0C/PAK1/MAPK9/MAPK11/NOD1/MAPK13/MAPK12/TCIRG1/MET/CSK/SRC/PTPN11/CXCL1/ATP6V1H/ATP6V0A4/JAM3/IKBKB/CASP3/TJP1/PTPRZ1/ATP6V0B/NFKBIA/ATP6V0D1/ATP6V1C2/ADAM17	25
Pentose phosphate pathway	0.632286	ALDOA/PFKP/PFKL/TALDO1/TKT/RPE/PGLS/TKTL1/H6PD/TKTL2/FBP1	11
Primary bile acid biosynthesis	0.644345	AMACR/CYP46A1/HSD3B7/CYP8B1/HSD17B4/ACOX2	6
Renin-angiotensin system	0.66003	PREP/ACE/LNPEP/THOP1/ENPEP/ANPEP/AGT/ATP6AP2	8
Measles	0.666785	RACK1/PIK3R2/IRF7/TP73/MAVS/TRAF3/GSK3B/MAPK9/MX1/AKT1/MX2/STAT1/CBLB/TBK1/AKT3/STAT5A/BBC3/CSNK2A1/JAK1/FADD/BAD/TRAF6/TLR9/TAB2/TRADD/EIF2AK3/OAS2/APAF1/IKBKB/AKT2/TP53/CCND1/CASP3/CCNE1/MYD88/CCND2/STAT5B/IL2RB/PIK3CD/CD28/JAK3/ADAR/TYK2/CDK2/NFKBIA/CD209/CDK6/BCL2/IFNAR1	49
Phototransduction	0.674148	GNAT1/GNB1/CALML5/CALML6/GRK7/PDE6B/PDE6G/CNGB1/RGS9/GUCY2D	10
IL-17 signaling pathway	0.680031	IL17D/TRAF4/HSP90AB1/MUC5B/TRAF3/GSK3B/MAPK9/HSP90AA1/MAPK11/MUC5AC/MAPK13/MAPK12/TBK1/FADD/TRAF6/CXCL1/TAB2/MAPK15/TRADD/CCL17/IL17B/MAPK7/IKBKB/TRAF2/MMP9/CASP3/FOSB/TRAF5/FOSL1/MAPK4/ELAVL1/NFKBIA/CSF2	33
Parkinson disease	0.683228	SDHA/NDUFB9/COX6C/SLC6A3/SLC25A6/GNAL/ATP5MC3/NFE2L2/GNAS/NDUFS6/TUBA3C/VDAC1/CAMK2G/SLC39A10/PSMD8/COX7A1/MAPK9/UBE2J2/NDUFA10/TUBB6/PRKACA/KLC1/MAPT/COX6A2/NDUFB10/NDUFB7/CAMK2D/MAOB/ADCY5/ATP5F1D/SLC18A2/ATP5MC2/TRAP1/TUBB4A/NDUFV1/ADRM1/NDUFA11/GPR37/PSMA7/NDUFS7/TUBB2A/VDAC3/CALML5/KLC2/TH/SLC39A3/NDUFA6/SEPTIN5/CALML6/UQCRC1/PSMB7/COX6A1/EIF2AK3/PSMD4/SLC39A6/TUBB8/UCHL1/PRKN/MCU/KLC4/APAF1…	95
Cysteine and methionine metabolism	0.684531	DNMT3A/DNMT1/MDH2/MAT2A/DNMT3B/PHGDH/MRI1/MAT2B/ADI1/MPST/GOT2/MAT1A/AHCYL1/SDS/GOT1/CBS/LOC102724560/GNMT	18
Alcoholic liver disease	0.694705	PRKAA1/SREBF1/TRAF3/GSK3B/MAPK9/MAPK11/AKT1/TCF7L1/MAP2K3/MAPK13/LPIN2/MAPK12/TBK1/PRKAG2/AKT3/PRKAG3/FADD/FOXO3/CAMKK2/TIRAP/TRAF6/CXCL1/TAB2/TCF7/TRADD/TICAM1/ALDH3A2/FASN/C1QC/ALDH2/TAB1/IKBKB/ADH5/AKT2/TCF7L2/CCND1/CASP3/MYD88/ADIPOR1/CPT1C/CPT1A/MAP3K5/MAP2K7/ACOX3/PRKAB1/RIPK1/PPARA/C5AR1/PPARGC1A/NFKBIA	50
Pyrimidine metabolism	0.696497	DPYS/RRM2B/CAD/NME3/ENTPD8/ASMTL/NT5C/UCKL1/DTYMK/DCTD/UCK1/NT5M/ENPP1/CANT1/NME6/RRM2/ENTPD5/DCK/NME4/ENTPD6	20
Other types of O-glycan biosynthesis	0.709744	GALNTL5/COLGALT1/GALNT10/GALNT2/B4GALT2/MFNG/ST6GAL1/GALNT17/RFNG/POFUT2/GALNT13/ST6GAL2/POMT1/GALNT9/GALNT3/XXYLT1	16
Carbon metabolism	0.71607	SDHA/HK3/ALDOA/PFKP/MDH2/CAT/GAPDH/PFKL/TALDO1/TKT/PHGDH/SHMT2/RPE/PCCA/ACADS/PGP/PGLS/GOT2/AGXT/TPI1/TKTL1/ADH5/SDS/ME3/ACSS2/GOT1/SHMT1/IDH1/H6PD/OGDHL/TKTL2/GPT/ACOX3/HK1/DLD/CS/FBP1/HK2/GCK/PDHA1	40
Toll-like receptor signaling pathway	0.749705	PIK3R2/IRF7/TRAF3/MAPK9/MAPK11/AKT1/STAT1/MAP2K3/MAPK13/MAP2K2/TOLLIP/MAPK12/TBK1/AKT3/JAK1/FADD/TIRAP/TRAF6/TLR9/TAB2/TICAM1/CD40/SPP1/IRF5/MAP3K8/TAB1/IKBKB/AKT2/MYD88/MAP2K7/RIPK1/PIK3CD/TYK2/NFKBIA/TLR1/TLR5/IFNAR1	37
Chemical carcinogenesis - reactive oxygen species	0.751204	SDHA/PIK3R2/NDUFB9/PRKD2/COX6C/EPHX3/SLC25A6/ATP5MC3/NFE2L2/VEGFA/PRKCD/ABL2/NDUFS6/VDAC1/COX7A1/MAPK9/NDUFA10/CAT/MAPK11/HRAS/AKT1/AHR/MAPK13/GSTM5/COX6A2/NDUFB10/MAP2K2/NDUFB7/ARNT/MAPK12/AKT3/ATP5F1D/ATP5MC2/MET/PTPRJ/NDUFV1/NDUFA11/NDUFS7/FOXO3/KRAS/VDAC3/SRC/BAD/PRKD3/PTPN11/GSTM3/NDUFA6/SLC26A6/UQCRC1/ARAF/COX6A1/PTPN1/BRAF/AKR1C3/EPHX2/IKBKB/PTK2/AKT2/ATP5F1B/HMOX1/LPO/AS3MT/SOD1/PPIF/GSTO…	78
Viral carcinogenesis	0.759972	YWHAZ/PIK3R2/IRF7/TRAF3/HDAC4/RBL2/VAC14/CHD4/HRAS/PRKACA/DDX3X/CREB3L1/POLB/CREB5/HDAC9/STAT5A/EGR2/GSN/HDAC1/JAK1/KRAS/HDAC5/VDAC3/SRC/BAD/CREBBP/ACTN4/TRADD/TBPL1/RANBP1/SRF/NFKB2/RASA2/TRAF1/HDAC7/H2BC6/HDAC10/HPN/YWHAG/KAT2A/LTBR/EP300/TRAF2/HNRNPK/MDM2/TP53/CHEK1/CCND1/CASP3/EGR3/SP100/TRAF5/CCNE1/YWHAQ/HLA-G/ATF4/CCND2/STAT5B/GTF2A1/RB1/PIK3CD/RBPJ/JAK3/RBPJL/CDK2/MAD1L1/NFKBIA/ATP6V0D1/MA…	71
Retrograde endocannabinoid signaling	0.761035	ADCY2/NDUFB9/PLCB4/NDUFS6/GABRD/GNG13/CACNA1A/MAPK9/NDUFA10/MAPK11/PRKACA/ADCY9/MAPK13/GNG4/NDUFB10/GNB1/NDUFB7/GNB2/PRKCG/CACNA1D/CACNA1C/MAPK12/ADCY5/PLCB3/GNG8/NDUFV1/NDUFA11/NDUFS7/GABRA5/ADCY3/NDUFA6/GNB5/GNB3/ADCY7/SLC17A7/CACNA1B/CNR1/GNG5/DAGLA/GNAQ/GNAI2/GNAO1/PRKCB/NDUFS8/FAAH/GRIA3/NDUFA4L2/KCNJ5/ADCY4/NDUFA7/ITPR2	51
Nicotine addiction	0.769918	GABRD/CACNA1A/GRIN2A/GRIN3B/GRIN2D/GABRA5/SLC17A7/GRIN2C/CHRNA4/CHRNA6/CACNA1B/GRIA3/GRIN1	13
Terpenoid backbone biosynthesis	0.80412	ICMT/RCE1/PDSS1/IDI1/HMGCS1/MVK/PMVK	7
Protein export	0.80412	SRPRB/SPCS1/SEC63/SRP72/SEC61A1/SEC61B/SEC62	7
RNA degradation	0.804356	PABPC1/DIS3L/HSPD1/PFKP/TENT4A/CNOT3/CNOT6/PFKL/EXOSC2/PABPC4/CNOT6L/PABPC3/TOB1/LSM4/LSM7/DCPS/EDC4/TENT4B/HSPA9/LSM1/TOB2/PABPC1L/SKIC2/CNOT1/BTG2/LSM3	26
Huntington disease	0.816831	SDHA/NDUFB9/PLCB4/COX6C/SLC25A6/RCOR1/ATP5MC3/SLC1A3/POLR2E/NDUFS6/TUBA3C/VDAC1/PSMD8/COX7A1/RB1CC1/MAPK9/NDUFA10/TUBB6/KLC1/DNAH5/CREB3L1/AP2A2/COX6A2/NDUFB10/NDUFB7/SLC1A2/PPARG/CREB5/ATP5F1D/CLTC/PLCB3/ATP5MC2/POLR2H/TUBB4A/BBC3/NDUFV1/ADRM1/NDUFA11/HDAC1/PSMA7/NDUFS7/TUBB2A/DNAH10/SP1/VDAC3/CREBBP/KLC2/NDUFA6/TBPL1/UQCRC1/PSMB7/WIPI1/HAP1/ULK1/COX6A1/TFAM/PSMD4/CACNA1B/TUBB8/AP2S1/BDNF/REST/D…	106
mRNA surveillance pathway	0.819205	PABPC1/PPP2R3B/PPP2R5C/PPP2CB/PPP1CB/PPP2R1B/PAPOLA/SSU72/PPP2R3A/PPP2R5B/PABPC4/UPF3A/PPP2CA/PABPC3/ALYREF/CPSF1/PAPOLG/MSI1/PPP1CC/GSPT1/NXF1/ACIN1/ETF1/PPP2R2C/PELO/PPP1CA/UPF1/DDX19A/NXT1/PABPC1L/PPP2R5A/GSPT2	32
Complement and coagulation cascades	0.830266	CD59/F7/BDKRB1/ITGB2/PLAT/CFD/ITGAM/F2RL3/TFPI/PROCR/C1QC/MBL2/PROC/SERPING1/BDKRB2/PLG/ITGAX/A2M/MASP2/VWF/SERPINF2/CR1/C5AR1/F10/CD55/CLU/C8G/THBD	28
ABC transporters	0.832593	ABCD1/ABCG1/ABCA12/ABCA7/ABCC4/ABCG2/ABCB5/ABCA3/ABCA5/ABCC6/ABCC8/ABCD3/ABCA2/TAP2	14
Citrate cycle (TCA cycle)	0.835529	SDHA/MDH2/ACLY/IDH1/OGDHL/PCK2/DLD/CS/PDHA1	9
Linoleic acid metabolism	0.835529	PLA2G4E/PLB1/PLA2G4F/PLA2G4D/JMJD7-PLA2G4B/PLA2G4C/PLA2G4B/PLA2G1B/ALOX15	9
Fatty acid metabolism	0.835627	HACD2/ACAA2/ACSL3/ACAA1/ACADS/HSD17B4/FASN/ELOVL2/HACD3/FADS2/MCAT/CPT1C/ELOVL5/CPT1A/ACOX3/ELOVL3/ACADSB/ACSF3	18
Butanoate metabolism	0.83798	GAD1/ALDH5A1/ACADS/HMGCS1/GAD2/ABAT/OXCT2/ACSM5	8
PPAR signaling pathway	0.843396	RXRA/CYP8B1/ACSL3/ACAA1/SLC27A1/PLIN4/PPARG/FABP5/SORBS1/PLTP/ME3/FADS2/HMGCS1/ACOX2/CPT1C/PLIN5/CPT1A/NR1H3/UBC/ACOX3/RXRB/PCK2/PPARA/APOC3	24
Cytosolic DNA-sensing pathway	0.843396	POLR2E/IRF7/MAVS/GSDME/TBK1/MEFV/POLR2H/DNASE2/FADD/SAMHD1/POLR3H/POLR3E/ZBP1/IKBKB/CASP3/CGAS/TREX1/POLR3D/RIPK1/CASP7/ADAR/MLKL/NFKBIA/GSDMD	24
Proteasome	0.857784	PSMD8/PSMB10/PSME4/ADRM1/PSMA7/PSMB7/PSMD4/PSMD13/PSMD1/PSMC3/PSMF1/PSMD14/PSMB3/PSMB1	14
Glycolysis / Gluconeogenesis	0.859937	HK3/ALDOA/PFKP/GAPDH/PFKL/ALDH3A2/ALDH2/TPI1/ADH5/GALM/ACSS2/ALDH3B2/ALDH3B1/PCK2/HK1/DLD/ALDH3A1/FBP1/HK2/GCK/PDHA1	21
Platinum drug resistance	0.861651	PIK3R2/TOP2B/AKT1/GSTM5/AKT3/MSH6/BBC3/FADD/BAD/GSTM3/ERCC1/BIRC5/APAF1/MDM2/AKT2/TP53/CASP3/GSTO2/XIAP/MAP3K5/MSH3/PIK3CD/BCL2	23
Prion disease	0.873555	SDHA/PIK3R2/NDUFB9/COX6C/EGR1/SLC25A6/ATP5MC3/PRNP/PRKCD/NDUFS6/TUBA3C/VDAC1/RYR2/PSMD8/COX7A1/GSK3B/MAPK9/NDUFA10/MAPK11/TUBB6/PRKACA/KLC1/CAV2/CREB3L1/MAPK13/COX6A2/NDUFB10/NDUFB7/CACNA1D/STIP1/CREB5/LAMC1/GRIN2A/CACNA1C/MAPK12/ATP5F1D/ATP5MC2/GRIN3B/TUBB4A/NDUFV1/ADRM1/NDUFA11/CSNK2A1/PSMA7/NDUFS7/TUBB2A/VDAC3/BAD/KLC2/GRIN2D/NDUFA6/PPP3R1/UQCRC1/PSMB7/GRIN2C/PPP3CC/COX6A1/EIF2AK3/NOTCH1/C1QC/…	92
Legionellosis	0.878219	ARF1/HSPD1/EEF1A2/ITGB2/VCP/BNIP3/ITGAM/CXCL1/NFKB2/APAF1/CASP3/RAB1B/MYD88/CR1/CASP7/NFKBIA/TLR5	17
RIG-I-like receptor signaling pathway	0.878935	IRF7/MAVS/MAP3K1/TRAF3/MAPK9/MAPK11/TBKBP1/DDX3X/MAPK13/MAPK12/TBK1/AZI2/FADD/TRAF6/TRADD/DHX58/ISG15/IKBKB/TRAF2/RIPK1/ADAR/NFKBIA	22
Necroptosis	0.884932	RBCK1/SLC25A6/CFLAR/HSP90AB1/VDAC1/CAMK2G/PLA2G4E/MAPK9/HSP90AA1/MACROH2A2/CHMP6/STAT1/FTL/SQSTM1/GLUL/CAMK2D/H2AC25/STAT5A/PLA2G4F/JAK1/FADD/JAK2/VDAC3/TRADD/TICAM1/PYGM/MACROH2A1/HMGB1/ZBP1/TRAF2/FTH1/CHMP4B/TRAF5/DNM1L/PYGB/XIAP/STAT5B/IFNGR2/RIPK1/PLA2G4D/JMJD7-PLA2G4B/PLA2G4C/PLA2G4B/JAK3/TYK2/MLKL/TNFRSF10B/ALOX15/H2AC7/CAMK2B/BCL2/IFNAR1	52
Lipoic acid metabolism	0.886841	DHTKD1/LIPT1/OGDHL/DLD/PDHA1	5
B cell receptor signaling pathway	0.896254	PIK3R2/NFKBIE/IFITM1/GSK3B/HRAS/INPP5D/AKT1/BANK1/MAP2K2/RAC3/AKT3/NFATC2/KRAS/PPP3R1/CD19/VAV2/PPP3CC/IKBKB/AKT2/NFATC1/INPPL1/PRKCB/CD79A/PIK3CD/NFKBIA/RAC2	26
Hematopoietic cell lineage	0.898901	CD59/IL11/KIT/CSF1R/CD7/IL4R/ITGA6/CSF1/CD8A/ITGA1/GP9/ITGAM/GP5/EPO/CSF3R/CD19/GP1BB/ITGB3/FLT3LG/ITGA2B/ANPEP/CD38/IL7/CD37/FCER2/IL3RA/CR1/CD5/CD9/CD55/CSF2	31
Glycosylphosphatidylinositol (GPI)-anchor biosynthesis	0.899073	PIGQ/DPM2/PGAP1/MPPE1/PIGG/PIGO/GPAA1	7
Valine, leucine and isoleucine degradation	0.899209	ACAA2/ACAA1/ACAD8/PCCA/ACADS/ALDH3A2/ALDH2/HMGCS1/ABAT/MCCC1/OXCT2/DLD/ACADSB/ACSF3	14
Tryptophan metabolism	0.902624	DHTKD1/CAT/ASMT/MAOB/INMT/HAAO/ALDH3A2/ALDH2/AADAT/IDO2/AANAT/DLD	12
Viral myocarditis	0.910259	EIF4G3/ABL2/SNTA1/ACTG1/RAC3/ITGB2/LAMA1/EIF4G2/CD40/SGCD/CAV3/PRF1/SSPN/CCND1/CASP3/HLA-G/CD28/CD55/RAC2/SGCG	20
Non-homologous end-joining	0.911795	XRCC4/NHEJ1/POLL	3
Antifolate resistance	0.915385	SLC19A1/SLC46A1/ABCC4/SHMT2/ALOX12/ABCG2/IKBKB/SHMT1	8
Fatty acid degradation	0.919767	ACAA2/ACSL3/ACAA1/ACADS/ECI1/ALDH3A2/ALDH2/ADH5/CPT1C/CPT1A/ACOX3/ACADSB	12
Fatty acid elongation	0.920456	HACD2/ACAA2/ACOT7/ELOVL2/HACD3/ELOVL5/ELOVL3	7
NOD-like receptor signaling pathway	0.921897	PLCB4/RBCK1/CASR/PRKCD/HSP90AB1/MAP1LC3A/IRF7/VDAC1/MAVS/TRAF3/MAPK9/HSP90AA1/NLRP6/MAPK11/PKN1/STAT1/NOD1/MAPK13/TRPM2/MAPK12/TBK1/PLCB3/MEFV/NAMPT/MAP1LC3C/PYDC1/JAK1/FADD/VDAC3/TRAF6/CXCL1/TAB2/IFI16/TICAM1/ERBIN/GBP5/TAB1/OAS2/MCU/IKBKB/PKN2/NEK7/TRAF2/TRIP6/TRAF5/MYD88/DNM1L/XIAP/MFN2/TXN2/ATG16L1/RIPK1/PYDC2/CARD9/TYK2/NFKBIA/GSDMD/ITPR2/BCL2/IFNAR1	60
Selenocompound metabolism	0.923433	INMT/SCLY/PAPSS1/TXNRD2	4
African trypanosomiasis	0.925243	PLCB4/PRKCG/PLCB3/THOP1/TLR9/IDO2/GNAQ/MYD88/PRKCB/F2RL1	10
Vitamin digestion and absorption	0.926625	SLC52A3/SLC19A1/SLC46A1/SLC5A6/PLB1/FOLH1	6
Malaria	0.930184	COMP/TGFB1/ITGB2/MET/LRP1/TLR9/SDC1/CD40/THBS3/THBS2/TGFB2/MYD88/CR1/GYPC	14
Pantothenate and CoA biosynthesis	0.93415	DPYS/ALDH3A2/ALDH2/ENPP1/GADL1	5
Lipid and atherosclerosis	0.94163	PIK3R2/PLCB4/NFE2L2/HSP90AB1/RXRA/POU2F1/ABCG1/IRF7/CAMK2G/HSPD1/MIB2/TRAF3/GSK3B/MAPK9/HSP90AA1/MIB1/MAPK11/HRAS/LDLR/AKT1/MAP2K3/ARHGEF1/MAPK13/PPARG/CAMK2D/MAPK12/TBK1/AKT3/PLCB3/NFATC2/JAK2/KRAS/CALML5/SRC/TIRAP/BAD/TRAF6/CXCL1/TAB2/TICAM1/CD40/CALML6/PPP3R1/NOS3/VAV2/PPP3CC/EIF2AK3/TAB1/APAF1/IKBKB/PTK2/TRAF2/MMP9/AKT2/TP53/NFATC1/CASP3/MYD88/ATF4/MAP3K5/MAP2K7/RXRB/ROCK2/PIK3CD/CASP7/NFKBIA…	69
Fatty acid biosynthesis	0.943353	ACSL3/FASN/MCAT/ACSF3	4
Leishmaniasis	0.952186	EEF1A2/ITGB1/MAPK11/STAT1/MARCKSL1/MAPK13/TGFB1/ITGB2/MAPK12/JAK1/ITGAM/JAK2/TRAF6/TAB2/TGFB2/TAB1/MYD88/PRKCB/IFNGR2/CR1/NOS2/NFKBIA	22
Alcoholism	0.953733	SLC6A3/GNAS/PPP1R1B/GNG13/HDAC4/MACROH2A2/HRAS/PRKACA/CREB3L1/PPP1CB/GNG4/GNB1/SLC29A1/GNB2/MAOB/CREB5/H2AC25/GRIN2A/SHC1/NPY/HDAC9/ADCY5/SHC2/SLC18A2/GRIN3B/GNG8/HDAC1/SLC29A3/KRAS/HDAC5/CAMKK2/CALML5/SHC3/TH/CAMKK1/GRIN2D/PPP1CC/GNB5/CALML6/GNB3/GRIN2C/ARAF/MACROH2A1/HDAC7/BRAF/H2BC6/BDNF/HDAC10/GNG5/H3-3A/PPP1CA/FOSB/GNAI2/GNAO1/ATF4/PDYN/GRIN1/NTRK2/H2AC7	59
Nucleocytoplasmic transport	0.955494	XPO4/NUP42/IPO5/THOC7/EEF1A2/SUMO3/NUP188/NUP35/IPO7/TNPO1/UBE2I/UPF3A/RANGAP1/NUP210/ALYREF/NXF1/AAAS/KPNA2/IPO13/NUP50/NMD3/ACIN1/THOC1/UPF1/DDX19A/NXT1/XPO1/RAN/XPOT/IPO8/KPNA1/KPNA3	32
Fat digestion and absorption	0.959025	PLPP1/SLC27A1/MOGAT3/PLPP2/AGPAT2/GOT2/CLPS/AGPAT1/PLPP3/PLA2G1B/CEL	11
Oxidative phosphorylation	0.965733	SDHA/NDUFB9/COX6C/ATP5MC3/ATP6V0C/NDUFS6/COX7A1/NDUFA10/COX6A2/NDUFB10/NDUFB7/ATP5F1D/ATP5MC2/TCIRG1/NDUFV1/NDUFA11/NDUFS7/ATP6V1H/NDUFA6/UQCRC1/ATP5ME/COX6A1/ATP6V0A4/ATP4B/PPA1/ATP5F1B/ATP4A/NDUFS8/NDUFA4L2/COX17/ATP12A/COX7B2/PPA2/UQCRFS1/LHPP/ATP6V0B/ATP6V0D1/NDUFA7/UQCR10/ATP6V1C2	40
Pertussis	0.966792	MAPK9/ITGB1/MAPK11/NOD1/MAPK13/ITGB2/MAPK12/IRF1/ITGAM/CALML5/TIRAP/TRAF6/TICAM1/CALML6/C1QC/SERPING1/CASP3/GNAI2/MYD88/CASP7/NOS2	21
Glutathione metabolism	0.967025	RRM2B/GGCT/GSTM5/GPX4/GSTM3/GSR/GGT5/OPLAH/ANPEP/GGT1/GGT7/IDH1/RRM2/GSTO2/PRDX6	15
RNA polymerase	0.967849	POLR2E/POLR2H/POLR3H/POLR3E/POLR1A/POLR2I/POLR3D/POLR2A	8
Fanconi anemia pathway	0.968547	WDR48/CENPX/TELO2/ATR/FAAP100/ERCC1/RMI2/RMI1/SLX4/FANCC/MUS81/HES1/FAAP24/FANCE	14
Bile secretion	0.969645	ADCY2/SLC9A3/GNAS/RXRA/KCNN2/AQP1/PRKACA/LDLR/ADCY9/CA2/ATP1A3/ABCC4/ADCY5/ATP1A1/SCT/ABCG2/ADCY3/SLC2A1/ADCY7/SLC4A2/SLC10A2/SLC4A4/FXYD2/ADCY4/ATP1B2	25
Taste transduction	0.970217	PLCB4/GNG13/CACNA1A/ASIC2/PRKACA/PDE1C/CACNA1C/TRPM5/TAS1R3/TAS1R2/PLCB3/HTR3A/GRM4/GABRA5/PDE1A/GNB3/GABBR2/HTR1D/CHRM3/SCNN1B/ADCY4/SCNN1G/HTR1A/P2RX2	24
Phagosome	0.977079	ATP6V0C/RAB7A/TUBA3C/COMP/ITGB1/TUBB6/ACTG1/DYNC1LI1/ITGB5/ITGB2/TCIRG1/DYNC1I1/TUBB4A/COLEC11/EEA1/CORO1A/ITGAM/TUBB2A/COLEC12/ITGAV/ATP6V1H/CANX/ATP6V0A4/MBL2/THBS3/SEC61A1/ITGB3/TUBB8/THBS2/LAMP1/PLA2R1/CTSL/SEC61B/VAMP3/HLA-G/RAB5C/DYNC1H1/MRC2/ATP6V0B/TUBB4B/ATP6V0D1/TAP2/MPO/CD209/ATP6V1C2	45
Intestinal immune network for IgA production	0.977691	IL15RA/MADCAM1/TGFB1/TNFRSF13C/ICOSLG/CXCL12/CD40/LTBR/ICOS/CCL25/AICDA/CD28	12
Propanoate metabolism	0.978246	PCCA/ACADS/ACSS2/ABAT/ECHDC1/ACOX3/DLD	7
Natural killer cell mediated cytotoxicity	0.980943	PIK3R2/PTK2B/PAK1/HRAS/CD247/MAP2K2/RAC3/ITGB2/PRKCG/SHC1/SHC2/NFATC2/KRAS/SHC3/PTPN11/ULBP2/PPP3R1/VAV2/PPP3CC/ARAF/BRAF/PRF1/ZAP70/NFATC1/CASP3/LCK/NCR2/HLA-G/SH3BP2/PRKCB/IFNGR2/PIK3CD/RAC2/TNFRSF10B/CSF2/RAET1E/IFNAR1/RAET1G	38
Influenza A	0.986609	PIK3R2/SLC25A6/TPSD1/IRF7/SOCS3/VDAC1/PRSS3/MAVS/TRAF3/MX1/AKT1/MX2/ACTG1/STAT1/MAP2K2/TBK1/AKT3/TMPRSS2/JAK1/FADD/JAK2/RAB11A/CREBBP/NXF1/DNAJC3/TRADD/TICAM1/KPNA2/OAS2/APAF1/IKBKB/EP300/AKT2/PLG/CASP3/NXT1/MYD88/XPO1/PRKCB/IFNGR2/PIK3CD/ADAR/CIITA/PML/TYK2/NFKBIA/KPNA1/TNFRSF10B/CDK6/IFNAR1	50
Amyotrophic lateral sclerosis	0.987115	SDHA/NDUFB9/COX6C/ATP5MC3/RAB8A/NDUFS6/TUBA3C/MAP1LC3A/VDAC1/ATXN2L/UBQLN4/PSMD8/COX7A1/RB1CC1/NDUFA10/CAT/MAPK11/TUBB6/KLC1/ERBB4/ACTG1/DNAH5/NUP188/MAP2K3/NUP35/MAPK13/COX6A2/NDUFB10/NDUFB7/SLC1A2/SQSTM1/PFN3/GRIN2A/VCP/MAPK12/TBK1/ATP5F1D/ATP5MC2/SIGMAR1/TUBB4A/NDUFV1/ADRM1/MAP1LC3C/NDUFA11/NUP210/ANXA11/PSMA7/NDUFS7/TUBB2A/DNAH10/ALYREF/BAD/KLC2/GRIN2D/NXF1/NDUFA6/PPP3R1/ALS2/UQCRC1/CHCHD10/P…	115
Biosynthesis of cofactors	0.987145	NADK/ADSS1/MOCS2/CAD/NME3/ALPG/NMNAT2/MAT2A/MTHFD1L/SHMT2/AK7/NADK2/HAAO/MAT2B/ALPI/AK6/ALPL/LIPT1/ALDH3A2/ALPP/ALDH2/MTHFD2/MAT1A/SDR16C5/NFS1/IDO2/PDXK/ASPDH/VKORC1/SHMT1/NME6/SPR/AK3/NMNAT3/ADSL/GCH1/TPK1/DLD/AK5/NME4/AK4/NADSYN1/UGP2/UROD	44
Type I diabetes mellitus	0.992476	HSPD1/INS/PTPRN2/GAD1/PRF1/HLA-G/GAD2/ICA1/CD28	9
Pyruvate metabolism	0.99331	MDH2/HAGH/ALDH3A2/ALDH2/ADH5/ME3/ACSS2/PCK2/DLD/PDHA1	10
Ubiquinone and other terpenoid-quinone biosynthesis	0.993739	VKORC1	1
Mismatch repair	0.997505	MSH6/POLD1/MSH3	3
Inflammatory bowel disease	0.997557	IL12RB1/GATA3/STAT1/TGFB1/IL4R/SMAD3/IL12RB2/RORA/SMAD2/TGFB2/IL21R/NFATC1/IFNGR2/TLR5	14
DNA replication	0.997886	POLE/RNASEH1/POLD1/MCM7/DNA2/MCM2	6
Rheumatoid arthritis	0.997888	VEGFA/ATP6V0C/IL11/TGFB1/ITGB2/CSF1/ACP5/TCIRG1/CXCL12/CXCL1/FLT1/ANGPT1/ATP6V1H/ATP6V0A4/TGFB2/CTSL/TNFSF11/CD28/ATP6V0B/ATP6V0D1/CSF2/ATP6V1C2	22
Nucleotide excision repair	0.99836	POLE/POLR2E/ERCC6/RAD23B/CUL4A/GTF2H5/POLR2H/POLD1/ERCC1/POLR2I/UVSSA/RAD23A/POLR2A	13
Homologous recombination	0.998496	XRCC3/POLD1/TOPBP1/RAD54B/UIMC1/MUS81/RAD52	7
Pentose and glucuronate interconversions	0.999476	CRYL1/XYLB/RPE/DHDH/UGP2	5
Cytokine-cytokine receptor interaction	0.999647	IL17D/IL15RA/LIFR/TNFRSF4/ACKR3/OSMR/IL12RB1/GDF10/CNTFR/BMP2/TNFRSF18/IL11/AMH/CXCR6/TNFRSF21/TGFBR2/CXCR5/LEPR/TGFB1/CSF1R/GDF7/IL4R/CRLF2/IL1RL2/GDF6/TNFRSF25/NGFR/CSF1/TNFRSF14/ACVR1B/NODAL/CCL21/BMPR1B/TNFRSF13C/LEP/BMPR2/IL12RB2/PRLR/GHR/TNFRSF12A/CXCL12/EPO/RELT/ACVRL1/IL32/CXCL1/LIF/INHA/CSF3R/CD40/CCL17/IL17B/INHBB/TGFB2/IL21R/LTBR/TNFSF9/BMP7/PRL/CLCF1/NGF/EBI3/IL7/IL24/CCL25/CSF2RB/IL1…	83
Porphyrin metabolism	0.999799	BLVRB/HCCS/HMOX1/HMOX2/FXN/UROD	6
Ascorbate and aldarate metabolism	0.999837	ALDH3A2/ALDH2/MIOX	3
Coronavirus disease - COVID-19	0.999892	RPL39/RPL15/RPL5/RPL8/RPL12/PIK3R2/RPL7/MAVS/TRAF3/RPL18A/MAPK9/ACE/MAPK11/MX1/MX2/STAT1/MAPK13/RPL36/CFD/PRKCG/RPL31/MAPK12/TBK1/TMPRSS2/JAK1/RPLP2/TRAF6/TAB2/RPS10-NUDT3/RPS23/RPS21/RPL26/RPL27A/C1QC/RPS16/ISG15/MBL2/RPS27L/OAS2/IKBKB/RPS9/RPL38/RPL13A/CGAS/MASP2/MYD88/VWF/RPS27A/PRKCB/RPL19/RPL10L/PIK3CD/C5AR1/ADAR/TYK2/NFKBIA/CSF2/C8G/ADAM17/IFNAR1	60
Basal transcription factors	0.9999	TAF10/GTF2IRD1/GTF2H5/TBPL1/TAF5L/GTF2A1	6
Allograft rejection	0.999953	CD40/PRF1/HLA-G/CD28	4
Neutrophil extracellular trap formation	0.999954	PIK3R2/PLCB4/SLC25A6/VDAC1/HDAC4/MACROH2A2/MAPK11/AKT1/ACTG1/MAPK13/MAP2K2/ITGB2/PRKCG/H2AC25/MAPK12/CLCN4/AKT3/HDAC9/PLCB3/HDAC1/ITGAM/HDAC5/ATG7/VDAC3/SRC/MACROH2A1/HDAC7/ITGB3/HMGB1/H2BC6/HDAC10/ITGA2B/H3-3A/AKT2/PPIF/VWF/PRKCB/MTOR/CR1/PIK3CD/C5AR1/RAC2/GSDMD/MPO/ELANE/H2AC7	46
Drug metabolism - other enzymes	0.99996	DPYS/RRM2B/NME3/GMPS/GSTM5/NAT2/UCKL1/UCK1/GSTM3/NME6/RRM2/GSTO2/NME4/MPO	14
Antigen processing and presentation	0.999977	HSP90AB1/HSP90AA1/IFI30/RFXANK/CD74/CD8A/CANX/CTSL/HLA-G/NFYB/CIITA/TAP2/LGMN	13
Steroid hormone biosynthesis	0.999977	SRD5A1/COMT/HSD17B1/SRD5A2/SULT2B1/SRD5A3/AKR1C3/CYP11B2/DHRS11	9
Ribosome	0.999988	RPL39/RPL15/RPL5/RPL8/RPL12/MRPL36/RPL7/RPL18A/MRPL4/MRPL20/MRPS12/RPL36/MRPL23/RPL31/MRPL12/RPLP2/RPS10-NUDT3/RPS23/RNA5S2/RPS21/RPL26/MRPL14/RPL27A/RPS16/MRPL28/RPS27L/RPS9/RPL38/RPL13A/MRPL34/MRPS18A/MRPL3/RPS27A/RPL19/RPL10L/RNA5S4/MRPS15	37
Asthma	0.999988	CD40/IL9	2
Autoimmune thyroid disease	0.999994	TPO/CD40/PRF1/TG/HLA-G/CD28	6
Viral protein interaction with cytokine and cytokine receptor	0.999997	ACKR3/CXCR5/CSF1R/CSF1/TNFRSF14/CCL21/CXCL12/CXCL1/CCL17/LTBR/IL24/CCL25/CX3CL1/CXCR3/IL2RB/PF4/TNFRSF10B	17
Retinol metabolism	0.999997	RDH10/RETSAT/ALDH1A2/CYP26B1/SDR16C5/ADH5/ALDH1A3/CYP26A1/CYP27C1	9
Aminoacyl-tRNA biosynthesis	0.999999	CARS2/MTFMT/TARS1/CARS1/AARS1/NARS2/VARS1/LARS2	8
Graft-versus-host disease	0.999999	PRF1/HLA-G/CD28	3
Drug metabolism - cytochrome P450	0.999999	GSTM5/MAOB/CYP2D7/GSTM3/ADH5/ALDH3B2/GSTO2/ALDH3B1/ALDH3A1	9
Metabolism of xenobiotics by cytochrome P450	1	GSTM5/CYP2D7/GSTM3/DHDH/ADH5/ALDH3B2/GSTO2/ALDH3B1/ALDH3A1/CYP2A13	10
Staphylococcus aureus infection	1	KRT15/ITGB2/CFD/ITGAM/C1QC/MBL2/KRT17/PLG/KRT18/KRT16/MASP2/C5AR1	12
Ribosome biogenesis in eukaryotes	1	POP1/REXO1/EIF6/RBM28/RPP38/UTP4/TBL3/CSNK2A1/AK6/NXF1/NHP2/FBLL1/UTP14A/RNA5S2/TCOF1/POP5/NMD3/FBL/NOP56/RPP25L/NAT10/GTPBP4/RRP7A/NXT1/REXO2/RPP25/XPO1/RAN/RNA5S4	29
Chemical carcinogenesis - DNA adducts	1	GSTM5/NAT2/GSTM3/GSTO2/CYP2A13	5
Spliceosome	1	RNU5B-1/RNVU1-4/U2AF2/RNU1-2/HNRNPU/CHERP/SNRPD3/DDX46/SART1/XAB2/RNU6-8/ALYREF/SRSF6/PCBP1/USP39/SLU7/WBP11/SMNDC1/RP9/LSM4/LSM7/PRPF8/PRPF40B/ACIN1/SYF2/SRSF4/THOC1/RNVU1-8/SRSF9/HNRNPK/SNRPA/DHX15/RNU6-1/RNU1-1/DHX16/PRPF40A/PPIL1/DDX23/LSM3	39
Systemic lupus erythematosus	1	MACROH2A2/H2AC25/GRIN2A/SNRPD3/ACTN4/SSB/CD40/C1QC/MACROH2A1/H2BC6/H3-3A/CD28/ELANE/C8G/H2AC7	15
Olfactory transduction	1	NCALD/OR7C2/GNAL/CAMK2G/GNG13/PRKACA/OR2V2/GNB1/OR51I2/CNGA3/PDE1C/CAMK2D/PRKG2/OR2L13/OR52A1/CALML5/ADCY3/CALML6/PDE1A/GRK2/OR5B3/ARRB2/ANO2/OR5B21/OR1F1/OR2B6/PRKG1/OR11H12/CNGB1/OR7D2/OR2S2/OR2M5/OR56A5/OR10Q1/OR10H2/ARRB1/OR52K1/GUCY2D/CAMK2B	39
